# Supplementary material for: Cyclin G and the Polycomb Repressive complexes PRC1 and PR-DUB cooperate for developmental stability
Source: PLoS Genet. 2018 Jul 11;14(7):e1007498. doi: 10.1371/journal.pgen.1007498 (PMC6065198; doi:10.1371/journal.pgen.1007498)
Supplement: S1 Table — Wing length fluctuating asymmetry was estimated with the FA10 index using landmarks 3 and 13 as described previously [6]. See source data in S2 Table. Standard F-tests were used to compare FA values between genotypes. Df: degrees of freedom. CycGΔP: cDNA encoding the protein deleted of the PEST domain. n: number of females measured. (XLS) [file pgen.1007498.s003.xls]

## Sheet: Sheet1
S1 Table: Wing length fluctuating asymmetry of flies expressing CycGΔP with different Gal4 drivers.
Wing length fluctuating asymmetry was estimated with the FA10 index using landmarks 3 and 13 as described previously (6). See source data in S2 Table. Standard F-tests were used to compare FA values between genotypes. Df: degrees of freedom. CycGΔP: cDNA encoding the protein deleted of the PEST domain. n: number of females measured.
	n		FA10		Df
	UAS-CycGΔP	+	UAS-CycGΔP	+	UAS-CycGΔP	+	F	p-value
nub-Gal4	28	30	59.3427	18.8026	26.2499	26.4487	3.15609	0.00233831
omb-Gal4	30	30	107.899	36.173	28.4133	27.8753	2.98286	0.00286664
rn-Gal4	30	30	229.686	12.5931	28.7992	25.2966	18.239	9.6037e-11
sd-Gal4	30	30	101.85	19.8278	28.5609	26.4451	5.13669	3.63918e-05
tsh-Gal4	29	30	15.489	12.3159	23.8864	22.2706	1.25764	0.296888
vg-Gal4	30	30	67.1123	20.9029	28.4508	26.6658	3.21067	0.00187648
dilp3-Gal4	30	28	23.9047	11.5059	26.9704	23.7147	2.0776	0.0402435
NPF-Gal4	29	28	13.9048	9.89805	25.0881	22.9767	1.4048	0.211913
pdf-Gal4	30	30	22.1416	14.7489	24.5973	25.0948	1.50124	0.159658
per-Gal4	28	27	12.687	9.08596	23.1226	21.5343	1.39634	0.2227
phm-Gal4	30	30	13.8103	20.1759	23.86	27.0635	1.46094	0.179543
ptth-Gal4	29	30	17.6222	22.1416	25.1742	26.3027	1.25646	0.338825
R19B09-Gal4	30	30	10.762	7.80872	23.1487	21.8699	1.3782	0.231729
