# Supplementary material for: Cyclin G and the Polycomb Repressive complexes PRC1 and PR-DUB cooperate for developmental stability
Source: PLoS Genet. 2018 Jul 11;14(7):e1007498. doi: 10.1371/journal.pgen.1007498 (PMC6065198; doi:10.1371/journal.pgen.1007498)
Supplement: S2 Table — Length (from landmarks 3 to 13) of left (side 1) and right (side 2) wings. Each wings were measured twice (sessions 1 and 2). (XLS) [file pgen.1007498.s004.xls]

## Sheet: measures
S2 Table: Source data for S1 Table.
Length (from landmarks 3 to 13) of left (side 1) and right (side 2) wings. Each wing was measured twice (sessions 1 and 2).
Genotype	Individual	Side	Session	Size
nub-Gal4/+;+/UAS-CycG△P	1	1	1	965.503
nub-Gal4/+;+/UAS-CycG△P	1	1	2	965.331
nub-Gal4/+;+/UAS-CycG△P	1	2	1	959.708
nub-Gal4/+;+/UAS-CycG△P	1	2	2	963.904
nub-Gal4/+;+/UAS-CycG△P	2	1	1	1004.47
nub-Gal4/+;+/UAS-CycG△P	2	1	2	1004.39
nub-Gal4/+;+/UAS-CycG△P	2	2	1	997.946
nub-Gal4/+;+/UAS-CycG△P	2	2	2	996.153
nub-Gal4/+;+/UAS-CycG△P	3	1	1	1049.66
nub-Gal4/+;+/UAS-CycG△P	3	1	2	1052.26
nub-Gal4/+;+/UAS-CycG△P	3	2	1	1038.83
nub-Gal4/+;+/UAS-CycG△P	3	2	2	1041.53
nub-Gal4/+;+/UAS-CycG△P	4	1	1	1018.07
nub-Gal4/+;+/UAS-CycG△P	4	1	2	1018.07
nub-Gal4/+;+/UAS-CycG△P	4	2	1	1017.76
nub-Gal4/+;+/UAS-CycG△P	4	2	2	1020.4
nub-Gal4/+;+/UAS-CycG△P	5	1	1	1061.94
nub-Gal4/+;+/UAS-CycG△P	5	1	2	1063.22
nub-Gal4/+;+/UAS-CycG△P	5	2	1	1063.47
nub-Gal4/+;+/UAS-CycG△P	5	2	2	1065.31
nub-Gal4/+;+/UAS-CycG△P	6	1	1	1034.91
nub-Gal4/+;+/UAS-CycG△P	6	1	2	1035.15
nub-Gal4/+;+/UAS-CycG△P	6	2	1	1032.42
nub-Gal4/+;+/UAS-CycG△P	6	2	2	1035.08
nub-Gal4/+;+/UAS-CycG△P	7	1	1	1068.71
nub-Gal4/+;+/UAS-CycG△P	7	1	2	1069.1
nub-Gal4/+;+/UAS-CycG△P	7	2	1	1054.28
nub-Gal4/+;+/UAS-CycG△P	7	2	2	1052.98
nub-Gal4/+;+/UAS-CycG△P	8	1	1	1048.57
nub-Gal4/+;+/UAS-CycG△P	8	1	2	1049.35
nub-Gal4/+;+/UAS-CycG△P	8	2	1	1037.47
nub-Gal4/+;+/UAS-CycG△P	8	2	2	1037.47
nub-Gal4/+;+/UAS-CycG△P	9	1	1	1062.97
nub-Gal4/+;+/UAS-CycG△P	9	1	2	1064.33
nub-Gal4/+;+/UAS-CycG△P	9	2	1	1070.53
nub-Gal4/+;+/UAS-CycG△P	9	2	2	1069.2
nub-Gal4/+;+/UAS-CycG△P	10	1	1	1069.06
nub-Gal4/+;+/UAS-CycG△P	10	1	2	1073.26
nub-Gal4/+;+/UAS-CycG△P	10	2	1	1064.65
nub-Gal4/+;+/UAS-CycG△P	10	2	2	1064.7
nub-Gal4/+;+/UAS-CycG△P	11	1	1	994.686
nub-Gal4/+;+/UAS-CycG△P	11	1	2	995.896
nub-Gal4/+;+/UAS-CycG△P	11	2	1	976.222
nub-Gal4/+;+/UAS-CycG△P	11	2	2	977.88
nub-Gal4/+;+/UAS-CycG△P	12	1	1	1030.54
nub-Gal4/+;+/UAS-CycG△P	12	1	2	1031.58
nub-Gal4/+;+/UAS-CycG△P	12	2	1	1039.93
nub-Gal4/+;+/UAS-CycG△P	12	2	2	1040.16
nub-Gal4/+;+/UAS-CycG△P	13	1	1	1030.1
nub-Gal4/+;+/UAS-CycG△P	13	1	2	1033.05
nub-Gal4/+;+/UAS-CycG△P	13	2	1	1027.61
nub-Gal4/+;+/UAS-CycG△P	13	2	2	1025.42
nub-Gal4/+;+/UAS-CycG△P	14	1	1	997.855
nub-Gal4/+;+/UAS-CycG△P	14	1	2	999.147
nub-Gal4/+;+/UAS-CycG△P	14	2	1	984.813
nub-Gal4/+;+/UAS-CycG△P	14	2	2	982.203
nub-Gal4/+;+/UAS-CycG△P	15	1	1	1076.83
nub-Gal4/+;+/UAS-CycG△P	15	1	2	1075.39
nub-Gal4/+;+/UAS-CycG△P	15	2	1	1072.35
nub-Gal4/+;+/UAS-CycG△P	15	2	2	1073.53
nub-Gal4/+;+/UAS-CycG△P	16	1	1	1034.77
nub-Gal4/+;+/UAS-CycG△P	16	1	2	1034.77
nub-Gal4/+;+/UAS-CycG△P	16	2	1	1044.02
nub-Gal4/+;+/UAS-CycG△P	16	2	2	1042.67
nub-Gal4/+;+/UAS-CycG△P	17	1	1	1037.5
nub-Gal4/+;+/UAS-CycG△P	17	1	2	1037.55
nub-Gal4/+;+/UAS-CycG△P	17	2	1	1049.87
nub-Gal4/+;+/UAS-CycG△P	17	2	2	1049.95
nub-Gal4/+;+/UAS-CycG△P	18	1	1	1022.07
nub-Gal4/+;+/UAS-CycG△P	18	1	2	1022.01
nub-Gal4/+;+/UAS-CycG△P	18	2	1	1014.41
nub-Gal4/+;+/UAS-CycG△P	18	2	2	1015.21
nub-Gal4/+;+/UAS-CycG△P	19	1	1	990.293
nub-Gal4/+;+/UAS-CycG△P	19	1	2	991.201
nub-Gal4/+;+/UAS-CycG△P	19	2	1	1014.95
nub-Gal4/+;+/UAS-CycG△P	19	2	2	1017.33
nub-Gal4/+;+/UAS-CycG△P	20	1	1	1014.5
nub-Gal4/+;+/UAS-CycG△P	20	1	2	1013.33
nub-Gal4/+;+/UAS-CycG△P	20	2	1	991.381
nub-Gal4/+;+/UAS-CycG△P	20	2	2	991.529
nub-Gal4/+;+/UAS-CycG△P	21	1	1	1035.28
nub-Gal4/+;+/UAS-CycG△P	21	1	2	1040.32
nub-Gal4/+;+/UAS-CycG△P	21	2	1	1024.12
nub-Gal4/+;+/UAS-CycG△P	21	2	2	1024.15
nub-Gal4/+;+/UAS-CycG△P	22	1	1	1061.64
nub-Gal4/+;+/UAS-CycG△P	22	1	2	1061.61
nub-Gal4/+;+/UAS-CycG△P	22	2	1	1057.78
nub-Gal4/+;+/UAS-CycG△P	22	2	2	1059.11
nub-Gal4/+;+/UAS-CycG△P	23	1	1	1080.03
nub-Gal4/+;+/UAS-CycG△P	23	1	2	1079.74
nub-Gal4/+;+/UAS-CycG△P	23	2	1	1083.56
nub-Gal4/+;+/UAS-CycG△P	23	2	2	1085.03
nub-Gal4/+;+/UAS-CycG△P	24	1	1	1037.78
nub-Gal4/+;+/UAS-CycG△P	24	1	2	1038.39
nub-Gal4/+;+/UAS-CycG△P	24	2	1	1016.14
nub-Gal4/+;+/UAS-CycG△P	24	2	2	1016
nub-Gal4/+;+/UAS-CycG△P	25	1	1	1004.74
nub-Gal4/+;+/UAS-CycG△P	25	1	2	1009.6
nub-Gal4/+;+/UAS-CycG△P	25	2	1	998.563
nub-Gal4/+;+/UAS-CycG△P	25	2	2	1001.04
nub-Gal4/+;+/UAS-CycG△P	26	1	1	1062.74
nub-Gal4/+;+/UAS-CycG△P	26	1	2	1064.14
nub-Gal4/+;+/UAS-CycG△P	26	2	1	1052.14
nub-Gal4/+;+/UAS-CycG△P	26	2	2	1050.79
nub-Gal4/+;+/UAS-CycG△P	27	1	1	988.107
nub-Gal4/+;+/UAS-CycG△P	27	1	2	989.586
nub-Gal4/+;+/UAS-CycG△P	27	2	1	972.724
nub-Gal4/+;+/UAS-CycG△P	27	2	2	972.308
nub-Gal4/+;+/UAS-CycG△P	28	1	1	1042.94
nub-Gal4/+;+/UAS-CycG△P	28	1	2	1041.61
nub-Gal4/+;+/UAS-CycG△P	28	2	1	1036.07
nub-Gal4/+;+/UAS-CycG△P	28	2	2	1034.79
nub-Gal4/+	1	1	1	1151.12
nub-Gal4/+	1	1	2	1152.69
nub-Gal4/+	1	2	1	1152.65
nub-Gal4/+	1	2	2	1151.32
nub-Gal4/+	2	1	1	1147.75
nub-Gal4/+	2	1	2	1146.93
nub-Gal4/+	2	2	1	1146.36
nub-Gal4/+	2	2	2	1145.13
nub-Gal4/+	3	1	1	1226.3
nub-Gal4/+	3	1	2	1226.37
nub-Gal4/+	3	2	1	1218.67
nub-Gal4/+	3	2	2	1220
nub-Gal4/+	4	1	1	1198.37
nub-Gal4/+	4	1	2	1198.37
nub-Gal4/+	4	2	1	1194.78
nub-Gal4/+	4	2	2	1196.89
nub-Gal4/+	5	1	1	1197.52
nub-Gal4/+	5	1	2	1196.22
nub-Gal4/+	5	2	1	1188.04
nub-Gal4/+	5	2	2	1190.71
nub-Gal4/+	6	1	1	1180.63
nub-Gal4/+	6	1	2	1181.68
nub-Gal4/+	6	2	1	1180.38
nub-Gal4/+	6	2	2	1181.97
nub-Gal4/+	7	1	1	1182.34
nub-Gal4/+	7	1	2	1182.34
nub-Gal4/+	7	2	1	1175.44
nub-Gal4/+	7	2	2	1174.94
nub-Gal4/+	8	1	1	1195.58
nub-Gal4/+	8	1	2	1193.96
nub-Gal4/+	8	2	1	1192.3
nub-Gal4/+	8	2	2	1190.96
nub-Gal4/+	9	1	1	1186.83
nub-Gal4/+	9	1	2	1187.98
nub-Gal4/+	9	2	1	1188.8
nub-Gal4/+	9	2	2	1190.24
nub-Gal4/+	10	1	1	1213.62
nub-Gal4/+	10	1	2	1212.68
nub-Gal4/+	10	2	1	1210.18
nub-Gal4/+	10	2	2	1207.52
nub-Gal4/+	11	1	1	1197.65
nub-Gal4/+	11	1	2	1198.65
nub-Gal4/+	11	2	1	1188.36
nub-Gal4/+	11	2	2	1187.03
nub-Gal4/+	12	1	1	1178.42
nub-Gal4/+	12	1	2	1181.67
nub-Gal4/+	12	2	1	1176.14
nub-Gal4/+	12	2	2	1179.06
nub-Gal4/+	13	1	1	1176.83
nub-Gal4/+	13	1	2	1176.63
nub-Gal4/+	13	2	1	1176.34
nub-Gal4/+	13	2	2	1179.09
nub-Gal4/+	14	1	1	1163.53
nub-Gal4/+	14	1	2	1166.77
nub-Gal4/+	14	2	1	1161.67
nub-Gal4/+	14	2	2	1164.37
nub-Gal4/+	15	1	1	1192.33
nub-Gal4/+	15	1	2	1190.81
nub-Gal4/+	15	2	1	1186.05
nub-Gal4/+	15	2	2	1190.1
nub-Gal4/+	16	1	1	1155.85
nub-Gal4/+	16	1	2	1156.97
nub-Gal4/+	16	2	1	1158.17
nub-Gal4/+	16	2	2	1156.79
nub-Gal4/+	17	1	1	1176.72
nub-Gal4/+	17	1	2	1176.53
nub-Gal4/+	17	2	1	1174.4
nub-Gal4/+	17	2	2	1173.85
nub-Gal4/+	18	1	1	1210.48
nub-Gal4/+	18	1	2	1210.17
nub-Gal4/+	18	2	1	1206.31
nub-Gal4/+	18	2	2	1208.81
nub-Gal4/+	19	1	1	1135.28
nub-Gal4/+	19	1	2	1139.28
nub-Gal4/+	19	2	1	1144.61
nub-Gal4/+	19	2	2	1145.86
nub-Gal4/+	20	1	1	1200.39
nub-Gal4/+	20	1	2	1197.69
nub-Gal4/+	20	2	1	1193.96
nub-Gal4/+	20	2	2	1195.34
nub-Gal4/+	21	1	1	1177.5
nub-Gal4/+	21	1	2	1176.44
nub-Gal4/+	21	2	1	1181.69
nub-Gal4/+	21	2	2	1178.8
nub-Gal4/+	22	1	1	1155.23
nub-Gal4/+	22	1	2	1156.35
nub-Gal4/+	22	2	1	1157.41
nub-Gal4/+	22	2	2	1157.41
nub-Gal4/+	23	1	1	1201.3
nub-Gal4/+	23	1	2	1199.98
nub-Gal4/+	23	2	1	1189.33
nub-Gal4/+	23	2	2	1193.33
nub-Gal4/+	24	1	1	1155.14
nub-Gal4/+	24	1	2	1154.95
nub-Gal4/+	24	2	1	1158.52
nub-Gal4/+	24	2	2	1160
nub-Gal4/+	25	1	1	1182.61
nub-Gal4/+	25	1	2	1185.52
nub-Gal4/+	25	2	1	1182.05
nub-Gal4/+	25	2	2	1183.48
nub-Gal4/+	26	1	1	1206.96
nub-Gal4/+	26	1	2	1206.9
nub-Gal4/+	26	2	1	1207.16
nub-Gal4/+	26	2	2	1205.72
nub-Gal4/+	27	1	1	1171.51
nub-Gal4/+	27	1	2	1170.97
nub-Gal4/+	27	2	1	1153.61
nub-Gal4/+	27	2	2	1155.01
nub-Gal4/+	28	1	1	1214.35
nub-Gal4/+	28	1	2	1215.66
nub-Gal4/+	28	2	1	1220.93
nub-Gal4/+	28	2	2	1220.78
nub-Gal4/+	29	1	1	1184.13
nub-Gal4/+	29	1	2	1188.03
nub-Gal4/+	29	2	1	1177.82
nub-Gal4/+	29	2	2	1179.26
nub-Gal4/+	30	1	1	1174.94
nub-Gal4/+	30	1	2	1176.19
nub-Gal4/+	30	2	1	1193.41
nub-Gal4/+	30	2	2	1192.72
omb-Gal4/+;+/;UAS-CycG△P	1	1	1	1088.41
omb-Gal4/+;+/;UAS-CycG△P	1	1	2	1092.56
omb-Gal4/+;+/;UAS-CycG△P	1	2	1	1084.87
omb-Gal4/+;+/;UAS-CycG△P	1	2	2	1083.8
omb-Gal4/+;+/;UAS-CycG△P	2	1	1	1063.23
omb-Gal4/+;+/;UAS-CycG△P	2	1	2	1064.61
omb-Gal4/+;+/;UAS-CycG△P	2	2	1	1073.81
omb-Gal4/+;+/;UAS-CycG△P	2	2	2	1076.46
omb-Gal4/+;+/;UAS-CycG△P	3	1	1	1048.14
omb-Gal4/+;+/;UAS-CycG△P	3	1	2	1049.52
omb-Gal4/+;+/;UAS-CycG△P	3	2	1	1070.71
omb-Gal4/+;+/;UAS-CycG△P	3	2	2	1072.04
omb-Gal4/+;+/;UAS-CycG△P	4	1	1	1103.89
omb-Gal4/+;+/;UAS-CycG△P	4	1	2	1103.46
omb-Gal4/+;+/;UAS-CycG△P	4	2	1	1097.96
omb-Gal4/+;+/;UAS-CycG△P	4	2	2	1097.96
omb-Gal4/+;+/;UAS-CycG△P	5	1	1	1056.57
omb-Gal4/+;+/;UAS-CycG△P	5	1	2	1054.94
omb-Gal4/+;+/;UAS-CycG△P	5	2	1	1039.47
omb-Gal4/+;+/;UAS-CycG△P	5	2	2	1040.98
omb-Gal4/+;+/;UAS-CycG△P	6	1	1	1099.71
omb-Gal4/+;+/;UAS-CycG△P	6	1	2	1102.64
omb-Gal4/+;+/;UAS-CycG△P	6	2	1	1101.97
omb-Gal4/+;+/;UAS-CycG△P	6	2	2	1101.82
omb-Gal4/+;+/;UAS-CycG△P	7	1	1	1049.78
omb-Gal4/+;+/;UAS-CycG△P	7	1	2	1053.74
omb-Gal4/+;+/;UAS-CycG△P	7	2	1	1041.51
omb-Gal4/+;+/;UAS-CycG△P	7	2	2	1046.22
omb-Gal4/+;+/;UAS-CycG△P	8	1	1	1035.74
omb-Gal4/+;+/;UAS-CycG△P	8	1	2	1037.66
omb-Gal4/+;+/;UAS-CycG△P	8	2	1	1051.01
omb-Gal4/+;+/;UAS-CycG△P	8	2	2	1053.64
omb-Gal4/+;+/;UAS-CycG△P	9	1	1	1097.46
omb-Gal4/+;+/;UAS-CycG△P	9	1	2	1099.11
omb-Gal4/+;+/;UAS-CycG△P	9	2	1	1090.9
omb-Gal4/+;+/;UAS-CycG△P	9	2	2	1088.01
omb-Gal4/+;+/;UAS-CycG△P	10	1	1	1126.61
omb-Gal4/+;+/;UAS-CycG△P	10	1	2	1128.32
omb-Gal4/+;+/;UAS-CycG△P	10	2	1	1132.23
omb-Gal4/+;+/;UAS-CycG△P	10	2	2	1133.65
omb-Gal4/+;+/;UAS-CycG△P	11	1	1	1072.74
omb-Gal4/+;+/;UAS-CycG△P	11	1	2	1072.54
omb-Gal4/+;+/;UAS-CycG△P	11	2	1	1071.93
omb-Gal4/+;+/;UAS-CycG△P	11	2	2	1070.53
omb-Gal4/+;+/;UAS-CycG△P	12	1	1	1074.15
omb-Gal4/+;+/;UAS-CycG△P	12	1	2	1074.15
omb-Gal4/+;+/;UAS-CycG△P	12	2	1	1072.15
omb-Gal4/+;+/;UAS-CycG△P	12	2	2	1074.04
omb-Gal4/+;+/;UAS-CycG△P	13	1	1	1112.42
omb-Gal4/+;+/;UAS-CycG△P	13	1	2	1110.83
omb-Gal4/+;+/;UAS-CycG△P	13	2	1	1107.59
omb-Gal4/+;+/;UAS-CycG△P	13	2	2	1107.51
omb-Gal4/+;+/;UAS-CycG△P	14	1	1	1062.72
omb-Gal4/+;+/;UAS-CycG△P	14	1	2	1065.81
omb-Gal4/+;+/;UAS-CycG△P	14	2	1	1040.31
omb-Gal4/+;+/;UAS-CycG△P	14	2	2	1038.45
omb-Gal4/+;+/;UAS-CycG△P	15	1	1	1087.23
omb-Gal4/+;+/;UAS-CycG△P	15	1	2	1087.45
omb-Gal4/+;+/;UAS-CycG△P	15	2	1	1095.26
omb-Gal4/+;+/;UAS-CycG△P	15	2	2	1097.4
omb-Gal4/+;+/;UAS-CycG△P	16	1	1	1119.4
omb-Gal4/+;+/;UAS-CycG△P	16	1	2	1124.9
omb-Gal4/+;+/;UAS-CycG△P	16	2	1	1111.25
omb-Gal4/+;+/;UAS-CycG△P	16	2	2	1111.17
omb-Gal4/+;+/;UAS-CycG△P	17	1	1	1088.98
omb-Gal4/+;+/;UAS-CycG△P	17	1	2	1085.71
omb-Gal4/+;+/;UAS-CycG△P	17	2	1	1090.12
omb-Gal4/+;+/;UAS-CycG△P	17	2	2	1088.82
omb-Gal4/+;+/;UAS-CycG△P	18	1	1	1109.06
omb-Gal4/+;+/;UAS-CycG△P	18	1	2	1110.38
omb-Gal4/+;+/;UAS-CycG△P	18	2	1	1124.72
omb-Gal4/+;+/;UAS-CycG△P	18	2	2	1123.77
omb-Gal4/+;+/;UAS-CycG△P	19	1	1	1054.86
omb-Gal4/+;+/;UAS-CycG△P	19	1	2	1052.22
omb-Gal4/+;+/;UAS-CycG△P	19	2	1	1015.53
omb-Gal4/+;+/;UAS-CycG△P	19	2	2	1014.59
omb-Gal4/+;+/;UAS-CycG△P	20	1	1	1056.45
omb-Gal4/+;+/;UAS-CycG△P	20	1	2	1055.12
omb-Gal4/+;+/;UAS-CycG△P	20	2	1	1060.41
omb-Gal4/+;+/;UAS-CycG△P	20	2	2	1061.7
omb-Gal4/+;+/;UAS-CycG△P	21	1	1	1041.76
omb-Gal4/+;+/;UAS-CycG△P	21	1	2	1041.45
omb-Gal4/+;+/;UAS-CycG△P	21	2	1	1025.86
omb-Gal4/+;+/;UAS-CycG△P	21	2	2	1024.83
omb-Gal4/+;+/;UAS-CycG△P	22	1	1	1041.04
omb-Gal4/+;+/;UAS-CycG△P	22	1	2	1041.32
omb-Gal4/+;+/;UAS-CycG△P	22	2	1	1060.91
omb-Gal4/+;+/;UAS-CycG△P	22	2	2	1062.24
omb-Gal4/+;+/;UAS-CycG△P	23	1	1	1050.03
omb-Gal4/+;+/;UAS-CycG△P	23	1	2	1051.33
omb-Gal4/+;+/;UAS-CycG△P	23	2	1	1055.49
omb-Gal4/+;+/;UAS-CycG△P	23	2	2	1057.22
omb-Gal4/+;+/;UAS-CycG△P	24	1	1	1087.56
omb-Gal4/+;+/;UAS-CycG△P	24	1	2	1084.64
omb-Gal4/+;+/;UAS-CycG△P	24	2	1	1063.76
omb-Gal4/+;+/;UAS-CycG△P	24	2	2	1060.99
omb-Gal4/+;+/;UAS-CycG△P	25	1	1	1078.46
omb-Gal4/+;+/;UAS-CycG△P	25	1	2	1078.46
omb-Gal4/+;+/;UAS-CycG△P	25	2	1	1081.72
omb-Gal4/+;+/;UAS-CycG△P	25	2	2	1085.47
omb-Gal4/+;+/;UAS-CycG△P	26	1	1	1126.99
omb-Gal4/+;+/;UAS-CycG△P	26	1	2	1127.86
omb-Gal4/+;+/;UAS-CycG△P	26	2	1	1115.43
omb-Gal4/+;+/;UAS-CycG△P	26	2	2	1119.43
omb-Gal4/+;+/;UAS-CycG△P	27	1	1	1039.15
omb-Gal4/+;+/;UAS-CycG△P	27	1	2	1038.25
omb-Gal4/+;+/;UAS-CycG△P	27	2	1	1065.93
omb-Gal4/+;+/;UAS-CycG△P	27	2	2	1068.79
omb-Gal4/+;+/;UAS-CycG△P	28	1	1	1137.8
omb-Gal4/+;+/;UAS-CycG△P	28	1	2	1138.35
omb-Gal4/+;+/;UAS-CycG△P	28	2	1	1140.68
omb-Gal4/+;+/;UAS-CycG△P	28	2	2	1141.44
omb-Gal4/+;+/;UAS-CycG△P	29	1	1	1073.33
omb-Gal4/+;+/;UAS-CycG△P	29	1	2	1072.21
omb-Gal4/+;+/;UAS-CycG△P	29	2	1	1074.87
omb-Gal4/+;+/;UAS-CycG△P	29	2	2	1073.25
omb-Gal4/+;+/;UAS-CycG△P	30	1	1	1135.57
omb-Gal4/+;+/;UAS-CycG△P	30	1	2	1137.89
omb-Gal4/+;+/;UAS-CycG△P	30	2	1	1122.1
omb-Gal4/+;+/;UAS-CycG△P	30	2	2	1121.94
omb-Gal4/+	1	1	1	1126.14
omb-Gal4/+	1	1	2	1127.72
omb-Gal4/+	1	2	1	1150.83
omb-Gal4/+	1	2	2	1148.17
omb-Gal4/+	2	1	1	1173.64
omb-Gal4/+	2	1	2	1173.67
omb-Gal4/+	2	2	1	1165.89
omb-Gal4/+	2	2	2	1166.2
omb-Gal4/+	3	1	1	1144.48
omb-Gal4/+	3	1	2	1146.73
omb-Gal4/+	3	2	1	1153.05
omb-Gal4/+	3	2	2	1153.34
omb-Gal4/+	4	1	1	1197.02
omb-Gal4/+	4	1	2	1197.52
omb-Gal4/+	4	2	1	1209.47
omb-Gal4/+	4	2	2	1207.95
omb-Gal4/+	5	1	1	1208.16
omb-Gal4/+	5	1	2	1211.73
omb-Gal4/+	5	2	1	1205.15
omb-Gal4/+	5	2	2	1202.66
omb-Gal4/+	6	1	1	1139.39
omb-Gal4/+	6	1	2	1137.93
omb-Gal4/+	6	2	1	1149.38
omb-Gal4/+	6	2	2	1148.11
omb-Gal4/+	7	1	1	1192.09
omb-Gal4/+	7	1	2	1193.39
omb-Gal4/+	7	2	1	1182.67
omb-Gal4/+	7	2	2	1181.33
omb-Gal4/+	8	1	1	1171.99
omb-Gal4/+	8	1	2	1171.73
omb-Gal4/+	8	2	1	1173.88
omb-Gal4/+	8	2	2	1173.88
omb-Gal4/+	9	1	1	1217.93
omb-Gal4/+	9	1	2	1217.2
omb-Gal4/+	9	2	1	1212.32
omb-Gal4/+	9	2	2	1213.69
omb-Gal4/+	10	1	1	1225.98
omb-Gal4/+	10	1	2	1227
omb-Gal4/+	10	2	1	1229.35
omb-Gal4/+	10	2	2	1230.68
omb-Gal4/+	11	1	1	1174.05
omb-Gal4/+	11	1	2	1175.3
omb-Gal4/+	11	2	1	1177.47
omb-Gal4/+	11	2	2	1177.47
omb-Gal4/+	12	1	1	1229.94
omb-Gal4/+	12	1	2	1232.84
omb-Gal4/+	12	2	1	1214.64
omb-Gal4/+	12	2	2	1215.97
omb-Gal4/+	13	1	1	1157.66
omb-Gal4/+	13	1	2	1153.34
omb-Gal4/+	13	2	1	1170.71
omb-Gal4/+	13	2	2	1173.38
omb-Gal4/+	14	1	1	1195.37
omb-Gal4/+	14	1	2	1198.03
omb-Gal4/+	14	2	1	1190.87
omb-Gal4/+	14	2	2	1189.41
omb-Gal4/+	15	1	1	1167.91
omb-Gal4/+	15	1	2	1167.58
omb-Gal4/+	15	2	1	1160.04
omb-Gal4/+	15	2	2	1161.38
omb-Gal4/+	16	1	1	1137.84
omb-Gal4/+	16	1	2	1139.16
omb-Gal4/+	16	2	1	1144.43
omb-Gal4/+	16	2	2	1146.69
omb-Gal4/+	17	1	1	1204.76
omb-Gal4/+	17	1	2	1205.84
omb-Gal4/+	17	2	1	1201.15
omb-Gal4/+	17	2	2	1204.13
omb-Gal4/+	18	1	1	1204.01
omb-Gal4/+	18	1	2	1204.66
omb-Gal4/+	18	2	1	1207.27
omb-Gal4/+	18	2	2	1207.27
omb-Gal4/+	19	1	1	1144.56
omb-Gal4/+	19	1	2	1144.56
omb-Gal4/+	19	2	1	1143.99
omb-Gal4/+	19	2	2	1144.31
omb-Gal4/+	20	1	1	1203.84
omb-Gal4/+	20	1	2	1199.99
omb-Gal4/+	20	2	1	1198.96
omb-Gal4/+	20	2	2	1197.63
omb-Gal4/+	21	1	1	1187.46
omb-Gal4/+	21	1	2	1188.77
omb-Gal4/+	21	2	1	1188.82
omb-Gal4/+	21	2	2	1186.15
omb-Gal4/+	22	1	1	1212.91
omb-Gal4/+	22	1	2	1214.23
omb-Gal4/+	22	2	1	1216.18
omb-Gal4/+	22	2	2	1216.18
omb-Gal4/+	23	1	1	1135.5
omb-Gal4/+	23	1	2	1136.82
omb-Gal4/+	23	2	1	1123.56
omb-Gal4/+	23	2	2	1122.12
omb-Gal4/+	24	1	1	1138.91
omb-Gal4/+	24	1	2	1137.72
omb-Gal4/+	24	2	1	1146.1
omb-Gal4/+	24	2	2	1146.43
omb-Gal4/+	25	1	1	1213.55
omb-Gal4/+	25	1	2	1213.52
omb-Gal4/+	25	2	1	1215.39
omb-Gal4/+	25	2	2	1213.91
omb-Gal4/+	26	1	1	1189.72
omb-Gal4/+	26	1	2	1188.56
omb-Gal4/+	26	2	1	1190.91
omb-Gal4/+	26	2	2	1188.15
omb-Gal4/+	27	1	1	1146.12
omb-Gal4/+	27	1	2	1147.16
omb-Gal4/+	27	2	1	1157.19
omb-Gal4/+	27	2	2	1156.44
omb-Gal4/+	28	1	1	1204.74
omb-Gal4/+	28	1	2	1203.52
omb-Gal4/+	28	2	1	1201.74
omb-Gal4/+	28	2	2	1199.22
omb-Gal4/+	29	1	1	1190.83
omb-Gal4/+	29	1	2	1191.17
omb-Gal4/+	29	2	1	1186.42
omb-Gal4/+	29	2	2	1187.75
omb-Gal4/+	30	1	1	1193.28
omb-Gal4/+	30	1	2	1191.67
omb-Gal4/+	30	2	1	1189.08
omb-Gal4/+	30	2	2	1189.14
rn-Gal4/+;+/UAS-CycG△P	1	1	1	1175.76
rn-Gal4/+;+/UAS-CycG△P	1	1	2	1175.28
rn-Gal4/+;+/UAS-CycG△P	1	2	1	1176.87
rn-Gal4/+;+/UAS-CycG△P	1	2	2	1177.89
rn-Gal4/+;+/UAS-CycG△P	2	1	1	1045.36
rn-Gal4/+;+/UAS-CycG△P	2	1	2	1045.5
rn-Gal4/+;+/UAS-CycG△P	2	2	1	1026.81
rn-Gal4/+;+/UAS-CycG△P	2	2	2	1028.09
rn-Gal4/+;+/UAS-CycG△P	3	1	1	1055.86
rn-Gal4/+;+/UAS-CycG△P	3	1	2	1054.57
rn-Gal4/+;+/UAS-CycG△P	3	2	1	1080.94
rn-Gal4/+;+/UAS-CycG△P	3	2	2	1079.11
rn-Gal4/+;+/UAS-CycG△P	4	1	1	1125.08
rn-Gal4/+;+/UAS-CycG△P	4	1	2	1125.08
rn-Gal4/+;+/UAS-CycG△P	4	2	1	1082.71
rn-Gal4/+;+/UAS-CycG△P	4	2	2	1084.03
rn-Gal4/+;+/UAS-CycG△P	5	1	1	1094.73
rn-Gal4/+;+/UAS-CycG△P	5	1	2	1096.39
rn-Gal4/+;+/UAS-CycG△P	5	2	1	1084.19
rn-Gal4/+;+/UAS-CycG△P	5	2	2	1084
rn-Gal4/+;+/UAS-CycG△P	6	1	1	1063.65
rn-Gal4/+;+/UAS-CycG△P	6	1	2	1065.61
rn-Gal4/+;+/UAS-CycG△P	6	2	1	1064.8
rn-Gal4/+;+/UAS-CycG△P	6	2	2	1064.96
rn-Gal4/+;+/UAS-CycG△P	7	1	1	1101.38
rn-Gal4/+;+/UAS-CycG△P	7	1	2	1101.48
rn-Gal4/+;+/UAS-CycG△P	7	2	1	1089.34
rn-Gal4/+;+/UAS-CycG△P	7	2	2	1092.01
rn-Gal4/+;+/UAS-CycG△P	8	1	1	1048.03
rn-Gal4/+;+/UAS-CycG△P	8	1	2	1046.83
rn-Gal4/+;+/UAS-CycG△P	8	2	1	1019.43
rn-Gal4/+;+/UAS-CycG△P	8	2	2	1016.68
rn-Gal4/+;+/UAS-CycG△P	9	1	1	1088.73
rn-Gal4/+;+/UAS-CycG△P	9	1	2	1091.02
rn-Gal4/+;+/UAS-CycG△P	9	2	1	1077.63
rn-Gal4/+;+/UAS-CycG△P	9	2	2	1073.52
rn-Gal4/+;+/UAS-CycG△P	10	1	1	1135.33
rn-Gal4/+;+/UAS-CycG△P	10	1	2	1135.52
rn-Gal4/+;+/UAS-CycG△P	10	2	1	1101.63
rn-Gal4/+;+/UAS-CycG△P	10	2	2	1100.23
rn-Gal4/+;+/UAS-CycG△P	11	1	1	1117.91
rn-Gal4/+;+/UAS-CycG△P	11	1	2	1117.83
rn-Gal4/+;+/UAS-CycG△P	11	2	1	1097.73
rn-Gal4/+;+/UAS-CycG△P	11	2	2	1098.52
rn-Gal4/+;+/UAS-CycG△P	12	1	1	1070.45
rn-Gal4/+;+/UAS-CycG△P	12	1	2	1069.62
rn-Gal4/+;+/UAS-CycG△P	12	2	1	1068.55
rn-Gal4/+;+/UAS-CycG△P	12	2	2	1066.62
rn-Gal4/+;+/UAS-CycG△P	13	1	1	1103.89
rn-Gal4/+;+/UAS-CycG△P	13	1	2	1106.09
rn-Gal4/+;+/UAS-CycG△P	13	2	1	1055.71
rn-Gal4/+;+/UAS-CycG△P	13	2	2	1057.28
rn-Gal4/+;+/UAS-CycG△P	14	1	1	1098.58
rn-Gal4/+;+/UAS-CycG△P	14	1	2	1100.29
rn-Gal4/+;+/UAS-CycG△P	14	2	1	1080
rn-Gal4/+;+/UAS-CycG△P	14	2	2	1080.01
rn-Gal4/+;+/UAS-CycG△P	15	1	1	1206.38
rn-Gal4/+;+/UAS-CycG△P	15	1	2	1205.09
rn-Gal4/+;+/UAS-CycG△P	15	2	1	1193.44
rn-Gal4/+;+/UAS-CycG△P	15	2	2	1194.73
rn-Gal4/+;+/UAS-CycG△P	16	1	1	1062.17
rn-Gal4/+;+/UAS-CycG△P	16	1	2	1062.77
rn-Gal4/+;+/UAS-CycG△P	16	2	1	1070.61
rn-Gal4/+;+/UAS-CycG△P	16	2	2	1071.76
rn-Gal4/+;+/UAS-CycG△P	17	1	1	1079.82
rn-Gal4/+;+/UAS-CycG△P	17	1	2	1078.5
rn-Gal4/+;+/UAS-CycG△P	17	2	1	1107.65
rn-Gal4/+;+/UAS-CycG△P	17	2	2	1106.32
rn-Gal4/+;+/UAS-CycG△P	18	1	1	1105.49
rn-Gal4/+;+/UAS-CycG△P	18	1	2	1104.16
rn-Gal4/+;+/UAS-CycG△P	18	2	1	1075.92
rn-Gal4/+;+/UAS-CycG△P	18	2	2	1078.46
rn-Gal4/+;+/UAS-CycG△P	19	1	1	1085.81
rn-Gal4/+;+/UAS-CycG△P	19	1	2	1084.55
rn-Gal4/+;+/UAS-CycG△P	19	2	1	1112.42
rn-Gal4/+;+/UAS-CycG△P	19	2	2	1112.72
rn-Gal4/+;+/UAS-CycG△P	20	1	1	1053.92
rn-Gal4/+;+/UAS-CycG△P	20	1	2	1057.46
rn-Gal4/+;+/UAS-CycG△P	20	2	1	1058.72
rn-Gal4/+;+/UAS-CycG△P	20	2	2	1056.05
rn-Gal4/+;+/UAS-CycG△P	21	1	1	1061.8
rn-Gal4/+;+/UAS-CycG△P	21	1	2	1062.92
rn-Gal4/+;+/UAS-CycG△P	21	2	1	1047.24
rn-Gal4/+;+/UAS-CycG△P	21	2	2	1044.53
rn-Gal4/+;+/UAS-CycG△P	22	1	1	1085.39
rn-Gal4/+;+/UAS-CycG△P	22	1	2	1089.4
rn-Gal4/+;+/UAS-CycG△P	22	2	1	1101.57
rn-Gal4/+;+/UAS-CycG△P	22	2	2	1102.9
rn-Gal4/+;+/UAS-CycG△P	23	1	1	1047.02
rn-Gal4/+;+/UAS-CycG△P	23	1	2	1044.41
rn-Gal4/+;+/UAS-CycG△P	23	2	1	1024.67
rn-Gal4/+;+/UAS-CycG△P	23	2	2	1025.92
rn-Gal4/+;+/UAS-CycG△P	24	1	1	995.822
rn-Gal4/+;+/UAS-CycG△P	24	1	2	994.507
rn-Gal4/+;+/UAS-CycG△P	24	2	1	1027.56
rn-Gal4/+;+/UAS-CycG△P	24	2	2	1026.53
rn-Gal4/+;+/UAS-CycG△P	25	1	1	1031.78
rn-Gal4/+;+/UAS-CycG△P	25	1	2	1031.78
rn-Gal4/+;+/UAS-CycG△P	25	2	1	1014.95
rn-Gal4/+;+/UAS-CycG△P	25	2	2	1017.04
rn-Gal4/+;+/UAS-CycG△P	26	1	1	1064.74
rn-Gal4/+;+/UAS-CycG△P	26	1	2	1068.49
rn-Gal4/+;+/UAS-CycG△P	26	2	1	1054.8
rn-Gal4/+;+/UAS-CycG△P	26	2	2	1056.37
rn-Gal4/+;+/UAS-CycG△P	27	1	1	1024.07
rn-Gal4/+;+/UAS-CycG△P	27	1	2	1025.79
rn-Gal4/+;+/UAS-CycG△P	27	2	1	1051.53
rn-Gal4/+;+/UAS-CycG△P	27	2	2	1052.81
rn-Gal4/+;+/UAS-CycG△P	28	1	1	1075.2
rn-Gal4/+;+/UAS-CycG△P	28	1	2	1078.11
rn-Gal4/+;+/UAS-CycG△P	28	2	1	1067.62
rn-Gal4/+;+/UAS-CycG△P	28	2	2	1068.82
rn-Gal4/+;+/UAS-CycG△P	29	1	1	1066.95
rn-Gal4/+;+/UAS-CycG△P	29	1	2	1067.76
rn-Gal4/+;+/UAS-CycG△P	29	2	1	1053.36
rn-Gal4/+;+/UAS-CycG△P	29	2	2	1055.85
rn-Gal4/+;+/UAS-CycG△P	30	1	1	1085.01
rn-Gal4/+;+/UAS-CycG△P	30	1	2	1086.28
rn-Gal4/+;+/UAS-CycG△P	30	2	1	1106.98
rn-Gal4/+;+/UAS-CycG△P	30	2	2	1106.53
rn-Gal4/+	1	1	1	1227.28
rn-Gal4/+	1	1	2	1227.04
rn-Gal4/+	1	2	1	1227.38
rn-Gal4/+	1	2	2	1227.84
rn-Gal4/+	2	1	1	1196.61
rn-Gal4/+	2	1	2	1201.25
rn-Gal4/+	2	2	1	1210.44
rn-Gal4/+	2	2	2	1210.74
rn-Gal4/+	3	1	1	1203.68
rn-Gal4/+	3	1	2	1203.68
rn-Gal4/+	3	2	1	1209.24
rn-Gal4/+	3	2	2	1210.69
rn-Gal4/+	4	1	1	1203.85
rn-Gal4/+	4	1	2	1203.85
rn-Gal4/+	4	2	1	1204.24
rn-Gal4/+	4	2	2	1206.93
rn-Gal4/+	5	1	1	1229.28
rn-Gal4/+	5	1	2	1231.67
rn-Gal4/+	5	2	1	1226.93
rn-Gal4/+	5	2	2	1230.4
rn-Gal4/+	6	1	1	1197
rn-Gal4/+	6	1	2	1200.49
rn-Gal4/+	6	2	1	1204
rn-Gal4/+	6	2	2	1203.33
rn-Gal4/+	7	1	1	1204.16
rn-Gal4/+	7	1	2	1204.1
rn-Gal4/+	7	2	1	1205.79
rn-Gal4/+	7	2	2	1204.39
rn-Gal4/+	8	1	1	1199.35
rn-Gal4/+	8	1	2	1200.68
rn-Gal4/+	8	2	1	1202.9
rn-Gal4/+	8	2	2	1201.5
rn-Gal4/+	9	1	1	1217.53
rn-Gal4/+	9	1	2	1216.18
rn-Gal4/+	9	2	1	1218.89
rn-Gal4/+	9	2	2	1218.18
rn-Gal4/+	10	1	1	1187.85
rn-Gal4/+	10	1	2	1185
rn-Gal4/+	10	2	1	1180.33
rn-Gal4/+	10	2	2	1181.66
rn-Gal4/+	11	1	1	1189.18
rn-Gal4/+	11	1	2	1190.61
rn-Gal4/+	11	2	1	1194.13
rn-Gal4/+	11	2	2	1197.07
rn-Gal4/+	12	1	1	1202.59
rn-Gal4/+	12	1	2	1204.95
rn-Gal4/+	12	2	1	1194.97
rn-Gal4/+	12	2	2	1194.97
rn-Gal4/+	13	1	1	1194.36
rn-Gal4/+	13	1	2	1193.29
rn-Gal4/+	13	2	1	1199.79
rn-Gal4/+	13	2	2	1198.52
rn-Gal4/+	14	1	1	1217.47
rn-Gal4/+	14	1	2	1218.18
rn-Gal4/+	14	2	1	1219.87
rn-Gal4/+	14	2	2	1219.6
rn-Gal4/+	15	1	1	1226.02
rn-Gal4/+	15	1	2	1227.35
rn-Gal4/+	15	2	1	1223.57
rn-Gal4/+	15	2	2	1223.67
rn-Gal4/+	16	1	1	1190.99
rn-Gal4/+	16	1	2	1189.84
rn-Gal4/+	16	2	1	1186.65
rn-Gal4/+	16	2	2	1187.99
rn-Gal4/+	17	1	1	1194.77
rn-Gal4/+	17	1	2	1196.89
rn-Gal4/+	17	2	1	1193.41
rn-Gal4/+	17	2	2	1192.51
rn-Gal4/+	18	1	1	1185.03
rn-Gal4/+	18	1	2	1186.64
rn-Gal4/+	18	2	1	1182.65
rn-Gal4/+	18	2	2	1181.07
rn-Gal4/+	19	1	1	1181.49
rn-Gal4/+	19	1	2	1184.06
rn-Gal4/+	19	2	1	1179.07
rn-Gal4/+	19	2	2	1180.33
rn-Gal4/+	20	1	1	1214.75
rn-Gal4/+	20	1	2	1214.75
rn-Gal4/+	20	2	1	1214.03
rn-Gal4/+	20	2	2	1216.34
rn-Gal4/+	21	1	1	1211.16
rn-Gal4/+	21	1	2	1213.66
rn-Gal4/+	21	2	1	1211.03
rn-Gal4/+	21	2	2	1209.47
rn-Gal4/+	22	1	1	1208.2
rn-Gal4/+	22	1	2	1208.54
rn-Gal4/+	22	2	1	1221.61
rn-Gal4/+	22	2	2	1221.54
rn-Gal4/+	23	1	1	1225.16
rn-Gal4/+	23	1	2	1227.75
rn-Gal4/+	23	2	1	1226.48
rn-Gal4/+	23	2	2	1227.63
rn-Gal4/+	24	1	1	1192.44
rn-Gal4/+	24	1	2	1192.03
rn-Gal4/+	24	2	1	1200.17
rn-Gal4/+	24	2	2	1196.19
rn-Gal4/+	25	1	1	1204.64
rn-Gal4/+	25	1	2	1204.81
rn-Gal4/+	25	2	1	1205.06
rn-Gal4/+	25	2	2	1202.14
rn-Gal4/+	26	1	1	1205.29
rn-Gal4/+	26	1	2	1201.65
rn-Gal4/+	26	2	1	1202.97
rn-Gal4/+	26	2	2	1203.04
rn-Gal4/+	27	1	1	1213.44
rn-Gal4/+	27	1	2	1211.15
rn-Gal4/+	27	2	1	1204.03
rn-Gal4/+	27	2	2	1206.68
rn-Gal4/+	28	1	1	1195.95
rn-Gal4/+	28	1	2	1193.99
rn-Gal4/+	28	2	1	1200.09
rn-Gal4/+	28	2	2	1201.51
rn-Gal4/+	29	1	1	1205.77
rn-Gal4/+	29	1	2	1206.81
rn-Gal4/+	29	2	1	1215.27
rn-Gal4/+	29	2	2	1215.14
rn-Gal4/+	30	1	1	1178.73
rn-Gal4/+	30	1	2	1178.09
rn-Gal4/+	30	2	1	1183.63
rn-Gal4/+	30	2	2	1180.77
sd-Gal4/+;+/UAS-CycG△P	1	1	1	1051.32
sd-Gal4/+;+/UAS-CycG△P	1	1	2	1052.79
sd-Gal4/+;+/UAS-CycG△P	1	2	1	1042.68
sd-Gal4/+;+/UAS-CycG△P	1	2	2	1042.87
sd-Gal4/+;+/UAS-CycG△P	2	1	1	1042.18
sd-Gal4/+;+/UAS-CycG△P	2	1	2	1043.5
sd-Gal4/+;+/UAS-CycG△P	2	2	1	1038.59
sd-Gal4/+;+/UAS-CycG△P	2	2	2	1041.91
sd-Gal4/+;+/UAS-CycG△P	3	1	1	1027.41
sd-Gal4/+;+/UAS-CycG△P	3	1	2	1028.74
sd-Gal4/+;+/UAS-CycG△P	3	2	1	1047.2
sd-Gal4/+;+/UAS-CycG△P	3	2	2	1047.2
sd-Gal4/+;+/UAS-CycG△P	4	1	1	1048.85
sd-Gal4/+;+/UAS-CycG△P	4	1	2	1051.14
sd-Gal4/+;+/UAS-CycG△P	4	2	1	1049.55
sd-Gal4/+;+/UAS-CycG△P	4	2	2	1051.03
sd-Gal4/+;+/UAS-CycG△P	5	1	1	1050.09
sd-Gal4/+;+/UAS-CycG△P	5	1	2	1049.8
sd-Gal4/+;+/UAS-CycG△P	5	2	1	1073.98
sd-Gal4/+;+/UAS-CycG△P	5	2	2	1075.08
sd-Gal4/+;+/UAS-CycG△P	6	1	1	1020.59
sd-Gal4/+;+/UAS-CycG△P	6	1	2	1021.14
sd-Gal4/+;+/UAS-CycG△P	6	2	1	1029.83
sd-Gal4/+;+/UAS-CycG△P	6	2	2	1031.16
sd-Gal4/+;+/UAS-CycG△P	7	1	1	1026.56
sd-Gal4/+;+/UAS-CycG△P	7	1	2	1025.06
sd-Gal4/+;+/UAS-CycG△P	7	2	1	1028.79
sd-Gal4/+;+/UAS-CycG△P	7	2	2	1027.97
sd-Gal4/+;+/UAS-CycG△P	8	1	1	990.139
sd-Gal4/+;+/UAS-CycG△P	8	1	2	991.269
sd-Gal4/+;+/UAS-CycG△P	8	2	1	992.416
sd-Gal4/+;+/UAS-CycG△P	8	2	2	988.879
sd-Gal4/+;+/UAS-CycG△P	9	1	1	986.511
sd-Gal4/+;+/UAS-CycG△P	9	1	2	986.849
sd-Gal4/+;+/UAS-CycG△P	9	2	1	992.907
sd-Gal4/+;+/UAS-CycG△P	9	2	2	993.184
sd-Gal4/+;+/UAS-CycG△P	10	1	1	1037.79
sd-Gal4/+;+/UAS-CycG△P	10	1	2	1036.41
sd-Gal4/+;+/UAS-CycG△P	10	2	1	1012.95
sd-Gal4/+;+/UAS-CycG△P	10	2	2	1013.86
sd-Gal4/+;+/UAS-CycG△P	11	1	1	1022.73
sd-Gal4/+;+/UAS-CycG△P	11	1	2	1018.66
sd-Gal4/+;+/UAS-CycG△P	11	2	1	1029.68
sd-Gal4/+;+/UAS-CycG△P	11	2	2	1028.46
sd-Gal4/+;+/UAS-CycG△P	12	1	1	1048.55
sd-Gal4/+;+/UAS-CycG△P	12	1	2	1043.66
sd-Gal4/+;+/UAS-CycG△P	12	2	1	1039.71
sd-Gal4/+;+/UAS-CycG△P	12	2	2	1040.99
sd-Gal4/+;+/UAS-CycG△P	13	1	1	1021.86
sd-Gal4/+;+/UAS-CycG△P	13	1	2	1018.61
sd-Gal4/+;+/UAS-CycG△P	13	2	1	999.951
sd-Gal4/+;+/UAS-CycG△P	13	2	2	997.221
sd-Gal4/+;+/UAS-CycG△P	14	1	1	1029.34
sd-Gal4/+;+/UAS-CycG△P	14	1	2	1028.71
sd-Gal4/+;+/UAS-CycG△P	14	2	1	1028.68
sd-Gal4/+;+/UAS-CycG△P	14	2	2	1026.38
sd-Gal4/+;+/UAS-CycG△P	15	1	1	1079.84
sd-Gal4/+;+/UAS-CycG△P	15	1	2	1081.87
sd-Gal4/+;+/UAS-CycG△P	15	2	1	1060.29
sd-Gal4/+;+/UAS-CycG△P	15	2	2	1058.75
sd-Gal4/+;+/UAS-CycG△P	16	1	1	1057.03
sd-Gal4/+;+/UAS-CycG△P	16	1	2	1058.31
sd-Gal4/+;+/UAS-CycG△P	16	2	1	1067.42
sd-Gal4/+;+/UAS-CycG△P	16	2	2	1067.47
sd-Gal4/+;+/UAS-CycG△P	17	1	1	1024.54
sd-Gal4/+;+/UAS-CycG△P	17	1	2	1023.21
sd-Gal4/+;+/UAS-CycG△P	17	2	1	1036.53
sd-Gal4/+;+/UAS-CycG△P	17	2	2	1035.1
sd-Gal4/+;+/UAS-CycG△P	18	1	1	1044.47
sd-Gal4/+;+/UAS-CycG△P	18	1	2	1043.98
sd-Gal4/+;+/UAS-CycG△P	18	2	1	1033.06
sd-Gal4/+;+/UAS-CycG△P	18	2	2	1034.27
sd-Gal4/+;+/UAS-CycG△P	19	1	1	1008.82
sd-Gal4/+;+/UAS-CycG△P	19	1	2	1006.5
sd-Gal4/+;+/UAS-CycG△P	19	2	1	994.193
sd-Gal4/+;+/UAS-CycG△P	19	2	2	996.971
sd-Gal4/+;+/UAS-CycG△P	20	1	1	1020.42
sd-Gal4/+;+/UAS-CycG△P	20	1	2	1019.05
sd-Gal4/+;+/UAS-CycG△P	20	2	1	1015.3
sd-Gal4/+;+/UAS-CycG△P	20	2	2	1015.4
sd-Gal4/+;+/UAS-CycG△P	21	1	1	1055.76
sd-Gal4/+;+/UAS-CycG△P	21	1	2	1055.57
sd-Gal4/+;+/UAS-CycG△P	21	2	1	1037.42
sd-Gal4/+;+/UAS-CycG△P	21	2	2	1037.42
sd-Gal4/+;+/UAS-CycG△P	22	1	1	1054.57
sd-Gal4/+;+/UAS-CycG△P	22	1	2	1052.62
sd-Gal4/+;+/UAS-CycG△P	22	2	1	1033.09
sd-Gal4/+;+/UAS-CycG△P	22	2	2	1035.66
sd-Gal4/+;+/UAS-CycG△P	23	1	1	1077.36
sd-Gal4/+;+/UAS-CycG△P	23	1	2	1078.67
sd-Gal4/+;+/UAS-CycG△P	23	2	1	1074.06
sd-Gal4/+;+/UAS-CycG△P	23	2	2	1076.16
sd-Gal4/+;+/UAS-CycG△P	24	1	1	1004.85
sd-Gal4/+;+/UAS-CycG△P	24	1	2	1005.08
sd-Gal4/+;+/UAS-CycG△P	24	2	1	1013.44
sd-Gal4/+;+/UAS-CycG△P	24	2	2	1013.48
sd-Gal4/+;+/UAS-CycG△P	25	1	1	992.416
sd-Gal4/+;+/UAS-CycG△P	25	1	2	993.599
sd-Gal4/+;+/UAS-CycG△P	25	2	1	998.795
sd-Gal4/+;+/UAS-CycG△P	25	2	2	1000.23
sd-Gal4/+;+/UAS-CycG△P	26	1	1	1053.12
sd-Gal4/+;+/UAS-CycG△P	26	1	2	1054.63
sd-Gal4/+;+/UAS-CycG△P	26	2	1	1050.91
sd-Gal4/+;+/UAS-CycG△P	26	2	2	1048.19
sd-Gal4/+;+/UAS-CycG△P	27	1	1	988.452
sd-Gal4/+;+/UAS-CycG△P	27	1	2	990.821
sd-Gal4/+;+/UAS-CycG△P	27	2	1	1027.44
sd-Gal4/+;+/UAS-CycG△P	27	2	2	1029.11
sd-Gal4/+;+/UAS-CycG△P	28	1	1	1034.07
sd-Gal4/+;+/UAS-CycG△P	28	1	2	1035.57
sd-Gal4/+;+/UAS-CycG△P	28	2	1	1022.03
sd-Gal4/+;+/UAS-CycG△P	28	2	2	1020.52
sd-Gal4/+;+/UAS-CycG△P	29	1	1	1039.95
sd-Gal4/+;+/UAS-CycG△P	29	1	2	1039.51
sd-Gal4/+;+/UAS-CycG△P	29	2	1	1031.32
sd-Gal4/+;+/UAS-CycG△P	29	2	2	1031.52
sd-Gal4/+;+/UAS-CycG△P	30	1	1	955.056
sd-Gal4/+;+/UAS-CycG△P	30	1	2	955.22
sd-Gal4/+;+/UAS-CycG△P	30	2	1	963.334
sd-Gal4/+;+/UAS-CycG△P	30	2	2	964.266
sd-Gal4/+	1	1	1	1146.26
sd-Gal4/+	1	1	2	1143.94
sd-Gal4/+	1	2	1	1147.76
sd-Gal4/+	1	2	2	1149.07
sd-Gal4/+	2	1	1	1154.06
sd-Gal4/+	2	1	2	1156.92
sd-Gal4/+	2	2	1	1154.76
sd-Gal4/+	2	2	2	1157.42
sd-Gal4/+	3	1	1	1159.42
sd-Gal4/+	3	1	2	1159.87
sd-Gal4/+	3	2	1	1149.37
sd-Gal4/+	3	2	2	1149.43
sd-Gal4/+	4	1	1	1165.75
sd-Gal4/+	4	1	2	1165.48
sd-Gal4/+	4	2	1	1155.19
sd-Gal4/+	4	2	2	1153.85
sd-Gal4/+	5	1	1	1149.34
sd-Gal4/+	5	1	2	1149.33
sd-Gal4/+	5	2	1	1145.95
sd-Gal4/+	5	2	2	1144.63
sd-Gal4/+	6	1	1	1138.74
sd-Gal4/+	6	1	2	1134.23
sd-Gal4/+	6	2	1	1145.44
sd-Gal4/+	6	2	2	1146.7
sd-Gal4/+	7	1	1	1139.87
sd-Gal4/+	7	1	2	1142.36
sd-Gal4/+	7	2	1	1138.24
sd-Gal4/+	7	2	2	1141.01
sd-Gal4/+	8	1	1	1190.31
sd-Gal4/+	8	1	2	1191.63
sd-Gal4/+	8	2	1	1176.27
sd-Gal4/+	8	2	2	1176.33
sd-Gal4/+	9	1	1	1153.33
sd-Gal4/+	9	1	2	1152
sd-Gal4/+	9	2	1	1144.03
sd-Gal4/+	9	2	2	1143.9
sd-Gal4/+	10	1	1	1126.98
sd-Gal4/+	10	1	2	1122.78
sd-Gal4/+	10	2	1	1126.75
sd-Gal4/+	10	2	2	1124.05
sd-Gal4/+	11	1	1	1114.99
sd-Gal4/+	11	1	2	1114.8
sd-Gal4/+	11	2	1	1113.21
sd-Gal4/+	11	2	2	1115.5
sd-Gal4/+	12	1	1	1154.25
sd-Gal4/+	12	1	2	1154.25
sd-Gal4/+	12	2	1	1147.02
sd-Gal4/+	12	2	2	1153.5
sd-Gal4/+	13	1	1	1151.5
sd-Gal4/+	13	1	2	1151.59
sd-Gal4/+	13	2	1	1164.37
sd-Gal4/+	13	2	2	1162.48
sd-Gal4/+	14	1	1	1197.92
sd-Gal4/+	14	1	2	1196.21
sd-Gal4/+	14	2	1	1202.86
sd-Gal4/+	14	2	2	1206.83
sd-Gal4/+	15	1	1	1192.73
sd-Gal4/+	15	1	2	1193.49
sd-Gal4/+	15	2	1	1183.14
sd-Gal4/+	15	2	2	1184.59
sd-Gal4/+	16	1	1	1163.86
sd-Gal4/+	16	1	2	1162.88
sd-Gal4/+	16	2	1	1154.76
sd-Gal4/+	16	2	2	1156.16
sd-Gal4/+	17	1	1	1151.78
sd-Gal4/+	17	1	2	1148.95
sd-Gal4/+	17	2	1	1143.92
sd-Gal4/+	17	2	2	1142.6
sd-Gal4/+	18	1	1	1178.74
sd-Gal4/+	18	1	2	1177.39
sd-Gal4/+	18	2	1	1179
sd-Gal4/+	18	2	2	1180.33
sd-Gal4/+	19	1	1	1192.02
sd-Gal4/+	19	1	2	1193.01
sd-Gal4/+	19	2	1	1193.39
sd-Gal4/+	19	2	2	1192.07
sd-Gal4/+	20	1	1	1136.38
sd-Gal4/+	20	1	2	1135.48
sd-Gal4/+	20	2	1	1137.21
sd-Gal4/+	20	2	2	1138.45
sd-Gal4/+	21	1	1	1155
sd-Gal4/+	21	1	2	1156.31
sd-Gal4/+	21	2	1	1159.81
sd-Gal4/+	21	2	2	1160.89
sd-Gal4/+	22	1	1	1129.41
sd-Gal4/+	22	1	2	1129.76
sd-Gal4/+	22	2	1	1135.5
sd-Gal4/+	22	2	2	1134.1
sd-Gal4/+	23	1	1	1175.08
sd-Gal4/+	23	1	2	1175.15
sd-Gal4/+	23	2	1	1183.53
sd-Gal4/+	23	2	2	1183.29
sd-Gal4/+	24	1	1	1188.98
sd-Gal4/+	24	1	2	1190.16
sd-Gal4/+	24	2	1	1187.92
sd-Gal4/+	24	2	2	1186.53
sd-Gal4/+	25	1	1	1140.8
sd-Gal4/+	25	1	2	1139.67
sd-Gal4/+	25	2	1	1137.49
sd-Gal4/+	25	2	2	1136.11
sd-Gal4/+	26	1	1	1149.48
sd-Gal4/+	26	1	2	1150.82
sd-Gal4/+	26	2	1	1151.84
sd-Gal4/+	26	2	2	1151.91
sd-Gal4/+	27	1	1	1149.57
sd-Gal4/+	27	1	2	1150.42
sd-Gal4/+	27	2	1	1144.04
sd-Gal4/+	27	2	2	1146.77
sd-Gal4/+	28	1	1	1148.64
sd-Gal4/+	28	1	2	1145.69
sd-Gal4/+	28	2	1	1142.71
sd-Gal4/+	28	2	2	1142.71
sd-Gal4/+	29	1	1	1184.17
sd-Gal4/+	29	1	2	1184.36
sd-Gal4/+	29	2	1	1184.81
sd-Gal4/+	29	2	2	1183.38
sd-Gal4/+	30	1	1	1146.86
sd-Gal4/+	30	1	2	1148.84
sd-Gal4/+	30	2	1	1148.67
sd-Gal4/+	30	2	2	1150
tsh-Gal4/+;+/UAS-CycG△P	1	1	1	1133.55
tsh-Gal4/+;+/UAS-CycG△P	1	1	2	1133.55
tsh-Gal4/+;+/UAS-CycG△P	1	2	1	1138.6
tsh-Gal4/+;+/UAS-CycG△P	1	2	2	1139.92
tsh-Gal4/+;+/UAS-CycG△P	2	1	1	1152.31
tsh-Gal4/+;+/UAS-CycG△P	2	1	2	1152.31
tsh-Gal4/+;+/UAS-CycG△P	2	2	1	1151.61
tsh-Gal4/+;+/UAS-CycG△P	2	2	2	1154.33
tsh-Gal4/+;+/UAS-CycG△P	3	1	1	1130.82
tsh-Gal4/+;+/UAS-CycG△P	3	1	2	1130.45
tsh-Gal4/+;+/UAS-CycG△P	3	2	1	1134.39
tsh-Gal4/+;+/UAS-CycG△P	3	2	2	1136.29
tsh-Gal4/+;+/UAS-CycG△P	4	1	1	1143.23
tsh-Gal4/+;+/UAS-CycG△P	4	1	2	1146.13
tsh-Gal4/+;+/UAS-CycG△P	4	2	1	1141.71
tsh-Gal4/+;+/UAS-CycG△P	4	2	2	1141.74
tsh-Gal4/+;+/UAS-CycG△P	5	1	1	1140.58
tsh-Gal4/+;+/UAS-CycG△P	5	1	2	1141.86
tsh-Gal4/+;+/UAS-CycG△P	5	2	1	1139.64
tsh-Gal4/+;+/UAS-CycG△P	5	2	2	1141.92
tsh-Gal4/+;+/UAS-CycG△P	6	1	1	1157.43
tsh-Gal4/+;+/UAS-CycG△P	6	1	2	1160.02
tsh-Gal4/+;+/UAS-CycG△P	6	2	1	1160.15
tsh-Gal4/+;+/UAS-CycG△P	6	2	2	1161.42
tsh-Gal4/+;+/UAS-CycG△P	7	1	1	1097.63
tsh-Gal4/+;+/UAS-CycG△P	7	1	2	1096.29
tsh-Gal4/+;+/UAS-CycG△P	7	2	1	1097.31
tsh-Gal4/+;+/UAS-CycG△P	7	2	2	1094.65
tsh-Gal4/+;+/UAS-CycG△P	8	1	1	1145.03
tsh-Gal4/+;+/UAS-CycG△P	8	1	2	1148.52
tsh-Gal4/+;+/UAS-CycG△P	8	2	1	1138.67
tsh-Gal4/+;+/UAS-CycG△P	8	2	2	1138.67
tsh-Gal4/+;+/UAS-CycG△P	9	1	1	1139.51
tsh-Gal4/+;+/UAS-CycG△P	9	1	2	1132.65
tsh-Gal4/+;+/UAS-CycG△P	9	2	1	1144.11
tsh-Gal4/+;+/UAS-CycG△P	9	2	2	1142.44
tsh-Gal4/+;+/UAS-CycG△P	10	1	1	1125.95
tsh-Gal4/+;+/UAS-CycG△P	10	1	2	1129.22
tsh-Gal4/+;+/UAS-CycG△P	10	2	1	1132.57
tsh-Gal4/+;+/UAS-CycG△P	10	2	2	1133.82
tsh-Gal4/+;+/UAS-CycG△P	11	1	1	1136.43
tsh-Gal4/+;+/UAS-CycG△P	11	1	2	1130.64
tsh-Gal4/+;+/UAS-CycG△P	11	2	1	1136.01
tsh-Gal4/+;+/UAS-CycG△P	11	2	2	1137.34
tsh-Gal4/+;+/UAS-CycG△P	12	1	1	1165.64
tsh-Gal4/+;+/UAS-CycG△P	12	1	2	1169.11
tsh-Gal4/+;+/UAS-CycG△P	12	2	1	1177.5
tsh-Gal4/+;+/UAS-CycG△P	12	2	2	1177.48
tsh-Gal4/+;+/UAS-CycG△P	13	1	1	1155.66
tsh-Gal4/+;+/UAS-CycG△P	13	1	2	1158.33
tsh-Gal4/+;+/UAS-CycG△P	13	2	1	1142.08
tsh-Gal4/+;+/UAS-CycG△P	13	2	2	1143.46
tsh-Gal4/+;+/UAS-CycG△P	14	1	1	1155.39
tsh-Gal4/+;+/UAS-CycG△P	14	1	2	1155.78
tsh-Gal4/+;+/UAS-CycG△P	14	2	1	1141.82
tsh-Gal4/+;+/UAS-CycG△P	14	2	2	1144.57
tsh-Gal4/+;+/UAS-CycG△P	15	1	1	1128.86
tsh-Gal4/+;+/UAS-CycG△P	15	1	2	1130.17
tsh-Gal4/+;+/UAS-CycG△P	15	2	1	1134.05
tsh-Gal4/+;+/UAS-CycG△P	15	2	2	1135.38
tsh-Gal4/+;+/UAS-CycG△P	16	1	1	1146.43
tsh-Gal4/+;+/UAS-CycG△P	16	1	2	1144.9
tsh-Gal4/+;+/UAS-CycG△P	16	2	1	1141.65
tsh-Gal4/+;+/UAS-CycG△P	16	2	2	1143.05
tsh-Gal4/+;+/UAS-CycG△P	17	1	1	1181.84
tsh-Gal4/+;+/UAS-CycG△P	17	1	2	1180.38
tsh-Gal4/+;+/UAS-CycG△P	17	2	1	1174.93
tsh-Gal4/+;+/UAS-CycG△P	17	2	2	1174.8
tsh-Gal4/+;+/UAS-CycG△P	18	1	1	1161.29
tsh-Gal4/+;+/UAS-CycG△P	18	1	2	1161.56
tsh-Gal4/+;+/UAS-CycG△P	18	2	1	1168.22
tsh-Gal4/+;+/UAS-CycG△P	18	2	2	1165.57
tsh-Gal4/+;+/UAS-CycG△P	19	1	1	1106.09
tsh-Gal4/+;+/UAS-CycG△P	19	1	2	1108.92
tsh-Gal4/+;+/UAS-CycG△P	19	2	1	1105.63
tsh-Gal4/+;+/UAS-CycG△P	19	2	2	1108.05
tsh-Gal4/+;+/UAS-CycG△P	20	1	1	1154.75
tsh-Gal4/+;+/UAS-CycG△P	20	1	2	1151.02
tsh-Gal4/+;+/UAS-CycG△P	20	2	1	1148.22
tsh-Gal4/+;+/UAS-CycG△P	20	2	2	1149.51
tsh-Gal4/+;+/UAS-CycG△P	21	1	1	1155.23
tsh-Gal4/+;+/UAS-CycG△P	21	1	2	1156.82
tsh-Gal4/+;+/UAS-CycG△P	21	2	1	1163.68
tsh-Gal4/+;+/UAS-CycG△P	21	2	2	1162.77
tsh-Gal4/+;+/UAS-CycG△P	22	1	1	1136.45
tsh-Gal4/+;+/UAS-CycG△P	22	1	2	1136.81
tsh-Gal4/+;+/UAS-CycG△P	22	2	1	1131.1
tsh-Gal4/+;+/UAS-CycG△P	22	2	2	1129.77
tsh-Gal4/+;+/UAS-CycG△P	23	1	1	1172.55
tsh-Gal4/+;+/UAS-CycG△P	23	1	2	1169.66
tsh-Gal4/+;+/UAS-CycG△P	23	2	1	1170.64
tsh-Gal4/+;+/UAS-CycG△P	23	2	2	1170.44
tsh-Gal4/+;+/UAS-CycG△P	24	1	1	1139.83
tsh-Gal4/+;+/UAS-CycG△P	24	1	2	1138.98
tsh-Gal4/+;+/UAS-CycG△P	24	2	1	1136.82
tsh-Gal4/+;+/UAS-CycG△P	24	2	2	1135.01
tsh-Gal4/+;+/UAS-CycG△P	25	1	1	1131.77
tsh-Gal4/+;+/UAS-CycG△P	25	1	2	1129.99
tsh-Gal4/+;+/UAS-CycG△P	25	2	1	1128.32
tsh-Gal4/+;+/UAS-CycG△P	25	2	2	1132.25
tsh-Gal4/+;+/UAS-CycG△P	26	1	1	1135.46
tsh-Gal4/+;+/UAS-CycG△P	26	1	2	1135.46
tsh-Gal4/+;+/UAS-CycG△P	26	2	1	1134.36
tsh-Gal4/+;+/UAS-CycG△P	26	2	2	1136.77
tsh-Gal4/+;+/UAS-CycG△P	27	1	1	1154.84
tsh-Gal4/+;+/UAS-CycG△P	27	1	2	1152.2
tsh-Gal4/+;+/UAS-CycG△P	27	2	1	1153.26
tsh-Gal4/+;+/UAS-CycG△P	27	2	2	1151.59
tsh-Gal4/+;+/UAS-CycG△P	28	1	1	1147.77
tsh-Gal4/+;+/UAS-CycG△P	28	1	2	1145.26
tsh-Gal4/+;+/UAS-CycG△P	28	2	1	1143.79
tsh-Gal4/+;+/UAS-CycG△P	28	2	2	1141.91
tsh-Gal4/+;+/UAS-CycG△P	29	1	1	1144.38
tsh-Gal4/+;+/UAS-CycG△P	29	1	2	1144.65
tsh-Gal4/+;+/UAS-CycG△P	29	2	1	1147.91
tsh-Gal4/+;+/UAS-CycG△P	29	2	2	1148.19
tsh-Gal4/+	1	1	1	1171.25
tsh-Gal4/+	1	1	2	1171.04
tsh-Gal4/+	1	2	1	1166.75
tsh-Gal4/+	1	2	2	1163.82
tsh-Gal4/+	2	1	1	1186.26
tsh-Gal4/+	2	1	2	1188.41
tsh-Gal4/+	2	2	1	1179.94
tsh-Gal4/+	2	2	2	1182.86
tsh-Gal4/+	3	1	1	1181.94
tsh-Gal4/+	3	1	2	1179.54
tsh-Gal4/+	3	2	1	1180.03
tsh-Gal4/+	3	2	2	1181.37
tsh-Gal4/+	4	1	1	1157.19
tsh-Gal4/+	4	1	2	1154.25
tsh-Gal4/+	4	2	1	1170.49
tsh-Gal4/+	4	2	2	1166.55
tsh-Gal4/+	5	1	1	1221.79
tsh-Gal4/+	5	1	2	1218.52
tsh-Gal4/+	5	2	1	1212.83
tsh-Gal4/+	5	2	2	1211.3
tsh-Gal4/+	6	1	1	1211.75
tsh-Gal4/+	6	1	2	1213.31
tsh-Gal4/+	6	2	1	1214.55
tsh-Gal4/+	6	2	2	1210.09
tsh-Gal4/+	7	1	1	1200.63
tsh-Gal4/+	7	1	2	1195.56
tsh-Gal4/+	7	2	1	1206.09
tsh-Gal4/+	7	2	2	1204.71
tsh-Gal4/+	8	1	1	1193.79
tsh-Gal4/+	8	1	2	1189.62
tsh-Gal4/+	8	2	1	1190.15
tsh-Gal4/+	8	2	2	1188.87
tsh-Gal4/+	9	1	1	1210.44
tsh-Gal4/+	9	1	2	1209.13
tsh-Gal4/+	9	2	1	1205.35
tsh-Gal4/+	9	2	2	1208.88
tsh-Gal4/+	10	1	1	1193.53
tsh-Gal4/+	10	1	2	1194.75
tsh-Gal4/+	10	2	1	1193.48
tsh-Gal4/+	10	2	2	1190.81
tsh-Gal4/+	11	1	1	1187.51
tsh-Gal4/+	11	1	2	1184.71
tsh-Gal4/+	11	2	1	1186.27
tsh-Gal4/+	11	2	2	1183.46
tsh-Gal4/+	12	1	1	1213.37
tsh-Gal4/+	12	1	2	1208.46
tsh-Gal4/+	12	2	1	1210.64
tsh-Gal4/+	12	2	2	1213.02
tsh-Gal4/+	13	1	1	1184.46
tsh-Gal4/+	13	1	2	1181.57
tsh-Gal4/+	13	2	1	1184.97
tsh-Gal4/+	13	2	2	1183.68
tsh-Gal4/+	14	1	1	1191.94
tsh-Gal4/+	14	1	2	1191.94
tsh-Gal4/+	14	2	1	1195.35
tsh-Gal4/+	14	2	2	1193.94
tsh-Gal4/+	15	1	1	1192.32
tsh-Gal4/+	15	1	2	1187.22
tsh-Gal4/+	15	2	1	1191.2
tsh-Gal4/+	15	2	2	1193.21
tsh-Gal4/+	16	1	1	1190.26
tsh-Gal4/+	16	1	2	1189.81
tsh-Gal4/+	16	2	1	1188.94
tsh-Gal4/+	16	2	2	1184.78
tsh-Gal4/+	17	1	1	1163.44
tsh-Gal4/+	17	1	2	1160.55
tsh-Gal4/+	17	2	1	1154.94
tsh-Gal4/+	17	2	2	1156.59
tsh-Gal4/+	18	1	1	1183.26
tsh-Gal4/+	18	1	2	1179.39
tsh-Gal4/+	18	2	1	1194.78
tsh-Gal4/+	18	2	2	1191.98
tsh-Gal4/+	19	1	1	1183.26
tsh-Gal4/+	19	1	2	1181.97
tsh-Gal4/+	19	2	1	1182.15
tsh-Gal4/+	19	2	2	1182.6
tsh-Gal4/+	20	1	1	1178.51
tsh-Gal4/+	20	1	2	1177.5
tsh-Gal4/+	20	2	1	1181.84
tsh-Gal4/+	20	2	2	1181.84
tsh-Gal4/+	21	1	1	1181.22
tsh-Gal4/+	21	1	2	1179.61
tsh-Gal4/+	21	2	1	1181.73
tsh-Gal4/+	21	2	2	1180.37
tsh-Gal4/+	22	1	1	1190.9
tsh-Gal4/+	22	1	2	1188.86
tsh-Gal4/+	22	2	1	1190.72
tsh-Gal4/+	22	2	2	1192.04
tsh-Gal4/+	23	1	1	1181.5
tsh-Gal4/+	23	1	2	1181.5
tsh-Gal4/+	23	2	1	1177.5
tsh-Gal4/+	23	2	2	1175.58
tsh-Gal4/+	24	1	1	1212.05
tsh-Gal4/+	24	1	2	1214.42
tsh-Gal4/+	24	2	1	1213.95
tsh-Gal4/+	24	2	2	1212.83
tsh-Gal4/+	25	1	1	1200.98
tsh-Gal4/+	25	1	2	1198.11
tsh-Gal4/+	25	2	1	1198.93
tsh-Gal4/+	25	2	2	1194.96
tsh-Gal4/+	26	1	1	1210.19
tsh-Gal4/+	26	1	2	1210.19
tsh-Gal4/+	26	2	1	1219.51
tsh-Gal4/+	26	2	2	1221.12
tsh-Gal4/+	27	1	1	1208.21
tsh-Gal4/+	27	1	2	1205.27
tsh-Gal4/+	27	2	1	1209.6
tsh-Gal4/+	27	2	2	1209.46
tsh-Gal4/+	28	1	1	1195.14
tsh-Gal4/+	28	1	2	1190.44
tsh-Gal4/+	28	2	1	1193.15
tsh-Gal4/+	28	2	2	1188.25
tsh-Gal4/+	29	1	1	1192.26
tsh-Gal4/+	29	1	2	1192.26
tsh-Gal4/+	29	2	1	1201.05
tsh-Gal4/+	29	2	2	1200.85
tsh-Gal4/+	30	1	1	1173.07
tsh-Gal4/+	30	1	2	1173.98
tsh-Gal4/+	30	2	1	1177.5
tsh-Gal4/+	30	2	2	1176.17
tsh-Gal4/+;+/UAS-CycG△P	1	1	1	1133.74
tsh-Gal4/+;+/UAS-CycG△P	1	1	2	1134.16
tsh-Gal4/+;+/UAS-CycG△P	1	2	1	1127.6
tsh-Gal4/+;+/UAS-CycG△P	1	2	2	1128.44
tsh-Gal4/+;+/UAS-CycG△P	2	1	1	1166.74
tsh-Gal4/+;+/UAS-CycG△P	2	1	2	1168
tsh-Gal4/+;+/UAS-CycG△P	2	2	1	1172.16
tsh-Gal4/+;+/UAS-CycG△P	2	2	2	1169.5
tsh-Gal4/+;+/UAS-CycG△P	3	1	1	1133.2
tsh-Gal4/+;+/UAS-CycG△P	3	1	2	1135.85
tsh-Gal4/+;+/UAS-CycG△P	3	2	1	1130.38
tsh-Gal4/+;+/UAS-CycG△P	3	2	2	1130.76
tsh-Gal4/+;+/UAS-CycG△P	4	1	1	1129.79
tsh-Gal4/+;+/UAS-CycG△P	4	1	2	1127.46
tsh-Gal4/+;+/UAS-CycG△P	4	2	1	1116.43
tsh-Gal4/+;+/UAS-CycG△P	4	2	2	1117.76
tsh-Gal4/+;+/UAS-CycG△P	5	1	1	1136.34
tsh-Gal4/+;+/UAS-CycG△P	5	1	2	1141.6
tsh-Gal4/+;+/UAS-CycG△P	5	2	1	1138.69
tsh-Gal4/+;+/UAS-CycG△P	5	2	2	1138.68
tsh-Gal4/+;+/UAS-CycG△P	6	1	1	1151.7
tsh-Gal4/+;+/UAS-CycG△P	6	1	2	1151.54
tsh-Gal4/+;+/UAS-CycG△P	6	2	1	1144.01
tsh-Gal4/+;+/UAS-CycG△P	6	2	2	1142.67
tsh-Gal4/+;+/UAS-CycG△P	7	1	1	1136.81
tsh-Gal4/+;+/UAS-CycG△P	7	1	2	1137.15
tsh-Gal4/+;+/UAS-CycG△P	7	2	1	1141.27
tsh-Gal4/+;+/UAS-CycG△P	7	2	2	1142.6
tsh-Gal4/+;+/UAS-CycG△P	8	1	1	1184.05
tsh-Gal4/+;+/UAS-CycG△P	8	1	2	1183.65
tsh-Gal4/+;+/UAS-CycG△P	8	2	1	1165.29
tsh-Gal4/+;+/UAS-CycG△P	8	2	2	1165.29
tsh-Gal4/+;+/UAS-CycG△P	9	1	1	1143.37
tsh-Gal4/+;+/UAS-CycG△P	9	1	2	1144.62
tsh-Gal4/+;+/UAS-CycG△P	9	2	1	1146.9
tsh-Gal4/+;+/UAS-CycG△P	9	2	2	1146.84
tsh-Gal4/+;+/UAS-CycG△P	10	1	1	1149.65
tsh-Gal4/+;+/UAS-CycG△P	10	1	2	1147.06
tsh-Gal4/+;+/UAS-CycG△P	10	2	1	1156.84
tsh-Gal4/+;+/UAS-CycG△P	10	2	2	1156.79
tsh-Gal4/+;+/UAS-CycG△P	11	1	1	1132.38
tsh-Gal4/+;+/UAS-CycG△P	11	1	2	1132.38
tsh-Gal4/+;+/UAS-CycG△P	11	2	1	1128.51
tsh-Gal4/+;+/UAS-CycG△P	11	2	2	1128.64
tsh-Gal4/+;+/UAS-CycG△P	12	1	1	1127.87
tsh-Gal4/+;+/UAS-CycG△P	12	1	2	1129.26
tsh-Gal4/+;+/UAS-CycG△P	12	2	1	1120.01
tsh-Gal4/+;+/UAS-CycG△P	12	2	2	1118.79
tsh-Gal4/+;+/UAS-CycG△P	13	1	1	1146.4
tsh-Gal4/+;+/UAS-CycG△P	13	1	2	1145.11
tsh-Gal4/+;+/UAS-CycG△P	13	2	1	1155.52
tsh-Gal4/+;+/UAS-CycG△P	13	2	2	1155.52
tsh-Gal4/+;+/UAS-CycG△P	14	1	1	1144.16
tsh-Gal4/+;+/UAS-CycG△P	14	1	2	1142.52
tsh-Gal4/+;+/UAS-CycG△P	14	2	1	1133.27
tsh-Gal4/+;+/UAS-CycG△P	14	2	2	1130.81
tsh-Gal4/+;+/UAS-CycG△P	15	1	1	1115.66
tsh-Gal4/+;+/UAS-CycG△P	15	1	2	1113.01
tsh-Gal4/+;+/UAS-CycG△P	15	2	1	1111.08
tsh-Gal4/+;+/UAS-CycG△P	15	2	2	1109.55
tsh-Gal4/+;+/UAS-CycG△P	16	1	1	1128.66
tsh-Gal4/+;+/UAS-CycG△P	16	1	2	1126.29
tsh-Gal4/+;+/UAS-CycG△P	16	2	1	1153.64
tsh-Gal4/+;+/UAS-CycG△P	16	2	2	1155.04
tsh-Gal4/+;+/UAS-CycG△P	17	1	1	1141.04
tsh-Gal4/+;+/UAS-CycG△P	17	1	2	1144.08
tsh-Gal4/+;+/UAS-CycG△P	17	2	1	1128.23
tsh-Gal4/+;+/UAS-CycG△P	17	2	2	1126.95
tsh-Gal4/+;+/UAS-CycG△P	18	1	1	1154.02
tsh-Gal4/+;+/UAS-CycG△P	18	1	2	1155.34
tsh-Gal4/+;+/UAS-CycG△P	18	2	1	1148.56
tsh-Gal4/+;+/UAS-CycG△P	18	2	2	1147.57
tsh-Gal4/+;+/UAS-CycG△P	19	1	1	1126.66
tsh-Gal4/+;+/UAS-CycG△P	19	1	2	1126.39
tsh-Gal4/+;+/UAS-CycG△P	19	2	1	1107.21
tsh-Gal4/+;+/UAS-CycG△P	19	2	2	1107.09
tsh-Gal4/+;+/UAS-CycG△P	20	1	1	1137.97
tsh-Gal4/+;+/UAS-CycG△P	20	1	2	1137.03
tsh-Gal4/+;+/UAS-CycG△P	20	2	1	1124.94
tsh-Gal4/+;+/UAS-CycG△P	20	2	2	1126.39
tsh-Gal4/+;+/UAS-CycG△P	21	1	1	1133.64
tsh-Gal4/+;+/UAS-CycG△P	21	1	2	1133.45
tsh-Gal4/+;+/UAS-CycG△P	21	2	1	1135.23
tsh-Gal4/+;+/UAS-CycG△P	21	2	2	1134.8
tsh-Gal4/+;+/UAS-CycG△P	22	1	1	1160.6
tsh-Gal4/+;+/UAS-CycG△P	22	1	2	1160.6
tsh-Gal4/+;+/UAS-CycG△P	22	2	1	1177.34
tsh-Gal4/+;+/UAS-CycG△P	22	2	2	1174.67
tsh-Gal4/+;+/UAS-CycG△P	23	1	1	1142.23
tsh-Gal4/+;+/UAS-CycG△P	23	1	2	1142.23
tsh-Gal4/+;+/UAS-CycG△P	23	2	1	1140.28
tsh-Gal4/+;+/UAS-CycG△P	23	2	2	1142.24
tsh-Gal4/+;+/UAS-CycG△P	24	1	1	1187.63
tsh-Gal4/+;+/UAS-CycG△P	24	1	2	1188.2
tsh-Gal4/+;+/UAS-CycG△P	24	2	1	1196.81
tsh-Gal4/+;+/UAS-CycG△P	24	2	2	1196.76
tsh-Gal4/+;+/UAS-CycG△P	25	1	1	1151
tsh-Gal4/+;+/UAS-CycG△P	25	1	2	1149.7
tsh-Gal4/+;+/UAS-CycG△P	25	2	1	1143.19
tsh-Gal4/+;+/UAS-CycG△P	25	2	2	1141.94
tsh-Gal4/+;+/UAS-CycG△P	26	1	1	1133.59
tsh-Gal4/+;+/UAS-CycG△P	26	1	2	1132.23
tsh-Gal4/+;+/UAS-CycG△P	26	2	1	1139.94
tsh-Gal4/+;+/UAS-CycG△P	26	2	2	1139.94
tsh-Gal4/+;+/UAS-CycG△P	27	1	1	1138.19
tsh-Gal4/+;+/UAS-CycG△P	27	1	2	1139.61
tsh-Gal4/+;+/UAS-CycG△P	27	2	1	1140.45
tsh-Gal4/+;+/UAS-CycG△P	27	2	2	1143.15
tsh-Gal4/+;+/UAS-CycG△P	28	1	1	1141.56
tsh-Gal4/+;+/UAS-CycG△P	28	1	2	1144.2
tsh-Gal4/+;+/UAS-CycG△P	28	2	1	1117.4
tsh-Gal4/+;+/UAS-CycG△P	28	2	2	1116.04
tsh-Gal4/+;+/UAS-CycG△P	29	1	1	1142.36
tsh-Gal4/+;+/UAS-CycG△P	29	1	2	1142.36
tsh-Gal4/+;+/UAS-CycG△P	29	2	1	1145.44
tsh-Gal4/+;+/UAS-CycG△P	29	2	2	1145.46
tsh-Gal4/+;+/UAS-CycG△P	30	1	1	1138.71
tsh-Gal4/+;+/UAS-CycG△P	30	1	2	1141.3
tsh-Gal4/+;+/UAS-CycG△P	30	2	1	1158.84
tsh-Gal4/+;+/UAS-CycG△P	30	2	2	1157.53
tsh-Gal4/+	1	1	1	1196.05
tsh-Gal4/+	1	1	2	1199.95
tsh-Gal4/+	1	2	1	1191.86
tsh-Gal4/+	1	2	2	1191.26
tsh-Gal4/+	2	1	1	1157.03
tsh-Gal4/+	2	1	2	1155.48
tsh-Gal4/+	2	2	1	1162.34
tsh-Gal4/+	2	2	2	1161.02
tsh-Gal4/+	3	1	1	1207.19
tsh-Gal4/+	3	1	2	1205.06
tsh-Gal4/+	3	2	1	1201.34
tsh-Gal4/+	3	2	2	1200
tsh-Gal4/+	4	1	1	1196.41
tsh-Gal4/+	4	1	2	1196.2
tsh-Gal4/+	4	2	1	1193.73
tsh-Gal4/+	4	2	2	1195.37
tsh-Gal4/+	5	1	1	1189.77
tsh-Gal4/+	5	1	2	1191.05
tsh-Gal4/+	5	2	1	1186.69
tsh-Gal4/+	5	2	2	1188.03
tsh-Gal4/+	6	1	1	1164.97
tsh-Gal4/+	6	1	2	1166.73
tsh-Gal4/+	6	2	1	1166.65
tsh-Gal4/+	6	2	2	1167.99
tsh-Gal4/+	7	1	1	1171.66
tsh-Gal4/+	7	1	2	1173.19
tsh-Gal4/+	7	2	1	1182.48
tsh-Gal4/+	7	2	2	1181.09
tsh-Gal4/+	8	1	1	1189.66
tsh-Gal4/+	8	1	2	1190.96
tsh-Gal4/+	8	2	1	1188.93
tsh-Gal4/+	8	2	2	1187.6
tsh-Gal4/+	9	1	1	1202.36
tsh-Gal4/+	9	1	2	1206.53
tsh-Gal4/+	9	2	1	1198.7
tsh-Gal4/+	9	2	2	1201.35
tsh-Gal4/+	10	1	1	1199.52
tsh-Gal4/+	10	1	2	1202.34
tsh-Gal4/+	10	2	1	1194.93
tsh-Gal4/+	10	2	2	1196.27
tsh-Gal4/+	11	1	1	1182.67
tsh-Gal4/+	11	1	2	1186.67
tsh-Gal4/+	11	2	1	1198.67
tsh-Gal4/+	11	2	2	1200.5
tsh-Gal4/+	12	1	1	1097.8
tsh-Gal4/+	12	1	2	1097
tsh-Gal4/+	12	2	1	1096.38
tsh-Gal4/+	12	2	2	1096.38
tsh-Gal4/+	13	1	1	1174.29
tsh-Gal4/+	13	1	2	1174.42
tsh-Gal4/+	13	2	1	1168.17
tsh-Gal4/+	13	2	2	1169.53
tsh-Gal4/+	14	1	1	1185.91
tsh-Gal4/+	14	1	2	1190.7
tsh-Gal4/+	14	2	1	1180.92
tsh-Gal4/+	14	2	2	1183.48
tsh-Gal4/+	15	1	1	1175.38
tsh-Gal4/+	15	1	2	1178.12
tsh-Gal4/+	15	2	1	1178.69
tsh-Gal4/+	15	2	2	1180.02
tsh-Gal4/+	16	1	1	1175.14
tsh-Gal4/+	16	1	2	1175.26
tsh-Gal4/+	16	2	1	1178.17
tsh-Gal4/+	16	2	2	1180.71
tsh-Gal4/+	17	1	1	1161.53
tsh-Gal4/+	17	1	2	1162.91
tsh-Gal4/+	17	2	1	1158.95
tsh-Gal4/+	17	2	2	1160.76
tsh-Gal4/+	18	1	1	1178.27
tsh-Gal4/+	18	1	2	1179.81
tsh-Gal4/+	18	2	1	1181.19
tsh-Gal4/+	18	2	2	1180.84
tsh-Gal4/+	19	1	1	1157.41
tsh-Gal4/+	19	1	2	1156.11
tsh-Gal4/+	19	2	1	1151.04
tsh-Gal4/+	19	2	2	1153.67
tsh-Gal4/+	20	1	1	1191.43
tsh-Gal4/+	20	1	2	1192.76
tsh-Gal4/+	20	2	1	1193.26
tsh-Gal4/+	20	2	2	1193.44
tsh-Gal4/+	21	1	1	1149.41
tsh-Gal4/+	21	1	2	1150.89
tsh-Gal4/+	21	2	1	1156.67
tsh-Gal4/+	21	2	2	1155.51
tsh-Gal4/+	22	1	1	1161.65
tsh-Gal4/+	22	1	2	1164.59
tsh-Gal4/+	22	2	1	1161.17
tsh-Gal4/+	22	2	2	1158.68
tsh-Gal4/+	23	1	1	1210.97
tsh-Gal4/+	23	1	2	1210.44
tsh-Gal4/+	23	2	1	1189.98
tsh-Gal4/+	23	2	2	1190.81
tsh-Gal4/+	24	1	1	1218.67
tsh-Gal4/+	24	1	2	1218.68
tsh-Gal4/+	24	2	1	1216.62
tsh-Gal4/+	24	2	2	1219.2
tsh-Gal4/+	25	1	1	1163.59
tsh-Gal4/+	25	1	2	1163.36
tsh-Gal4/+	25	2	1	1165.41
tsh-Gal4/+	25	2	2	1165.7
tsh-Gal4/+	26	1	1	1158.48
tsh-Gal4/+	26	1	2	1161.08
tsh-Gal4/+	26	2	1	1150.89
tsh-Gal4/+	26	2	2	1149.56
tsh-Gal4/+	27	1	1	1189.87
tsh-Gal4/+	27	1	2	1190.03
tsh-Gal4/+	27	2	1	1195.13
tsh-Gal4/+	27	2	2	1196.46
tsh-Gal4/+	28	1	1	1170.45
tsh-Gal4/+	28	1	2	1172.01
tsh-Gal4/+	28	2	1	1179.59
tsh-Gal4/+	28	2	2	1181.24
tsh-Gal4/+	29	1	1	1173.54
tsh-Gal4/+	29	1	2	1175.03
tsh-Gal4/+	29	2	1	1172.09
tsh-Gal4/+	29	2	2	1174.26
tsh-Gal4/+	30	1	1	1171.4
tsh-Gal4/+	30	1	2	1171.57
tsh-Gal4/+	30	2	1	1170.96
tsh-Gal4/+	30	2	2	1171.41
dilp3-Gal4/+;+/UAS-CycG△P	1	1	1	1182.93
dilp3-Gal4/+;+/UAS-CycG△P	1	1	2	1182.61
dilp3-Gal4/+;+/UAS-CycG△P	1	2	1	1186.09
dilp3-Gal4/+;+/UAS-CycG△P	1	2	2	1185.95
dilp3-Gal4/+;+/UAS-CycG△P	2	1	1	1186.36
dilp3-Gal4/+;+/UAS-CycG△P	2	1	2	1186.07
dilp3-Gal4/+;+/UAS-CycG△P	2	2	1	1192.9
dilp3-Gal4/+;+/UAS-CycG△P	2	2	2	1193.99
dilp3-Gal4/+;+/UAS-CycG△P	3	1	1	1185.76
dilp3-Gal4/+;+/UAS-CycG△P	3	1	2	1188.66
dilp3-Gal4/+;+/UAS-CycG△P	3	2	1	1204.76
dilp3-Gal4/+;+/UAS-CycG△P	3	2	2	1204.71
dilp3-Gal4/+;+/UAS-CycG△P	4	1	1	1182.62
dilp3-Gal4/+;+/UAS-CycG△P	4	1	2	1184.68
dilp3-Gal4/+;+/UAS-CycG△P	4	2	1	1184.7
dilp3-Gal4/+;+/UAS-CycG△P	4	2	2	1180.7
dilp3-Gal4/+;+/UAS-CycG△P	5	1	1	1177.74
dilp3-Gal4/+;+/UAS-CycG△P	5	1	2	1175.91
dilp3-Gal4/+;+/UAS-CycG△P	5	2	1	1169.1
dilp3-Gal4/+;+/UAS-CycG△P	5	2	2	1170.61
dilp3-Gal4/+;+/UAS-CycG△P	6	1	1	1190.91
dilp3-Gal4/+;+/UAS-CycG△P	6	1	2	1193.78
dilp3-Gal4/+;+/UAS-CycG△P	6	2	1	1188.22
dilp3-Gal4/+;+/UAS-CycG△P	6	2	2	1190.88
dilp3-Gal4/+;+/UAS-CycG△P	7	1	1	1184.45
dilp3-Gal4/+;+/UAS-CycG△P	7	1	2	1187.06
dilp3-Gal4/+;+/UAS-CycG△P	7	2	1	1185.35
dilp3-Gal4/+;+/UAS-CycG△P	7	2	2	1184.01
dilp3-Gal4/+;+/UAS-CycG△P	8	1	1	1173.71
dilp3-Gal4/+;+/UAS-CycG△P	8	1	2	1173.56
dilp3-Gal4/+;+/UAS-CycG△P	8	2	1	1160.77
dilp3-Gal4/+;+/UAS-CycG△P	8	2	2	1159.48
dilp3-Gal4/+;+/UAS-CycG△P	9	1	1	1168.52
dilp3-Gal4/+;+/UAS-CycG△P	9	1	2	1169.85
dilp3-Gal4/+;+/UAS-CycG△P	9	2	1	1183.81
dilp3-Gal4/+;+/UAS-CycG△P	9	2	2	1185.38
dilp3-Gal4/+;+/UAS-CycG△P	10	1	1	1147.44
dilp3-Gal4/+;+/UAS-CycG△P	10	1	2	1150.09
dilp3-Gal4/+;+/UAS-CycG△P	10	2	1	1150.76
dilp3-Gal4/+;+/UAS-CycG△P	10	2	2	1154.78
dilp3-Gal4/+;+/UAS-CycG△P	11	1	1	1188.54
dilp3-Gal4/+;+/UAS-CycG△P	11	1	2	1185.8
dilp3-Gal4/+;+/UAS-CycG△P	11	2	1	1178.94
dilp3-Gal4/+;+/UAS-CycG△P	11	2	2	1179.03
dilp3-Gal4/+;+/UAS-CycG△P	12	1	1	1172.04
dilp3-Gal4/+;+/UAS-CycG△P	12	1	2	1172.01
dilp3-Gal4/+;+/UAS-CycG△P	12	2	1	1179.12
dilp3-Gal4/+;+/UAS-CycG△P	12	2	2	1177.79
dilp3-Gal4/+;+/UAS-CycG△P	13	1	1	1176.19
dilp3-Gal4/+;+/UAS-CycG△P	13	1	2	1175.69
dilp3-Gal4/+;+/UAS-CycG△P	13	2	1	1177.11
dilp3-Gal4/+;+/UAS-CycG△P	13	2	2	1177.44
dilp3-Gal4/+;+/UAS-CycG△P	14	1	1	1195.52
dilp3-Gal4/+;+/UAS-CycG△P	14	1	2	1197.92
dilp3-Gal4/+;+/UAS-CycG△P	14	2	1	1188.87
dilp3-Gal4/+;+/UAS-CycG△P	14	2	2	1188.92
dilp3-Gal4/+;+/UAS-CycG△P	15	1	1	1175.22
dilp3-Gal4/+;+/UAS-CycG△P	15	1	2	1172.74
dilp3-Gal4/+;+/UAS-CycG△P	15	2	1	1167.04
dilp3-Gal4/+;+/UAS-CycG△P	15	2	2	1164.37
dilp3-Gal4/+;+/UAS-CycG△P	16	1	1	1168.77
dilp3-Gal4/+;+/UAS-CycG△P	16	1	2	1171.4
dilp3-Gal4/+;+/UAS-CycG△P	16	2	1	1174.12
dilp3-Gal4/+;+/UAS-CycG△P	16	2	2	1174.67
dilp3-Gal4/+;+/UAS-CycG△P	17	1	1	1149.68
dilp3-Gal4/+;+/UAS-CycG△P	17	1	2	1148.01
dilp3-Gal4/+;+/UAS-CycG△P	17	2	1	1158.32
dilp3-Gal4/+;+/UAS-CycG△P	17	2	2	1157.08
dilp3-Gal4/+;+/UAS-CycG△P	18	1	1	1224.03
dilp3-Gal4/+;+/UAS-CycG△P	18	1	2	1225.39
dilp3-Gal4/+;+/UAS-CycG△P	18	2	1	1232.98
dilp3-Gal4/+;+/UAS-CycG△P	18	2	2	1232.98
dilp3-Gal4/+;+/UAS-CycG△P	19	1	1	1170.76
dilp3-Gal4/+;+/UAS-CycG△P	19	1	2	1170.36
dilp3-Gal4/+;+/UAS-CycG△P	19	2	1	1176.01
dilp3-Gal4/+;+/UAS-CycG△P	19	2	2	1178.67
dilp3-Gal4/+;+/UAS-CycG△P	20	1	1	1174.93
dilp3-Gal4/+;+/UAS-CycG△P	20	1	2	1175.04
dilp3-Gal4/+;+/UAS-CycG△P	20	2	1	1172.56
dilp3-Gal4/+;+/UAS-CycG△P	20	2	2	1169.68
dilp3-Gal4/+;+/UAS-CycG△P	21	1	1	1185.51
dilp3-Gal4/+;+/UAS-CycG△P	21	1	2	1185.69
dilp3-Gal4/+;+/UAS-CycG△P	21	2	1	1188.21
dilp3-Gal4/+;+/UAS-CycG△P	21	2	2	1189.54
dilp3-Gal4/+;+/UAS-CycG△P	22	1	1	1166.85
dilp3-Gal4/+;+/UAS-CycG△P	22	1	2	1165.4
dilp3-Gal4/+;+/UAS-CycG△P	22	2	1	1166.07
dilp3-Gal4/+;+/UAS-CycG△P	22	2	2	1164.69
dilp3-Gal4/+;+/UAS-CycG△P	23	1	1	1194.58
dilp3-Gal4/+;+/UAS-CycG△P	23	1	2	1193.28
dilp3-Gal4/+;+/UAS-CycG△P	23	2	1	1204.09
dilp3-Gal4/+;+/UAS-CycG△P	23	2	2	1204.11
dilp3-Gal4/+;+/UAS-CycG△P	24	1	1	1197.62
dilp3-Gal4/+;+/UAS-CycG△P	24	1	2	1198.9
dilp3-Gal4/+;+/UAS-CycG△P	24	2	1	1202.24
dilp3-Gal4/+;+/UAS-CycG△P	24	2	2	1198.16
dilp3-Gal4/+;+/UAS-CycG△P	25	1	1	1175.76
dilp3-Gal4/+;+/UAS-CycG△P	25	1	2	1174.21
dilp3-Gal4/+;+/UAS-CycG△P	25	2	1	1176.13
dilp3-Gal4/+;+/UAS-CycG△P	25	2	2	1177.46
dilp3-Gal4/+;+/UAS-CycG△P	26	1	1	1165.27
dilp3-Gal4/+;+/UAS-CycG△P	26	1	2	1165.1
dilp3-Gal4/+;+/UAS-CycG△P	26	2	1	1173.04
dilp3-Gal4/+;+/UAS-CycG△P	26	2	2	1169.91
dilp3-Gal4/+;+/UAS-CycG△P	27	1	1	1174.91
dilp3-Gal4/+;+/UAS-CycG△P	27	1	2	1172.44
dilp3-Gal4/+;+/UAS-CycG△P	27	2	1	1173.87
dilp3-Gal4/+;+/UAS-CycG△P	27	2	2	1175.5
dilp3-Gal4/+;+/UAS-CycG△P	28	1	1	1183.96
dilp3-Gal4/+;+/UAS-CycG△P	28	1	2	1185.65
dilp3-Gal4/+;+/UAS-CycG△P	28	2	1	1183.9
dilp3-Gal4/+;+/UAS-CycG△P	28	2	2	1182.29
dilp3-Gal4/+;+/UAS-CycG△P	29	1	1	1199.99
dilp3-Gal4/+;+/UAS-CycG△P	29	1	2	1198.7
dilp3-Gal4/+;+/UAS-CycG△P	29	2	1	1197.91
dilp3-Gal4/+;+/UAS-CycG△P	29	2	2	1197.91
dilp3-Gal4/+;+/UAS-CycG△P	30	1	1	1188.36
dilp3-Gal4/+;+/UAS-CycG△P	30	1	2	1185.78
dilp3-Gal4/+;+/UAS-CycG△P	30	2	1	1184.11
dilp3-Gal4/+;+/UAS-CycG△P	30	2	2	1182.81
dilp3-Gal4/+	1	1	1	1195.26
dilp3-Gal4/+	1	1	2	1196.05
dilp3-Gal4/+	1	2	1	1197.44
dilp3-Gal4/+	1	2	2	1200.1
dilp3-Gal4/+	2	1	1	1199.83
dilp3-Gal4/+	2	1	2	1200.99
dilp3-Gal4/+	2	2	1	1205.01
dilp3-Gal4/+	2	2	2	1207.52
dilp3-Gal4/+	3	1	1	1176.53
dilp3-Gal4/+	3	1	2	1175.23
dilp3-Gal4/+	3	2	1	1178.04
dilp3-Gal4/+	3	2	2	1176.95
dilp3-Gal4/+	4	1	1	1207.28
dilp3-Gal4/+	4	1	2	1207.11
dilp3-Gal4/+	4	2	1	1212.08
dilp3-Gal4/+	4	2	2	1212.26
dilp3-Gal4/+	5	1	1	1197.4
dilp3-Gal4/+	5	1	2	1200.01
dilp3-Gal4/+	5	2	1	1193.19
dilp3-Gal4/+	5	2	2	1191.92
dilp3-Gal4/+	6	1	1	1198.16
dilp3-Gal4/+	6	1	2	1198.16
dilp3-Gal4/+	6	2	1	1206.39
dilp3-Gal4/+	6	2	2	1206.39
dilp3-Gal4/+	7	1	1	1197.81
dilp3-Gal4/+	7	1	2	1201.76
dilp3-Gal4/+	7	2	1	1197.21
dilp3-Gal4/+	7	2	2	1194.77
dilp3-Gal4/+	8	1	1	1184.91
dilp3-Gal4/+	8	1	2	1184.75
dilp3-Gal4/+	8	2	1	1182.79
dilp3-Gal4/+	8	2	2	1185.44
dilp3-Gal4/+	9	1	1	1204.76
dilp3-Gal4/+	9	1	2	1206.07
dilp3-Gal4/+	9	2	1	1218.62
dilp3-Gal4/+	9	2	2	1217.23
dilp3-Gal4/+	10	1	1	1186.36
dilp3-Gal4/+	10	1	2	1184.36
dilp3-Gal4/+	10	2	1	1188.01
dilp3-Gal4/+	10	2	2	1190.01
dilp3-Gal4/+	11	1	1	1171.87
dilp3-Gal4/+	11	1	2	1171.29
dilp3-Gal4/+	11	2	1	1175.22
dilp3-Gal4/+	11	2	2	1175.92
dilp3-Gal4/+	12	1	1	1185.68
dilp3-Gal4/+	12	1	2	1187.22
dilp3-Gal4/+	12	2	1	1187.99
dilp3-Gal4/+	12	2	2	1189.21
dilp3-Gal4/+	13	1	1	1185.82
dilp3-Gal4/+	13	1	2	1185.95
dilp3-Gal4/+	13	2	1	1186.67
dilp3-Gal4/+	13	2	2	1185.34
dilp3-Gal4/+	14	1	1	1209.29
dilp3-Gal4/+	14	1	2	1209.29
dilp3-Gal4/+	14	2	1	1210.24
dilp3-Gal4/+	14	2	2	1211
dilp3-Gal4/+	15	1	1	1223.02
dilp3-Gal4/+	15	1	2	1225.68
dilp3-Gal4/+	15	2	1	1224.89
dilp3-Gal4/+	15	2	2	1226.38
dilp3-Gal4/+	16	1	1	1194.29
dilp3-Gal4/+	16	1	2	1195.1
dilp3-Gal4/+	16	2	1	1201.88
dilp3-Gal4/+	16	2	2	1200.61
dilp3-Gal4/+	17	1	1	1183.26
dilp3-Gal4/+	17	1	2	1183.9
dilp3-Gal4/+	17	2	1	1182.36
dilp3-Gal4/+	17	2	2	1183.31
dilp3-Gal4/+	18	1	1	1206.7
dilp3-Gal4/+	18	1	2	1201.68
dilp3-Gal4/+	18	2	1	1206.63
dilp3-Gal4/+	18	2	2	1203.41
dilp3-Gal4/+	19	1	1	1202.71
dilp3-Gal4/+	19	1	2	1202.23
dilp3-Gal4/+	19	2	1	1196.16
dilp3-Gal4/+	19	2	2	1195.75
dilp3-Gal4/+	20	1	1	1182.3
dilp3-Gal4/+	20	1	2	1183.98
dilp3-Gal4/+	20	2	1	1181.03
dilp3-Gal4/+	20	2	2	1179.78
dilp3-Gal4/+	21	1	1	1214.18
dilp3-Gal4/+	21	1	2	1212.41
dilp3-Gal4/+	21	2	1	1206.03
dilp3-Gal4/+	21	2	2	1207.57
dilp3-Gal4/+	22	1	1	1168.38
dilp3-Gal4/+	22	1	2	1168.61
dilp3-Gal4/+	22	2	1	1164.69
dilp3-Gal4/+	22	2	2	1164.6
dilp3-Gal4/+	23	1	1	1163.66
dilp3-Gal4/+	23	1	2	1166.87
dilp3-Gal4/+	23	2	1	1162.66
dilp3-Gal4/+	23	2	2	1160.33
dilp3-Gal4/+	24	1	1	1198.15
dilp3-Gal4/+	24	1	2	1198.89
dilp3-Gal4/+	24	2	1	1192.92
dilp3-Gal4/+	24	2	2	1194.2
dilp3-Gal4/+	25	1	1	1170.52
dilp3-Gal4/+	25	1	2	1170.52
dilp3-Gal4/+	25	2	1	1164
dilp3-Gal4/+	25	2	2	1162.69
dilp3-Gal4/+	26	1	1	1187.8
dilp3-Gal4/+	26	1	2	1186.17
dilp3-Gal4/+	26	2	1	1191.06
dilp3-Gal4/+	26	2	2	1192.39
dilp3-Gal4/+	27	1	1	1187.18
dilp3-Gal4/+	27	1	2	1186.14
dilp3-Gal4/+	27	2	1	1182.15
dilp3-Gal4/+	27	2	2	1183.1
dilp3-Gal4/+	28	1	1	1187.38
dilp3-Gal4/+	28	1	2	1190.48
dilp3-Gal4/+	28	2	1	1189.26
dilp3-Gal4/+	28	2	2	1190.52
NPF-Gal4/+;+/UAS-CycG△P	1	1	1	1195.58
NPF-Gal4/+;+/UAS-CycG△P	1	1	2	1195.58
NPF-Gal4/+;+/UAS-CycG△P	1	2	1	1205.34
NPF-Gal4/+;+/UAS-CycG△P	1	2	2	1204.01
NPF-Gal4/+;+/UAS-CycG△P	2	1	1	1140.4
NPF-Gal4/+;+/UAS-CycG△P	2	1	2	1143.02
NPF-Gal4/+;+/UAS-CycG△P	2	2	1	1131.21
NPF-Gal4/+;+/UAS-CycG△P	2	2	2	1132.42
NPF-Gal4/+;+/UAS-CycG△P	3	1	1	1156.59
NPF-Gal4/+;+/UAS-CycG△P	3	1	2	1154.1
NPF-Gal4/+;+/UAS-CycG△P	3	2	1	1153.78
NPF-Gal4/+;+/UAS-CycG△P	3	2	2	1153.71
NPF-Gal4/+;+/UAS-CycG△P	4	1	1	1181.07
NPF-Gal4/+;+/UAS-CycG△P	4	1	2	1180.83
NPF-Gal4/+;+/UAS-CycG△P	4	2	1	1183.07
NPF-Gal4/+;+/UAS-CycG△P	4	2	2	1180.4
NPF-Gal4/+;+/UAS-CycG△P	5	1	1	1198.65
NPF-Gal4/+;+/UAS-CycG△P	5	1	2	1197.71
NPF-Gal4/+;+/UAS-CycG△P	5	2	1	1193.48
NPF-Gal4/+;+/UAS-CycG△P	5	2	2	1193.46
NPF-Gal4/+;+/UAS-CycG△P	6	1	1	1180.63
NPF-Gal4/+;+/UAS-CycG△P	6	1	2	1178.12
NPF-Gal4/+;+/UAS-CycG△P	6	2	1	1183.9
NPF-Gal4/+;+/UAS-CycG△P	6	2	2	1185.45
NPF-Gal4/+;+/UAS-CycG△P	7	1	1	1168.11
NPF-Gal4/+;+/UAS-CycG△P	7	1	2	1169.01
NPF-Gal4/+;+/UAS-CycG△P	7	2	1	1173.88
NPF-Gal4/+;+/UAS-CycG△P	7	2	2	1176.52
NPF-Gal4/+;+/UAS-CycG△P	8	1	1	1150.08
NPF-Gal4/+;+/UAS-CycG△P	8	1	2	1151.49
NPF-Gal4/+;+/UAS-CycG△P	8	2	1	1146.8
NPF-Gal4/+;+/UAS-CycG△P	8	2	2	1145.46
NPF-Gal4/+;+/UAS-CycG△P	9	1	1	1192.64
NPF-Gal4/+;+/UAS-CycG△P	9	1	2	1192.96
NPF-Gal4/+;+/UAS-CycG△P	9	2	1	1194.19
NPF-Gal4/+;+/UAS-CycG△P	9	2	2	1192.86
NPF-Gal4/+;+/UAS-CycG△P	10	1	1	1170.3
NPF-Gal4/+;+/UAS-CycG△P	10	1	2	1170.3
NPF-Gal4/+;+/UAS-CycG△P	10	2	1	1161.77
NPF-Gal4/+;+/UAS-CycG△P	10	2	2	1164.34
NPF-Gal4/+;+/UAS-CycG△P	11	1	1	1176.06
NPF-Gal4/+;+/UAS-CycG△P	11	1	2	1176.09
NPF-Gal4/+;+/UAS-CycG△P	11	2	1	1174.26
NPF-Gal4/+;+/UAS-CycG△P	11	2	2	1175.44
NPF-Gal4/+;+/UAS-CycG△P	12	1	1	1166.29
NPF-Gal4/+;+/UAS-CycG△P	12	1	2	1163.72
NPF-Gal4/+;+/UAS-CycG△P	12	2	1	1165.05
NPF-Gal4/+;+/UAS-CycG△P	12	2	2	1163.6
NPF-Gal4/+;+/UAS-CycG△P	13	1	1	1187.63
NPF-Gal4/+;+/UAS-CycG△P	13	1	2	1187.63
NPF-Gal4/+;+/UAS-CycG△P	13	2	1	1186.48
NPF-Gal4/+;+/UAS-CycG△P	13	2	2	1187.78
NPF-Gal4/+;+/UAS-CycG△P	14	1	1	1137.01
NPF-Gal4/+;+/UAS-CycG△P	14	1	2	1135.9
NPF-Gal4/+;+/UAS-CycG△P	14	2	1	1143.19
NPF-Gal4/+;+/UAS-CycG△P	14	2	2	1140.53
NPF-Gal4/+;+/UAS-CycG△P	15	1	1	1183.53
NPF-Gal4/+;+/UAS-CycG△P	15	1	2	1181.69
NPF-Gal4/+;+/UAS-CycG△P	15	2	1	1177.5
NPF-Gal4/+;+/UAS-CycG△P	15	2	2	1181.69
NPF-Gal4/+;+/UAS-CycG△P	16	1	1	1198.31
NPF-Gal4/+;+/UAS-CycG△P	16	1	2	1197.89
NPF-Gal4/+;+/UAS-CycG△P	16	2	1	1195.46
NPF-Gal4/+;+/UAS-CycG△P	16	2	2	1192.66
NPF-Gal4/+;+/UAS-CycG△P	17	1	1	1135.57
NPF-Gal4/+;+/UAS-CycG△P	17	1	2	1138.24
NPF-Gal4/+;+/UAS-CycG△P	17	2	1	1133.99
NPF-Gal4/+;+/UAS-CycG△P	17	2	2	1134.11
NPF-Gal4/+;+/UAS-CycG△P	18	1	1	1127.23
NPF-Gal4/+;+/UAS-CycG△P	18	1	2	1125.08
NPF-Gal4/+;+/UAS-CycG△P	18	2	1	1120.28
NPF-Gal4/+;+/UAS-CycG△P	18	2	2	1124.2
NPF-Gal4/+;+/UAS-CycG△P	19	1	1	1191.71
NPF-Gal4/+;+/UAS-CycG△P	19	1	2	1193.32
NPF-Gal4/+;+/UAS-CycG△P	19	2	1	1192.22
NPF-Gal4/+;+/UAS-CycG△P	19	2	2	1192.37
NPF-Gal4/+;+/UAS-CycG△P	20	1	1	1161.96
NPF-Gal4/+;+/UAS-CycG△P	20	1	2	1160.64
NPF-Gal4/+;+/UAS-CycG△P	20	2	1	1158.16
NPF-Gal4/+;+/UAS-CycG△P	20	2	2	1158
NPF-Gal4/+;+/UAS-CycG△P	21	1	1	1195.16
NPF-Gal4/+;+/UAS-CycG△P	21	1	2	1195.02
NPF-Gal4/+;+/UAS-CycG△P	21	2	1	1193.2
NPF-Gal4/+;+/UAS-CycG△P	21	2	2	1194.64
NPF-Gal4/+;+/UAS-CycG△P	22	1	1	1191.24
NPF-Gal4/+;+/UAS-CycG△P	22	1	2	1189.43
NPF-Gal4/+;+/UAS-CycG△P	22	2	1	1195.24
NPF-Gal4/+;+/UAS-CycG△P	22	2	2	1193.6
NPF-Gal4/+;+/UAS-CycG△P	23	1	1	1156.58
NPF-Gal4/+;+/UAS-CycG△P	23	1	2	1156.28
NPF-Gal4/+;+/UAS-CycG△P	23	2	1	1157
NPF-Gal4/+;+/UAS-CycG△P	23	2	2	1158.22
NPF-Gal4/+;+/UAS-CycG△P	24	1	1	1146.29
NPF-Gal4/+;+/UAS-CycG△P	24	1	2	1148.88
NPF-Gal4/+;+/UAS-CycG△P	24	2	1	1132.66
NPF-Gal4/+;+/UAS-CycG△P	24	2	2	1134.23
NPF-Gal4/+;+/UAS-CycG△P	25	1	1	1168.13
NPF-Gal4/+;+/UAS-CycG△P	25	1	2	1168.13
NPF-Gal4/+;+/UAS-CycG△P	25	2	1	1171.56
NPF-Gal4/+;+/UAS-CycG△P	25	2	2	1171.56
NPF-Gal4/+;+/UAS-CycG△P	26	1	1	1169.38
NPF-Gal4/+;+/UAS-CycG△P	26	1	2	1166.7
NPF-Gal4/+;+/UAS-CycG△P	26	2	1	1180.1
NPF-Gal4/+;+/UAS-CycG△P	26	2	2	1179.97
NPF-Gal4/+;+/UAS-CycG△P	27	1	1	1194.48
NPF-Gal4/+;+/UAS-CycG△P	27	1	2	1195.28
NPF-Gal4/+;+/UAS-CycG△P	27	2	1	1197.35
NPF-Gal4/+;+/UAS-CycG△P	27	2	2	1198.03
NPF-Gal4/+;+/UAS-CycG△P	28	1	1	1158.67
NPF-Gal4/+;+/UAS-CycG△P	28	1	2	1160
NPF-Gal4/+;+/UAS-CycG△P	28	2	1	1157.58
NPF-Gal4/+;+/UAS-CycG△P	28	2	2	1159.18
NPF-Gal4/+;+/UAS-CycG△P	29	1	1	1184.97
NPF-Gal4/+;+/UAS-CycG△P	29	1	2	1181.67
NPF-Gal4/+;+/UAS-CycG△P	29	2	1	1184.47
NPF-Gal4/+;+/UAS-CycG△P	29	2	2	1182.51
NPF-Gal4/+	1	1	1	1155.31
NPF-Gal4/+	1	1	2	1153.98
NPF-Gal4/+	1	2	1	1157.41
NPF-Gal4/+	1	2	2	1159.87
NPF-Gal4/+	2	1	1	1158.91
NPF-Gal4/+	2	1	2	1161.55
NPF-Gal4/+	2	2	1	1163.25
NPF-Gal4/+	2	2	2	1160.04
NPF-Gal4/+	3	1	1	1161.67
NPF-Gal4/+	3	1	2	1160.34
NPF-Gal4/+	3	2	1	1152.35
NPF-Gal4/+	3	2	2	1153.99
NPF-Gal4/+	4	1	1	1204.16
NPF-Gal4/+	4	1	2	1201.55
NPF-Gal4/+	4	2	1	1206.51
NPF-Gal4/+	4	2	2	1205.3
NPF-Gal4/+	5	1	1	1187.17
NPF-Gal4/+	5	1	2	1184.51
NPF-Gal4/+	5	2	1	1192.36
NPF-Gal4/+	5	2	2	1192.33
NPF-Gal4/+	6	1	1	1205.45
NPF-Gal4/+	6	1	2	1206.61
NPF-Gal4/+	6	2	1	1207.09
NPF-Gal4/+	6	2	2	1204.59
NPF-Gal4/+	7	1	1	1205.62
NPF-Gal4/+	7	1	2	1208.13
NPF-Gal4/+	7	2	1	1211.56
NPF-Gal4/+	7	2	2	1211.4
NPF-Gal4/+	8	1	1	1185.63
NPF-Gal4/+	8	1	2	1184.15
NPF-Gal4/+	8	2	1	1184.91
NPF-Gal4/+	8	2	2	1184.81
NPF-Gal4/+	9	1	1	1201.11
NPF-Gal4/+	9	1	2	1202.09
NPF-Gal4/+	9	2	1	1198.89
NPF-Gal4/+	9	2	2	1196.32
NPF-Gal4/+	10	1	1	1206.79
NPF-Gal4/+	10	1	2	1206.79
NPF-Gal4/+	10	2	1	1202.09
NPF-Gal4/+	10	2	2	1199.23
NPF-Gal4/+	11	1	1	1205.73
NPF-Gal4/+	11	1	2	1202.85
NPF-Gal4/+	11	2	1	1202.32
NPF-Gal4/+	11	2	2	1200.87
NPF-Gal4/+	12	1	1	1178.04
NPF-Gal4/+	12	1	2	1175.43
NPF-Gal4/+	12	2	1	1174.29
NPF-Gal4/+	12	2	2	1177.08
NPF-Gal4/+	13	1	1	1147.67
NPF-Gal4/+	13	1	2	1149.24
NPF-Gal4/+	13	2	1	1148.86
NPF-Gal4/+	13	2	2	1148.17
NPF-Gal4/+	14	1	1	1187.75
NPF-Gal4/+	14	1	2	1187.38
NPF-Gal4/+	14	2	1	1190.24
NPF-Gal4/+	14	2	2	1187.27
NPF-Gal4/+	15	1	1	1169.3
NPF-Gal4/+	15	1	2	1167.8
NPF-Gal4/+	15	2	1	1172.44
NPF-Gal4/+	15	2	2	1171.18
NPF-Gal4/+	16	1	1	1186.14
NPF-Gal4/+	16	1	2	1188.77
NPF-Gal4/+	16	2	1	1189.54
NPF-Gal4/+	16	2	2	1186.89
NPF-Gal4/+	17	1	1	1131.08
NPF-Gal4/+	17	1	2	1133.75
NPF-Gal4/+	17	2	1	1133.29
NPF-Gal4/+	17	2	2	1133.29
NPF-Gal4/+	18	1	1	1197.22
NPF-Gal4/+	18	1	2	1196.98
NPF-Gal4/+	18	2	1	1188.98
NPF-Gal4/+	18	2	2	1190.31
NPF-Gal4/+	19	1	1	1160.02
NPF-Gal4/+	19	1	2	1160.02
NPF-Gal4/+	19	2	1	1159.09
NPF-Gal4/+	19	2	2	1157.91
NPF-Gal4/+	20	1	1	1201.57
NPF-Gal4/+	20	1	2	1204.27
NPF-Gal4/+	20	2	1	1200.97
NPF-Gal4/+	20	2	2	1199.65
NPF-Gal4/+	21	1	1	1208.65
NPF-Gal4/+	21	1	2	1206.48
NPF-Gal4/+	21	2	1	1208.02
NPF-Gal4/+	21	2	2	1208.01
NPF-Gal4/+	22	1	1	1185.36
NPF-Gal4/+	22	1	2	1185.36
NPF-Gal4/+	22	2	1	1196.15
NPF-Gal4/+	22	2	2	1194.79
NPF-Gal4/+	23	1	1	1203.96
NPF-Gal4/+	23	1	2	1204.13
NPF-Gal4/+	23	2	1	1204.7
NPF-Gal4/+	23	2	2	1204.44
NPF-Gal4/+	24	1	1	1193.72
NPF-Gal4/+	24	1	2	1193.65
NPF-Gal4/+	24	2	1	1195.21
NPF-Gal4/+	24	2	2	1194.05
NPF-Gal4/+	25	1	1	1198.56
NPF-Gal4/+	25	1	2	1195.04
NPF-Gal4/+	25	2	1	1196.71
NPF-Gal4/+	25	2	2	1196.67
NPF-Gal4/+	26	1	1	1204.65
NPF-Gal4/+	26	1	2	1203.22
NPF-Gal4/+	26	2	1	1209.49
NPF-Gal4/+	26	2	2	1212.09
NPF-Gal4/+	27	1	1	1194.78
NPF-Gal4/+	27	1	2	1194.78
NPF-Gal4/+	27	2	1	1202.19
NPF-Gal4/+	27	2	2	1200.81
NPF-Gal4/+	28	1	1	1196.43
NPF-Gal4/+	28	1	2	1195.49
NPF-Gal4/+	28	2	1	1186.47
NPF-Gal4/+	28	2	2	1186.18
pdf-Gal4/+;+/UAS-CycG△P	1	1	1	1182.24
pdf-Gal4/+;+/UAS-CycG△P	1	1	2	1183.55
pdf-Gal4/+;+/UAS-CycG△P	1	2	1	1178.79
pdf-Gal4/+;+/UAS-CycG△P	1	2	2	1178.81
pdf-Gal4/+;+/UAS-CycG△P	2	1	1	1202.69
pdf-Gal4/+;+/UAS-CycG△P	2	1	2	1205.36
pdf-Gal4/+;+/UAS-CycG△P	2	2	1	1222.31
pdf-Gal4/+;+/UAS-CycG△P	2	2	2	1219.93
pdf-Gal4/+;+/UAS-CycG△P	3	1	1	1192.31
pdf-Gal4/+;+/UAS-CycG△P	3	1	2	1189.66
pdf-Gal4/+;+/UAS-CycG△P	3	2	1	1190.04
pdf-Gal4/+;+/UAS-CycG△P	3	2	2	1187.19
pdf-Gal4/+;+/UAS-CycG△P	4	1	1	1178.4
pdf-Gal4/+;+/UAS-CycG△P	4	1	2	1181.64
pdf-Gal4/+;+/UAS-CycG△P	4	2	1	1193.17
pdf-Gal4/+;+/UAS-CycG△P	4	2	2	1194.75
pdf-Gal4/+;+/UAS-CycG△P	5	1	1	1201.59
pdf-Gal4/+;+/UAS-CycG△P	5	1	2	1200.56
pdf-Gal4/+;+/UAS-CycG△P	5	2	1	1195.34
pdf-Gal4/+;+/UAS-CycG△P	5	2	2	1195.43
pdf-Gal4/+;+/UAS-CycG△P	6	1	1	1196.19
pdf-Gal4/+;+/UAS-CycG△P	6	1	2	1195.34
pdf-Gal4/+;+/UAS-CycG△P	6	2	1	1197.57
pdf-Gal4/+;+/UAS-CycG△P	6	2	2	1197.55
pdf-Gal4/+;+/UAS-CycG△P	7	1	1	1181.27
pdf-Gal4/+;+/UAS-CycG△P	7	1	2	1180.53
pdf-Gal4/+;+/UAS-CycG△P	7	2	1	1189.07
pdf-Gal4/+;+/UAS-CycG△P	7	2	2	1192.31
pdf-Gal4/+;+/UAS-CycG△P	8	1	1	1191.98
pdf-Gal4/+;+/UAS-CycG△P	8	1	2	1193.21
pdf-Gal4/+;+/UAS-CycG△P	8	2	1	1201.61
pdf-Gal4/+;+/UAS-CycG△P	8	2	2	1197.5
pdf-Gal4/+;+/UAS-CycG△P	9	1	1	1204.96
pdf-Gal4/+;+/UAS-CycG△P	9	1	2	1202.9
pdf-Gal4/+;+/UAS-CycG△P	9	2	1	1205.35
pdf-Gal4/+;+/UAS-CycG△P	9	2	2	1204.01
pdf-Gal4/+;+/UAS-CycG△P	10	1	1	1198.18
pdf-Gal4/+;+/UAS-CycG△P	10	1	2	1196.69
pdf-Gal4/+;+/UAS-CycG△P	10	2	1	1194.73
pdf-Gal4/+;+/UAS-CycG△P	10	2	2	1194.7
pdf-Gal4/+;+/UAS-CycG△P	11	1	1	1208.08
pdf-Gal4/+;+/UAS-CycG△P	11	1	2	1205.47
pdf-Gal4/+;+/UAS-CycG△P	11	2	1	1211.25
pdf-Gal4/+;+/UAS-CycG△P	11	2	2	1211.42
pdf-Gal4/+;+/UAS-CycG△P	12	1	1	1178.79
pdf-Gal4/+;+/UAS-CycG△P	12	1	2	1180.04
pdf-Gal4/+;+/UAS-CycG△P	12	2	1	1183
pdf-Gal4/+;+/UAS-CycG△P	12	2	2	1181.66
pdf-Gal4/+;+/UAS-CycG△P	13	1	1	1209.12
pdf-Gal4/+;+/UAS-CycG△P	13	1	2	1207.63
pdf-Gal4/+;+/UAS-CycG△P	13	2	1	1215.41
pdf-Gal4/+;+/UAS-CycG△P	13	2	2	1216.75
pdf-Gal4/+;+/UAS-CycG△P	14	1	1	1187.57
pdf-Gal4/+;+/UAS-CycG△P	14	1	2	1189.84
pdf-Gal4/+;+/UAS-CycG△P	14	2	1	1190.41
pdf-Gal4/+;+/UAS-CycG△P	14	2	2	1191.69
pdf-Gal4/+;+/UAS-CycG△P	15	1	1	1215.92
pdf-Gal4/+;+/UAS-CycG△P	15	1	2	1217.54
pdf-Gal4/+;+/UAS-CycG△P	15	2	1	1199.25
pdf-Gal4/+;+/UAS-CycG△P	15	2	2	1195.25
pdf-Gal4/+;+/UAS-CycG△P	16	1	1	1180.83
pdf-Gal4/+;+/UAS-CycG△P	16	1	2	1180.26
pdf-Gal4/+;+/UAS-CycG△P	16	2	1	1181.04
pdf-Gal4/+;+/UAS-CycG△P	16	2	2	1180.88
pdf-Gal4/+;+/UAS-CycG△P	17	1	1	1184.38
pdf-Gal4/+;+/UAS-CycG△P	17	1	2	1186.07
pdf-Gal4/+;+/UAS-CycG△P	17	2	1	1192.17
pdf-Gal4/+;+/UAS-CycG△P	17	2	2	1194.77
pdf-Gal4/+;+/UAS-CycG△P	18	1	1	1179.78
pdf-Gal4/+;+/UAS-CycG△P	18	1	2	1179.48
pdf-Gal4/+;+/UAS-CycG△P	18	2	1	1180.4
pdf-Gal4/+;+/UAS-CycG△P	18	2	2	1180.43
pdf-Gal4/+;+/UAS-CycG△P	19	1	1	1190.88
pdf-Gal4/+;+/UAS-CycG△P	19	1	2	1189.03
pdf-Gal4/+;+/UAS-CycG△P	19	2	1	1191.67
pdf-Gal4/+;+/UAS-CycG△P	19	2	2	1189.08
pdf-Gal4/+;+/UAS-CycG△P	20	1	1	1194.48
pdf-Gal4/+;+/UAS-CycG△P	20	1	2	1198.41
pdf-Gal4/+;+/UAS-CycG△P	20	2	1	1191.43
pdf-Gal4/+;+/UAS-CycG△P	20	2	2	1192.86
pdf-Gal4/+;+/UAS-CycG△P	21	1	1	1178.49
pdf-Gal4/+;+/UAS-CycG△P	21	1	2	1176.84
pdf-Gal4/+;+/UAS-CycG△P	21	2	1	1185.47
pdf-Gal4/+;+/UAS-CycG△P	21	2	2	1180.86
pdf-Gal4/+;+/UAS-CycG△P	22	1	1	1182.15
pdf-Gal4/+;+/UAS-CycG△P	22	1	2	1193.91
pdf-Gal4/+;+/UAS-CycG△P	22	2	1	1186.81
pdf-Gal4/+;+/UAS-CycG△P	22	2	2	1186.78
pdf-Gal4/+;+/UAS-CycG△P	23	1	1	1177.21
pdf-Gal4/+;+/UAS-CycG△P	23	1	2	1174.61
pdf-Gal4/+;+/UAS-CycG△P	23	2	1	1174.59
pdf-Gal4/+;+/UAS-CycG△P	23	2	2	1180.77
pdf-Gal4/+;+/UAS-CycG△P	24	1	1	1186.9
pdf-Gal4/+;+/UAS-CycG△P	24	1	2	1188.36
pdf-Gal4/+;+/UAS-CycG△P	24	2	1	1196.17
pdf-Gal4/+;+/UAS-CycG△P	24	2	2	1194.91
pdf-Gal4/+;+/UAS-CycG△P	25	1	1	1193.34
pdf-Gal4/+;+/UAS-CycG△P	25	1	2	1193.11
pdf-Gal4/+;+/UAS-CycG△P	25	2	1	1197.7
pdf-Gal4/+;+/UAS-CycG△P	25	2	2	1197.08
pdf-Gal4/+;+/UAS-CycG△P	26	1	1	1183.33
pdf-Gal4/+;+/UAS-CycG△P	26	1	2	1183.05
pdf-Gal4/+;+/UAS-CycG△P	26	2	1	1183.46
pdf-Gal4/+;+/UAS-CycG△P	26	2	2	1185.21
pdf-Gal4/+;+/UAS-CycG△P	27	1	1	1191.22
pdf-Gal4/+;+/UAS-CycG△P	27	1	2	1194.61
pdf-Gal4/+;+/UAS-CycG△P	27	2	1	1184.74
pdf-Gal4/+;+/UAS-CycG△P	27	2	2	1191.16
pdf-Gal4/+;+/UAS-CycG△P	28	1	1	1194.89
[truncated: 1,067 more rows]
