# Supplementary material for: Cyclin G and the Polycomb Repressive complexes PRC1 and PR-DUB cooperate for developmental stability
Source: PLoS Genet. 2018 Jul 11;14(7):e1007498. doi: 10.1371/journal.pgen.1007498 (PMC6065198; doi:10.1371/journal.pgen.1007498)
Supplement: S3 Table — Wing centroid size fluctuating asymmetry was estimated with the FA10 index using the 15 landmarks as described previously [6]. See source data in S4 Table. Standard F-tests were used to compare FA values between genotypes. Df: degrees of freedom. n: total number of females analysed. CycGFL: cDNA encoding the full-length protein; CycGΔE: cDNA encoding a protein deleted of the ETP-interacting domain; CycGΔP: cDNA encoding a protein deleted of the PEST domain; CycGΔEΔP: cDNA encoding a protein deleted of both domains. (XLS) [file pgen.1007498.s005.xls]

## Sheet: Sheet1
S3 Table: Wing centroid size fluctuating asymmetry of flies expressing different versions of Cyclin G.
Wing centroid size fluctuating asymmetry was estimated with the FA10 index using the 15 landmarks as described previously (6). See source data in S4 Table. Standard F-tests were used to compare FA values between genotypes. Df: degrees of freedom. n: total number of females analysed. CycGFL: cDNA encoding the full-length protein; CycGΔE: cDNA encoding a protein deleted of the ETP-interacting domai…
				yw; +/da-Gal4		yw; +/UAS-CycGFL; da-Gal4/+		yw; +/UAS-CycGΔE; da-Gal4/+		yw; +/UAS-CycGΔP; da-Gal4/+
Genotype	n	FA10	Df	F	p-value	F	p-value	F	p-value	F	p-value
yw; da-Gal4/+	89	3.73e-06	16.37	-	-
yw; +/UAS-CycGFL; da-Gal4/+	89	2.34e-05	72.82	6.27346	9.30348e-05	-	-
yw; +/UAS-CycGΔE; da-Gal4/+	90	4.92e-05	85.78	13.1903	4.49233e-07	2.10256	0.000696212	-	-
yw; +/UAS-CycGΔP; da-Gal4/+	111	0.000656512	108.76	176.009	7.08315e-16	28.0561	4.52158e-35	13.3437	6.6302e-28	-	-
yw; +/UAS-CycGΔEΔP; da-Gal4/+	95	0.00122424	93.28	328.216	5.33806e-18	52.3181	7.17888e-44	24.883	1.12051e-37	1.86477	0.000931949
