# Supplementary material for: Cyclin G and the Polycomb Repressive complexes PRC1 and PR-DUB cooperate for developmental stability
Source: PLoS Genet. 2018 Jul 11;14(7):e1007498. doi: 10.1371/journal.pgen.1007498 (PMC6065198; doi:10.1371/journal.pgen.1007498)
Supplement: S4 Table — Coordinates of the 15 landmarks of left (side 1) and right (side 2) wings. Each wings were measured twice (sessions 1 and 2). (XLS) [file pgen.1007498.s006.xls]

## Sheet: Data.txt
S4 Table: Source data for S3 Table.
Coordinates of the 15 landmarks of left (side 1) and right (side 2) wings. Each wings were measured twice (sessions 1 and 2).
Genotype	Individual	Side	Session	x1	y1	x2	y2	x3	y3	x4	y4	x5	y5	x6	y6	x7	y7	x8	y8	x9	y9	x10	y10	x11	y11	x12	y12	x13	y13	x14	y14	x15	y15
yw; da-Gal4/+	1	1	1	0.53796	1.33943	0.5343	1.1967	0.42268	1.12351	0.55077	0.9515	0.59652	0.99359	0.73924	1.14912	0.8472	1.31015	1.03019	1.06129	1.00091	0.99542	1.38883	0.81793	1.33577	0.62031	2.15736	1.18389	2.54162	0.76303	2.42634	0.56541	1.53888	0.344
yw; da-Gal4/+	1	1	2	0.53515	1.33332	0.54063	1.19268	0.42739	1.1178	0.55159	0.94976	0.60273	0.98995	0.74154	1.14885	0.85113	1.31141	1.0283	1.063	0.99908	0.99177	1.38994	0.81826	1.33698	0.621	2.14063	1.18538	2.53149	0.75981	2.4219	0.56986	1.53606	0.33972
yw; da-Gal4/+	1	2	1	0.41719	0.83073	0.47575	0.70631	0.41902	0.59286	0.60018	0.49039	0.62579	0.54711	0.6935	0.75754	0.71729	0.94601	0.98444	0.7978	0.98444	0.73009	1.41628	0.7429	1.44007	0.54162	1.96705	1.41811	2.46111	1.20768	2.4483	0.98078	1.74565	0.38243
yw; da-Gal4/+	1	2	2	0.42191	0.82739	0.47671	0.70136	0.41278	0.58812	0.60273	0.49132	0.62648	0.54794	0.68492	0.75068	0.71232	0.94063	0.97899	0.79634	0.98264	0.72511	1.41003	0.74154	1.43743	0.53515	1.94885	1.41003	2.45661	1.20364	2.44565	0.98264	1.74428	0.37625
yw; da-Gal4/+	2	1	1	0.53979	1.301	0.53613	1.16376	0.42817	1.08325	0.54894	0.91857	0.59835	0.95699	0.73558	1.11985	0.84537	1.28453	1.01921	1.03933	0.99359	0.97346	1.387	0.81061	1.32113	0.61299	2.16651	1.18023	2.52881	0.77401	2.41719	0.58188	1.52607	0.33485
yw; da-Gal4/+	2	1	2	0.53881	1.29679	0.53515	1.15798	0.42556	1.0831	0.54611	0.91323	0.60091	0.95342	0.72876	1.1178	0.84017	1.27853	1.01734	1.03926	0.99542	0.97351	1.38446	0.8073	1.32236	0.61186	2.15341	1.17625	2.52419	0.77259	2.41642	0.58081	1.52693	0.33241
yw; da-Gal4/+	2	2	1	0.38426	1.16193	0.40073	1.0247	0.30558	0.92772	0.45379	0.78499	0.49954	0.83256	0.60933	1.01372	0.69716	1.20036	0.91491	0.98261	0.89844	0.90942	1.30649	0.80512	1.27721	0.60018	2.07501	1.27538	2.45562	0.92589	2.37328	0.71912	1.5279	0.36047
yw; da-Gal4/+	2	2	2	0.38356	1.15798	0.40182	1.02465	0.30867	0.92967	0.45479	0.78355	0.50228	0.83104	0.61186	1.01552	0.69406	1.19268	0.91323	0.97716	0.90045	0.90958	1.3041	0.8073	1.27305	0.60091	2.06574	1.27305	2.45113	0.92237	2.37259	0.71963	1.52328	0.35981
yw; da-Gal4/+	3	1	1	0.56175	1.29368	0.54528	1.16742	0.4483	1.08691	0.57273	0.9204	0.61482	0.96065	0.74656	1.11436	0.86184	1.26806	1.0064	1.03385	0.98078	0.9698	1.38517	0.80146	1.32662	0.61299	2.0988	1.15461	2.44098	0.75388	2.344	0.57273	1.52424	0.34034
yw; da-Gal4/+	3	1	2	0.55707	1.28949	0.54428	1.16529	0.45113	1.08492	0.56986	0.91689	0.61369	0.95707	0.74702	1.10867	0.86757	1.2694	1.00456	1.03013	0.98081	0.96985	1.38264	0.79817	1.32236	0.61004	2.08583	1.15068	2.43469	0.75433	2.33423	0.57168	1.52145	0.33789
yw; da-Gal4/+	3	2	1	0.55809	1.28453	0.55809	1.15461	0.45196	1.06678	0.59286	0.91308	0.63311	0.95516	0.75754	1.11802	0.86001	1.2827	1.02287	1.05214	1.00457	0.98993	1.4236	0.84171	1.36687	0.65324	2.10612	1.24793	2.47026	0.87099	2.38059	0.67703	1.5773	0.39341
yw; da-Gal4/+	3	2	2	0.55524	1.28766	0.56255	1.14885	0.45661	1.07031	0.5936	0.91141	0.63561	0.95707	0.75798	1.11963	0.86209	1.27853	1.02282	1.04657	1.00273	0.98995	1.42099	0.83835	1.3662	0.65387	2.08583	1.24748	2.46391	0.86574	2.37624	0.67579	1.57624	0.39269
yw; da-Gal4/+	4	1	1	0.54162	1.25342	0.53796	1.11802	0.44464	1.02836	0.58005	0.87282	0.62579	0.91491	0.75022	1.08325	0.85818	1.25891	1.04116	1.03019	1.01738	0.96431	1.43275	0.82159	1.38151	0.61848	2.19395	1.23147	2.57456	0.84354	2.48855	0.65141	1.60109	0.36413
yw; da-Gal4/+	4	1	2	0.54246	1.25296	0.53333	1.12145	0.44383	1.02647	0.58264	0.86392	0.6283	0.91506	0.75433	1.0831	0.85479	1.25844	1.03743	1.02465	1.021	0.95707	1.43195	0.82191	1.38081	0.61917	2.18081	1.23104	2.56802	0.84017	2.484	0.64839	1.59999	0.35981
yw; da-Gal4/+	4	2	1	0.39707	1.01189	0.42085	0.8838	0.33851	0.77035	0.51601	0.65324	0.54894	0.70448	0.63311	0.89661	0.69533	1.08874	0.93503	0.9021	0.93137	0.83256	1.35772	0.78682	1.36138	0.57273	2.00914	1.35406	2.47392	1.04299	2.42268	0.83256	1.63037	0.37145
yw; da-Gal4/+	4	2	2	0.39451	1.01369	0.42556	0.87853	0.33972	0.77259	0.52237	0.64474	0.55524	0.70136	0.63013	0.89679	0.68858	1.07944	0.93332	0.90227	0.9315	0.83287	1.35159	0.78173	1.36072	0.57168	1.99268	1.34976	2.46939	1.03926	2.42008	0.83104	1.62556	0.37442
yw; da-Gal4/+	5	1	1	0.5892	1.20402	0.58188	1.07593	0.48673	0.99725	0.61116	0.83805	0.66056	0.88014	0.78133	1.03202	0.88563	1.19487	1.06861	0.96614	1.04482	0.90393	1.42909	0.75205	1.37602	0.57273	2.10612	1.12351	2.46111	0.7612	2.36596	0.58371	1.56449	0.32387
yw; da-Gal4/+	5	1	2	0.58447	1.19816	0.58264	1.06848	0.48584	0.9936	0.61734	0.83287	0.66301	0.87488	0.78538	1.03378	0.88584	1.18903	1.06483	0.96072	1.03926	0.90045	1.4283	0.7452	1.37168	0.56986	2.1041	1.12328	2.45478	0.76529	2.36528	0.58081	1.55981	0.32328
yw; da-Gal4/+	5	2	1	0.52881	1.17291	0.5526	1.03933	0.47575	0.94235	0.63311	0.8161	0.66788	0.8655	0.75022	1.04116	0.81793	1.21866	1.04116	1.0375	1.0375	0.97163	1.44739	0.90942	1.41994	0.72278	2.02744	1.41994	2.44647	1.14546	2.39157	0.94601	1.6816	0.52149
yw; da-Gal4/+	5	2	2	0.5315	1.17259	0.54794	1.03378	0.47123	0.93698	0.63196	0.81095	0.67031	0.85844	0.75616	1.03926	0.8146	1.21825	1.04109	1.03561	1.03378	0.96803	1.44656	0.9041	1.41734	0.72145	2.03286	1.41917	2.43834	1.14337	2.39085	0.94611	1.6767	0.52237
yw; da-Gal4/+	6	1	1	0.64409	1.21134	0.64409	1.07593	0.53796	1.00457	0.66422	0.84354	0.70631	0.88197	0.83256	1.0375	0.9515	1.19853	1.12168	0.96614	1.09789	0.90027	1.51692	0.73558	1.44556	0.55443	2.21408	1.1107	2.57456	0.72826	2.47392	0.53979	1.64501	0.2946
yw; da-Gal4/+	6	1	2	0.63561	1.20547	0.63561	1.07944	0.53333	1.00273	0.66483	0.83835	0.70684	0.87853	0.83104	1.03743	0.94246	1.19451	1.11597	0.95707	1.09771	0.89497	1.51414	0.73241	1.44108	0.55342	2.20638	1.10867	2.56985	0.72145	2.4767	0.53333	1.642	0.29223
yw; da-Gal4/+	6	2	1	0.44281	0.83805	0.48856	0.71729	0.43732	0.60201	0.61299	0.51418	0.63494	0.56907	0.68435	0.75571	0.72278	0.9515	0.98444	0.80878	0.9881	0.74107	1.4053	0.76486	1.46568	0.56907	1.90667	1.39615	2.40072	1.18938	2.38974	0.98078	1.75663	0.43183
yw; da-Gal4/+	6	2	2	0.44748	0.84017	0.48401	0.71415	0.43104	0.60456	0.61004	0.51141	0.63561	0.5662	0.6831	0.75616	0.72693	0.94794	0.98081	0.8073	0.9936	0.73789	1.4009	0.75981	1.463	0.56986	1.89405	1.39177	2.39268	1.1872	2.38355	0.97899	1.74976	0.42556
yw; da-Gal4/+	7	1	1	0.58188	1.31381	0.56724	1.18206	0.46111	1.1107	0.57639	0.93686	0.62762	0.9698	0.77584	1.12168	0.90759	1.28636	1.03933	1.0247	1.01372	0.9698	1.37785	0.77584	1.31198	0.57273	2.15919	1.07959	2.52149	0.62579	2.40804	0.4483	1.50411	0.28545
yw; da-Gal4/+	7	1	2	0.58629	1.31688	0.56986	1.18173	0.46575	1.10136	0.58264	0.92785	0.63378	0.96985	0.77625	1.1178	0.9041	1.27853	1.03926	1.02465	1.01369	0.9589	1.38081	0.76894	1.31141	0.57168	2.16072	1.07579	2.51688	0.62648	2.40546	0.44931	1.50501	0.28127
yw; da-Gal4/+	7	2	1	0.46294	1.2461	0.45196	1.09972	0.344	1.02653	0.46843	0.85452	0.52515	0.89661	0.66422	1.05397	0.79048	1.22415	0.93686	0.97529	0.90393	0.90759	1.29551	0.74473	1.2333	0.54528	2.07135	1.08874	2.42451	0.66056	2.31838	0.47941	1.44007	0.27264
yw; da-Gal4/+	7	2	2	0.45113	1.23835	0.44566	1.10319	0.3452	1.02465	0.47671	0.85296	0.51689	0.89497	0.65753	1.05387	0.77807	1.22191	0.92967	0.97533	0.90045	0.91141	1.29314	0.73972	1.22921	0.54794	2.06757	1.0831	2.4219	0.6557	2.31597	0.47671	1.43195	0.26849
yw; da-Gal4/+	8	1	1	0.62031	1.30649	0.61116	1.16376	0.49954	1.08508	0.62213	0.91308	0.68069	0.9515	0.81793	1.10704	0.94601	1.27721	1.0924	1.01738	1.05946	0.95333	1.46934	0.75388	1.38151	0.56175	2.25983	1.07776	2.58554	0.64043	2.44647	0.46111	1.5773	0.27813
yw; da-Gal4/+	8	1	2	0.61734	1.30227	0.60639	1.16163	0.50045	1.08127	0.62282	0.90775	0.67944	0.94246	0.82191	1.10136	0.94063	1.2694	1.0831	1.01004	1.05935	0.94794	1.46848	0.74702	1.38629	0.55159	2.25752	1.07579	2.57715	0.63744	2.44565	0.45661	1.57442	0.27579
yw; da-Gal4/+	8	2	1	0.33302	1.13997	0.36596	1.00091	0.28545	0.89478	0.45562	0.7612	0.49039	0.81244	0.58005	1.00823	0.63494	1.19487	0.87282	0.99908	0.86367	0.92589	1.301	0.85818	1.27904	0.64775	1.93595	1.39981	2.39157	1.07776	2.32753	0.86916	1.54437	0.43
yw; da-Gal4/+	8	2	2	0.33241	1.13606	0.36346	1.00273	0.2831	0.89314	0.45661	0.75981	0.48766	0.81278	0.57534	1.00821	0.64109	1.20364	0.86757	0.99725	0.86757	0.92237	1.29679	0.86027	1.28035	0.65205	1.92875	1.39542	2.3872	1.07579	2.32145	0.8694	1.53789	0.43287
yw; da-Gal4/+	9	1	1	0.47575	1.29185	0.47209	1.15095	0.38243	1.0558	0.50869	0.90942	0.55992	0.9515	0.68618	1.11985	0.79048	1.28636	0.96614	1.0558	0.94418	0.9881	1.37968	0.84537	1.31381	0.63311	2.11344	1.25159	2.50319	0.85269	2.40255	0.66056	1.51326	0.37694
yw; da-Gal4/+	9	1	2	0.47671	1.29131	0.46757	1.15433	0.38173	1.05935	0.50958	0.90775	0.56438	0.95159	0.67944	1.11597	0.78355	1.28583	0.96255	1.0557	0.94246	0.98812	1.37533	0.84383	1.31141	0.63561	2.10592	1.2493	2.49679	0.85479	2.39816	0.65753	1.51232	0.37625
yw; da-Gal4/+	9	2	1	0.33668	1.24793	0.344	1.10887	0.26532	1.01372	0.40439	0.86733	0.44464	0.91491	0.55809	1.10155	0.64592	1.2827	0.84903	1.06861	0.83622	0.99359	1.2461	0.89295	1.21866	0.68435	1.95974	1.37419	2.39523	1.01372	2.31838	0.81061	1.44921	0.43366
yw; da-Gal4/+	9	2	2	0.33424	1.24383	0.34337	1.10684	0.26301	1.00821	0.40365	0.86574	0.45113	0.91323	0.55707	1.09771	0.64291	1.2767	0.84931	1.06483	0.83287	0.99177	1.242	0.89497	1.22008	0.68492	1.95067	1.37351	2.38903	1.01186	2.30866	0.81095	1.44656	0.43287
yw; da-Gal4/+	10	1	1	0.54711	1.34491	0.52698	1.19853	0.41719	1.12351	0.53247	0.94235	0.58737	0.97529	0.7246	1.129	0.86001	1.28453	1.01555	1.02104	0.98444	0.95516	1.39249	0.74473	1.30649	0.54894	2.16468	1.05214	2.51966	0.59835	2.38791	0.41354	1.46385	0.25983
yw; da-Gal4/+	10	1	2	0.54611	1.34063	0.51871	1.20182	0.41643	1.1178	0.5315	0.93332	0.58629	0.97351	0.73059	1.12693	0.85844	1.28401	1.01917	1.02282	0.98812	0.95342	1.3936	0.7452	1.30775	0.54246	2.15706	1.05205	2.51323	0.59725	2.38355	0.41461	1.46118	0.26118
yw; da-Gal4/+	10	2	1	0.35681	1.10155	0.37145	0.95882	0.29277	0.85269	0.45928	0.71363	0.49771	0.76303	0.5892	0.95882	0.66605	1.15095	0.89661	0.94235	0.88197	0.86916	1.33943	0.80146	1.32479	0.58554	1.98535	1.34126	2.4483	1.02104	2.38242	0.80329	1.57547	0.36962
yw; da-Gal4/+	10	2	2	0.35616	1.09771	0.3726	0.96072	0.29406	0.85479	0.45479	0.71415	0.4968	0.76712	0.59543	0.96437	0.66849	1.15433	0.88949	0.94246	0.88036	0.87122	1.3388	0.80182	1.32602	0.58447	1.98355	1.34063	2.44747	1.01734	2.37259	0.80182	1.56894	0.36529
yw; da-Gal4/+	11	1	1	0.6386	1.22598	0.62762	1.0924	0.52881	1.01372	0.66056	0.84903	0.70631	0.88746	0.83256	1.04482	0.93686	1.20768	1.1107	0.97346	1.08142	0.90759	1.48947	0.74107	1.43275	0.55809	2.21957	1.12351	2.56907	0.73375	2.46294	0.53979	1.64684	0.29277
yw; da-Gal4/+	11	1	2	0.63196	1.22556	0.62648	1.0904	0.52602	1.01186	0.65753	0.84383	0.70684	0.88766	0.83469	1.04839	0.94246	1.2073	1.10501	0.96985	1.08127	0.90958	1.49405	0.74337	1.43195	0.5589	2.21003	1.11963	2.56254	0.73424	2.46026	0.54063	1.642	0.2904
yw; da-Gal4/+	11	2	1	0.41171	1.24244	0.41902	1.10338	0.32936	1.01921	0.47026	0.8655	0.50869	0.90759	0.61848	1.07776	0.72095	1.25159	0.90942	1.02653	0.89295	0.95516	1.29734	0.82159	1.25342	0.63677	2.00548	1.25708	2.37511	0.89478	2.28727	0.69167	1.49496	0.38426
yw; da-Gal4/+	11	2	2	0.40547	1.23652	0.42008	1.10319	0.31963	1.02465	0.46757	0.86574	0.51141	0.90775	0.61552	1.07762	0.7178	1.24748	0.91141	1.02465	0.89314	0.95342	1.29679	0.82374	1.25296	0.63561	1.99816	1.26026	2.37259	0.89679	2.27944	0.6904	1.4904	0.38721
yw; da-Gal4/+	12	1	1	0.61848	1.4236	0.5892	1.29551	0.47026	1.22964	0.5709	1.05214	0.62579	1.07959	0.77401	1.215	0.91857	1.3504	1.05397	1.08508	1.02104	1.02836	1.387	0.78499	1.29917	0.60567	2.17748	0.99725	2.4483	0.54528	2.30923	0.38609	1.44739	0.32204
yw; da-Gal4/+	12	1	2	0.61734	1.42465	0.58995	1.29131	0.4694	1.23469	0.56986	1.05022	0.63196	1.07579	0.77625	1.2146	0.92237	1.34611	1.05205	1.08127	1.01734	1.02465	1.38446	0.78538	1.29679	0.60639	2.17533	0.99177	2.43834	0.53698	2.30136	0.38721	1.43926	0.32145
yw; da-Gal4/+	12	2	1	0.44098	1.215	0.4483	1.08691	0.36047	0.99725	0.51783	0.85086	0.55992	0.89661	0.64592	1.06861	0.74473	1.24793	0.96248	1.04116	0.94601	0.96614	1.37236	0.86733	1.3504	0.66788	2.04391	1.33394	2.45013	0.99542	2.38242	0.79597	1.5773	0.43549
yw; da-Gal4/+	12	2	2	0.43835	1.21643	0.45479	1.08127	0.35981	0.9936	0.51323	0.84748	0.5589	0.89314	0.65387	1.07031	0.73972	1.24748	0.95342	1.03195	0.94063	0.96803	1.37168	0.86574	1.34611	0.66483	2.04017	1.3315	2.4493	0.9936	2.37624	0.79451	1.58172	0.43835
yw; da-Gal4/+	13	1	1	0.43366	1.21134	0.45013	1.07227	0.3623	0.97529	0.51966	0.82342	0.56175	0.87282	0.67154	1.0558	0.75754	1.23879	0.97712	1.02104	0.95699	0.94784	1.40896	0.8472	1.39432	0.62396	2.11344	1.34857	2.54528	1.0064	2.47575	0.80146	1.63403	0.39341
yw; da-Gal4/+	13	1	2	0.442	1.20364	0.44566	1.06848	0.36164	0.97168	0.52054	0.82191	0.5662	0.87305	0.67214	1.05387	0.75616	1.23835	0.97168	1.01734	0.95707	0.94428	1.41003	0.84931	1.39177	0.6283	2.10592	1.34793	2.53149	1.0009	2.46939	0.79634	1.63286	0.39451
yw; da-Gal4/+	13	2	1	0.43183	1.23696	0.43366	1.09423	0.33119	1.00457	0.48307	0.84354	0.52881	0.88746	0.64226	1.06495	0.74839	1.2461	0.94052	1.01189	0.92223	0.93869	1.3504	0.80512	1.31747	0.59469	2.09331	1.24793	2.50319	0.86733	2.4117	0.66605	1.55534	0.34217
yw; da-Gal4/+	13	2	2	0.43104	1.23104	0.44018	1.09588	0.33241	1.00273	0.48036	0.842	0.52967	0.89132	0.64109	1.06483	0.75068	1.24017	0.94611	1.01186	0.92237	0.94063	1.34976	0.80547	1.31688	0.59543	2.09679	1.24748	2.49496	0.86574	2.41094	0.66483	1.55067	0.33789
yw; da-Gal4/+	14	1	1	0.51783	1.24976	0.51601	1.12168	0.43183	1.03019	0.58188	0.89295	0.62031	0.93686	0.71912	1.09606	0.80695	1.26623	1.00091	1.05946	0.98627	0.99542	1.39249	0.88746	1.35406	0.69899	2.03476	1.32296	2.41353	0.97346	2.33302	0.78865	1.59011	0.4666
yw; da-Gal4/+	14	1	2	0.51506	1.24748	0.51871	1.12145	0.4347	1.02465	0.58447	0.88584	0.62282	0.9315	0.71963	1.09771	0.8073	1.26392	0.99908	1.0557	0.98629	0.99542	1.39177	0.89132	1.35707	0.69954	2.02373	1.32054	2.40729	0.97351	2.32875	0.78538	1.58355	0.4694
yw; da-Gal4/+	14	2	1	0.49771	1.1418	0.5032	1.01555	0.42268	0.92772	0.56541	0.78682	0.60201	0.8289	0.6935	0.98993	0.80146	1.15461	0.9881	0.94784	0.9698	0.8838	1.36504	0.76303	1.33211	0.58188	2.04757	1.18389	2.40255	0.82708	2.31655	0.65324	1.55351	0.34766
yw; da-Gal4/+	14	2	2	0.5041	1.14154	0.50045	1.01004	0.42008	0.92785	0.56072	0.78721	0.60456	0.83104	0.69771	0.9936	0.79817	1.15433	0.98447	0.94611	0.9662	0.88218	1.36255	0.76164	1.3315	0.58264	2.03834	1.17807	2.39633	0.82374	2.31049	0.64839	1.55433	0.34885
yw; da-Gal4/+	15	1	1	0.49771	1.26623	0.48673	1.13083	0.3806	1.05946	0.5032	0.8838	0.55626	0.92406	0.70082	1.07593	0.81793	1.23879	0.9698	0.99176	0.93869	0.92406	1.33577	0.74656	1.25891	0.56175	2.13174	1.09057	2.44647	0.66605	2.33302	0.48124	1.44921	0.2763
yw; da-Gal4/+	15	1	2	0.49314	1.26209	0.48401	1.13058	0.38173	1.0557	0.50593	0.88218	0.55159	0.92237	0.69406	1.07396	0.81278	1.23835	0.9662	0.98812	0.93698	0.92419	1.33515	0.74702	1.26026	0.5589	2.13332	1.08492	2.44199	0.66849	2.32327	0.48036	1.44474	0.27214
yw; da-Gal4/+	15	2	1	0.48307	1.47117	0.45379	1.33943	0.33119	1.29185	0.41902	1.09972	0.47941	1.12717	0.64409	1.24976	0.78316	1.38334	0.90027	1.12168	0.86733	1.06129	1.21134	0.82342	1.1107	0.64409	2.03293	1.02287	2.3074	0.5526	2.16102	0.39341	1.24244	0.34217
yw; da-Gal4/+	15	2	2	0.48401	1.46483	0.45296	1.33515	0.33059	1.28766	0.42008	1.09405	0.47853	1.1251	0.64474	1.2493	0.78538	1.38446	0.90227	1.1178	0.86392	1.05935	1.2073	0.82008	1.11049	0.64839	2.03104	1.02465	2.30136	0.55342	2.16254	0.39269	1.242	0.33789
yw; da-Gal4/+	16	1	1	0.50137	1.2461	0.51783	1.10887	0.42268	1.02836	0.56724	0.87282	0.61299	0.9204	0.73009	1.10155	0.82708	1.27904	1.0247	1.05397	1.00823	0.98627	1.4236	0.88014	1.38517	0.66971	2.172	1.35955	2.56541	0.98993	2.4977	0.79048	1.61024	0.42268
yw; da-Gal4/+	16	1	2	0.49862	1.24748	0.51506	1.11415	0.42008	1.02647	0.56255	0.87122	0.60639	0.91871	0.72693	1.09588	0.82556	1.28035	1.02465	1.05022	1.00638	0.98447	1.42099	0.87853	1.38081	0.66849	2.15889	1.35341	2.56437	0.98812	2.48948	0.78721	1.60547	0.42374
yw; da-Gal4/+	16	2	1	0.45013	1.44007	0.42634	1.30466	0.30375	1.24244	0.40439	1.05763	0.46111	1.09057	0.62396	1.22598	0.76852	1.37053	0.88014	1.10521	0.83988	1.03933	1.22049	0.82159	1.12168	0.6386	2.04574	1.08508	2.35864	0.62396	2.22323	0.45379	1.27538	0.33302
yw; da-Gal4/+	16	2	2	0.44748	1.43378	0.42374	1.29862	0.30319	1.23835	0.40365	1.0557	0.46027	1.0831	0.6283	1.22191	0.76529	1.36985	0.8767	1.09953	0.84017	1.03926	1.22008	0.81826	1.12145	0.63926	2.04382	1.07762	2.35432	0.621	2.21368	0.45113	1.27122	0.33789
yw; da-Gal4/+	17	1	1	0.53613	1.37053	0.52332	1.22598	0.40439	1.15278	0.54345	0.97163	0.59286	1.01555	0.73192	1.17474	0.86001	1.33943	1.02653	1.08508	0.99908	1.01555	1.42177	0.83256	1.35772	0.62031	2.1848	1.19487	2.55992	0.77767	2.45196	0.5892	1.55351	0.34766
yw; da-Gal4/+	17	1	2	0.53515	1.37168	0.51871	1.22556	0.4073	1.15615	0.53698	0.96985	0.59177	1.01552	0.73789	1.17625	0.85479	1.33332	1.02647	1.08127	0.99908	1.01369	1.42099	0.83287	1.35341	0.621	2.18081	1.19268	2.55158	0.77442	2.44017	0.58812	1.54885	0.34885
yw; da-Gal4/+	17	2	1	0.38609	1.24244	0.38792	1.10521	0.2946	1.01189	0.42817	0.86184	0.47575	0.9021	0.60384	1.07227	0.71363	1.24793	0.90576	1.01555	0.88014	0.94418	1.31381	0.7978	1.2644	0.59286	2.05855	1.22049	2.44647	0.83988	2.35498	0.64409	1.48215	0.344
yw; da-Gal4/+	17	2	2	0.38173	1.23652	0.38538	1.10136	0.28675	1.01186	0.43104	0.85113	0.48218	0.90045	0.60639	1.07396	0.71597	1.24748	0.90227	1.01369	0.87853	0.94428	1.31141	0.79999	1.26574	0.59177	2.06757	1.22191	2.44199	0.83652	2.35432	0.64109	1.47579	0.33972
yw; da-Gal4/+	18	1	1	0.60933	1.21134	0.60567	1.0741	0.49588	1.0064	0.62396	0.83988	0.66971	0.87648	0.79963	1.03019	0.91491	1.18938	1.08691	0.94235	1.06312	0.87831	1.4419	0.70265	1.38517	0.51235	2.20493	1.04482	2.52515	0.64775	2.41536	0.46477	1.57547	0.24702
yw; da-Gal4/+	18	1	2	0.61186	1.21095	0.60456	1.07031	0.4968	1.00456	0.62282	0.83652	0.67214	0.87305	0.79999	1.03013	0.91506	1.1872	1.08857	0.94428	1.06118	0.87853	1.44656	0.70319	1.38629	0.50593	2.19177	1.04657	2.51871	0.64474	2.41277	0.46575	1.57259	0.24292
yw; da-Gal4/+	18	2	1	0.36596	1.24427	0.37694	1.11619	0.27264	1.03202	0.40805	0.87648	0.45196	0.91857	0.5709	1.08325	0.68252	1.2461	0.85452	1.01555	0.83988	0.9515	1.2461	0.80512	1.18755	0.61116	1.94693	1.20768	2.31289	0.8289	2.21225	0.63128	1.39798	0.35681
yw; da-Gal4/+	18	2	2	0.3726	1.24565	0.37442	1.11232	0.27214	1.03013	0.41278	0.87488	0.45479	0.91689	0.56986	1.07944	0.67762	1.24748	0.85479	1.01186	0.83835	0.95159	1.24565	0.80547	1.18355	0.61369	1.94702	1.20547	2.31231	0.83104	2.21186	0.63196	1.39725	0.35798
yw; da-Gal4/+	19	1	1	0.50503	1.19487	0.51601	1.05763	0.41171	0.96614	0.56907	0.80878	0.61299	0.85818	0.71546	1.02836	0.81793	1.215	1.02287	0.98078	1.00274	0.91125	1.41262	0.78865	1.3687	0.59652	2.14821	1.23147	2.52332	0.85086	2.42451	0.64775	1.5956	0.34217
yw; da-Gal4/+	19	1	2	0.50228	1.19268	0.51689	1.05387	0.41461	0.96437	0.56986	0.81095	0.61552	0.85844	0.72145	1.03195	0.81278	1.21095	1.01734	0.97716	1.0009	0.90775	1.41186	0.78721	1.36437	0.59543	2.14428	1.23287	2.51871	0.84931	2.41825	0.64291	1.59634	0.33607
yw; da-Gal4/+	19	2	1	0.39158	0.99176	0.41536	0.86184	0.32753	0.75571	0.50137	0.62945	0.53247	0.68069	0.62213	0.86001	0.69716	1.05031	0.91125	0.84903	0.91491	0.7795	1.34491	0.71363	1.33394	0.51052	1.99267	1.24062	2.42085	0.9332	2.3623	0.71546	1.58462	0.2946
yw; da-Gal4/+	19	2	2	0.38903	0.99177	0.40913	0.86027	0.32511	0.75068	0.50228	0.62465	0.53515	0.67944	0.621	0.86027	0.69223	1.05022	0.91323	0.85113	0.91141	0.7799	1.34428	0.71049	1.3315	0.51323	1.9872	1.23835	2.42008	0.9315	2.35615	0.71415	1.57624	0.29406
yw; da-Gal4/+	20	1	1	0.60933	1.25342	0.60933	1.11802	0.50869	1.03385	0.63311	0.86916	0.6752	0.91491	0.79963	1.07959	0.91125	1.24793	1.07959	1.00091	1.05214	0.93686	1.41811	0.79048	1.36504	0.60201	2.13174	1.18023	2.51783	0.79963	2.41902	0.60567	1.58828	0.33302
yw; da-Gal4/+	20	1	2	0.60456	1.2493	0.61186	1.11415	0.50228	1.03378	0.6283	0.87122	0.67396	0.91323	0.79451	1.07396	0.90958	1.24383	1.07396	0.99908	1.04839	0.93332	1.41917	0.78355	1.36803	0.60091	2.12784	1.17625	2.51323	0.79817	2.42008	0.60639	1.5872	0.33059
yw; da-Gal4/+	20	2	1	0.47758	1.20768	0.48673	1.07593	0.40622	0.98261	0.5526	0.84171	0.59103	0.88746	0.69167	1.06129	0.77401	1.23513	0.97529	1.0247	0.96065	0.95516	1.35406	0.85269	1.30649	0.67337	2.00731	1.33211	2.41719	0.98627	2.34034	0.7795	1.56266	0.42451
yw; da-Gal4/+	20	2	2	0.47671	1.2073	0.48401	1.07214	0.4073	0.97899	0.54976	0.83835	0.58629	0.88218	0.69771	1.05935	0.76712	1.22739	0.97533	1.02465	0.96072	0.95524	1.35159	0.84931	1.30045	0.67214	2.00364	1.32602	2.4146	0.98629	2.33423	0.7799	1.55615	0.42556
yw; da-Gal4/+	21	1	1	0.66422	1.35955	0.62762	1.23879	0.51052	1.1784	0.60384	0.98444	0.6569	1.01372	0.82525	1.1418	0.96614	1.27904	1.08142	1.00457	1.03933	0.94784	1.40164	0.70631	1.30832	0.52332	2.2214	0.90027	2.48306	0.43732	2.33851	0.27447	1.4547	0.21042
yw; da-Gal4/+	21	1	2	0.66666	1.35889	0.63013	1.23469	0.50776	1.17807	0.60273	0.98447	0.65935	1.01369	0.82191	1.14154	0.95707	1.2767	1.08127	1.00456	1.03561	0.94611	1.40273	0.70501	1.30593	0.52237	2.21003	0.89679	2.47852	0.4347	2.33606	0.27945	1.45204	0.21004
yw; da-Gal4/+	21	2	1	0.41719	1.1107	0.43183	0.97712	0.34949	0.87648	0.5032	0.73192	0.54528	0.78316	0.64958	0.96431	0.7246	1.15095	0.93503	0.93686	0.92223	0.8655	1.34674	0.7795	1.32479	0.56907	1.99999	1.28453	2.43915	0.96614	2.37511	0.75754	1.57181	0.34034
yw; da-Gal4/+	21	2	2	0.41461	1.10501	0.43287	0.97351	0.3452	0.87853	0.50045	0.73241	0.54611	0.78355	0.64839	0.96072	0.72693	1.14885	0.93698	0.93698	0.92237	0.86392	1.34611	0.77625	1.31871	0.57351	1.98537	1.28583	2.43286	0.96437	2.36893	0.75616	1.56711	0.3452
yw; da-Gal4/+	22	1	1	0.56907	1.36138	0.55626	1.22781	0.44281	1.16193	0.55626	0.98261	0.60567	1.01921	0.75205	1.16376	0.87831	1.31381	1.0375	1.06312	1.00274	0.99908	1.37419	0.79963	1.30283	0.61848	2.14638	1.11802	2.49038	0.68984	2.36413	0.50137	1.49313	0.32204
yw; da-Gal4/+	22	1	2	0.57351	1.36255	0.55524	1.22739	0.442	1.16163	0.55707	0.98447	0.60821	1.01734	0.74885	1.16711	0.8767	1.31688	1.03378	1.06118	0.99725	0.99542	1.37168	0.80182	1.29862	0.61734	2.13697	1.11963	2.48218	0.69223	2.3598	0.50045	1.49405	0.3178
yw; da-Gal4/+	22	2	1	0.50869	1.22415	0.52515	1.08874	0.43366	0.99908	0.58188	0.85086	0.61848	0.89478	0.72643	1.0741	0.81793	1.25342	1.01738	1.03385	1.00091	0.96431	1.41079	0.85269	1.37968	0.65324	2.08782	1.33028	2.51783	0.97895	2.43183	0.76669	1.61756	0.42085
yw; da-Gal4/+	22	2	2	0.50776	1.22008	0.52967	1.08492	0.42739	1.0009	0.57899	0.85479	0.61552	0.90045	0.72693	1.07396	0.81095	1.24565	1.01369	1.0283	0.99725	0.9589	1.40638	0.85113	1.37898	0.65205	2.07853	1.32784	2.5114	0.97716	2.43104	0.76894	1.6146	0.41643
yw; da-Gal4/+	23	1	1	0.52332	1.22415	0.52332	1.08691	0.41719	1.00457	0.55077	0.84171	0.60201	0.88563	0.72095	1.04848	0.83073	1.21683	1.00823	0.98627	0.98627	0.91857	1.41628	0.76486	1.35955	0.5526	2.17017	1.16925	2.55809	0.77401	2.45928	0.57822	1.55717	0.29826
yw; da-Gal4/+	23	1	2	0.52419	1.22191	0.52237	1.0831	0.41826	1.00273	0.54611	0.842	0.59908	0.88401	0.72145	1.05022	0.83469	1.22008	1.01004	0.98264	0.98447	0.91323	1.41369	0.76346	1.35707	0.55342	2.15889	1.16894	2.55158	0.77259	2.45661	0.57716	1.55615	0.29771
yw; da-Gal4/+	23	2	1	0.36047	1.00091	0.38426	0.86733	0.29643	0.76486	0.45379	0.62396	0.49588	0.67703	0.60018	0.8655	0.67154	1.04665	0.88929	0.8472	0.88014	0.77401	1.31564	0.6935	1.28636	0.47941	2.01646	1.20402	2.44647	0.87099	2.38425	0.66056	1.52424	0.24885
yw; da-Gal4/+	23	2	2	0.36346	1.0009	0.39086	0.86757	0.29954	0.76529	0.45296	0.6283	0.4968	0.67762	0.5936	0.86392	0.67396	1.05022	0.88949	0.84748	0.8767	0.77259	1.31688	0.69588	1.28218	0.47853	2.01642	1.19999	2.44199	0.87122	2.37807	0.65753	1.52328	0.25388
yw; da-Gal4/+	24	1	1	0.56724	1.37419	0.55443	1.23879	0.43732	1.17657	0.53979	0.99725	0.59103	1.02836	0.73924	1.16742	0.86733	1.3193	1.01189	1.0558	0.97529	0.99542	1.34126	0.79231	1.25891	0.6075	2.10429	1.06861	2.4483	0.61116	2.32204	0.44098	1.43275	0.30924
yw; da-Gal4/+	24	1	2	0.56803	1.37533	0.55524	1.23835	0.43287	1.17442	0.53333	0.9936	0.5936	1.02647	0.73789	1.16346	0.8694	1.31323	1.01186	1.05387	0.97716	0.9936	1.34063	0.79086	1.25661	0.60821	2.10775	1.07031	2.44382	0.61186	2.32145	0.44383	1.43013	0.30684
yw; da-Gal4/+	24	2	1	0.56175	1.29734	0.56175	1.16376	0.45013	1.08874	0.5709	0.91308	0.61482	0.95333	0.75205	1.10887	0.86733	1.2644	1.03385	1.01372	1.00274	0.94601	1.37236	0.77584	1.30832	0.5892	2.14455	1.11619	2.49404	0.6935	2.38059	0.50686	1.50411	0.30741
yw; da-Gal4/+	24	2	2	0.56072	1.29679	0.54976	1.15615	0.44748	1.0831	0.56803	0.91506	0.61552	0.95159	0.75433	1.10501	0.86027	1.26392	1.0283	1.01552	0.99908	0.94794	1.36985	0.77442	1.30958	0.58629	2.14063	1.1178	2.48948	0.6904	2.37259	0.50958	1.50501	0.30502
yw; da-Gal4/+	25	1	1	0.43549	1.09972	0.45562	0.96248	0.3623	0.86367	0.52332	0.7246	0.56541	0.77218	0.66422	0.95699	0.7429	1.1418	0.9515	0.93503	0.93869	0.85635	1.3376	0.78133	1.31015	0.58188	2.02378	1.27172	2.42451	0.93503	2.34766	0.72826	1.57364	0.34217
yw; da-Gal4/+	25	1	2	0.42922	1.09771	0.45844	0.9589	0.36529	0.86209	0.52602	0.72145	0.56438	0.77442	0.66118	0.95707	0.74337	1.13972	0.95159	0.93698	0.94063	0.86392	1.33332	0.77625	1.30958	0.57899	2.01825	1.27122	2.41642	0.93515	2.34519	0.73241	1.56894	0.3452
yw; da-Gal4/+	25	2	1	0.43549	1.11619	0.45379	0.98078	0.35498	0.88929	0.51052	0.74473	0.55077	0.79414	0.66605	0.97163	0.73558	1.14912	0.95333	0.9332	0.93503	0.8655	1.32662	0.76852	1.28819	0.58005	2.0311	1.24244	2.41902	0.88929	2.34766	0.69716	1.54986	0.3257
yw; da-Gal4/+	25	2	2	0.4347	1.1178	0.45844	0.98081	0.36164	0.88401	0.51141	0.74154	0.55342	0.79086	0.66301	0.96985	0.73972	1.14885	0.95342	0.9388	0.93698	0.86392	1.32602	0.76529	1.28218	0.57534	2.02921	1.23652	2.4146	0.88949	2.33971	0.69406	1.54519	0.32145
yw; da-Gal4/+	26	1	1	0.8161	1.37053	0.78682	1.25525	0.68801	1.20768	0.77035	1.04116	0.8161	1.06861	0.95699	1.18572	1.08142	1.30466	1.17474	1.0741	1.14363	1.01921	1.473	0.81244	1.38517	0.66239	2.16834	1.03933	2.44647	0.61848	2.31838	0.46111	1.53156	0.38243
yw; da-Gal4/+	26	1	2	0.81643	1.36985	0.78355	1.25478	0.68675	1.2073	0.76712	1.03743	0.81643	1.06483	0.9589	1.18173	1.07579	1.30045	1.17259	1.07214	1.1452	1.021	1.47031	0.8073	1.38446	0.66118	2.15706	1.04291	2.43834	0.61369	2.31597	0.45844	1.52328	0.38356
yw; da-Gal4/+	26	2	1	0.39158	0.90942	0.43549	0.79597	0.3806	0.70082	0.53613	0.60567	0.56175	0.65507	0.61665	0.83439	0.65141	1.00823	0.86367	0.86184	0.8655	0.7978	1.23513	0.80512	1.25525	0.63311	1.71271	1.39249	2.172	1.19853	2.14821	0.98444	1.53705	0.47758
yw; da-Gal4/+	26	2	2	0.39451	0.91141	0.43287	0.79451	0.38538	0.69771	0.53881	0.60639	0.56255	0.65022	0.61369	0.83287	0.64839	1.00273	0.86209	0.85844	0.86392	0.79817	1.23469	0.8073	1.2493	0.63561	1.70775	1.38994	2.17168	1.19634	2.14428	0.98447	1.52876	0.47305
yw; da-Gal4/+	27	1	1	0.66605	1.4913	0.62945	1.35223	0.51601	1.29917	0.61116	1.11619	0.66605	1.13997	0.83073	1.26806	0.97712	1.40164	1.09057	1.13814	1.05031	1.07776	1.4053	0.84171	1.3193	0.64775	2.22323	1.05397	2.50685	0.58554	2.35864	0.42451	1.46568	0.35498
yw; da-Gal4/+	27	1	2	0.66666	1.48127	0.62282	1.35707	0.51689	1.29314	0.61186	1.10684	0.66118	1.13606	0.82556	1.26392	0.96803	1.40456	1.0831	1.13424	1.04474	1.07396	1.4009	0.84017	1.31506	0.65022	2.21368	1.05387	2.50227	0.58629	2.35432	0.42191	1.45752	0.3525
yw; da-Gal4/+	27	2	1	0.41536	1.04665	0.43183	0.91491	0.33485	0.82342	0.47392	0.67703	0.52149	0.72278	0.63494	0.90027	0.72643	1.07776	0.91491	0.86184	0.9021	0.79048	1.32479	0.68984	1.29002	0.48673	1.98535	1.16559	2.43549	0.79963	2.35132	0.6075	1.52424	0.25068
yw; da-Gal4/+	27	2	2	0.41643	1.04474	0.43287	0.91506	0.33607	0.82008	0.48036	0.67762	0.51871	0.72145	0.63561	0.89862	0.72328	1.07579	0.91141	0.86209	0.90045	0.79269	1.32602	0.6904	1.28583	0.48401	1.98537	1.16529	2.42738	0.79999	2.34702	0.60273	1.5251	0.25022
yw; da-Gal4/+	28	1	1	0.61665	1.44921	0.59286	1.31198	0.47026	1.25525	0.56907	1.06495	0.62396	1.09606	0.78865	1.22598	0.9204	1.36504	1.04848	1.09057	1.01006	1.02836	1.34674	0.79048	1.26623	0.61116	2.17382	1.0064	2.45196	0.55443	2.32021	0.37511	1.41628	0.30558
yw; da-Gal4/+	28	1	2	0.61917	1.44656	0.58995	1.30958	0.46757	1.25661	0.5662	1.06848	0.62282	1.09405	0.78903	1.22373	0.92054	1.36437	1.04657	1.09223	1.00821	1.03013	1.34793	0.79086	1.26026	0.60639	2.17715	1.00456	2.44747	0.5589	2.31779	0.3799	1.40638	0.30502
yw; da-Gal4/+	28	2	1	0.45013	1.32845	0.43915	1.18572	0.33302	1.11985	0.43549	0.94418	0.49039	0.98261	0.63677	1.12534	0.75388	1.27904	0.91125	1.03019	0.88197	0.95882	1.25708	0.7612	1.18755	0.57822	2.02927	1.09423	2.38608	0.65324	2.25983	0.46111	1.36138	0.28728
yw; da-Gal4/+	28	2	2	0.44931	1.32236	0.44566	1.1799	0.33424	1.10684	0.43652	0.9388	0.49132	0.97533	0.63744	1.12145	0.75433	1.28035	0.90775	1.02465	0.8767	0.9589	1.25296	0.76346	1.18538	0.57899	2.02921	1.08675	2.37807	0.65205	2.25935	0.46209	1.35889	0.2904
yw; da-Gal4/+	29	1	1	0.64958	1.5096	0.62579	1.38151	0.50869	1.32479	0.60384	1.13083	0.65873	1.16742	0.81793	1.30283	0.96614	1.44373	1.08142	1.17474	1.04299	1.11436	1.42909	0.8655	1.33211	0.67703	2.24702	1.09423	2.5343	0.64043	2.39157	0.46477	1.48581	0.38243
yw; da-Gal4/+	29	1	2	0.65205	1.51232	0.6283	1.37716	0.50958	1.32419	0.60456	1.13424	0.66118	1.16346	0.8146	1.29862	0.95524	1.43561	1.07214	1.17077	1.03561	1.11049	1.42465	0.86392	1.33332	0.67762	2.24473	1.09953	2.52236	0.64109	2.38537	0.46757	1.47761	0.37808
yw; da-Gal4/+	29	2	1	0.48307	1.129	0.50686	0.99176	0.42085	0.89112	0.5892	0.75022	0.62579	0.80329	0.72095	0.99359	0.79597	1.18389	1.02287	0.97895	1.01189	0.90393	1.4547	0.83439	1.44007	0.62396	2.12442	1.37785	2.55992	1.05946	2.49038	0.84171	1.69441	0.40622
yw; da-Gal4/+	29	2	2	0.48401	1.1251	0.51323	0.98629	0.42374	0.88584	0.58629	0.75616	0.62648	0.8073	0.71963	0.98995	0.79269	1.17807	1.01917	0.97351	1.00821	0.90227	1.45752	0.83469	1.43743	0.62282	2.12236	1.37168	2.55341	1.05387	2.49131	0.842	1.68949	0.41095
yw; da-Gal4/+	30	1	1	0.68069	1.47666	0.64409	1.34674	0.52515	1.28636	0.61482	1.0924	0.6752	1.11985	0.84537	1.25159	0.9881	1.39432	1.10704	1.1107	1.05946	1.04665	1.41079	0.80146	1.29917	0.62762	2.25068	1.02104	2.5343	0.53247	2.38974	0.35864	1.45287	0.30009
yw; da-Gal4/+	30	1	2	0.68127	1.47761	0.64474	1.34063	0.52237	1.28218	0.61004	1.0904	0.67214	1.1178	0.84383	1.2493	0.97899	1.38994	1.09771	1.10501	1.0557	1.04474	1.40456	0.79634	1.29862	0.6283	2.23195	1.01917	2.52784	0.53515	2.38537	0.36164	1.45022	0.30136
yw; da-Gal4/+	30	2	1	0.47209	1.45836	0.45013	1.32296	0.34217	1.25159	0.44647	1.07044	0.49954	1.10338	0.65141	1.25159	0.7795	1.40896	0.93686	1.14363	0.90027	1.07044	1.27355	0.86184	1.18389	0.67886	2.08233	1.15461	2.42085	0.70448	2.27995	0.50686	1.37053	0.36596
yw; da-Gal4/+	30	2	2	0.47123	1.45935	0.44566	1.31688	0.34337	1.24748	0.44931	1.05935	0.49862	1.10136	0.65753	1.2493	0.77259	1.41551	0.93698	1.13789	0.89862	1.07031	1.27305	0.85661	1.18173	0.67762	2.08583	1.14702	2.41277	0.69771	2.27578	0.50958	1.36803	0.36529
yw; da-Gal4/+	31	1	1	0.55045	1.31376	0.5633	1.18165	0.47155	1.09541	0.59999	0.94128	0.64587	0.98532	0.75963	1.15045	0.85137	1.31926	1.05687	1.09724	1.0422	1.03119	1.4055	0.91009	1.37981	0.7211	2.09908	1.35596	2.52476	0.98715	2.43853	0.79265	1.60733	0.47155
yw; da-Gal4/+	31	1	2	0.54561	1.30656	0.56386	1.17335	0.46715	1.08941	0.59671	0.93977	0.6405	0.98174	0.74999	1.14598	0.85036	1.31751	1.05291	1.09488	1.03466	1.02371	1.39962	0.90875	1.3686	0.7135	2.0821	1.35035	2.51276	0.98357	2.42334	0.79014	1.5967	0.4708
yw; da-Gal4/+	31	2	1	0.56697	1.40733	0.5688	1.26972	0.46788	1.18715	0.59816	1.02935	0.6422	1.06972	0.7633	1.23486	0.86972	1.39816	1.04403	1.16513	1.02385	1.09724	1.40183	0.95779	1.3633	0.77247	2.12293	1.37064	2.52293	0.99082	2.42568	0.79265	1.59999	0.50091
yw; da-Gal4/+	31	2	2	0.56021	1.40145	0.56934	1.26641	0.4635	1.18612	0.58941	1.02189	0.63685	1.06568	0.77189	1.22992	0.86678	1.39232	1.03831	1.15692	1.01824	1.08941	1.39597	0.95255	1.35218	0.76642	2.10948	1.3613	2.51093	0.98174	2.41604	0.79196	1.59305	0.50547
yw; da-Gal4/+	32	1	1	0.59632	1.2844	0.60733	1.14311	0.50275	1.05504	0.65504	0.90458	0.69357	0.94495	0.80917	1.12109	0.89724	1.30642	1.09541	1.08623	1.07706	1.01651	1.4844	0.90091	1.45504	0.70825	2.19082	1.35596	2.59265	0.99816	2.51192	0.79816	1.6899	0.45504
yw; da-Gal4/+	32	1	2	0.58941	1.27371	0.59671	1.13503	0.50547	1.04744	0.64963	0.89415	0.69707	0.94342	0.81204	1.1186	0.89415	1.29926	1.08758	1.08211	1.06933	1.00911	1.47262	0.8978	1.45072	0.69707	2.17882	1.35035	2.57298	0.99087	2.49633	0.79196	1.67517	0.45072
yw; da-Gal4/+	32	2	1	0.53394	1.33027	0.54128	1.19449	0.43853	1.10458	0.59082	0.94862	0.63669	0.99265	0.75779	1.16697	0.83669	1.34862	1.03853	1.11926	1.02201	1.04954	1.42568	0.92476	1.38531	0.73027	2.1321	1.37431	2.51926	1.00366	2.43302	0.80733	1.59816	0.48073
yw; da-Gal4/+	32	2	2	0.52372	1.32298	0.54196	1.1843	0.43977	1.09123	0.58941	0.94342	0.63503	0.98722	0.75912	1.1624	0.83393	1.34306	1.02736	1.1113	1.01459	1.04379	1.4124	0.9197	1.38138	0.72444	2.11495	1.36678	2.50363	0.99999	2.41604	0.80291	1.58758	0.47627
yw; da-Gal4/+	33	1	1	0.55229	1.33394	0.56146	1.19816	0.45688	1.10275	0.611	0.94678	0.64954	0.99082	0.77431	1.17064	0.87889	1.35229	1.06972	1.12293	1.05137	1.04954	1.48073	0.92293	1.4477	0.71192	2.20917	1.37247	2.60733	0.98898	2.5266	0.79632	1.67339	0.46788
yw; da-Gal4/+	33	1	2	0.54561	1.32846	0.55291	1.18977	0.46715	1.09488	0.60401	0.94342	0.6551	0.99087	0.77189	1.16422	0.87773	1.34488	1.06203	1.11313	1.04196	1.04379	1.47079	0.92152	1.43612	0.70802	2.19524	1.36678	2.59852	0.97992	2.51093	0.79379	1.65875	0.46715
yw; da-Gal4/+	33	2	1	0.49541	1.29357	0.50275	1.15596	0.40917	1.05321	0.5633	0.90642	0.60917	0.95229	0.7266	1.1321	0.80733	1.31009	1.03669	1.09174	1.01834	1.02201	1.43853	0.91376	1.40183	0.70275	2.14128	1.38165	2.57797	1.01651	2.50091	0.81467	1.63669	0.45871
yw; da-Gal4/+	33	2	2	0.49634	1.28649	0.49452	1.14415	0.41058	1.04926	0.56204	0.9051	0.61313	0.95255	0.72262	1.12955	0.81204	1.31021	1.02371	1.08941	1.01276	1.01824	1.42882	0.91058	1.39415	0.69707	2.13685	1.3759	2.56203	1.00911	2.48904	0.80656	1.6259	0.46167
yw; da-Gal4/+	34	1	1	0.53577	1.35229	0.53577	1.21834	0.43669	1.13761	0.57431	0.97981	0.60917	1.02018	0.72843	1.17981	0.83853	1.35045	1.02752	1.11926	1.00366	1.05321	1.38348	0.90642	1.33577	0.72293	2.14495	1.29174	2.49357	0.90642	2.38715	0.71926	1.55412	0.44954
yw; da-Gal4/+	34	1	2	0.52372	1.3467	0.53649	1.20802	0.4343	1.13138	0.56751	0.97262	0.61131	1.01459	0.74087	1.18065	0.83576	1.35035	1.02006	1.11495	1.00364	1.04379	1.3759	0.90145	1.32663	0.71715	2.13137	1.28466	2.47991	0.90145	2.37407	0.7135	1.54561	0.44707
yw; da-Gal4/+	34	2	1	0.51926	1.34495	0.53027	1.20917	0.43486	1.1266	0.57981	0.97614	0.61467	1.01834	0.73027	1.18532	0.82201	1.35963	1.01651	1.13577	0.99816	1.06421	1.39999	0.94495	1.35045	0.75779	2.09357	1.37614	2.49541	1.00733	2.41467	0.80733	1.58165	0.49908
yw; da-Gal4/+	34	2	2	0.51459	1.33758	0.52737	1.1989	0.43065	1.11678	0.57481	0.96897	0.62043	1.01276	0.72809	1.18065	0.81751	1.354	1.01276	1.12955	0.99634	1.06386	1.39232	0.93612	1.34306	0.75182	2.07298	1.3686	2.48356	0.99999	2.39962	0.80291	1.57298	0.49452
yw; da-Gal4/+	35	1	1	0.54311	1.41467	0.54311	1.27522	0.44036	1.19265	0.57798	1.02752	0.62568	1.06972	0.75045	1.23119	0.85871	1.40917	1.05687	1.1688	1.03853	1.09724	1.43853	0.94678	1.37431	0.75045	2.20733	1.36513	2.5743	0.97798	2.47706	0.77798	1.58898	0.47889
yw; da-Gal4/+	35	1	2	0.54014	1.41057	0.54014	1.26824	0.42883	1.18612	0.56934	1.02554	0.62226	1.06386	0.74817	1.22809	0.85036	1.3978	1.05474	1.15875	1.03284	1.08758	1.43065	0.94342	1.3686	0.74452	2.18794	1.35765	2.55473	0.96897	2.45801	0.77554	1.58211	0.48174
yw; da-Gal4/+	35	2	1	0.51376	1.34862	0.51743	1.2055	0.42385	1.11559	0.5688	0.95779	0.61467	1.00366	0.72843	1.17798	0.83486	1.35779	1.03669	1.12293	1.01834	1.04954	1.43486	0.92293	1.38165	0.72293	2.15229	1.37798	2.55779	1.00917	2.47155	0.80733	1.60917	0.46605
yw; da-Gal4/+	35	2	2	0.51094	1.33941	0.47992	1.1989	0.4197	1.10765	0.56569	0.9489	0.61678	0.99269	0.72444	1.17152	0.82481	1.3467	1.03831	1.11678	1.01641	1.04561	1.427	0.9197	1.37225	0.71715	2.13502	1.3686	2.54196	1.00364	2.46166	0.80291	1.5967	0.46532
yw; da-Gal4/+	36	1	1	0.51009	1.28807	0.51743	1.16513	0.42201	1.06788	0.55963	0.91192	0.59449	0.95779	0.71192	1.1266	0.82018	1.31009	1.00366	1.08073	0.98898	1.01284	1.39449	0.87889	1.35963	0.68256	2.10825	1.31559	2.49724	0.94678	2.41284	0.75412	1.58531	0.43669
yw; da-Gal4/+	36	1	2	0.49817	1.29196	0.52007	1.15327	0.41605	1.06751	0.55656	0.91422	0.60218	0.95985	0.71715	1.12408	0.81021	1.29743	0.99999	1.07481	0.98174	1.00729	1.38868	0.87773	1.354	0.67882	2.0967	1.30108	2.47991	0.9416	2.3978	0.75364	1.57481	0.4343
yw; da-Gal4/+	36	2	1	0.56697	1.30275	0.57247	1.17431	0.48256	1.08623	0.63486	0.93027	0.67155	0.97614	0.78532	1.15229	0.87706	1.3321	1.08256	1.11192	1.06605	1.0422	1.46972	0.92476	1.42385	0.7321	2.15412	1.37798	2.56146	1.01284	2.48256	0.82201	1.6477	0.4844
yw; da-Gal4/+	36	2	2	0.56934	1.30291	0.57116	1.16787	0.47992	1.07663	0.6259	0.92882	0.67153	0.97079	0.78466	1.14963	0.86678	1.32481	1.07846	1.10765	1.06021	1.04014	1.45984	0.92152	1.4124	0.72992	2.1405	1.37043	2.54925	1.00911	2.46714	0.81569	1.6405	0.48539
yw; da-Gal4/+	37	1	1	0.59632	1.30825	0.60183	1.17431	0.50091	1.0899	0.65321	0.93944	0.68256	0.98165	0.80366	1.14862	0.89724	1.3266	1.08073	1.09724	1.06421	1.02752	1.46972	0.88623	1.42201	0.69357	2.18164	1.30458	2.55045	0.93761	2.46788	0.75045	1.64953	0.44403
yw; da-Gal4/+	37	1	2	0.59488	1.30291	0.59306	1.16605	0.49634	1.08393	0.64233	0.9343	0.68247	0.97809	0.80656	1.14233	0.89233	1.31386	1.07298	1.08941	1.05291	1.02189	1.45984	0.88138	1.40875	0.6916	2.16422	1.29561	2.53648	0.9343	2.45254	0.75182	1.63685	0.43795
yw; da-Gal4/+	37	2	1	0.51926	1.33027	0.52293	1.18898	0.42568	1.10458	0.57798	0.95596	0.62568	0.99999	0.73761	1.1688	0.83302	1.34678	1.01834	1.12293	1.00366	1.05321	1.38898	0.92476	1.35045	0.7321	2.09174	1.35596	2.47522	0.98348	2.39082	0.79449	1.57981	0.47522
yw; da-Gal4/+	37	2	2	0.51824	1.33028	0.52372	1.1843	0.42883	1.09853	0.58028	0.95437	0.6259	0.99999	0.73174	1.16422	0.82663	1.34123	1.01094	1.1186	0.99452	1.04926	1.37773	0.92152	1.34123	0.72627	2.0748	1.3467	2.46531	0.97809	2.3759	0.78831	1.57298	0.47627
yw; da-Gal4/+	38	1	1	0.55045	1.29357	0.55779	1.16513	0.46605	1.08073	0.60366	0.92843	0.6422	0.97064	0.76697	1.13394	0.85321	1.31192	1.04587	1.08073	1.02752	1.00917	1.43302	0.87339	1.38715	0.6844	2.13394	1.31376	2.53761	0.94128	2.45137	0.74495	1.611	0.42201
yw; da-Gal4/+	38	1	2	0.55109	1.29561	0.56021	1.15875	0.46167	1.07298	0.59671	0.9197	0.64233	0.96532	0.76824	1.1259	0.85218	1.30656	1.04014	1.07298	1.02006	1.00729	1.427	0.87408	1.37043	0.68247	2.12407	1.30473	2.52371	0.93977	2.43429	0.74452	1.59488	0.42518
yw; da-Gal4/+	38	2	1	0.59999	1.23853	0.611	1.10458	0.51192	1.02018	0.66238	0.87339	0.70642	0.91559	0.82018	1.09174	0.90091	1.26605	1.10275	1.04403	1.08623	0.97431	1.50825	0.85321	1.46421	0.66054	2.18898	1.31192	2.59632	0.97064	2.51192	0.75045	1.68807	0.41467
yw; da-Gal4/+	38	2	2	0.60036	1.24269	0.60766	1.10036	0.51094	1.01641	0.65875	0.8686	0.7062	0.91422	0.82481	1.08211	0.89963	1.25911	1.09123	1.04014	1.07663	0.97444	1.49999	0.85401	1.45984	0.66058	2.17517	1.30473	2.57845	0.96714	2.49451	0.75182	1.68247	0.4124
yw; da-Gal4/+	39	1	1	0.6055	1.35229	0.60733	1.21651	0.51376	1.1321	0.65504	0.97981	0.69357	1.02201	0.81651	1.19082	0.92293	1.3633	1.10091	1.12843	1.08073	1.06238	1.4899	0.9321	1.44036	0.7321	2.211	1.35412	2.60366	0.97247	2.51926	0.78532	1.64587	0.47522
yw; da-Gal4/+	39	1	2	0.59853	1.34853	0.61496	1.20802	0.51459	1.12408	0.64415	0.97809	0.69525	1.02006	0.82116	1.18795	0.91787	1.35583	1.09488	1.1259	1.07116	1.05838	1.47809	0.927	1.43247	0.72809	2.21166	1.35583	2.58758	0.96897	2.49633	0.78649	1.64232	0.47262
yw; da-Gal4/+	39	2	1	0.4422	1.21834	0.45871	1.08807	0.37431	0.99999	0.50825	0.8477	0.55596	0.89541	0.67155	1.06605	0.77064	1.2477	0.9633	1.02201	0.94495	0.95229	1.33394	0.84403	1.29724	0.64587	2.07155	1.30275	2.46972	0.9321	2.37797	0.73577	1.54128	0.39266
yw; da-Gal4/+	39	2	2	0.44707	1.21714	0.46532	1.07846	0.36496	0.98904	0.50729	0.84306	0.55656	0.88868	0.66423	1.06203	0.75547	1.23539	0.95437	1.01824	0.93612	0.9489	1.32116	0.83758	1.28649	0.63868	2.05838	1.29561	2.45071	0.92517	2.3613	0.73174	1.52919	0.39415
yw; da-Gal4/+	40	1	1	0.60733	1.34495	0.60917	1.21284	0.5211	1.12293	0.65688	0.97247	0.69541	1.01651	0.82568	1.18348	0.91743	1.35412	1.09724	1.12476	1.07889	1.05321	1.49174	0.91743	1.4477	0.71743	2.19632	1.35045	2.59632	0.9633	2.49908	0.7633	1.66788	0.45504
yw; da-Gal4/+	40	1	2	0.60401	1.33758	0.60948	1.1989	0.52007	1.1186	0.6478	0.96532	0.69707	1.00911	0.82298	1.17517	0.9124	1.3467	1.09306	1.11678	1.07298	1.05109	1.47992	0.91058	1.44342	0.70985	2.18064	1.34123	2.57663	0.95255	2.48539	0.75547	1.65875	0.45437
yw; da-Gal4/+	40	2	1	0.5266	1.35963	0.53027	1.22752	0.44036	1.14311	0.56513	0.98715	0.611	1.03119	0.72293	1.19265	0.82018	1.36513	1.01834	1.13577	0.98348	1.06054	1.39999	0.91926	1.35779	0.71559	2.10642	1.34862	2.49724	0.95779	2.41284	0.75963	1.57614	0.45871
yw; da-Gal4/+	40	2	2	0.52554	1.35218	0.52554	1.21897	0.42883	1.13503	0.56021	0.97627	0.60766	1.02189	0.72627	1.18795	0.82116	1.35765	1.00729	1.12955	0.97992	1.05838	1.38503	0.91787	1.34853	0.71167	2.08758	1.33393	2.48721	0.95255	2.39962	0.75547	1.56933	0.45985
yw; da-Gal4/+	41	1	1	0.61651	1.49724	0.61651	1.34862	0.50275	1.26788	0.64036	1.10091	0.68623	1.14311	0.82385	1.30825	0.93027	1.47889	1.11376	1.23669	1.08623	1.16697	1.52476	1.0055	1.46605	0.79999	2.29357	1.40183	2.67889	0.97798	2.5743	0.78715	1.6899	0.52477
yw; da-Gal4/+	41	1	2	0.60401	1.48904	0.61313	1.33758	0.49452	1.25546	0.6332	1.09671	0.68612	1.13685	0.82116	1.30473	0.927	1.47627	1.10765	1.23357	1.08028	1.16422	1.51459	1.00182	1.45802	0.79744	2.27918	1.39962	2.65874	0.97262	2.55108	0.78649	1.68064	0.52007
yw; da-Gal4/+	41	2	1	0.47339	1.31559	0.48807	1.17614	0.38165	1.08623	0.53394	0.93577	0.57981	0.97981	0.69357	1.15412	0.79265	1.33761	0.99632	1.10275	0.97798	1.03119	1.42385	0.90825	1.38898	0.69541	2.15963	1.37247	2.56146	0.98715	2.47889	0.78532	1.63302	0.43853
yw; da-Gal4/+	41	2	2	0.47627	1.31751	0.47992	1.17152	0.38321	1.07663	0.52737	0.927	0.58028	0.97262	0.68795	1.14963	0.79744	1.33028	0.99452	1.09671	0.97627	1.02554	1.4124	0.90145	1.38138	0.6916	2.14962	1.36495	2.54925	0.98174	2.46531	0.78101	1.62408	0.4343
yw; da-Gal4/+	42	1	1	0.50275	1.31743	0.49724	1.18348	0.40183	1.09357	0.54311	0.93577	0.59266	0.97798	0.71926	1.14862	0.811	1.32109	1.00183	1.0844	0.97981	1.01467	1.37614	0.87522	1.33394	0.68256	2.11008	1.29541	2.49908	0.88623	2.4055	0.70275	1.56697	0.42018
yw; da-Gal4/+	42	1	2	0.49817	1.31386	0.49999	1.17517	0.39415	1.08941	0.53831	0.92882	0.58941	0.97627	0.70802	1.13685	0.80656	1.31568	0.99087	1.08211	0.97444	1.01276	1.3686	0.87408	1.32481	0.67882	2.09305	1.28101	2.48904	0.8832	2.3905	0.70255	1.55291	0.41605
yw; da-Gal4/+	42	2	1	0.46421	1.37981	0.46972	1.24403	0.37247	1.15963	0.50825	1.00183	0.55412	1.04587	0.68623	1.21834	0.77981	1.38715	0.95229	1.15412	0.91926	1.0899	1.33761	0.95045	1.2899	0.74862	2.05687	1.38165	2.45504	0.97247	2.35596	0.78165	1.51926	0.48807
yw; da-Gal4/+	42	2	2	0.4635	1.37408	0.4708	1.24087	0.36678	1.15327	0.50364	0.99817	0.54926	1.04379	0.67882	1.20984	0.76642	1.37773	0.94342	1.15145	0.91787	1.08393	1.32663	0.94342	1.27736	0.74087	2.04013	1.3686	2.43612	0.96897	2.33575	0.78284	1.50364	0.48357
yw; da-Gal4/+	43	1	1	0.54678	1.44036	0.53761	1.31009	0.43853	1.23302	0.56697	1.06054	0.61651	1.10091	0.74311	1.26054	0.85688	1.43119	1.01834	1.18898	0.99449	1.12293	1.40733	0.9633	1.33944	0.77614	2.14678	1.34678	2.50458	0.95412	2.411	0.77247	1.55596	0.50825
yw; da-Gal4/+	43	1	2	0.54014	1.42882	0.53649	1.29379	0.43977	1.21897	0.56934	1.05291	0.61496	1.09488	0.74634	1.25364	0.85401	1.4197	1.01824	1.18065	0.99269	1.11495	1.39415	0.95985	1.33393	0.77189	2.12407	1.33393	2.48539	0.95072	2.39232	0.76824	1.54743	0.50729
yw; da-Gal4/+	43	2	1	0.43486	1.31376	0.44403	1.18348	0.34862	1.09724	0.50091	0.94311	0.53761	0.98898	0.65137	1.16146	0.74678	1.33394	0.93394	1.10825	0.91559	1.03669	1.33577	0.91192	1.2844	0.71743	2.04953	1.34678	2.42752	0.99265	2.34495	0.79632	1.53027	0.46605
yw; da-Gal4/+	43	2	2	0.44342	1.31933	0.43977	1.177	0.34671	1.09488	0.49269	0.93795	0.54014	0.98539	0.65145	1.15327	0.74452	1.32481	0.92335	1.10583	0.91058	1.04014	1.33028	0.90875	1.27919	0.71167	2.04196	1.33758	2.41604	0.98539	2.33393	0.79014	1.51094	0.4635
yw; da-Gal4/+	44	1	1	0.65137	1.411	0.62935	1.28073	0.5211	1.20366	0.6422	1.03119	0.6899	1.06238	0.84036	1.21834	0.9633	1.38348	1.1266	1.12476	1.09724	1.05687	1.46054	0.87522	1.38898	0.68807	2.2477	1.19632	2.56697	0.77798	2.45137	0.59449	1.58715	0.40183
yw; da-Gal4/+	44	1	2	0.64598	1.40327	0.62955	1.26459	0.52189	1.19525	0.63685	1.02554	0.69707	1.06386	0.83576	1.21349	0.9489	1.37043	1.11678	1.11678	1.08393	1.05109	1.45072	0.87043	1.3759	0.68612	2.22444	1.1916	2.55108	0.77371	2.43247	0.59123	1.57846	0.3978
yw; da-Gal4/+	44	2	1	0.46605	1.28073	0.48073	1.15045	0.38899	1.05504	0.55229	0.92293	0.59082	0.9688	0.69357	1.14495	0.77431	1.32843	0.97981	1.11926	0.97247	1.0477	1.35779	0.95412	1.32843	0.76513	2.03853	1.44403	2.46972	1.11743	2.39816	0.91376	1.57981	0.52293
yw; da-Gal4/+	44	2	2	0.45802	1.28284	0.48174	1.14415	0.38321	1.04926	0.54744	0.9124	0.58758	0.96349	0.68612	1.14415	0.76459	1.32481	0.97444	1.10948	0.96532	1.04196	1.354	0.95255	1.31751	0.75364	2.03648	1.43795	2.45254	1.11313	2.38685	0.9051	1.57298	0.52007
yw; da-Gal4/+	45	1	1	0.61467	1.42018	0.6055	1.27889	0.49724	1.20183	0.62201	1.03853	0.67522	1.07706	0.811	1.23119	0.94128	1.39632	1.09908	1.15045	1.07339	1.08256	1.49724	0.90458	1.41651	0.71192	2.24036	1.26605	2.63302	0.83302	2.52476	0.64036	1.63486	0.43669
yw; da-Gal4/+	45	1	2	0.60766	1.4124	0.60401	1.27371	0.49269	1.19525	0.61861	1.03284	0.67153	1.07116	0.80474	1.22262	0.91787	1.38868	1.09123	1.1405	1.06568	1.07481	1.48722	0.89963	1.4124	0.70985	2.22261	1.25546	2.61677	0.82846	2.49998	0.63868	1.62773	0.43247
yw; da-Gal4/+	45	2	1	0.45871	1.34128	0.46421	1.20366	0.37981	1.10642	0.51926	0.9633	0.56146	1.00366	0.68256	1.17798	0.77798	1.35596	0.97247	1.1321	0.95596	1.06054	1.38898	0.94495	1.35596	0.73577	2.10275	1.40183	2.52476	1.02935	2.44219	0.83486	1.58898	0.49174
yw; da-Gal4/+	45	2	2	0.45437	1.33576	0.46897	1.1916	0.37408	1.10218	0.51277	0.95802	0.56569	1.00364	0.6843	1.17517	0.77189	1.34853	0.96714	1.12955	0.95255	1.05656	1.37408	0.93977	1.3467	0.73357	2.09123	1.38868	2.50728	1.02554	2.42699	0.82846	1.58211	0.49087
yw; da-Gal4/+	46	1	1	0.56513	1.31376	0.57798	1.17981	0.48073	1.09908	0.61834	0.95412	0.65871	0.99632	0.77247	1.15596	0.86605	1.32293	1.04954	1.10825	1.03853	1.04036	1.43119	0.91743	1.37981	0.73577	2.10458	1.33577	2.48256	0.98165	2.39999	0.79082	1.611	0.4899
yw; da-Gal4/+	46	1	2	0.56569	1.30656	0.57299	1.16787	0.47992	1.08941	0.62043	0.9489	0.66605	0.99269	0.76824	1.1551	0.86131	1.31933	1.04561	1.09853	1.02919	1.03101	1.42335	0.90875	1.3759	0.73174	2.0894	1.32846	2.46531	0.97627	2.3832	0.78649	1.604	0.48722
yw; da-Gal4/+	46	2	1	0.59816	1.36513	0.59082	1.23302	0.49908	1.16146	0.62752	1.00917	0.66605	1.04587	0.79816	1.19632	0.89541	1.36513	1.06605	1.12843	1.04954	1.06972	1.40366	0.92476	1.36146	0.74495	2.11375	1.29908	2.48073	0.92293	2.3743	0.7321	1.56146	0.48807
yw; da-Gal4/+	46	2	2	0.59488	1.36313	0.59306	1.22992	0.49817	1.1551	0.61678	1.00182	0.66788	1.04379	0.79014	1.19342	0.8832	1.35218	1.05656	1.1259	1.03466	1.06203	1.39597	0.91422	1.35583	0.73722	2.09305	1.28831	2.46531	0.91787	2.35947	0.72444	1.55291	0.48174
yw; da-Gal4/+	47	1	1	0.58165	1.33394	0.58348	1.20183	0.48623	1.11376	0.63119	0.95779	0.67522	0.99999	0.78899	1.17247	0.89357	1.34862	1.08256	1.12109	1.06972	1.05137	1.47155	0.92476	1.43302	0.73027	2.17247	1.37981	2.59632	1.01284	2.51559	0.80917	1.65504	0.47155
yw; da-Gal4/+	47	1	2	0.57299	1.32846	0.57663	1.1916	0.48357	1.10583	0.62408	0.95072	0.67153	0.99634	0.79014	1.16422	0.89233	1.34488	1.07481	1.1186	1.05656	1.04561	1.46532	0.92152	1.4197	0.73722	2.1551	1.37408	2.57663	1.00547	2.49269	0.80291	1.64597	0.46897
yw; da-Gal4/+	47	2	1	0.55779	1.31559	0.55412	1.18165	0.46238	1.09174	0.60183	0.92843	0.6477	0.97431	0.77614	1.14128	0.87889	1.3266	1.07155	1.08073	1.04954	1.01284	1.45871	0.86605	1.39265	0.67706	2.16146	1.29541	2.5633	0.90275	2.46972	0.70825	1.60733	0.411
yw; da-Gal4/+	47	2	2	0.56021	1.30838	0.56021	1.17335	0.46167	1.08941	0.59123	0.927	0.64233	0.97079	0.77554	1.13868	0.87773	1.31568	1.06203	1.07846	1.04561	1.00547	1.45437	0.86131	1.3905	0.67335	2.1478	1.28466	2.5529	0.89233	2.45801	0.70985	1.5967	0.41605
yw; da-Gal4/+	48	1	1	0.51192	1.37981	0.51743	1.2422	0.41284	1.15596	0.56513	0.99632	0.60733	1.03853	0.72843	1.20917	0.82018	1.38715	1.02018	1.15596	0.99999	1.08807	1.41284	0.94678	1.35229	0.7633	2.12476	1.3688	2.50458	1.00183	2.41467	0.8055	1.56146	0.50275
yw; da-Gal4/+	48	1	2	0.50547	1.37225	0.50912	1.23722	0.4051	1.15145	0.56204	0.99634	0.61313	1.03649	0.71715	1.20254	0.81021	1.37408	1.01459	1.14598	0.99452	1.08028	1.40145	0.9416	1.33758	0.76459	2.10948	1.3613	2.48174	0.99634	2.3978	0.80109	1.55291	0.50182
yw; da-Gal4/+	48	2	1	0.5211	1.35596	0.53394	1.22201	0.43119	1.12843	0.58348	0.97798	0.62385	1.02018	0.73577	1.19082	0.83119	1.36513	1.02935	1.13944	1.02018	1.07339	1.41467	0.94678	1.37247	0.75779	2.10275	1.39632	2.51742	1.0422	2.43669	0.8422	1.60917	0.50642
yw; da-Gal4/+	48	2	2	0.51642	1.35218	0.53101	1.20984	0.42883	1.12408	0.57846	0.96532	0.62043	1.01641	0.74087	1.1916	0.82663	1.36495	1.03101	1.1405	1.01276	1.07116	1.39962	0.94525	1.36678	0.76094	2.09305	1.38868	2.49816	1.03649	2.41969	0.83941	1.60218	0.50547
yw; da-Gal4/+	49	1	1	0.49357	1.24036	0.51192	1.09908	0.411	1.00366	0.57247	0.86054	0.611	0.90825	0.71559	1.08073	0.80917	1.27339	1.01284	1.05321	0.99449	0.98165	1.40733	0.87889	1.37614	0.68073	2.15045	1.35779	2.54311	1.00917	2.46788	0.80183	1.62018	0.43302
yw; da-Gal4/+	49	1	2	0.48539	1.23174	0.50547	1.09671	0.41058	0.99999	0.56751	0.85583	0.62043	0.90875	0.71897	1.07846	0.80474	1.26276	1.00364	1.04744	0.98904	0.97992	1.39962	0.87408	1.37043	0.67153	2.13867	1.34488	2.52736	1.00547	2.45254	0.80291	1.60948	0.43795
yw; da-Gal4/+	49	2	1	0.55779	1.36697	0.57064	1.22385	0.46421	1.14311	0.6055	0.97981	0.64954	1.02752	0.77431	1.19632	0.8844	1.3688	1.06972	1.13027	1.04587	1.06238	1.43486	0.91559	1.38715	0.7266	2.211	1.32843	2.55963	0.95779	2.46054	0.75229	1.62201	0.46421
yw; da-Gal4/+	49	2	2	0.55474	1.35948	0.56386	1.21897	0.4562	1.13503	0.59671	0.97809	0.65145	1.02554	0.77554	1.18612	0.88138	1.36313	1.06021	1.1259	1.03101	1.05291	1.43065	0.9124	1.37408	0.72444	2.19524	1.31933	2.54378	0.9562	2.44342	0.74817	1.60765	0.45985
yw; da-Gal4/+	50	1	1	0.55963	1.34862	0.57247	1.21284	0.47522	1.12109	0.61834	0.9688	0.66238	1.02018	0.77064	1.18898	0.86788	1.37614	1.06972	1.14678	1.05504	1.07339	1.45504	0.95963	1.43302	0.75779	2.14495	1.44403	2.57247	1.09174	2.49174	0.87706	1.66054	0.51743
yw; da-Gal4/+	50	1	2	0.55291	1.34123	0.56934	1.20072	0.47627	1.11678	0.61678	0.96714	0.6624	1.01459	0.77006	1.18247	0.86131	1.36678	1.05656	1.14415	1.04379	1.07298	1.44342	0.9562	1.42152	0.75182	2.14232	1.43612	2.55655	1.08028	2.48356	0.8686	1.64962	0.51824
yw; da-Gal4/+	50	2	1	0.53027	1.3688	0.53761	1.23302	0.43119	1.14678	0.57064	0.98898	0.61467	1.04036	0.74495	1.19816	0.84587	1.37247	1.02201	1.13944	0.99449	1.06972	1.39632	0.92293	1.35596	0.7266	2.14862	1.33944	2.52843	0.95229	2.43486	0.74678	1.57247	0.46421
yw; da-Gal4/+	50	2	2	0.52554	1.36313	0.53101	1.22262	0.42883	1.14233	0.56386	0.98539	0.62226	1.02919	0.74634	1.19342	0.83576	1.36313	1.01459	1.1332	0.98904	1.06203	1.39415	0.92152	1.35218	0.72262	2.13685	1.33028	2.51458	0.9416	2.41969	0.74087	1.56203	0.46167
yw; da-Gal4/+	51	1	1	0.59816	1.33394	0.6055	1.20183	0.51376	1.10825	0.65871	0.96146	0.70091	1.00917	0.81651	1.18348	0.90275	1.35596	1.10825	1.14311	1.09174	1.06972	1.50275	0.96513	1.46421	0.76513	2.19265	1.44587	2.59816	1.09541	2.52109	0.89908	1.71192	0.52477
yw; da-Gal4/+	51	1	2	0.58758	1.33211	0.60583	1.18977	0.50729	1.10036	0.65693	0.95802	0.70437	1.00547	0.81569	1.17335	0.89415	1.3467	1.10401	1.13685	1.08576	1.06751	1.49451	0.9562	1.45619	0.75729	2.17882	1.43247	2.58393	1.08941	2.50911	0.89415	1.70254	0.52189
yw; da-Gal4/+	51	2	1	0.59082	1.43853	0.58165	1.30642	0.48073	1.22752	0.61284	1.06054	0.65321	1.10091	0.78348	1.26421	0.89357	1.42935	1.06054	1.19265	1.03669	1.12476	1.42201	0.96513	1.37064	0.77614	2.18348	1.34678	2.54862	0.95229	2.44953	0.7633	1.59816	0.49908
yw; da-Gal4/+	51	2	2	0.58576	1.43612	0.57299	1.29743	0.48357	1.21714	0.60401	1.05656	0.65693	1.09488	0.78284	1.25729	0.88503	1.4197	1.05656	1.1843	1.03284	1.1186	1.4124	0.95985	1.3613	0.77554	2.16239	1.33941	2.53466	0.94342	2.43429	0.75912	1.58758	0.49452
yw; da-Gal4/+	52	1	1	0.50458	1.32109	0.51009	1.17981	0.41834	1.09357	0.57981	0.94128	0.61651	0.98532	0.73761	1.15963	0.82935	1.33577	1.02385	1.11926	1.00366	1.05137	1.40183	0.93577	1.3688	0.73761	2.13761	1.37064	2.52293	1.01651	2.43853	0.80733	1.62018	0.48807
yw; da-Gal4/+	52	1	2	0.50364	1.31203	0.52007	1.17517	0.41605	1.08393	0.58028	0.93795	0.62043	0.98722	0.74269	1.1551	0.81933	1.32481	1.02371	1.11495	1.00182	1.04379	1.39597	0.92882	1.36313	0.73904	2.11312	1.35948	2.51641	1.00364	2.41787	0.80291	1.60583	0.4781
yw; da-Gal4/+	52	2	1	0.53394	1.25687	0.54311	1.12843	0.4477	1.04036	0.59816	0.88807	0.63119	0.93027	0.76513	1.10642	0.85137	1.28073	1.05871	1.05687	1.04036	0.98898	1.44587	0.86421	1.411	0.67339	2.14495	1.31376	2.54495	0.94495	2.45871	0.75229	1.63486	0.42385
yw; da-Gal4/+	52	2	2	0.53649	1.25729	0.54196	1.1259	0.44707	1.03649	0.59488	0.88138	0.6405	0.93065	0.76094	1.10218	0.84853	1.28101	1.05291	1.05109	1.03466	0.98539	1.43977	0.86313	1.40692	0.66423	2.13502	1.30473	2.53101	0.93795	2.44159	0.74269	1.62043	0.4197
yw; da-Gal4/+	53	1	1	0.55229	1.32843	0.55229	1.20366	0.46055	1.12293	0.59266	0.9688	0.63853	1.011	0.7633	1.1688	0.84036	1.34128	1.02752	1.11009	1.00917	1.0477	1.42018	0.91009	1.3633	0.72293	2.10275	1.3266	2.46238	0.95963	2.37614	0.76697	1.58531	0.47339
yw; da-Gal4/+	53	1	2	0.54561	1.32298	0.55291	1.19342	0.46532	1.1113	0.58941	0.96349	0.63868	1.00364	0.76094	1.16422	0.83393	1.33393	1.01824	1.10765	1.00364	1.03831	1.4124	0.9051	1.35948	0.72079	2.08393	1.32298	2.45071	0.9562	2.35765	0.76094	1.57298	0.47262
yw; da-Gal4/+	53	2	1	0.6055	1.40366	0.60183	1.27889	0.50642	1.20183	0.62752	1.0422	0.68073	1.08807	0.80183	1.24403	0.91009	1.40183	1.08623	1.1633	1.06421	1.09541	1.4422	0.94678	1.39082	0.76146	2.1688	1.32476	2.50825	0.93027	2.40917	0.74862	1.59082	0.49724
yw; da-Gal4/+	53	2	2	0.60036	1.40145	0.59671	1.27006	0.50364	1.19707	0.62226	1.04014	0.67517	1.08028	0.80109	1.23174	0.9051	1.3905	1.08028	1.15692	1.06203	1.08941	1.42882	0.93612	1.3832	0.75729	2.14415	1.31751	2.49269	0.92517	2.39415	0.74452	1.58211	0.49817
yw; da-Gal4/+	54	1	1	0.56697	1.30825	0.56697	1.17431	0.46972	1.0899	0.61467	0.93577	0.65504	0.97798	0.77614	1.14678	0.87155	1.32476	1.06972	1.10275	1.03853	1.02935	1.45687	0.90275	1.42018	0.70275	2.17064	1.3321	2.54678	0.96513	2.46421	0.77247	1.63853	0.45688
yw; da-Gal4/+	54	1	2	0.56021	1.30108	0.57299	1.1624	0.47445	1.07846	0.61496	0.92335	0.66423	0.96897	0.77554	1.14598	0.87043	1.32116	1.05656	1.09671	1.03649	1.02919	1.44159	0.8978	1.40875	0.69525	2.16057	1.31933	2.53283	0.95985	2.45071	0.76824	1.63138	0.45437
yw; da-Gal4/+	54	2	1	0.49174	1.38165	0.49908	1.24587	0.39816	1.16146	0.53577	1.00917	0.58532	1.04954	0.70091	1.21467	0.79816	1.38715	0.99265	1.15596	0.97064	1.08807	1.37614	0.94862	1.32476	0.75779	2.10275	1.35779	2.46605	0.97064	2.37247	0.77614	1.54495	0.49724
yw; da-Gal4/+	54	2	2	0.49269	1.37408	0.49269	1.23904	0.39598	1.15875	0.53649	1.00364	0.58941	1.04561	0.70072	1.20802	0.79561	1.37955	0.98539	1.14415	0.96167	1.07846	1.36678	0.94525	1.31751	0.75547	2.08758	1.34853	2.45436	0.96714	2.35035	0.77371	1.53466	0.49087
yw; da-Gal4/+	55	1	1	0.56697	1.34311	0.57247	1.2055	0.46605	1.12293	0.60917	0.95779	0.65321	0.99999	0.78532	1.17431	0.88256	1.34862	1.07889	1.11192	1.05321	1.03853	1.44403	0.89357	1.40183	0.69541	2.22385	1.30458	2.57981	0.90825	2.47155	0.71376	1.63119	0.42935
yw; da-Gal4/+	55	1	2	0.56204	1.33758	0.57299	1.19525	0.46167	1.11495	0.60036	0.94525	0.65145	0.98722	0.78284	1.1624	0.87773	1.33758	1.06568	1.10036	1.04196	1.03284	1.43247	0.88503	1.3978	0.68795	2.21166	1.29561	2.5602	0.9051	2.45619	0.70802	1.6186	0.43065
yw; da-Gal4/+	55	2	1	0.50642	1.3688	0.52843	1.22935	0.41834	1.13944	0.55779	0.98165	0.60733	1.02385	0.71559	1.19632	0.82752	1.38898	1.02935	1.13761	1.0055	1.06605	1.40183	0.9266	1.34862	0.73577	2.17064	1.35779	2.54495	0.9633	2.4477	0.77064	1.59265	0.46788
yw; da-Gal4/+	55	2	2	0.49817	1.36313	0.53101	1.21532	0.42153	1.1332	0.55474	0.97444	0.60583	1.01824	0.71532	1.1916	0.82116	1.37043	1.01459	1.1332	1.00182	1.06386	1.3978	0.92335	1.34306	0.73357	2.1551	1.3467	2.52736	0.9562	2.42699	0.76094	1.58211	0.46715
yw; da-Gal4/+	56	1	1	0.50091	1.32843	0.50458	1.19082	0.4055	1.09541	0.56513	0.94678	0.60183	0.99449	0.70825	1.1633	0.811	1.34678	0.99999	1.11559	0.98165	1.04587	1.39449	0.92293	1.34678	0.7321	2.10091	1.37614	2.50641	1.01467	2.42018	0.81651	1.611	0.47155
yw; da-Gal4/+	56	1	2	0.49634	1.31933	0.50729	1.18247	0.4051	1.09306	0.55291	0.94525	0.59853	0.99087	0.70255	1.15875	0.79561	1.33393	0.99269	1.10948	0.97627	1.04014	1.38868	0.92152	1.33941	0.72992	2.08393	1.36678	2.49269	1.00547	2.40144	0.80839	1.5967	0.47445
yw; da-Gal4/+	56	2	1	0.53577	1.41651	0.52843	1.27889	0.42935	1.20366	0.55963	1.03853	0.6055	1.08073	0.7321	1.24403	0.8477	1.411	1.02568	1.17064	0.99999	1.09908	1.39449	0.94678	1.32109	0.75963	2.13761	1.33761	2.51375	0.94311	2.40917	0.74128	1.54495	0.47522
yw; da-Gal4/+	56	2	2	0.52919	1.41422	0.52554	1.27736	0.427	1.19525	0.55109	1.03284	0.60218	1.07298	0.72262	1.23722	0.84306	1.4051	1.01824	1.1624	0.99452	1.09488	1.38138	0.93977	1.30838	0.75364	2.12772	1.33028	2.49451	0.93247	2.39415	0.73904	1.53648	0.47262
yw; da-Gal4/+	57	1	1	0.55229	1.30458	0.57064	1.16146	0.47339	1.06421	0.63853	0.92476	0.67889	0.97431	0.78165	1.15779	0.86788	1.34495	1.06788	1.13394	1.05504	1.05871	1.48807	0.96697	1.44403	0.76513	2.15229	1.46972	2.60183	1.13027	2.52843	0.92293	1.69908	0.53027
yw; da-Gal4/+	57	1	2	0.54926	1.29926	0.56569	1.16057	0.4708	1.06203	0.63503	0.91787	0.67517	0.96714	0.76642	1.15145	0.85583	1.33758	1.05838	1.12955	1.04744	1.05291	1.47809	0.95985	1.4343	0.75912	2.1332	1.45984	2.58575	1.11495	2.50911	0.91058	1.68977	0.52554
yw; da-Gal4/+	57	2	1	0.43486	1.31009	0.44587	1.17431	0.33944	1.09174	0.47889	0.93027	0.52843	0.97431	0.66238	1.13944	0.75229	1.31743	0.94311	1.08256	0.9211	1.01284	1.31376	0.87522	1.26238	0.68256	2.05687	1.29357	2.45137	0.90091	2.35412	0.69908	1.49724	0.41651
yw; da-Gal4/+	57	2	2	0.43977	1.31021	0.43977	1.16605	0.34123	1.08211	0.4781	0.92152	0.52554	0.96714	0.65145	1.13503	0.74817	1.31021	0.93247	1.07663	0.9124	1.00911	1.30656	0.87225	1.24999	0.67882	2.04561	1.27919	2.43977	0.8905	2.33393	0.6916	1.48174	0.4124
yw; da-Gal4/+	58	1	1	0.48256	1.32293	0.50275	1.18898	0.40366	1.09174	0.56146	0.94311	0.60183	0.99265	0.70458	1.17431	0.8055	1.3688	1.011	1.14678	0.99449	1.06972	1.41651	0.97064	1.39999	0.7633	2.12476	1.48073	2.55412	1.12843	2.48623	0.9211	1.63486	0.53577
yw; da-Gal4/+	58	1	2	0.48174	1.31568	0.48722	1.18065	0.4051	1.08758	0.56204	0.93977	0.61131	0.99087	0.69525	1.16787	0.79561	1.354	1.00364	1.13503	0.98904	1.06568	1.40692	0.96167	1.38868	0.76277	2.10218	1.46532	2.53466	1.11678	2.46896	0.91787	1.62225	0.52919
yw; da-Gal4/+	58	2	1	0.50458	1.37431	0.49908	1.24036	0.39632	1.15963	0.52843	0.99082	0.57798	1.02752	0.69908	1.19632	0.82568	1.37064	0.99632	1.12843	0.97064	1.05871	1.38715	0.89908	1.33394	0.68807	2.14678	1.28256	2.52476	0.86972	2.42385	0.67889	1.5321	0.43302
yw; da-Gal4/+	58	2	2	0.50182	1.3686	0.49999	1.22809	0.39963	1.14963	0.52189	0.98174	0.57663	1.02371	0.69707	1.18977	0.82116	1.35948	0.98722	1.12043	0.96167	1.04926	1.37773	0.8905	1.33028	0.68247	2.13685	1.27371	2.50911	0.86313	2.40509	0.67335	1.52554	0.42883
yw; da-Gal4/+	59	1	1	0.50091	1.38715	0.50275	1.25504	0.41651	1.15963	0.56513	1.00917	0.6055	1.05504	0.71376	1.22935	0.81467	1.40917	1.02385	1.17981	1.0055	1.11009	1.41834	0.99265	1.36697	0.80366	2.12293	1.4477	2.52476	1.07706	2.43669	0.87522	1.61834	0.54862
yw; da-Gal4/+	59	1	2	0.49269	1.38503	0.49999	1.24634	0.41605	1.15145	0.56021	0.99999	0.61131	1.05109	0.71897	1.22262	0.80839	1.40145	1.01824	1.17517	1.00182	1.10765	1.40875	0.98539	1.3613	0.79744	2.10035	1.4343	2.50363	1.07116	2.41422	0.87225	1.60583	0.54379
yw; da-Gal4/+	59	2	1	0.4844	1.42018	0.47889	1.27706	0.38532	1.19999	0.5211	1.03486	0.5688	1.07522	0.69357	1.23853	0.80183	1.41467	0.98348	1.17431	0.95779	1.10458	1.34311	0.95596	1.30091	0.77064	2.11559	1.35045	2.47339	0.95596	2.3688	0.75779	1.52476	0.4899
yw; da-Gal4/+	59	2	2	0.48174	1.40692	0.48539	1.27006	0.38503	1.18977	0.52737	1.02736	0.56934	1.06933	0.69342	1.23174	0.79379	1.4051	0.97444	1.16787	0.95072	1.10036	1.33758	0.9489	1.29561	0.76277	2.09123	1.3467	2.45619	0.9489	2.35582	0.75912	1.50911	0.48174
yw; da-Gal4/+	60	1	1	0.53796	1.33943	0.5343	1.1967	0.42268	1.12351	0.55077	0.9515	0.59652	0.99359	0.73924	1.14912	0.8472	1.31015	1.03019	1.06129	1.00091	0.99542	1.38883	0.81793	1.33577	0.62031	2.15736	1.18389	2.54162	0.76303	2.42634	0.56541	1.53888	0.344
yw; da-Gal4/+	60	1	2	0.53515	1.33332	0.54063	1.19268	0.42739	1.1178	0.55159	0.94976	0.60273	0.98995	0.74154	1.14885	0.85113	1.31141	1.0283	1.063	0.99908	0.99177	1.38994	0.81826	1.33698	0.621	2.14063	1.18538	2.53149	0.75981	2.4219	0.56986	1.53606	0.33972
yw; da-Gal4/+	60	2	1	0.41719	0.83073	0.47575	0.70631	0.41902	0.59286	0.60018	0.49039	0.62579	0.54711	0.6935	0.75754	0.71729	0.94601	0.98444	0.7978	0.98444	0.73009	1.41628	0.7429	1.44007	0.54162	1.96705	1.41811	2.46111	1.20768	2.4483	0.98078	1.74565	0.38243
yw; da-Gal4/+	60	2	2	0.42191	0.82739	0.47671	0.70136	0.41278	0.58812	0.60273	0.49132	0.62648	0.54794	0.68492	0.75068	0.71232	0.94063	0.97899	0.79634	0.98264	0.72511	1.41003	0.74154	1.43743	0.53515	1.94885	1.41003	2.45661	1.20364	2.44565	0.98264	1.74428	0.37625
yw; da-Gal4/+	61	1	1	0.53979	1.301	0.53613	1.16376	0.42817	1.08325	0.54894	0.91857	0.59835	0.95699	0.73558	1.11985	0.84537	1.28453	1.01921	1.03933	0.99359	0.97346	1.387	0.81061	1.32113	0.61299	2.16651	1.18023	2.52881	0.77401	2.41719	0.58188	1.52607	0.33485
yw; da-Gal4/+	61	1	2	0.53881	1.29679	0.53515	1.15798	0.42556	1.0831	0.54611	0.91323	0.60091	0.95342	0.72876	1.1178	0.84017	1.27853	1.01734	1.03926	0.99542	0.97351	1.38446	0.8073	1.32236	0.61186	2.15341	1.17625	2.52419	0.77259	2.41642	0.58081	1.52693	0.33241
yw; da-Gal4/+	61	2	1	0.38426	1.16193	0.40073	1.0247	0.30558	0.92772	0.45379	0.78499	0.49954	0.83256	0.60933	1.01372	0.69716	1.20036	0.91491	0.98261	0.89844	0.90942	1.30649	0.80512	1.27721	0.60018	2.07501	1.27538	2.45562	0.92589	2.37328	0.71912	1.5279	0.36047
yw; da-Gal4/+	61	2	2	0.38356	1.15798	0.40182	1.02465	0.30867	0.92967	0.45479	0.78355	0.50228	0.83104	0.61186	1.01552	0.69406	1.19268	0.91323	0.97716	0.90045	0.90958	1.3041	0.8073	1.27305	0.60091	2.06574	1.27305	2.45113	0.92237	2.37259	0.71963	1.52328	0.35981
yw; da-Gal4/+	62	1	1	0.56175	1.29368	0.54528	1.16742	0.4483	1.08691	0.57273	0.9204	0.61482	0.96065	0.74656	1.11436	0.86184	1.26806	1.0064	1.03385	0.98078	0.9698	1.38517	0.80146	1.32662	0.61299	2.0988	1.15461	2.44098	0.75388	2.344	0.57273	1.52424	0.34034
yw; da-Gal4/+	62	1	2	0.55707	1.28949	0.54428	1.16529	0.45113	1.08492	0.56986	0.91689	0.61369	0.95707	0.74702	1.10867	0.86757	1.2694	1.00456	1.03013	0.98081	0.96985	1.38264	0.79817	1.32236	0.61004	2.08583	1.15068	2.43469	0.75433	2.33423	0.57168	1.52145	0.33789
yw; da-Gal4/+	62	2	1	0.55809	1.28453	0.55809	1.15461	0.45196	1.06678	0.59286	0.91308	0.63311	0.95516	0.75754	1.11802	0.86001	1.2827	1.02287	1.05214	1.00457	0.98993	1.4236	0.84171	1.36687	0.65324	2.10612	1.24793	2.47026	0.87099	2.38059	0.67703	1.5773	0.39341
yw; da-Gal4/+	62	2	2	0.55524	1.28766	0.56255	1.14885	0.45661	1.07031	0.5936	0.91141	0.63561	0.95707	0.75798	1.11963	0.86209	1.27853	1.02282	1.04657	1.00273	0.98995	1.42099	0.83835	1.3662	0.65387	2.08583	1.24748	2.46391	0.86574	2.37624	0.67579	1.57624	0.39269
yw; da-Gal4/+	63	1	1	0.54162	1.25342	0.53796	1.11802	0.44464	1.02836	0.58005	0.87282	0.62579	0.91491	0.75022	1.08325	0.85818	1.25891	1.04116	1.03019	1.01738	0.96431	1.43275	0.82159	1.38151	0.61848	2.19395	1.23147	2.57456	0.84354	2.48855	0.65141	1.60109	0.36413
yw; da-Gal4/+	63	1	2	0.54246	1.25296	0.53333	1.12145	0.44383	1.02647	0.58264	0.86392	0.6283	0.91506	0.75433	1.0831	0.85479	1.25844	1.03743	1.02465	1.021	0.95707	1.43195	0.82191	1.38081	0.61917	2.18081	1.23104	2.56802	0.84017	2.484	0.64839	1.59999	0.35981
yw; da-Gal4/+	63	2	1	0.39707	1.01189	0.42085	0.8838	0.33851	0.77035	0.51601	0.65324	0.54894	0.70448	0.63311	0.89661	0.69533	1.08874	0.93503	0.9021	0.93137	0.83256	1.35772	0.78682	1.36138	0.57273	2.00914	1.35406	2.47392	1.04299	2.42268	0.83256	1.63037	0.37145
yw; da-Gal4/+	63	2	2	0.39451	1.01369	0.42556	0.87853	0.33972	0.77259	0.52237	0.64474	0.55524	0.70136	0.63013	0.89679	0.68858	1.07944	0.93332	0.90227	0.9315	0.83287	1.35159	0.78173	1.36072	0.57168	1.99268	1.34976	2.46939	1.03926	2.42008	0.83104	1.62556	0.37442
yw; da-Gal4/+	64	1	1	0.5892	1.20402	0.58188	1.07593	0.48673	0.99725	0.61116	0.83805	0.66056	0.88014	0.78133	1.03202	0.88563	1.19487	1.06861	0.96614	1.04482	0.90393	1.42909	0.75205	1.37602	0.57273	2.10612	1.12351	2.46111	0.7612	2.36596	0.58371	1.56449	0.32387
yw; da-Gal4/+	64	1	2	0.58447	1.19816	0.58264	1.06848	0.48584	0.9936	0.61734	0.83287	0.66301	0.87488	0.78538	1.03378	0.88584	1.18903	1.06483	0.96072	1.03926	0.90045	1.4283	0.7452	1.37168	0.56986	2.1041	1.12328	2.45478	0.76529	2.36528	0.58081	1.55981	0.32328
yw; da-Gal4/+	64	2	1	0.52881	1.17291	0.5526	1.03933	0.47575	0.94235	0.63311	0.8161	0.66788	0.8655	0.75022	1.04116	0.81793	1.21866	1.04116	1.0375	1.0375	0.97163	1.44739	0.90942	1.41994	0.72278	2.02744	1.41994	2.44647	1.14546	2.39157	0.94601	1.6816	0.52149
yw; da-Gal4/+	64	2	2	0.5315	1.17259	0.54794	1.03378	0.47123	0.93698	0.63196	0.81095	0.67031	0.85844	0.75616	1.03926	0.8146	1.21825	1.04109	1.03561	1.03378	0.96803	1.44656	0.9041	1.41734	0.72145	2.03286	1.41917	2.43834	1.14337	2.39085	0.94611	1.6767	0.52237
yw; da-Gal4/+	65	1	1	0.64409	1.21134	0.64409	1.07593	0.53796	1.00457	0.66422	0.84354	0.70631	0.88197	0.83256	1.0375	0.9515	1.19853	1.12168	0.96614	1.09789	0.90027	1.51692	0.73558	1.44556	0.55443	2.21408	1.1107	2.57456	0.72826	2.47392	0.53979	1.64501	0.2946
yw; da-Gal4/+	65	1	2	0.63561	1.20547	0.63561	1.07944	0.53333	1.00273	0.66483	0.83835	0.70684	0.87853	0.83104	1.03743	0.94246	1.19451	1.11597	0.95707	1.09771	0.89497	1.51414	0.73241	1.44108	0.55342	2.20638	1.10867	2.56985	0.72145	2.4767	0.53333	1.642	0.29223
yw; da-Gal4/+	65	2	1	0.44281	0.83805	0.48856	0.71729	0.43732	0.60201	0.61299	0.51418	0.63494	0.56907	0.68435	0.75571	0.72278	0.9515	0.98444	0.80878	0.9881	0.74107	1.4053	0.76486	1.46568	0.56907	1.90667	1.39615	2.40072	1.18938	2.38974	0.98078	1.75663	0.43183
yw; da-Gal4/+	65	2	2	0.44748	0.84017	0.48401	0.71415	0.43104	0.60456	0.61004	0.51141	0.63561	0.5662	0.6831	0.75616	0.72693	0.94794	0.98081	0.8073	0.9936	0.73789	1.4009	0.75981	1.463	0.56986	1.89405	1.39177	2.39268	1.1872	2.38355	0.97899	1.74976	0.42556
yw; da-Gal4/+	66	1	1	0.58188	1.31381	0.56724	1.18206	0.46111	1.1107	0.57639	0.93686	0.62762	0.9698	0.77584	1.12168	0.90759	1.28636	1.03933	1.0247	1.01372	0.9698	1.37785	0.77584	1.31198	0.57273	2.15919	1.07959	2.52149	0.62579	2.40804	0.4483	1.50411	0.28545
yw; da-Gal4/+	66	1	2	0.58629	1.31688	0.56986	1.18173	0.46575	1.10136	0.58264	0.92785	0.63378	0.96985	0.77625	1.1178	0.9041	1.27853	1.03926	1.02465	1.01369	0.9589	1.38081	0.76894	1.31141	0.57168	2.16072	1.07579	2.51688	0.62648	2.40546	0.44931	1.50501	0.28127
yw; da-Gal4/+	66	2	1	0.46294	1.2461	0.45196	1.09972	0.344	1.02653	0.46843	0.85452	0.52515	0.89661	0.66422	1.05397	0.79048	1.22415	0.93686	0.97529	0.90393	0.90759	1.29551	0.74473	1.2333	0.54528	2.07135	1.08874	2.42451	0.66056	2.31838	0.47941	1.44007	0.27264
yw; da-Gal4/+	66	2	2	0.45113	1.23835	0.44566	1.10319	0.3452	1.02465	0.47671	0.85296	0.51689	0.89497	0.65753	1.05387	0.77807	1.22191	0.92967	0.97533	0.90045	0.91141	1.29314	0.73972	1.22921	0.54794	2.06757	1.0831	2.4219	0.6557	2.31597	0.47671	1.43195	0.26849
yw; da-Gal4/+	67	1	1	0.62031	1.30649	0.61116	1.16376	0.49954	1.08508	0.62213	0.91308	0.68069	0.9515	0.81793	1.10704	0.94601	1.27721	1.0924	1.01738	1.05946	0.95333	1.46934	0.75388	1.38151	0.56175	2.25983	1.07776	2.58554	0.64043	2.44647	0.46111	1.5773	0.27813
yw; da-Gal4/+	67	1	2	0.61734	1.30227	0.60639	1.16163	0.50045	1.08127	0.62282	0.90775	0.67944	0.94246	0.82191	1.10136	0.94063	1.2694	1.0831	1.01004	1.05935	0.94794	1.46848	0.74702	1.38629	0.55159	2.25752	1.07579	2.57715	0.63744	2.44565	0.45661	1.57442	0.27579
yw; da-Gal4/+	67	2	1	0.33302	1.13997	0.36596	1.00091	0.28545	0.89478	0.45562	0.7612	0.49039	0.81244	0.58005	1.00823	0.63494	1.19487	0.87282	0.99908	0.86367	0.92589	1.301	0.85818	1.27904	0.64775	1.93595	1.39981	2.39157	1.07776	2.32753	0.86916	1.54437	0.43
yw; da-Gal4/+	67	2	2	0.33241	1.13606	0.36346	1.00273	0.2831	0.89314	0.45661	0.75981	0.48766	0.81278	0.57534	1.00821	0.64109	1.20364	0.86757	0.99725	0.86757	0.92237	1.29679	0.86027	1.28035	0.65205	1.92875	1.39542	2.3872	1.07579	2.32145	0.8694	1.53789	0.43287
yw; da-Gal4/+	68	1	1	0.47575	1.29185	0.47209	1.15095	0.38243	1.0558	0.50869	0.90942	0.55992	0.9515	0.68618	1.11985	0.79048	1.28636	0.96614	1.0558	0.94418	0.9881	1.37968	0.84537	1.31381	0.63311	2.11344	1.25159	2.50319	0.85269	2.40255	0.66056	1.51326	0.37694
yw; da-Gal4/+	68	1	2	0.47671	1.29131	0.46757	1.15433	0.38173	1.05935	0.50958	0.90775	0.56438	0.95159	0.67944	1.11597	0.78355	1.28583	0.96255	1.0557	0.94246	0.98812	1.37533	0.84383	1.31141	0.63561	2.10592	1.2493	2.49679	0.85479	2.39816	0.65753	1.51232	0.37625
yw; da-Gal4/+	68	2	1	0.33668	1.24793	0.344	1.10887	0.26532	1.01372	0.40439	0.86733	0.44464	0.91491	0.55809	1.10155	0.64592	1.2827	0.84903	1.06861	0.83622	0.99359	1.2461	0.89295	1.21866	0.68435	1.95974	1.37419	2.39523	1.01372	2.31838	0.81061	1.44921	0.43366
yw; da-Gal4/+	68	2	2	0.33424	1.24383	0.34337	1.10684	0.26301	1.00821	0.40365	0.86574	0.45113	0.91323	0.55707	1.09771	0.64291	1.2767	0.84931	1.06483	0.83287	0.99177	1.242	0.89497	1.22008	0.68492	1.95067	1.37351	2.38903	1.01186	2.30866	0.81095	1.44656	0.43287
yw; da-Gal4/+	69	1	1	0.54711	1.34491	0.52698	1.19853	0.41719	1.12351	0.53247	0.94235	0.58737	0.97529	0.7246	1.129	0.86001	1.28453	1.01555	1.02104	0.98444	0.95516	1.39249	0.74473	1.30649	0.54894	2.16468	1.05214	2.51966	0.59835	2.38791	0.41354	1.46385	0.25983
yw; da-Gal4/+	69	1	2	0.54611	1.34063	0.51871	1.20182	0.41643	1.1178	0.5315	0.93332	0.58629	0.97351	0.73059	1.12693	0.85844	1.28401	1.01917	1.02282	0.98812	0.95342	1.3936	0.7452	1.30775	0.54246	2.15706	1.05205	2.51323	0.59725	2.38355	0.41461	1.46118	0.26118
yw; da-Gal4/+	69	2	1	0.35681	1.10155	0.37145	0.95882	0.29277	0.85269	0.45928	0.71363	0.49771	0.76303	0.5892	0.95882	0.66605	1.15095	0.89661	0.94235	0.88197	0.86916	1.33943	0.80146	1.32479	0.58554	1.98535	1.34126	2.4483	1.02104	2.38242	0.80329	1.57547	0.36962
yw; da-Gal4/+	69	2	2	0.35616	1.09771	0.3726	0.96072	0.29406	0.85479	0.45479	0.71415	0.4968	0.76712	0.59543	0.96437	0.66849	1.15433	0.88949	0.94246	0.88036	0.87122	1.3388	0.80182	1.32602	0.58447	1.98355	1.34063	2.44747	1.01734	2.37259	0.80182	1.56894	0.36529
yw; da-Gal4/+	70	1	1	0.6386	1.22598	0.62762	1.0924	0.52881	1.01372	0.66056	0.84903	0.70631	0.88746	0.83256	1.04482	0.93686	1.20768	1.1107	0.97346	1.08142	0.90759	1.48947	0.74107	1.43275	0.55809	2.21957	1.12351	2.56907	0.73375	2.46294	0.53979	1.64684	0.29277
yw; da-Gal4/+	70	1	2	0.63196	1.22556	0.62648	1.0904	0.52602	1.01186	0.65753	0.84383	0.70684	0.88766	0.83469	1.04839	0.94246	1.2073	1.10501	0.96985	1.08127	0.90958	1.49405	0.74337	1.43195	0.5589	2.21003	1.11963	2.56254	0.73424	2.46026	0.54063	1.642	0.2904
yw; da-Gal4/+	70	2	1	0.41171	1.24244	0.41902	1.10338	0.32936	1.01921	0.47026	0.8655	0.50869	0.90759	0.61848	1.07776	0.72095	1.25159	0.90942	1.02653	0.89295	0.95516	1.29734	0.82159	1.25342	0.63677	2.00548	1.25708	2.37511	0.89478	2.28727	0.69167	1.49496	0.38426
yw; da-Gal4/+	70	2	2	0.40547	1.23652	0.42008	1.10319	0.31963	1.02465	0.46757	0.86574	0.51141	0.90775	0.61552	1.07762	0.7178	1.24748	0.91141	1.02465	0.89314	0.95342	1.29679	0.82374	1.25296	0.63561	1.99816	1.26026	2.37259	0.89679	2.27944	0.6904	1.4904	0.38721
yw; da-Gal4/+	71	1	1	0.61848	1.4236	0.5892	1.29551	0.47026	1.22964	0.5709	1.05214	0.62579	1.07959	0.77401	1.215	0.91857	1.3504	1.05397	1.08508	1.02104	1.02836	1.387	0.78499	1.29917	0.60567	2.17748	0.99725	2.4483	0.54528	2.30923	0.38609	1.44739	0.32204
yw; da-Gal4/+	71	1	2	0.61734	1.42465	0.58995	1.29131	0.4694	1.23469	0.56986	1.05022	0.63196	1.07579	0.77625	1.2146	0.92237	1.34611	1.05205	1.08127	1.01734	1.02465	1.38446	0.78538	1.29679	0.60639	2.17533	0.99177	2.43834	0.53698	2.30136	0.38721	1.43926	0.32145
yw; da-Gal4/+	71	2	1	0.44098	1.215	0.4483	1.08691	0.36047	0.99725	0.51783	0.85086	0.55992	0.89661	0.64592	1.06861	0.74473	1.24793	0.96248	1.04116	0.94601	0.96614	1.37236	0.86733	1.3504	0.66788	2.04391	1.33394	2.45013	0.99542	2.38242	0.79597	1.5773	0.43549
yw; da-Gal4/+	71	2	2	0.43835	1.21643	0.45479	1.08127	0.35981	0.9936	0.51323	0.84748	0.5589	0.89314	0.65387	1.07031	0.73972	1.24748	0.95342	1.03195	0.94063	0.96803	1.37168	0.86574	1.34611	0.66483	2.04017	1.3315	2.4493	0.9936	2.37624	0.79451	1.58172	0.43835
yw; da-Gal4/+	72	1	1	0.43366	1.21134	0.45013	1.07227	0.3623	0.97529	0.51966	0.82342	0.56175	0.87282	0.67154	1.0558	0.75754	1.23879	0.97712	1.02104	0.95699	0.94784	1.40896	0.8472	1.39432	0.62396	2.11344	1.34857	2.54528	1.0064	2.47575	0.80146	1.63403	0.39341
yw; da-Gal4/+	72	1	2	0.442	1.20364	0.44566	1.06848	0.36164	0.97168	0.52054	0.82191	0.5662	0.87305	0.67214	1.05387	0.75616	1.23835	0.97168	1.01734	0.95707	0.94428	1.41003	0.84931	1.39177	0.6283	2.10592	1.34793	2.53149	1.0009	2.46939	0.79634	1.63286	0.39451
yw; da-Gal4/+	72	2	1	0.43183	1.23696	0.43366	1.09423	0.33119	1.00457	0.48307	0.84354	0.52881	0.88746	0.64226	1.06495	0.74839	1.2461	0.94052	1.01189	0.92223	0.93869	1.3504	0.80512	1.31747	0.59469	2.09331	1.24793	2.50319	0.86733	2.4117	0.66605	1.55534	0.34217
yw; da-Gal4/+	72	2	2	0.43104	1.23104	0.44018	1.09588	0.33241	1.00273	0.48036	0.842	0.52967	0.89132	0.64109	1.06483	0.75068	1.24017	0.94611	1.01186	0.92237	0.94063	1.34976	0.80547	1.31688	0.59543	2.09679	1.24748	2.49496	0.86574	2.41094	0.66483	1.55067	0.33789
yw; da-Gal4/+	73	1	1	0.51783	1.24976	0.51601	1.12168	0.43183	1.03019	0.58188	0.89295	0.62031	0.93686	0.71912	1.09606	0.80695	1.26623	1.00091	1.05946	0.98627	0.99542	1.39249	0.88746	1.35406	0.69899	2.03476	1.32296	2.41353	0.97346	2.33302	0.78865	1.59011	0.4666
yw; da-Gal4/+	73	1	2	0.51506	1.24748	0.51871	1.12145	0.4347	1.02465	0.58447	0.88584	0.62282	0.9315	0.71963	1.09771	0.8073	1.26392	0.99908	1.0557	0.98629	0.99542	1.39177	0.89132	1.35707	0.69954	2.02373	1.32054	2.40729	0.97351	2.32875	0.78538	1.58355	0.4694
yw; da-Gal4/+	73	2	1	0.49771	1.1418	0.5032	1.01555	0.42268	0.92772	0.56541	0.78682	0.60201	0.8289	0.6935	0.98993	0.80146	1.15461	0.9881	0.94784	0.9698	0.8838	1.36504	0.76303	1.33211	0.58188	2.04757	1.18389	2.40255	0.82708	2.31655	0.65324	1.55351	0.34766
yw; da-Gal4/+	73	2	2	0.5041	1.14154	0.50045	1.01004	0.42008	0.92785	0.56072	0.78721	0.60456	0.83104	0.69771	0.9936	0.79817	1.15433	0.98447	0.94611	0.9662	0.88218	1.36255	0.76164	1.3315	0.58264	2.03834	1.17807	2.39633	0.82374	2.31049	0.64839	1.55433	0.34885
yw; da-Gal4/+	74	1	1	0.49771	1.26623	0.48673	1.13083	0.3806	1.05946	0.5032	0.8838	0.55626	0.92406	0.70082	1.07593	0.81793	1.23879	0.9698	0.99176	0.93869	0.92406	1.33577	0.74656	1.25891	0.56175	2.13174	1.09057	2.44647	0.66605	2.33302	0.48124	1.44921	0.2763
yw; da-Gal4/+	74	1	2	0.49314	1.26209	0.48401	1.13058	0.38173	1.0557	0.50593	0.88218	0.55159	0.92237	0.69406	1.07396	0.81278	1.23835	0.9662	0.98812	0.93698	0.92419	1.33515	0.74702	1.26026	0.5589	2.13332	1.08492	2.44199	0.66849	2.32327	0.48036	1.44474	0.27214
yw; da-Gal4/+	74	2	1	0.48307	1.47117	0.45379	1.33943	0.33119	1.29185	0.41902	1.09972	0.47941	1.12717	0.64409	1.24976	0.78316	1.38334	0.90027	1.12168	0.86733	1.06129	1.21134	0.82342	1.1107	0.64409	2.03293	1.02287	2.3074	0.5526	2.16102	0.39341	1.24244	0.34217
yw; da-Gal4/+	74	2	2	0.48401	1.46483	0.45296	1.33515	0.33059	1.28766	0.42008	1.09405	0.47853	1.1251	0.64474	1.2493	0.78538	1.38446	0.90227	1.1178	0.86392	1.05935	1.2073	0.82008	1.11049	0.64839	2.03104	1.02465	2.30136	0.55342	2.16254	0.39269	1.242	0.33789
yw; da-Gal4/+	75	1	1	0.50137	1.2461	0.51783	1.10887	0.42268	1.02836	0.56724	0.87282	0.61299	0.9204	0.73009	1.10155	0.82708	1.27904	1.0247	1.05397	1.00823	0.98627	1.4236	0.88014	1.38517	0.66971	2.172	1.35955	2.56541	0.98993	2.4977	0.79048	1.61024	0.42268
yw; da-Gal4/+	75	1	2	0.49862	1.24748	0.51506	1.11415	0.42008	1.02647	0.56255	0.87122	0.60639	0.91871	0.72693	1.09588	0.82556	1.28035	1.02465	1.05022	1.00638	0.98447	1.42099	0.87853	1.38081	0.66849	2.15889	1.35341	2.56437	0.98812	2.48948	0.78721	1.60547	0.42374
yw; da-Gal4/+	75	2	1	0.45013	1.44007	0.42634	1.30466	0.30375	1.24244	0.40439	1.05763	0.46111	1.09057	0.62396	1.22598	0.76852	1.37053	0.88014	1.10521	0.83988	1.03933	1.22049	0.82159	1.12168	0.6386	2.04574	1.08508	2.35864	0.62396	2.22323	0.45379	1.27538	0.33302
yw; da-Gal4/+	75	2	2	0.44748	1.43378	0.42374	1.29862	0.30319	1.23835	0.40365	1.0557	0.46027	1.0831	0.6283	1.22191	0.76529	1.36985	0.8767	1.09953	0.84017	1.03926	1.22008	0.81826	1.12145	0.63926	2.04382	1.07762	2.35432	0.621	2.21368	0.45113	1.27122	0.33789
yw; da-Gal4/+	76	1	1	0.53613	1.37053	0.52332	1.22598	0.40439	1.15278	0.54345	0.97163	0.59286	1.01555	0.73192	1.17474	0.86001	1.33943	1.02653	1.08508	0.99908	1.01555	1.42177	0.83256	1.35772	0.62031	2.1848	1.19487	2.55992	0.77767	2.45196	0.5892	1.55351	0.34766
yw; da-Gal4/+	76	1	2	0.53515	1.37168	0.51871	1.22556	0.4073	1.15615	0.53698	0.96985	0.59177	1.01552	0.73789	1.17625	0.85479	1.33332	1.02647	1.08127	0.99908	1.01369	1.42099	0.83287	1.35341	0.621	2.18081	1.19268	2.55158	0.77442	2.44017	0.58812	1.54885	0.34885
yw; da-Gal4/+	76	2	1	0.38609	1.24244	0.38792	1.10521	0.2946	1.01189	0.42817	0.86184	0.47575	0.9021	0.60384	1.07227	0.71363	1.24793	0.90576	1.01555	0.88014	0.94418	1.31381	0.7978	1.2644	0.59286	2.05855	1.22049	2.44647	0.83988	2.35498	0.64409	1.48215	0.344
yw; da-Gal4/+	76	2	2	0.38173	1.23652	0.38538	1.10136	0.28675	1.01186	0.43104	0.85113	0.48218	0.90045	0.60639	1.07396	0.71597	1.24748	0.90227	1.01369	0.87853	0.94428	1.31141	0.79999	1.26574	0.59177	2.06757	1.22191	2.44199	0.83652	2.35432	0.64109	1.47579	0.33972
yw; da-Gal4/+	77	1	1	0.60933	1.21134	0.60567	1.0741	0.49588	1.0064	0.62396	0.83988	0.66971	0.87648	0.79963	1.03019	0.91491	1.18938	1.08691	0.94235	1.06312	0.87831	1.4419	0.70265	1.38517	0.51235	2.20493	1.04482	2.52515	0.64775	2.41536	0.46477	1.57547	0.24702
yw; da-Gal4/+	77	1	2	0.61186	1.21095	0.60456	1.07031	0.4968	1.00456	0.62282	0.83652	0.67214	0.87305	0.79999	1.03013	0.91506	1.1872	1.08857	0.94428	1.06118	0.87853	1.44656	0.70319	1.38629	0.50593	2.19177	1.04657	2.51871	0.64474	2.41277	0.46575	1.57259	0.24292
yw; da-Gal4/+	77	2	1	0.36596	1.24427	0.37694	1.11619	0.27264	1.03202	0.40805	0.87648	0.45196	0.91857	0.5709	1.08325	0.68252	1.2461	0.85452	1.01555	0.83988	0.9515	1.2461	0.80512	1.18755	0.61116	1.94693	1.20768	2.31289	0.8289	2.21225	0.63128	1.39798	0.35681
yw; da-Gal4/+	77	2	2	0.3726	1.24565	0.37442	1.11232	0.27214	1.03013	0.41278	0.87488	0.45479	0.91689	0.56986	1.07944	0.67762	1.24748	0.85479	1.01186	0.83835	0.95159	1.24565	0.80547	1.18355	0.61369	1.94702	1.20547	2.31231	0.83104	2.21186	0.63196	1.39725	0.35798
yw; da-Gal4/+	78	1	1	0.50503	1.19487	0.51601	1.05763	0.41171	0.96614	0.56907	0.80878	0.61299	0.85818	0.71546	1.02836	0.81793	1.215	1.02287	0.98078	1.00274	0.91125	1.41262	0.78865	1.3687	0.59652	2.14821	1.23147	2.52332	0.85086	2.42451	0.64775	1.5956	0.34217
yw; da-Gal4/+	78	1	2	0.50228	1.19268	0.51689	1.05387	0.41461	0.96437	0.56986	0.81095	0.61552	0.85844	0.72145	1.03195	0.81278	1.21095	1.01734	0.97716	1.0009	0.90775	1.41186	0.78721	1.36437	0.59543	2.14428	1.23287	2.51871	0.84931	2.41825	0.64291	1.59634	0.33607
yw; da-Gal4/+	78	2	1	0.39158	0.99176	0.41536	0.86184	0.32753	0.75571	0.50137	0.62945	0.53247	0.68069	0.62213	0.86001	0.69716	1.05031	0.91125	0.84903	0.91491	0.7795	1.34491	0.71363	1.33394	0.51052	1.99267	1.24062	2.42085	0.9332	2.3623	0.71546	1.58462	0.2946
yw; da-Gal4/+	78	2	2	0.38903	0.99177	0.40913	0.86027	0.32511	0.75068	0.50228	0.62465	0.53515	0.67944	0.621	0.86027	0.69223	1.05022	0.91323	0.85113	0.91141	0.7799	1.34428	0.71049	1.3315	0.51323	1.9872	1.23835	2.42008	0.9315	2.35615	0.71415	1.57624	0.29406
yw; da-Gal4/+	79	1	1	0.60933	1.25342	0.60933	1.11802	0.50869	1.03385	0.63311	0.86916	0.6752	0.91491	0.79963	1.07959	0.91125	1.24793	1.07959	1.00091	1.05214	0.93686	1.41811	0.79048	1.36504	0.60201	2.13174	1.18023	2.51783	0.79963	2.41902	0.60567	1.58828	0.33302
yw; da-Gal4/+	79	1	2	0.60456	1.2493	0.61186	1.11415	0.50228	1.03378	0.6283	0.87122	0.67396	0.91323	0.79451	1.07396	0.90958	1.24383	1.07396	0.99908	1.04839	0.93332	1.41917	0.78355	1.36803	0.60091	2.12784	1.17625	2.51323	0.79817	2.42008	0.60639	1.5872	0.33059
yw; da-Gal4/+	79	2	1	0.47758	1.20768	0.48673	1.07593	0.40622	0.98261	0.5526	0.84171	0.59103	0.88746	0.69167	1.06129	0.77401	1.23513	0.97529	1.0247	0.96065	0.95516	1.35406	0.85269	1.30649	0.67337	2.00731	1.33211	2.41719	0.98627	2.34034	0.7795	1.56266	0.42451
yw; da-Gal4/+	79	2	2	0.47671	1.2073	0.48401	1.07214	0.4073	0.97899	0.54976	0.83835	0.58629	0.88218	0.69771	1.05935	0.76712	1.22739	0.97533	1.02465	0.96072	0.95524	1.35159	0.84931	1.30045	0.67214	2.00364	1.32602	2.4146	0.98629	2.33423	0.7799	1.55615	0.42556
yw; da-Gal4/+	80	1	1	0.66422	1.35955	0.62762	1.23879	0.51052	1.1784	0.60384	0.98444	0.6569	1.01372	0.82525	1.1418	0.96614	1.27904	1.08142	1.00457	1.03933	0.94784	1.40164	0.70631	1.30832	0.52332	2.2214	0.90027	2.48306	0.43732	2.33851	0.27447	1.4547	0.21042
yw; da-Gal4/+	80	1	2	0.66666	1.35889	0.63013	1.23469	0.50776	1.17807	0.60273	0.98447	0.65935	1.01369	0.82191	1.14154	0.95707	1.2767	1.08127	1.00456	1.03561	0.94611	1.40273	0.70501	1.30593	0.52237	2.21003	0.89679	2.47852	0.4347	2.33606	0.27945	1.45204	0.21004
yw; da-Gal4/+	80	2	1	0.41719	1.1107	0.43183	0.97712	0.34949	0.87648	0.5032	0.73192	0.54528	0.78316	0.64958	0.96431	0.7246	1.15095	0.93503	0.93686	0.92223	0.8655	1.34674	0.7795	1.32479	0.56907	1.99999	1.28453	2.43915	0.96614	2.37511	0.75754	1.57181	0.34034
yw; da-Gal4/+	80	2	2	0.41461	1.10501	0.43287	0.97351	0.3452	0.87853	0.50045	0.73241	0.54611	0.78355	0.64839	0.96072	0.72693	1.14885	0.93698	0.93698	0.92237	0.86392	1.34611	0.77625	1.31871	0.57351	1.98537	1.28583	2.43286	0.96437	2.36893	0.75616	1.56711	0.3452
yw; da-Gal4/+	81	1	1	0.56907	1.36138	0.55626	1.22781	0.44281	1.16193	0.55626	0.98261	0.60567	1.01921	0.75205	1.16376	0.87831	1.31381	1.0375	1.06312	1.00274	0.99908	1.37419	0.79963	1.30283	0.61848	2.14638	1.11802	2.49038	0.68984	2.36413	0.50137	1.49313	0.32204
yw; da-Gal4/+	81	1	2	0.57351	1.36255	0.55524	1.22739	0.442	1.16163	0.55707	0.98447	0.60821	1.01734	0.74885	1.16711	0.8767	1.31688	1.03378	1.06118	0.99725	0.99542	1.37168	0.80182	1.29862	0.61734	2.13697	1.11963	2.48218	0.69223	2.3598	0.50045	1.49405	0.3178
yw; da-Gal4/+	81	2	1	0.50869	1.22415	0.52515	1.08874	0.43366	0.99908	0.58188	0.85086	0.61848	0.89478	0.72643	1.0741	0.81793	1.25342	1.01738	1.03385	1.00091	0.96431	1.41079	0.85269	1.37968	0.65324	2.08782	1.33028	2.51783	0.97895	2.43183	0.76669	1.61756	0.42085
yw; da-Gal4/+	81	2	2	0.50776	1.22008	0.52967	1.08492	0.42739	1.0009	0.57899	0.85479	0.61552	0.90045	0.72693	1.07396	0.81095	1.24565	1.01369	1.0283	0.99725	0.9589	1.40638	0.85113	1.37898	0.65205	2.07853	1.32784	2.5114	0.97716	2.43104	0.76894	1.6146	0.41643
yw; da-Gal4/+	82	1	1	0.52332	1.22415	0.52332	1.08691	0.41719	1.00457	0.55077	0.84171	0.60201	0.88563	0.72095	1.04848	0.83073	1.21683	1.00823	0.98627	0.98627	0.91857	1.41628	0.76486	1.35955	0.5526	2.17017	1.16925	2.55809	0.77401	2.45928	0.57822	1.55717	0.29826
yw; da-Gal4/+	82	1	2	0.52419	1.22191	0.52237	1.0831	0.41826	1.00273	0.54611	0.842	0.59908	0.88401	0.72145	1.05022	0.83469	1.22008	1.01004	0.98264	0.98447	0.91323	1.41369	0.76346	1.35707	0.55342	2.15889	1.16894	2.55158	0.77259	2.45661	0.57716	1.55615	0.29771
yw; da-Gal4/+	82	2	1	0.36047	1.00091	0.38426	0.86733	0.29643	0.76486	0.45379	0.62396	0.49588	0.67703	0.60018	0.8655	0.67154	1.04665	0.88929	0.8472	0.88014	0.77401	1.31564	0.6935	1.28636	0.47941	2.01646	1.20402	2.44647	0.87099	2.38425	0.66056	1.52424	0.24885
yw; da-Gal4/+	82	2	2	0.36346	1.0009	0.39086	0.86757	0.29954	0.76529	0.45296	0.6283	0.4968	0.67762	0.5936	0.86392	0.67396	1.05022	0.88949	0.84748	0.8767	0.77259	1.31688	0.69588	1.28218	0.47853	2.01642	1.19999	2.44199	0.87122	2.37807	0.65753	1.52328	0.25388
yw; da-Gal4/+	83	1	1	0.56724	1.37419	0.55443	1.23879	0.43732	1.17657	0.53979	0.99725	0.59103	1.02836	0.73924	1.16742	0.86733	1.3193	1.01189	1.0558	0.97529	0.99542	1.34126	0.79231	1.25891	0.6075	2.10429	1.06861	2.4483	0.61116	2.32204	0.44098	1.43275	0.30924
yw; da-Gal4/+	83	1	2	0.56803	1.37533	0.55524	1.23835	0.43287	1.17442	0.53333	0.9936	0.5936	1.02647	0.73789	1.16346	0.8694	1.31323	1.01186	1.05387	0.97716	0.9936	1.34063	0.79086	1.25661	0.60821	2.10775	1.07031	2.44382	0.61186	2.32145	0.44383	1.43013	0.30684
yw; da-Gal4/+	83	2	1	0.56175	1.29734	0.56175	1.16376	0.45013	1.08874	0.5709	0.91308	0.61482	0.95333	0.75205	1.10887	0.86733	1.2644	1.03385	1.01372	1.00274	0.94601	1.37236	0.77584	1.30832	0.5892	2.14455	1.11619	2.49404	0.6935	2.38059	0.50686	1.50411	0.30741
yw; da-Gal4/+	83	2	2	0.56072	1.29679	0.54976	1.15615	0.44748	1.0831	0.56803	0.91506	0.61552	0.95159	0.75433	1.10501	0.86027	1.26392	1.0283	1.01552	0.99908	0.94794	1.36985	0.77442	1.30958	0.58629	2.14063	1.1178	2.48948	0.6904	2.37259	0.50958	1.50501	0.30502
yw; da-Gal4/+	84	1	1	0.43549	1.09972	0.45562	0.96248	0.3623	0.86367	0.52332	0.7246	0.56541	0.77218	0.66422	0.95699	0.7429	1.1418	0.9515	0.93503	0.93869	0.85635	1.3376	0.78133	1.31015	0.58188	2.02378	1.27172	2.42451	0.93503	2.34766	0.72826	1.57364	0.34217
yw; da-Gal4/+	84	1	2	0.42922	1.09771	0.45844	0.9589	0.36529	0.86209	0.52602	0.72145	0.56438	0.77442	0.66118	0.95707	0.74337	1.13972	0.95159	0.93698	0.94063	0.86392	1.33332	0.77625	1.30958	0.57899	2.01825	1.27122	2.41642	0.93515	2.34519	0.73241	1.56894	0.3452
yw; da-Gal4/+	84	2	1	0.43549	1.11619	0.45379	0.98078	0.35498	0.88929	0.51052	0.74473	0.55077	0.79414	0.66605	0.97163	0.73558	1.14912	0.95333	0.9332	0.93503	0.8655	1.32662	0.76852	1.28819	0.58005	2.0311	1.24244	2.41902	0.88929	2.34766	0.69716	1.54986	0.3257
yw; da-Gal4/+	84	2	2	0.4347	1.1178	0.45844	0.98081	0.36164	0.88401	0.51141	0.74154	0.55342	0.79086	0.66301	0.96985	0.73972	1.14885	0.95342	0.9388	0.93698	0.86392	1.32602	0.76529	1.28218	0.57534	2.02921	1.23652	2.4146	0.88949	2.33971	0.69406	1.54519	0.32145
yw; da-Gal4/+	85	1	1	0.8161	1.37053	0.78682	1.25525	0.68801	1.20768	0.77035	1.04116	0.8161	1.06861	0.95699	1.18572	1.08142	1.30466	1.17474	1.0741	1.14363	1.01921	1.473	0.81244	1.38517	0.66239	2.16834	1.03933	2.44647	0.61848	2.31838	0.46111	1.53156	0.38243
yw; da-Gal4/+	85	1	2	0.81643	1.36985	0.78355	1.25478	0.68675	1.2073	0.76712	1.03743	0.81643	1.06483	0.9589	1.18173	1.07579	1.30045	1.17259	1.07214	1.1452	1.021	1.47031	0.8073	1.38446	0.66118	2.15706	1.04291	2.43834	0.61369	2.31597	0.45844	1.52328	0.38356
yw; da-Gal4/+	85	2	1	0.39158	0.90942	0.43549	0.79597	0.3806	0.70082	0.53613	0.60567	0.56175	0.65507	0.61665	0.83439	0.65141	1.00823	0.86367	0.86184	0.8655	0.7978	1.23513	0.80512	1.25525	0.63311	1.71271	1.39249	2.172	1.19853	2.14821	0.98444	1.53705	0.47758
yw; da-Gal4/+	85	2	2	0.39451	0.91141	0.43287	0.79451	0.38538	0.69771	0.53881	0.60639	0.56255	0.65022	0.61369	0.83287	0.64839	1.00273	0.86209	0.85844	0.86392	0.79817	1.23469	0.8073	1.2493	0.63561	1.70775	1.38994	2.17168	1.19634	2.14428	0.98447	1.52876	0.47305
yw; da-Gal4/+	86	1	1	0.66605	1.4913	0.62945	1.35223	0.51601	1.29917	0.61116	1.11619	0.66605	1.13997	0.83073	1.26806	0.97712	1.40164	1.09057	1.13814	1.05031	1.07776	1.4053	0.84171	1.3193	0.64775	2.22323	1.05397	2.50685	0.58554	2.35864	0.42451	1.46568	0.35498
yw; da-Gal4/+	86	1	2	0.66666	1.48127	0.62282	1.35707	0.51689	1.29314	0.61186	1.10684	0.66118	1.13606	0.82556	1.26392	0.96803	1.40456	1.0831	1.13424	1.04474	1.07396	1.4009	0.84017	1.31506	0.65022	2.21368	1.05387	2.50227	0.58629	2.35432	0.42191	1.45752	0.3525
yw; da-Gal4/+	86	2	1	0.41536	1.04665	0.43183	0.91491	0.33485	0.82342	0.47392	0.67703	0.52149	0.72278	0.63494	0.90027	0.72643	1.07776	0.91491	0.86184	0.9021	0.79048	1.32479	0.68984	1.29002	0.48673	1.98535	1.16559	2.43549	0.79963	2.35132	0.6075	1.52424	0.25068
yw; da-Gal4/+	86	2	2	0.41643	1.04474	0.43287	0.91506	0.33607	0.82008	0.48036	0.67762	0.51871	0.72145	0.63561	0.89862	0.72328	1.07579	0.91141	0.86209	0.90045	0.79269	1.32602	0.6904	1.28583	0.48401	1.98537	1.16529	2.42738	0.79999	2.34702	0.60273	1.5251	0.25022
yw; da-Gal4/+	87	1	1	0.61665	1.44921	0.59286	1.31198	0.47026	1.25525	0.56907	1.06495	0.62396	1.09606	0.78865	1.22598	0.9204	1.36504	1.04848	1.09057	1.01006	1.02836	1.34674	0.79048	1.26623	0.61116	2.17382	1.0064	2.45196	0.55443	2.32021	0.37511	1.41628	0.30558
yw; da-Gal4/+	87	1	2	0.61917	1.44656	0.58995	1.30958	0.46757	1.25661	0.5662	1.06848	0.62282	1.09405	0.78903	1.22373	0.92054	1.36437	1.04657	1.09223	1.00821	1.03013	1.34793	0.79086	1.26026	0.60639	2.17715	1.00456	2.44747	0.5589	2.31779	0.3799	1.40638	0.30502
yw; da-Gal4/+	87	2	1	0.45013	1.32845	0.43915	1.18572	0.33302	1.11985	0.43549	0.94418	0.49039	0.98261	0.63677	1.12534	0.75388	1.27904	0.91125	1.03019	0.88197	0.95882	1.25708	0.7612	1.18755	0.57822	2.02927	1.09423	2.38608	0.65324	2.25983	0.46111	1.36138	0.28728
yw; da-Gal4/+	87	2	2	0.44931	1.32236	0.44566	1.1799	0.33424	1.10684	0.43652	0.9388	0.49132	0.97533	0.63744	1.12145	0.75433	1.28035	0.90775	1.02465	0.8767	0.9589	1.25296	0.76346	1.18538	0.57899	2.02921	1.08675	2.37807	0.65205	2.25935	0.46209	1.35889	0.2904
yw; da-Gal4/+	88	1	1	0.64958	1.5096	0.62579	1.38151	0.50869	1.32479	0.60384	1.13083	0.65873	1.16742	0.81793	1.30283	0.96614	1.44373	1.08142	1.17474	1.04299	1.11436	1.42909	0.8655	1.33211	0.67703	2.24702	1.09423	2.5343	0.64043	2.39157	0.46477	1.48581	0.38243
yw; da-Gal4/+	88	1	2	0.65205	1.51232	0.6283	1.37716	0.50958	1.32419	0.60456	1.13424	0.66118	1.16346	0.8146	1.29862	0.95524	1.43561	1.07214	1.17077	1.03561	1.11049	1.42465	0.86392	1.33332	0.67762	2.24473	1.09953	2.52236	0.64109	2.38537	0.46757	1.47761	0.37808
yw; da-Gal4/+	88	2	1	0.48307	1.129	0.50686	0.99176	0.42085	0.89112	0.5892	0.75022	0.62579	0.80329	0.72095	0.99359	0.79597	1.18389	1.02287	0.97895	1.01189	0.90393	1.4547	0.83439	1.44007	0.62396	2.12442	1.37785	2.55992	1.05946	2.49038	0.84171	1.69441	0.40622
yw; da-Gal4/+	88	2	2	0.48401	1.1251	0.51323	0.98629	0.42374	0.88584	0.58629	0.75616	0.62648	0.8073	0.71963	0.98995	0.79269	1.17807	1.01917	0.97351	1.00821	0.90227	1.45752	0.83469	1.43743	0.62282	2.12236	1.37168	2.55341	1.05387	2.49131	0.842	1.68949	0.41095
yw; da-Gal4/+	89	1	1	0.68069	1.47666	0.64409	1.34674	0.52515	1.28636	0.61482	1.0924	0.6752	1.11985	0.84537	1.25159	0.9881	1.39432	1.10704	1.1107	1.05946	1.04665	1.41079	0.80146	1.29917	0.62762	2.25068	1.02104	2.5343	0.53247	2.38974	0.35864	1.45287	0.30009
yw; da-Gal4/+	89	1	2	0.68127	1.47761	0.64474	1.34063	0.52237	1.28218	0.61004	1.0904	0.67214	1.1178	0.84383	1.2493	0.97899	1.38994	1.09771	1.10501	1.0557	1.04474	1.40456	0.79634	1.29862	0.6283	2.23195	1.01917	2.52784	0.53515	2.38537	0.36164	1.45022	0.30136
yw; da-Gal4/+	89	2	1	0.47209	1.45836	0.45013	1.32296	0.34217	1.25159	0.44647	1.07044	0.49954	1.10338	0.65141	1.25159	0.7795	1.40896	0.93686	1.14363	0.90027	1.07044	1.27355	0.86184	1.18389	0.67886	2.08233	1.15461	2.42085	0.70448	2.27995	0.50686	1.37053	0.36596
yw; da-Gal4/+	89	2	2	0.47123	1.45935	0.44566	1.31688	0.34337	1.24748	0.44931	1.05935	0.49862	1.10136	0.65753	1.2493	0.77259	1.41551	0.93698	1.13789	0.89862	1.07031	1.27305	0.85661	1.18173	0.67762	2.08583	1.14702	2.41277	0.69771	2.27578	0.50958	1.36803	0.36529
yw; +/UAS-CycGFL;da-Gal4/+	1	1	1	0.6563	1.23583	0.67276	1.09506	0.57586	1.01645	0.70932	0.87751	0.75685	0.92138	0.85923	1.08226	0.95429	1.25411	1.1627	1.04204	1.14625	0.9744	1.53564	0.86471	1.4936	0.69104	2.18098	1.2925	2.55575	0.96892	2.47714	0.77148	1.73857	0.44789
yw; +/UAS-CycGFL;da-Gal4/+	1	1	2	0.65384	1.23442	0.67215	1.10439	0.57508	1.02014	0.71245	0.88094	0.75457	0.92124	0.85897	1.08241	0.95237	1.25274	1.16299	1.04028	1.14834	0.97252	1.54028	0.86446	1.49633	0.6923	2.18314	1.29303	2.56043	0.96519	2.48167	0.77289	1.74358	0.44688
yw; +/UAS-CycGFL;da-Gal4/+	1	2	1	0.38208	1.01096	0.43875	0.88299	0.36745	0.77879	0.53382	0.68007	0.56124	0.73674	0.62888	0.91956	0.66179	1.1042	0.90676	0.94698	0.91224	0.87934	1.31261	0.87385	1.31627	0.69835	1.83546	1.45886	2.26873	1.2212	2.23765	1.00914	1.58683	0.5265
yw; +/UAS-CycGFL;da-Gal4/+	1	2	2	0.38278	1.00915	0.42856	0.88827	0.36629	0.78571	0.54029	0.67948	0.5641	0.73626	0.62637	0.92124	0.66666	1.10439	0.90659	0.94871	0.91025	0.88094	1.31501	0.87545	1.31501	0.6923	1.84065	1.46336	2.27838	1.2271	2.24358	1.01281	1.59156	0.52563
yw; +/UAS-CycGFL;da-Gal4/+	2	1	1	0.57586	0.99634	0.6106	0.87385	0.5393	0.78062	0.68555	0.66544	0.72212	0.71663	0.80255	0.89031	0.86288	1.07129	1.10054	0.89945	1.09872	0.83546	1.48994	0.78976	1.47897	0.61608	2.0914	1.31078	2.49542	1.04204	2.44058	0.82449	1.7404	0.4095
yw; +/UAS-CycGFL;da-Gal4/+	2	1	2	0.57692	0.99633	0.60439	0.87545	0.53479	0.78388	0.69047	0.66666	0.7216	0.71611	0.80219	0.89376	0.86629	1.07325	1.10072	0.89926	1.09706	0.83333	1.49816	0.7912	1.47801	0.61538	2.09156	1.31135	2.49449	1.04395	2.43955	0.82966	1.74358	0.40842
yw; +/UAS-CycGFL;da-Gal4/+	2	2	1	0.53747	0.91956	0.58683	0.80073	0.52833	0.69287	0.69469	0.60877	0.72394	0.66361	0.7733	0.8446	0.80987	1.03107	1.06215	0.89579	1.06764	0.82998	1.45338	0.83729	1.47897	0.66544	1.94698	1.43875	2.40036	1.22851	2.38025	1.02193	1.7733	0.51005
yw; +/UAS-CycGFL;da-Gal4/+	2	2	2	0.53845	0.91941	0.57875	0.80402	0.52014	0.69779	0.69779	0.60805	0.72527	0.663	0.77289	0.84431	0.80952	1.0293	1.06409	0.89193	1.06959	0.82783	1.45787	0.84248	1.48351	0.66849	1.95054	1.44688	2.40658	1.23076	2.38827	1.02197	1.77655	0.51648
yw; +/UAS-CycGFL;da-Gal4/+	3	1	1	0.52102	0.88665	0.57952	0.76416	0.51371	0.65996	0.69469	0.55575	0.72394	0.61243	0.77513	0.7989	0.80438	0.98903	1.0585	0.83363	1.06398	0.76782	1.50822	0.76599	1.51736	0.57769	2.04936	1.36745	2.51553	1.1499	2.48811	0.93235	1.78976	0.41316
yw; +/UAS-CycGFL;da-Gal4/+	3	1	2	0.52563	0.88827	0.57508	0.76556	0.50915	0.66483	0.69413	0.5586	0.71611	0.60988	0.77289	0.79853	0.81318	0.99083	1.06043	0.83699	1.06593	0.77105	1.51098	0.76922	1.5183	0.58241	2.05127	1.37911	2.51464	1.15384	2.49449	0.93223	1.79852	0.41208
yw; +/UAS-CycGFL;da-Gal4/+	3	2	1	0.36014	1.08775	0.37659	0.95246	0.29433	0.86288	0.45338	0.7276	0.4936	0.77148	0.59049	0.95063	0.66179	1.12248	0.87385	0.92138	0.8574	0.85557	1.28702	0.76051	1.23948	0.57952	1.95246	1.23948	2.34917	0.91224	2.27787	0.70932	1.47897	0.35283
yw; +/UAS-CycGFL;da-Gal4/+	3	2	2	0.35531	1.08241	0.37545	0.9542	0.28571	0.86263	0.45237	0.72893	0.4945	0.77289	0.58974	0.95054	0.65384	1.11721	0.87728	0.92124	0.8608	0.85347	1.28754	0.7619	1.23992	0.58058	1.9597	1.23992	2.35347	0.91574	2.27838	0.70695	1.47984	0.35164
yw; +/UAS-CycGFL;da-Gal4/+	4	1	1	0.51736	1.27239	0.51188	1.12979	0.4095	1.06032	0.53199	0.89396	0.57952	0.93418	0.70566	1.08409	0.81535	1.23765	0.97989	1	0.95246	0.93784	1.3382	0.76416	1.27056	0.59414	2.09506	1.09506	2.42595	0.69652	2.31992	0.52285	1.47714	0.31627
yw; +/UAS-CycGFL;da-Gal4/+	4	1	2	0.51281	1.26922	0.50732	1.13552	0.40476	1.06593	0.53296	0.8956	0.58424	0.93223	0.70512	1.08241	0.82051	1.24175	0.98168	1.00182	0.9542	0.93955	1.34248	0.76373	1.27655	0.5934	2.10072	1.10072	2.43039	0.69779	2.32416	0.51648	1.48168	0.31868
yw; +/UAS-CycGFL;da-Gal4/+	4	2	1	0.468	1.11334	0.48811	0.97257	0.39488	0.87934	0.54478	0.74223	0.59049	0.7861	0.69104	0.95429	0.77148	1.13345	0.95978	0.9159	0.94881	0.84643	1.36014	0.73857	1.31078	0.55575	2.07861	1.17733	2.42778	0.83363	2.34917	0.64533	1.56672	0.31992
yw; +/UAS-CycGFL;da-Gal4/+	4	2	2	0.46519	1.10988	0.47618	0.97801	0.39194	0.88461	0.54578	0.74358	0.5934	0.78571	0.67948	0.94871	0.77289	1.1282	0.96336	0.91574	0.94688	0.84798	1.36446	0.74175	1.31501	0.5586	2.08241	1.18131	2.43588	0.83149	2.3553	0.64834	1.56959	0.32234
yw; +/UAS-CycGFL;da-Gal4/+	5	1	1	0.585	1.32541	0.57404	1.18464	0.468	1.12065	0.59414	0.94698	0.64168	0.98537	0.77148	1.13528	0.88665	1.28702	1.04936	1.03839	1.0201	0.9744	1.4095	0.78244	1.34003	0.60329	2.17184	1.08775	2.49177	0.66544	2.38391	0.49542	1.49908	0.33638
yw; +/UAS-CycGFL;da-Gal4/+	5	1	2	0.58424	1.32233	0.57692	1.1923	0.46703	1.12636	0.58974	0.94871	0.63552	0.98534	0.76556	1.13369	0.88827	1.28937	1.04944	1.03662	1.02197	0.97801	1.41574	0.78204	1.33882	0.60256	2.18863	1.08973	2.49999	0.67032	2.39376	0.49633	1.49999	0.34065
yw; +/UAS-CycGFL;da-Gal4/+	5	2	1	0.38208	1.18647	0.39305	1.04936	0.29981	0.96343	0.44789	0.81535	0.48811	0.85923	0.58683	1.02925	0.68555	1.20658	0.88482	0.98171	0.86471	0.9159	1.29981	0.79341	1.24131	0.60511	1.99451	1.21206	2.36745	0.86288	2.28702	0.66361	1.44424	0.37111
yw; +/UAS-CycGFL;da-Gal4/+	5	2	2	0.38095	1.18497	0.38827	1.05127	0.2967	0.96153	0.45237	0.81501	0.49267	0.85897	0.58791	1.02746	0.68681	1.20146	0.8901	0.98534	0.86629	0.91941	1.29853	0.79303	1.24358	0.60439	2.00731	1.21245	2.37178	0.85897	2.29303	0.66666	1.44505	0.37179
yw; +/UAS-CycGFL;da-Gal4/+	6	1	1	0.58318	1.26508	0.55575	1.13711	0.45886	1.06215	0.56124	0.89945	0.60877	0.93418	0.74588	1.06764	0.87385	1.21206	1.02925	0.95246	0.99268	0.89031	1.34734	0.68738	1.27056	0.53382	2.07495	0.96892	2.36014	0.54113	2.22486	0.37294	1.44058	0.25594
yw; +/UAS-CycGFL;da-Gal4/+	6	1	2	0.58424	1.26373	0.5586	1.13735	0.45604	1.06959	0.55677	0.90109	0.61171	0.93039	0.74725	1.06409	0.87362	1.21794	1.02746	0.95237	0.9945	0.8901	1.35164	0.68864	1.27288	0.53113	2.07691	0.96702	2.36629	0.53845	2.23076	0.37911	1.44505	0.24725
yw; +/UAS-CycGFL;da-Gal4/+	6	2	1	0.47531	1.11882	0.48628	0.97623	0.39305	0.89762	0.52468	0.75502	0.56672	0.79341	0.67276	0.95795	0.7733	1.12979	0.9616	0.90676	0.94332	0.83729	1.33638	0.71846	1.29798	0.54478	2.00182	1.12797	2.35831	0.7861	2.27239	0.59414	1.51553	0.30712
yw; +/UAS-CycGFL;da-Gal4/+	6	2	2	0.47618	1.11171	0.47618	0.98168	0.38644	0.90109	0.52747	0.75457	0.5641	0.79303	0.66849	0.95237	0.77289	1.12453	0.96336	0.90292	0.94505	0.83882	1.34065	0.71794	1.29853	0.53662	2.01464	1.13369	2.36446	0.78571	2.27654	0.59706	1.5183	0.30219
yw; +/UAS-CycGFL;da-Gal4/+	7	1	1	0.64533	1.08043	0.65996	0.94332	0.57404	0.86106	0.70749	0.72394	0.75137	0.76782	0.86106	0.93418	0.93784	1.09872	1.14076	0.88299	1.12614	0.81901	1.51371	0.70018	1.47531	0.5265	2.13528	1.13711	2.51736	0.78244	2.43327	0.58318	1.69104	0.28884
yw; +/UAS-CycGFL;da-Gal4/+	7	1	2	0.64285	1.07508	0.6575	0.95054	0.5641	0.86629	0.70695	0.72344	0.74725	0.76739	0.8608	0.93406	0.94138	1.10072	1.13919	0.88094	1.12453	0.81318	1.51281	0.69963	1.47435	0.5293	2.15017	1.14468	2.5183	0.78388	2.44138	0.58424	1.6923	0.28937
yw; +/UAS-CycGFL;da-Gal4/+	7	2	1	0.45703	0.8574	0.52468	0.74405	0.47166	0.63071	0.64533	0.55941	0.66727	0.61791	0.70201	0.80438	0.71297	0.98903	0.98903	0.87751	1	0.81352	1.40402	0.85191	1.42047	0.67641	1.7861	1.50091	2.28702	1.33089	2.28884	1.11517	1.70201	0.54296
yw; +/UAS-CycGFL;da-Gal4/+	7	2	2	0.4597	0.85897	0.51098	0.74725	0.46336	0.63369	0.64468	0.56043	0.66666	0.61904	0.70512	0.80952	0.71794	0.99816	0.99083	0.88094	1.00549	0.81135	1.40842	0.8553	1.42307	0.68497	1.78753	1.49999	2.29486	1.33516	2.29486	1.11171	1.70695	0.53845
yw; +/UAS-CycGFL;da-Gal4/+	8	1	1	0.51188	1.05301	0.5393	0.90493	0.45886	0.81718	0.61425	0.69287	0.6563	0.74223	0.73857	0.9159	0.80987	1.09872	1.0201	0.90493	1.01096	0.83729	1.42778	0.77148	1.40585	0.58866	2.05118	1.28519	2.47531	0.99817	2.41864	0.80804	1.6691	0.37477
yw; +/UAS-CycGFL;da-Gal4/+	8	1	2	0.50915	1.04212	0.53296	0.91574	0.45054	0.81684	0.61721	0.68864	0.6575	0.73809	0.73992	0.91757	0.81501	1.09706	1.02563	0.90292	1.01648	0.83516	1.43222	0.77472	1.40475	0.5934	2.06226	1.2857	2.47435	0.99816	2.4249	0.80036	1.67398	0.37911
yw; +/UAS-CycGFL;da-Gal4/+	8	2	1	0.50822	0.71297	0.59232	0.5978	0.54844	0.4808	0.7404	0.42047	0.76051	0.48446	0.77513	0.67824	0.76965	0.86471	1.04936	0.77148	1.06215	0.70566	1.46435	0.7861	1.51919	0.61243	1.87934	1.49177	2.36745	1.36928	2.38939	1.17184	1.83363	0.51005
yw; +/UAS-CycGFL;da-Gal4/+	8	2	2	0.50915	0.71245	0.57692	0.60073	0.54212	0.48534	0.74725	0.42673	0.7564	0.48351	0.77289	0.67399	0.77472	0.87728	1.04395	0.77289	1.06043	0.70695	1.46153	0.7912	1.51647	0.60805	1.87728	1.49633	2.37544	1.36629	2.39925	1.16666	1.83149	0.50915
yw; +/UAS-CycGFL;da-Gal4/+	9	1	1	0.44606	0.75137	0.51553	0.63436	0.47531	0.51371	0.65996	0.45521	0.68007	0.51553	0.70018	0.71297	0.70749	0.90127	0.99268	0.80438	1.00731	0.73674	1.42778	0.82084	1.46069	0.63802	1.76599	1.50274	2.30895	1.39853	2.33272	1.18829	1.7733	0.53016
yw; +/UAS-CycGFL;da-Gal4/+	9	1	2	0.44505	0.74358	0.50915	0.63369	0.46886	0.51465	0.66116	0.45237	0.67765	0.51465	0.69779	0.71245	0.71062	0.91025	0.989	0.80768	1.00732	0.73809	1.43222	0.82234	1.46336	0.63552	1.76373	1.50365	2.31501	1.40658	2.34248	1.18864	1.77655	0.52747
yw; +/UAS-CycGFL;da-Gal4/+	9	2	1	0.4351	0.88117	0.48628	0.75502	0.4351	0.63802	0.6106	0.55575	0.63985	0.6106	0.67824	0.80255	0.70749	0.99268	0.98171	0.85374	0.9872	0.78427	1.4095	0.79159	1.43327	0.60146	1.86654	1.43144	2.36928	1.23034	2.35648	1.00731	1.70566	0.45155
yw; +/UAS-CycGFL;da-Gal4/+	9	2	2	0.43223	0.87179	0.48168	0.75457	0.4249	0.64285	0.61171	0.54761	0.63186	0.60256	0.67765	0.79853	0.70695	0.989	0.97435	0.84615	0.98534	0.77838	1.41208	0.79303	1.43589	0.60439	1.87178	1.43406	2.37361	1.22893	2.36262	1.00549	1.70695	0.45237
yw; +/UAS-CycGFL;da-Gal4/+	10	1	1	0.58135	1.20475	0.57221	1.06398	0.47166	1	0.59232	0.83729	0.64351	0.87385	0.77148	1.01828	0.88665	1.17184	1.03839	0.93053	1.01096	0.86471	1.40219	0.67093	1.32541	0.50822	2.117	1.01279	2.46252	0.60877	2.35283	0.41316	1.49908	0.24131
yw; +/UAS-CycGFL;da-Gal4/+	10	1	2	0.58058	1.19413	0.57142	1.07142	0.47435	1.00365	0.5934	0.83516	0.64102	0.86996	0.76373	1.01831	0.89376	1.17215	1.04212	0.93223	1.01464	0.86629	1.40842	0.67032	1.32783	0.50366	2.11904	1.01098	2.46885	0.60805	2.35713	0.41758	1.50365	0.23809
yw; +/UAS-CycGFL;da-Gal4/+	10	2	1	0.43875	0.9159	0.48263	0.79341	0.41316	0.69652	0.58683	0.58318	0.61608	0.63802	0.67824	0.81901	0.72394	1.00731	0.96526	0.84277	0.96709	0.7733	1.39122	0.76416	1.38756	0.55758	1.93235	1.32175	2.39305	1.08775	2.37111	0.88482	1.63071	0.38574
yw; +/UAS-CycGFL;da-Gal4/+	10	2	2	0.44322	0.91757	0.47985	0.7967	0.41025	0.69963	0.58974	0.58241	0.61721	0.63552	0.66849	0.81684	0.72893	1.00915	0.96886	0.84431	0.96886	0.77655	1.39559	0.76373	1.38827	0.5586	1.94321	1.32417	2.39925	1.0879	2.37544	0.88278	1.63552	0.37911
yw; +/UAS-CycGFL;da-Gal4/+	11	1	1	0.65265	1.26325	0.64168	1.12065	0.52833	1.06581	0.63254	0.89945	0.68738	0.93053	0.82449	1.06215	0.94149	1.20658	1.10054	0.95246	1.07129	0.89579	1.42778	0.69287	1.3382	0.53564	2.17367	0.9744	2.47897	0.54478	2.36197	0.36745	1.50091	0.25045
yw; +/UAS-CycGFL;da-Gal4/+	11	1	2	0.65201	1.26006	0.63186	1.13003	0.52197	1.07325	0.63736	0.89743	0.68864	0.92856	0.82051	1.06593	0.94322	1.20512	1.10622	0.95604	1.07142	0.8956	1.43039	0.69596	1.34065	0.53662	2.17215	0.97618	2.48717	0.54578	2.36629	0.36446	1.50365	0.25091
yw; +/UAS-CycGFL;da-Gal4/+	11	2	1	0.38208	0.9287	0.43875	0.80073	0.36928	0.68738	0.56124	0.59963	0.58683	0.65813	0.64351	0.85009	0.66727	1.0329	0.92687	0.89396	0.93235	0.82632	1.351	0.83912	1.35648	0.65813	1.82815	1.45886	2.32541	1.25959	2.31444	1.04204	1.63436	0.4936
yw; +/UAS-CycGFL;da-Gal4/+	11	2	2	0.38461	0.92307	0.43223	0.80402	0.36813	0.69047	0.56226	0.59706	0.58424	0.65384	0.64102	0.84981	0.66849	1.03662	0.93039	0.8956	0.93589	0.82783	1.35713	0.84248	1.35896	0.6575	1.83332	1.46336	2.33332	1.26556	2.3205	1.04395	1.64285	0.4945
yw; +/UAS-CycGFL;da-Gal4/+	12	1	1	0.62888	1.07861	0.65447	0.94515	0.57769	0.8446	0.73491	0.72577	0.76965	0.77148	0.86106	0.95429	0.92687	1.12979	1.17184	0.94149	1.1627	0.87202	1.56489	0.80438	1.54478	0.61243	2.17915	1.33638	2.59049	1.04021	2.54296	0.82084	1.76599	0.41316
yw; +/UAS-CycGFL;da-Gal4/+	12	1	2	0.62637	1.06959	0.64834	0.94505	0.57875	0.84798	0.73442	0.72527	0.77105	0.77289	0.86446	0.95237	0.92673	1.13186	1.17215	0.94322	1.16483	0.87545	1.56776	0.80952	1.54578	0.61721	2.18497	1.33882	2.60072	1.04395	2.54761	0.82234	1.77288	0.41025
yw; +/UAS-CycGFL;da-Gal4/+	12	2	1	0.57952	1.10786	0.59049	0.96343	0.4936	0.89213	0.63436	0.74954	0.68372	0.79159	0.79159	0.95246	0.87568	1.12614	1.07678	0.89945	1.06398	0.84095	1.45703	0.7148	1.41316	0.53747	2.09323	1.16087	2.51553	0.81718	2.43875	0.60146	1.62888	0.28884
yw; +/UAS-CycGFL;da-Gal4/+	12	2	2	0.57508	1.10256	0.58424	0.97435	0.48717	0.89376	0.63369	0.74725	0.67582	0.78937	0.78754	0.9542	0.87728	1.12453	1.07875	0.90109	1.06409	0.83882	1.46153	0.71428	1.41574	0.54029	2.09706	1.16666	2.52013	0.81684	2.44504	0.60439	1.63186	0.28754
yw; +/UAS-CycGFL;da-Gal4/+	13	1	1	0.53747	0.9744	0.57038	0.83729	0.48446	0.73857	0.64168	0.62157	0.68007	0.67276	0.76416	0.85374	0.82266	1.0329	1.06581	0.85009	1.06398	0.78427	1.468	0.72394	1.45155	0.5393	2.05484	1.26873	2.50274	0.98903	2.45886	0.78062	1.70932	0.34186
yw; +/UAS-CycGFL;da-Gal4/+	13	1	2	0.5293	0.96336	0.5586	0.83882	0.47985	0.74358	0.64651	0.6227	0.67765	0.67215	0.7619	0.85347	0.82417	1.03113	1.06959	0.84981	1.06409	0.78388	1.47069	0.7271	1.45237	0.54212	2.06592	1.27472	2.50365	0.99083	2.46336	0.78021	1.70878	0.34248
yw; +/UAS-CycGFL;da-Gal4/+	13	2	1	0.38939	0.93601	0.43327	0.80804	0.37294	0.70566	0.53016	0.59597	0.56672	0.65265	0.64168	0.83546	0.6819	1.02193	0.93967	0.85923	0.93784	0.79159	1.35466	0.76782	1.35648	0.57221	1.89396	1.34552	2.36928	1.10054	2.34369	0.89396	1.61974	0.38574
yw; +/UAS-CycGFL;da-Gal4/+	13	2	2	0.3901	0.92673	0.43406	0.80402	0.36996	0.70146	0.53296	0.59706	0.5641	0.64834	0.63552	0.83516	0.68314	1.01648	0.93589	0.85897	0.93955	0.7912	1.35347	0.76556	1.35896	0.56959	1.89926	1.34798	2.36629	1.10805	2.34065	0.89743	1.62087	0.3901
yw; +/UAS-CycGFL;da-Gal4/+	14	1	1	0.41864	0.95063	0.45155	0.82084	0.39488	0.7148	0.55758	0.61243	0.59963	0.66361	0.66179	0.84643	0.71115	1.02925	0.97074	0.86471	0.97074	0.79707	1.37294	0.76051	1.36928	0.57952	1.9159	1.33272	2.38574	1.08226	2.35466	0.87385	1.62157	0.39122
yw; +/UAS-CycGFL;da-Gal4/+	14	1	2	0.42307	0.94505	0.45237	0.82234	0.38827	0.7216	0.55494	0.61355	0.58424	0.66116	0.65933	0.84431	0.71062	1.03113	0.97252	0.8608	0.97618	0.7967	1.37545	0.76007	1.36995	0.57875	1.91757	1.33516	2.38643	1.0879	2.35713	0.87545	1.62453	0.39377
yw; +/UAS-CycGFL;da-Gal4/+	14	2	1	0.41864	0.95612	0.44972	0.81901	0.37111	0.71663	0.54113	0.60329	0.58135	0.6563	0.65082	0.83546	0.72394	1.01645	0.96526	0.83729	0.95795	0.76599	1.37842	0.70749	1.36563	0.52285	1.92504	1.24497	2.38756	0.9616	2.33455	0.73857	1.59963	0.32723
yw; +/UAS-CycGFL;da-Gal4/+	14	2	2	0.41758	0.95054	0.44505	0.826	0.36996	0.72344	0.54212	0.60256	0.57508	0.65018	0.65384	0.83699	0.72344	1.01648	0.96702	0.83333	0.96153	0.76556	1.37728	0.70695	1.36995	0.52197	1.93772	1.25274	2.39925	0.9597	2.33515	0.73809	1.60439	0.32783
yw; +/UAS-CycGFL;da-Gal4/+	15	1	1	0.54844	1.11882	0.55393	0.97806	0.47714	0.89762	0.60511	0.75137	0.64899	0.79524	0.75137	0.9616	0.83546	1.13162	1.06032	0.91773	1.04204	0.8446	1.44606	0.72212	1.38756	0.54844	2.07495	1.17367	2.47897	0.82998	2.40767	0.6234	1.5978	0.30895
yw; +/UAS-CycGFL;da-Gal4/+	15	1	2	0.54212	1.11354	0.54761	0.98351	0.46886	0.90292	0.60805	0.7564	0.64834	0.80036	0.74725	0.9597	0.83882	1.13369	1.0586	0.91941	1.04761	0.84981	1.44871	0.72344	1.39376	0.54761	2.08057	1.17582	2.48533	0.82966	2.41024	0.62087	1.60622	0.30769
yw; +/UAS-CycGFL;da-Gal4/+	15	2	1	0.63802	1.38391	0.60146	1.24497	0.48446	1.19561	0.56672	1.01828	0.62157	1.0457	0.78244	1.15904	0.92504	1.28884	1.05484	1.0201	1.01096	0.95795	1.34369	0.72029	1.23765	0.55758	2.09689	0.9287	2.38025	0.45703	2.24314	0.29433	1.3638	0.25959
yw; +/UAS-CycGFL;da-Gal4/+	15	2	2	0.63369	1.37545	0.5934	1.24724	0.48351	1.19779	0.57325	1.01648	0.62454	1.04578	0.78388	1.16116	0.92673	1.2912	1.05127	1.02014	1.01281	0.96153	1.34798	0.71428	1.24175	0.5641	2.10072	0.93406	2.37911	0.45421	2.24358	0.29303	1.36263	0.25824
yw; +/UAS-CycGFL;da-Gal4/+	16	1	1	0.52102	0.79524	0.59597	0.67824	0.54661	0.56124	0.73308	0.48994	0.76234	0.55393	0.77148	0.74223	0.78976	0.93967	1.06398	0.82998	1.07495	0.75868	1.48628	0.83546	1.51919	0.65082	1.94149	1.52468	2.38756	1.37294	2.40219	1.17001	1.83363	0.5393
yw; +/UAS-CycGFL;da-Gal4/+	16	1	2	0.52197	0.78754	0.58424	0.67582	0.54029	0.56226	0.74175	0.49084	0.75823	0.54944	0.77655	0.73992	0.78937	0.94505	1.06226	0.82966	1.07325	0.76373	1.48717	0.83333	1.51647	0.65567	1.94321	1.53113	2.3901	1.37545	2.40658	1.17032	1.83515	0.53845
yw; +/UAS-CycGFL;da-Gal4/+	16	2	1	0.46069	0.84826	0.49725	0.70932	0.42961	0.60329	0.59963	0.49908	0.63619	0.55575	0.69835	0.7404	0.7404	0.92321	0.98903	0.76051	0.9872	0.68921	1.39488	0.67093	1.3967	0.48446	1.9744	1.23948	2.39488	0.99268	2.36197	0.79159	1.6691	0.30164
yw; +/UAS-CycGFL;da-Gal4/+	16	2	2	0.45604	0.83699	0.48534	0.71428	0.42307	0.60988	0.60256	0.50366	0.63003	0.55128	0.69963	0.73626	0.74358	0.9249	0.99083	0.76007	0.98717	0.6923	1.39926	0.67032	1.39926	0.48534	1.97252	1.24175	2.40109	0.99267	2.36995	0.79486	1.67032	0.30036
yw; +/UAS-CycGFL;da-Gal4/+	17	1	1	0.53382	0.89945	0.57769	0.77696	0.51736	0.67824	0.68555	0.58318	0.70932	0.63619	0.75868	0.81352	0.80621	0.99817	1.05301	0.85557	1.05484	0.78793	1.45703	0.79159	1.46617	0.61425	1.97257	1.38391	2.41133	1.15356	2.37842	0.94881	1.75319	0.44972
yw; +/UAS-CycGFL;da-Gal4/+	17	1	2	0.53296	0.89743	0.57142	0.77838	0.51281	0.68314	0.68497	0.58424	0.71062	0.63552	0.76007	0.81318	0.80768	0.99999	1.05494	0.8553	1.05677	0.78754	1.45787	0.78937	1.46519	0.61355	1.97618	1.38644	2.4194	1.1575	2.38277	0.94871	1.76006	0.44688
yw; +/UAS-CycGFL;da-Gal4/+	17	2	1	0.42961	0.98354	0.45155	0.8574	0.37477	0.76965	0.51736	0.64716	0.55941	0.69287	0.63985	0.8574	0.71846	1.03107	0.92321	0.84277	0.91407	0.77513	1.31444	0.69835	1.28702	0.51736	1.93784	1.19012	2.31992	0.89762	2.25228	0.67641	1.52833	0.3053
yw; +/UAS-CycGFL;da-Gal4/+	17	2	2	0.42673	0.98534	0.44688	0.85897	0.36996	0.77472	0.52197	0.64834	0.55494	0.6923	0.63919	0.85713	0.71611	1.03296	0.92307	0.84798	0.92124	0.77838	1.32233	0.70146	1.28387	0.52563	1.94871	1.19413	2.32783	0.8956	2.2509	0.67948	1.52929	0.30769
yw; +/UAS-CycGFL;da-Gal4/+	18	1	1	0.55941	1.13162	0.57038	0.99268	0.47897	0.91224	0.60694	0.76051	0.65996	0.80073	0.76782	0.96526	0.8702	1.13345	1.06581	0.90127	1.04387	0.83912	1.47349	0.69469	1.39488	0.52102	2.15356	1.09689	2.50822	0.72212	2.41316	0.52468	1.59049	0.26691
yw; +/UAS-CycGFL;da-Gal4/+	18	1	2	0.56226	1.13003	0.5586	0.99816	0.46519	0.9249	0.60988	0.76373	0.65567	0.80402	0.76007	0.96519	0.86996	1.13919	1.06409	0.90842	1.05494	0.84065	1.47435	0.69596	1.39743	0.5238	2.1575	1.09706	2.51281	0.72527	2.42306	0.52747	1.59706	0.26922
yw; +/UAS-CycGFL;da-Gal4/+	18	2	1	0.39305	0.98171	0.4351	0.85009	0.35283	0.74588	0.52468	0.63071	0.56124	0.6819	0.64533	0.8702	0.69652	1.04936	0.94515	0.87385	0.93967	0.80073	1.35283	0.76051	1.34186	0.57404	1.91224	1.31261	2.37842	1.03656	2.33272	0.82266	1.59414	0.38208
yw; +/UAS-CycGFL;da-Gal4/+	18	2	2	0.39194	0.97985	0.42673	0.85347	0.35531	0.74725	0.52563	0.63003	0.5641	0.67948	0.63919	0.86446	0.69596	1.05127	0.94505	0.87362	0.94138	0.80585	1.3553	0.7619	1.34431	0.57692	1.92856	1.31684	2.38277	1.03662	2.33882	0.82234	1.59706	0.37545
yw; +/UAS-CycGFL;da-Gal4/+	19	1	1	0.54296	0.83912	0.57586	0.7148	0.52285	0.60511	0.68738	0.51553	0.7148	0.56855	0.76599	0.74588	0.80987	0.92504	1.05484	0.77513	1.05484	0.70932	1.43692	0.69835	1.42961	0.53199	1.94149	1.28519	2.40219	1.05301	2.36745	0.83912	1.71663	0.36197
yw; +/UAS-CycGFL;da-Gal4/+	19	1	2	0.54212	0.83516	0.57508	0.71428	0.52014	0.60805	0.68681	0.51465	0.71428	0.56776	0.76373	0.74541	0.81318	0.92856	1.0586	0.77655	1.05677	0.71245	1.43772	0.70329	1.43222	0.53113	1.95054	1.2857	2.40292	1.05127	2.37361	0.84248	1.71611	0.3608
yw; +/UAS-CycGFL;da-Gal4/+	19	2	1	0.50091	0.98354	0.53016	0.84826	0.46983	0.75137	0.61608	0.63985	0.65082	0.68921	0.72029	0.86654	0.78427	1.04387	1.00731	0.86106	1	0.7989	1.3967	0.74954	1.37477	0.57769	1.96892	1.27605	2.37659	1	2.33272	0.78976	1.63071	0.37842
yw; +/UAS-CycGFL;da-Gal4/+	19	2	2	0.49816	0.97801	0.52563	0.84981	0.46519	0.7564	0.62087	0.64102	0.64468	0.68681	0.71611	0.8608	0.78388	1.04212	1.00365	0.8608	1.00182	0.79853	1.40109	0.74908	1.37728	0.57692	1.97068	1.27838	2.38094	0.99999	2.33149	0.79486	1.63186	0.37545
yw; +/UAS-CycGFL;da-Gal4/+	20	1	1	0.47714	1.06215	0.48446	0.92138	0.40402	0.84095	0.56672	0.69469	0.61243	0.74223	0.69652	0.91407	0.77696	1.08592	0.99268	0.88117	0.97806	0.81718	1.3967	0.72943	1.35648	0.54113	2.02376	1.20109	2.42961	0.87751	2.36928	0.68372	1.60511	0.31627
yw; +/UAS-CycGFL;da-Gal4/+	20	1	2	0.47252	1.0586	0.48351	0.92856	0.40109	0.84431	0.5641	0.69413	0.60622	0.73809	0.69596	0.91025	0.78021	1.08241	0.99267	0.88461	0.97985	0.81867	1.40109	0.7271	1.35896	0.54578	2.03112	1.20329	2.43955	0.87728	2.37178	0.68681	1.60805	0.31501
yw; +/UAS-CycGFL;da-Gal4/+	20	2	1	0.40036	0.9744	0.43875	0.83729	0.36928	0.73126	0.54478	0.62157	0.57586	0.67276	0.63985	0.86106	0.70018	1.04021	0.93418	0.86471	0.93053	0.79707	1.34003	0.76965	1.34552	0.57769	1.92504	1.33089	2.37477	1.06764	2.33455	0.86654	1.62157	0.39305
yw; +/UAS-CycGFL;da-Gal4/+	20	2	2	0.40109	0.96702	0.4304	0.84065	0.3608	0.73442	0.54578	0.61904	0.57508	0.67215	0.63736	0.8608	0.70512	1.04944	0.93406	0.86446	0.93406	0.80219	1.34614	0.76739	1.34981	0.57508	1.93405	1.33699	2.37544	1.06959	2.33332	0.86263	1.62819	0.3901
yw; +/UAS-CycGFL;da-Gal4/+	21	1	1	0.57769	0.96709	0.60329	0.82998	0.53199	0.7276	0.69104	0.6106	0.73308	0.66544	0.80073	0.84826	0.86288	1.0329	1.09689	0.85009	1.0914	0.78244	1.51736	0.73126	1.48994	0.54844	2.10237	1.27056	2.52468	0.98537	2.4808	0.7861	1.75502	0.351
yw; +/UAS-CycGFL;da-Gal4/+	21	1	2	0.57875	0.96519	0.60073	0.83516	0.52747	0.73442	0.69047	0.61538	0.72527	0.66483	0.80402	0.84798	0.86446	1.03296	1.09889	0.85164	1.09523	0.78204	1.52197	0.73259	1.49816	0.55128	2.11171	1.27838	2.53295	0.98717	2.48717	0.78571	1.76189	0.34981
yw; +/UAS-CycGFL;da-Gal4/+	21	2	1	0.37111	0.96343	0.41316	0.82998	0.34917	0.72394	0.50822	0.61243	0.54478	0.66727	0.60877	0.86288	0.66179	1.05118	0.91042	0.87934	0.91224	0.81718	1.31627	0.78427	1.31078	0.59597	1.89579	1.35466	2.32723	1.10237	2.30164	0.90127	1.59414	0.40036
yw; +/UAS-CycGFL;da-Gal4/+	21	2	2	0.36996	0.96336	0.41025	0.83333	0.3315	0.7271	0.50915	0.61538	0.53845	0.66849	0.60622	0.85897	0.66116	1.04944	0.91208	0.88278	0.91574	0.81318	1.3205	0.78388	1.31501	0.59157	1.90475	1.35896	2.33698	1.10622	2.30402	0.89926	1.60072	0.40659
yw; +/UAS-CycGFL;da-Gal4/+	22	1	1	0.59232	0.89579	0.62888	0.77696	0.57952	0.67276	0.73126	0.58866	0.76051	0.64168	0.80073	0.80987	0.85009	0.9872	1.08957	0.84826	1.09323	0.78427	1.46617	0.78244	1.46617	0.61608	1.94149	1.351	2.3967	1.1499	2.38391	0.95612	1.76599	0.45155
yw; +/UAS-CycGFL;da-Gal4/+	22	1	2	0.59157	0.89193	0.62087	0.77838	0.57692	0.67582	0.73076	0.58607	0.7564	0.63919	0.80219	0.81318	0.85164	0.99083	1.09157	0.85164	1.09523	0.78754	1.47069	0.78571	1.47252	0.61355	1.94871	1.35896	2.40475	1.15201	2.38827	0.9597	1.76739	0.44871
yw; +/UAS-CycGFL;da-Gal4/+	22	2	1	0.42413	0.63985	0.4936	0.5393	0.47897	0.42778	0.64533	0.38208	0.65082	0.43692	0.65265	0.62157	0.65082	0.80073	0.91956	0.73491	0.93601	0.68007	1.30347	0.78062	1.34734	0.61791	1.61425	1.468	2.0914	1.39853	2.13711	1.19744	1.68555	0.54661
yw; +/UAS-CycGFL;da-Gal4/+	22	2	2	0.41941	0.63552	0.48351	0.53845	0.46336	0.41941	0.64285	0.38278	0.65201	0.43955	0.6575	0.62454	0.65201	0.80768	0.92124	0.73809	0.93955	0.67948	1.30402	0.78754	1.34798	0.62454	1.61537	1.46885	2.09523	1.40292	2.13735	1.20146	1.68497	0.55128
yw; +/UAS-CycGFL;da-Gal4/+	23	1	1	0.49542	0.9031	0.53382	0.77696	0.47897	0.67093	0.64351	0.57038	0.67458	0.62157	0.73674	0.80804	0.78793	0.99451	1.04021	0.83363	1.04936	0.76782	1.46983	0.75502	1.47166	0.57038	1.94698	1.36014	2.4351	1.12979	2.4095	0.90676	1.75502	0.39853
yw; +/UAS-CycGFL;da-Gal4/+	23	1	2	0.48717	0.89376	0.5238	0.77472	0.47069	0.67582	0.64285	0.56959	0.67399	0.62087	0.73442	0.80952	0.78937	1.00182	1.03662	0.83882	1.05311	0.77105	1.46885	0.7564	1.47618	0.57142	1.94871	1.3608	2.43955	1.13186	2.41207	0.90475	1.75457	0.39743
yw; +/UAS-CycGFL;da-Gal4/+	23	2	1	0.52468	1.468	0.50639	1.33455	0.40767	1.27605	0.50639	1.10786	0.56124	1.13711	0.70018	1.27422	0.82998	1.41681	0.98354	1.15356	0.94881	1.09506	1.31078	0.88665	1.22486	0.72029	2.03839	1.17367	2.34186	0.7276	2.21389	0.55393	1.37477	0.43692
yw; +/UAS-CycGFL;da-Gal4/+	23	2	2	0.52563	1.47069	0.50182	1.34248	0.40292	1.2857	0.51281	1.10622	0.56043	1.13735	0.69963	1.27655	0.82783	1.41757	0.97985	1.16116	0.94505	1.09889	1.31135	0.88644	1.2271	0.7216	2.04578	1.17582	2.34431	0.73259	2.21977	0.55311	1.37545	0.43955
yw; +/UAS-CycGFL;da-Gal4/+	24	1	1	0.57769	1.14076	0.585	1.00548	0.4936	0.93053	0.62705	0.78244	0.67458	0.82998	0.78062	0.98903	0.87385	1.15356	1.08592	0.93967	1.06764	0.87385	1.44789	0.75685	1.39305	0.57952	2.12979	1.18098	2.4936	0.8318	2.40767	0.63985	1.61974	0.33272
yw; +/UAS-CycGFL;da-Gal4/+	24	1	2	0.57875	1.14285	0.58058	1.01098	0.49267	0.93589	0.62637	0.78754	0.67032	0.82966	0.77655	0.98717	0.88094	1.15933	1.08241	0.94138	1.06959	0.87362	1.4542	0.75457	1.39926	0.57875	2.13186	1.18314	2.49816	0.83516	2.41207	0.63919	1.61904	0.33516
yw; +/UAS-CycGFL;da-Gal4/+	24	2	1	0.50091	1.07129	0.50639	0.93784	0.42778	0.85009	0.56672	0.71297	0.6106	0.76051	0.70932	0.92504	0.78244	1.08957	1	0.88117	0.98537	0.81718	1.38208	0.70383	1.32906	0.53382	2.01279	1.15356	2.39853	0.81718	2.33455	0.62157	1.55575	0.29798
yw; +/UAS-CycGFL;da-Gal4/+	24	2	2	0.49633	1.06959	0.50915	0.93772	0.42856	0.85164	0.56593	0.70878	0.60256	0.75823	0.70878	0.9249	0.78754	1.09157	1.00365	0.88461	0.989	0.81501	1.38094	0.70878	1.33149	0.53296	2.0183	1.15933	2.40292	0.81684	2.33515	0.61721	1.5586	0.29303
yw; +/UAS-CycGFL;da-Gal4/+	25	1	1	0.52468	0.81535	0.57769	0.69469	0.53199	0.585	0.70383	0.50274	0.72943	0.55941	0.77513	0.75319	0.79159	0.94515	1.06764	0.81718	1.08043	0.74954	1.48994	0.78793	1.51553	0.59963	1.90493	1.4351	2.41133	1.25228	2.4095	1.02742	1.78427	0.46252
yw; +/UAS-CycGFL;da-Gal4/+	25	1	2	0.52197	0.81501	0.57875	0.69413	0.52747	0.58058	0.71062	0.50182	0.73076	0.56226	0.77472	0.7564	0.79486	0.94322	1.07142	0.81135	1.08058	0.74725	1.49083	0.78571	1.5183	0.60622	1.91391	1.44138	2.41024	1.25457	2.41391	1.03113	1.78387	0.45604
yw; +/UAS-CycGFL;da-Gal4/+	25	2	1	0.43327	1.117	0.44606	0.9872	0.36745	0.89945	0.51188	0.76234	0.5521	0.80987	0.65082	0.97623	0.7276	1.14625	0.94149	0.94332	0.93601	0.87751	1.32906	0.77879	1.2925	0.59963	1.94332	1.26142	2.36563	0.93235	2.29798	0.73126	1.51005	0.37477
yw; +/UAS-CycGFL;da-Gal4/+	25	2	2	0.43589	1.11538	0.44688	0.98717	0.36263	0.90109	0.51465	0.76556	0.55494	0.81318	0.64834	0.97435	0.72893	1.15017	0.94138	0.94138	0.93039	0.87362	1.32966	0.78204	1.29669	0.59889	1.94871	1.26922	2.36812	0.93955	2.30402	0.73259	1.51098	0.37362
yw; +/UAS-CycGFL;da-Gal4/+	26	1	1	0.47714	0.9159	0.51188	0.78244	0.44606	0.68921	0.60329	0.56855	0.64168	0.6234	0.71663	0.80804	0.77879	0.99451	1.01645	0.81901	1.0201	0.75502	1.45338	0.72577	1.44058	0.53747	1.99634	1.28884	2.44789	1.02742	2.40767	0.80987	1.68372	0.34003
yw; +/UAS-CycGFL;da-Gal4/+	26	1	2	0.47252	0.91025	0.50915	0.78204	0.43589	0.68864	0.60988	0.56776	0.63919	0.61721	0.71428	0.80585	0.78021	0.99633	1.02197	0.82234	1.01831	0.75091	1.45787	0.72893	1.44321	0.53296	1.99816	1.29303	2.45054	1.02746	2.41024	0.81501	1.68497	0.34065
yw; +/UAS-CycGFL;da-Gal4/+	26	2	1	0.47349	1.20292	0.47166	1.06764	0.37111	0.98537	0.50457	0.83363	0.5521	0.87385	0.6691	1.02925	0.76965	1.19195	0.95795	0.95246	0.94332	0.88117	1.33638	0.7276	1.26691	0.55393	2.03473	1.11334	2.38025	0.73857	2.27056	0.5393	1.45886	0.29981
yw; +/UAS-CycGFL;da-Gal4/+	26	2	2	0.47435	1.20512	0.46886	1.06959	0.36629	0.9945	0.49999	0.83516	0.54761	0.87362	0.66666	1.02746	0.76739	1.18497	0.96153	0.95237	0.93772	0.8901	1.33882	0.7216	1.27105	0.55494	2.03845	1.11721	2.38643	0.73626	2.27471	0.54029	1.4597	0.29853
yw; +/UAS-CycGFL;da-Gal4/+	27	1	1	0.61791	0.96892	0.64168	0.84277	0.58318	0.75137	0.73308	0.64168	0.76234	0.68921	0.83363	0.8574	0.89031	1.02559	1.10786	0.8574	1.10603	0.7989	1.49177	0.76051	1.47897	0.59232	2.04021	1.28336	2.44424	1.02559	2.40585	0.84095	1.76416	0.40767
yw; +/UAS-CycGFL;da-Gal4/+	27	1	2	0.61904	0.97069	0.63919	0.84431	0.57692	0.75457	0.73442	0.64468	0.76556	0.69047	0.83333	0.85713	0.89193	1.03113	1.10622	0.85897	1.10805	0.7967	1.4945	0.7619	1.47984	0.59157	2.04028	1.2857	2.44687	1.0293	2.41024	0.84065	1.76739	0.40292
yw; +/UAS-CycGFL;da-Gal4/+	27	2	1	0.51736	0.81352	0.56124	0.69104	0.49908	0.59232	0.6563	0.4936	0.68007	0.5393	0.74405	0.72212	0.79341	0.89579	1.01828	0.74223	1.01828	0.67824	1.41681	0.66727	1.39305	0.49542	1.90676	1.21937	2.33272	0.99634	2.30712	0.79341	1.68921	0.31809
yw; +/UAS-CycGFL;da-Gal4/+	27	2	2	0.52197	0.81501	0.54944	0.68864	0.49267	0.59157	0.663	0.49267	0.68131	0.54029	0.74541	0.71977	0.7912	0.90109	1.02197	0.74358	1.01648	0.67765	1.41574	0.66483	1.39559	0.49267	1.90841	1.2216	2.33515	0.99267	2.30951	0.7912	1.6923	0.32051
yw; +/UAS-CycGFL;da-Gal4/+	28	1	1	0.51736	1.09323	0.52468	0.95978	0.43144	0.88117	0.56489	0.73857	0.61243	0.77879	0.71846	0.93235	0.80621	1.0914	1.02193	0.87934	1.00182	0.81535	1.38574	0.69287	1.33638	0.51736	2.0457	1.10968	2.40402	0.75685	2.31809	0.5521	1.53564	0.28702
yw; +/UAS-CycGFL;da-Gal4/+	28	1	2	0.51648	1.08973	0.51831	0.96336	0.43406	0.87911	0.56776	0.73442	0.60988	0.77655	0.71611	0.93406	0.80585	1.09523	1.02563	0.88278	1.00549	0.81684	1.38827	0.6923	1.34248	0.51648	2.04761	1.11354	2.40841	0.7564	2.32783	0.55677	1.54395	0.28021
yw; +/UAS-CycGFL;da-Gal4/+	28	2	1	0.4095	1.12614	0.4095	0.9872	0.31444	0.9031	0.44606	0.75868	0.4936	0.80621	0.60877	0.95795	0.69469	1.12065	0.9031	0.89762	0.88482	0.82815	1.26142	0.70018	1.22486	0.51736	1.95429	1.10237	2.30895	0.73126	2.21389	0.53747	1.4223	0.28336
yw; +/UAS-CycGFL;da-Gal4/+	28	2	2	0.40842	1.1227	0.40659	0.989	0.31135	0.90475	0.44871	0.76373	0.48717	0.80402	0.60622	0.95787	0.6923	1.12087	0.90292	0.89743	0.88278	0.83149	1.26006	0.69779	1.22893	0.51648	1.96885	1.10622	2.31501	0.73259	2.2216	0.53662	1.4194	0.2912
yw; +/UAS-CycGFL;da-Gal4/+	29	1	1	0.48263	0.85191	0.53747	0.72029	0.48811	0.61243	0.67093	0.52285	0.69287	0.57586	0.73126	0.76965	0.76051	0.96343	1.01828	0.82449	1.02376	0.76234	1.41864	0.78427	1.44972	0.59597	1.96343	1.4095	2.41499	1.20475	2.40767	1.01279	1.75137	0.44424
yw; +/UAS-CycGFL;da-Gal4/+	29	1	2	0.48351	0.84798	0.54395	0.72344	0.48351	0.60988	0.67215	0.52197	0.69413	0.57875	0.73076	0.76556	0.7619	0.96519	1.02014	0.826	1.02563	0.76007	1.42307	0.78388	1.4542	0.60073	1.96519	1.40842	2.41757	1.20878	2.41024	1.01464	1.74907	0.44322
yw; +/UAS-CycGFL;da-Gal4/+	29	2	1	0.46069	0.89031	0.51005	0.75685	0.45338	0.6563	0.6234	0.54113	0.65996	0.60329	0.70932	0.7861	0.76234	0.97806	1.00731	0.80987	1.00731	0.74223	1.41133	0.73491	1.41499	0.5521	1.95429	1.31627	2.40585	1.08226	2.37294	0.8702	1.7148	0.38391
yw; +/UAS-CycGFL;da-Gal4/+	29	2	2	0.46336	0.88461	0.50366	0.75823	0.44505	0.65567	0.61721	0.54761	0.65018	0.60073	0.70878	0.78388	0.7619	0.97252	1.00915	0.81318	1.00915	0.74541	1.41757	0.73442	1.41574	0.55311	1.9542	1.31684	2.40475	1.08424	2.37728	0.87545	1.72343	0.38095
yw; +/UAS-CycGFL;da-Gal4/+	30	1	1	0.56672	1.02193	0.58683	0.87934	0.51005	0.78976	0.65996	0.66361	0.70383	0.70932	0.78976	0.88117	0.85374	1.05484	1.06764	0.86654	1.05667	0.79524	1.47531	0.73308	1.44241	0.54844	2.11517	1.23217	2.54661	0.93235	2.48628	0.73674	1.71297	0.33272
yw; +/UAS-CycGFL;da-Gal4/+	30	1	2	0.55677	1.01281	0.57508	0.88461	0.50732	0.78937	0.66666	0.65933	0.70329	0.70878	0.78937	0.88644	0.85897	1.05677	1.06776	0.86996	1.05677	0.80036	1.48168	0.73626	1.44505	0.55311	2.10988	1.23259	2.54577	0.92856	2.49083	0.73992	1.71427	0.32966
yw; +/UAS-CycGFL;da-Gal4/+	30	2	1	0.35283	0.89031	0.39122	0.75868	0.31992	0.65082	0.49725	0.54296	0.5265	0.59597	0.60146	0.78427	0.63802	0.9616	0.87568	0.79524	0.87568	0.73308	1.28702	0.7148	1.2925	0.53199	1.88665	1.29067	2.33455	1.04021	2.3053	0.8446	1.585	0.34369
yw; +/UAS-CycGFL;da-Gal4/+	30	2	2	0.35164	0.88644	0.3901	0.76007	0.32234	0.65201	0.50182	0.54029	0.52563	0.5934	0.59523	0.78388	0.64102	0.96519	0.87911	0.7967	0.87911	0.73259	1.28937	0.71428	1.2912	0.5293	1.89193	1.29303	2.33698	1.03479	2.30768	0.84431	1.58973	0.34432
yw; +/UAS-CycGFL;da-Gal4/+	31	1	1	0.62214	1.16925	0.6386	1.03751	0.55077	0.95333	0.6935	0.80695	0.73192	0.85452	0.84171	1.01921	0.93687	1.19304	1.14547	0.97529	1.12534	0.90027	1.53522	0.77767	1.48398	0.59652	2.19395	1.23513	2.57456	0.87282	2.49588	0.66788	1.6999	0.3623
yw; +/UAS-CycGFL;da-Gal4/+	31	1	2	0.62705	1.17001	0.63619	1.0329	0.55027	0.95063	0.68921	0.80438	0.72943	0.85009	0.83546	1.01462	0.93052	1.18464	1.14625	0.9744	1.12431	0.90127	1.53381	0.77696	1.48445	0.59597	2.19195	1.23217	2.57403	0.87202	2.48994	0.66544	1.702	0.3638
yw; +/UAS-CycGFL;da-Gal4/+	31	2	1	0.42634	1.21683	0.42817	1.08508	0.32936	1.00823	0.46294	0.85452	0.50686	0.89478	0.63128	1.05397	0.73375	1.21683	0.92772	0.97712	0.90393	0.91308	1.301	0.75571	1.23879	0.58005	1.98352	1.1601	2.34217	0.77035	2.24519	0.57456	1.44556	0.32753
yw; +/UAS-CycGFL;da-Gal4/+	31	2	2	0.42961	1.21937	0.42778	1.08409	0.33089	1.00548	0.45886	0.85009	0.50639	0.89031	0.62888	1.0457	0.7276	1.2084	0.92687	0.97623	0.90676	0.91041	1.29981	0.75319	1.23948	0.57952	1.9744	1.15722	2.3382	0.77148	2.24131	0.57221	1.44424	0.32541
yw; +/UAS-CycGFL;da-Gal4/+	32	1	1	0.68252	1.20768	0.68069	1.08142	0.61116	0.99176	0.74473	0.84354	0.78499	0.88929	0.88563	1.05397	0.98444	1.22232	1.1784	1.00823	1.16376	0.94235	1.57364	0.82159	1.51143	0.6386	2.21225	1.25708	2.58005	0.91857	2.50868	0.72644	1.72918	0.40439
yw; +/UAS-CycGFL;da-Gal4/+	32	1	2	0.68007	1.20292	0.6819	1.07678	0.60694	0.9872	0.74222	0.84094	0.78427	0.88665	0.89031	1.05118	0.98171	1.21937	1.1755	1.00182	1.16453	0.93601	1.57403	0.82084	1.51188	0.63985	2.21572	1.25594	2.57769	0.9159	2.50822	0.72577	1.72577	0.40036
yw; +/UAS-CycGFL;da-Gal4/+	32	2	1	0.37877	1.05763	0.40622	0.92772	0.35498	0.82891	0.50137	0.70814	0.53979	0.75571	0.6075	0.93321	0.66605	1.11985	0.90393	0.93138	0.89478	0.86733	1.29002	0.81244	1.27172	0.62397	1.92131	1.33028	2.30923	1.03934	2.25617	0.8344	1.52241	0.4172
yw; +/UAS-CycGFL;da-Gal4/+	32	2	2	0.37659	1.05484	0.41499	0.92138	0.34552	0.82449	0.49725	0.70383	0.53382	0.75137	0.6106	0.93235	0.6691	1.11517	0.9031	0.92504	0.89579	0.85923	1.28701	0.80987	1.27056	0.62339	1.91773	1.32723	2.30712	1.03656	2.25045	0.83546	1.5265	0.41681
yw; +/UAS-CycGFL;da-Gal4/+	33	1	1	0.55626	1.2516	0.55992	1.10704	0.45745	1.03385	0.58005	0.87465	0.63311	0.91857	0.7612	1.07593	0.87099	1.24062	1.07227	1.00091	1.04665	0.93504	1.44556	0.78499	1.38883	0.59469	2.18847	1.16742	2.54345	0.78133	2.45379	0.59469	1.58828	0.33119
yw; +/UAS-CycGFL;da-Gal4/+	33	1	2	0.55758	1.24131	0.55758	1.11151	0.4552	1.03839	0.58318	0.87751	0.63254	0.9159	0.75868	1.07129	0.8702	1.23765	1.06946	1.00182	1.0457	0.93601	1.44424	0.78427	1.38573	0.5978	2.19012	1.16818	2.54113	0.78427	2.44972	0.59414	1.58866	0.33272
yw; +/UAS-CycGFL;da-Gal4/+	33	2	1	0.37694	1.1107	0.38792	0.97529	0.31655	0.88014	0.46477	0.74656	0.49954	0.79597	0.60201	0.96797	0.68252	1.1473	0.90942	0.94052	0.89844	0.87099	1.30283	0.78499	1.27355	0.58554	1.95974	1.27904	2.39524	0.95516	2.33851	0.75754	1.51509	0.35864
yw; +/UAS-CycGFL;da-Gal4/+	33	2	2	0.37659	1.10968	0.39488	0.97623	0.31444	0.88299	0.46069	0.74588	0.50091	0.79341	0.5978	0.96709	0.68372	1.14259	0.90859	0.93784	0.89579	0.86837	1.29798	0.77879	1.27239	0.585	1.95612	1.27422	2.39487	0.95246	2.34003	0.75502	1.51553	0.35831
yw; +/UAS-CycGFL;da-Gal4/+	34	1	1	0.60933	1.27538	0.60018	1.14181	0.49954	1.05946	0.63677	0.89295	0.68252	0.93504	0.81244	1.09057	0.93138	1.25891	1.10887	1.01189	1.08142	0.94601	1.47117	0.77584	1.41445	0.58554	2.24336	1.13815	2.60018	0.7301	2.48673	0.53796	1.6139	0.32021
yw; +/UAS-CycGFL;da-Gal4/+	34	1	2	0.60877	1.27422	0.60146	1.13711	0.50091	1.0585	0.62888	0.89396	0.67824	0.93418	0.81535	1.08775	0.93418	1.25228	1.11334	1.00913	1.08043	0.93784	1.46983	0.7733	1.41316	0.58683	2.23948	1.13711	2.59597	0.7276	2.48811	0.53747	1.61425	0.31444
yw; +/UAS-CycGFL;da-Gal4/+	34	2	1	0.4666	1.27355	0.46843	1.13815	0.38243	1.05397	0.52698	0.90027	0.56724	0.94784	0.68069	1.10887	0.77767	1.27538	0.99542	1.0558	0.97895	0.98078	1.37419	0.85086	1.31747	0.65324	2.0988	1.28453	2.48307	0.91491	2.39158	0.71546	1.5279	0.40073
yw; +/UAS-CycGFL;da-Gal4/+	34	2	2	0.46252	1.27056	0.46617	1.13528	0.38025	1.04935	0.52102	0.89579	0.56672	0.93967	0.67641	1.10603	0.77513	1.27056	0.99085	1.05301	0.97623	0.98171	1.37294	0.85191	1.31626	0.6563	2.09871	1.28336	2.47714	0.91407	2.39122	0.71297	1.53016	0.40219
yw; +/UAS-CycGFL;da-Gal4/+	35	1	1	0.5526	1.19853	0.5526	1.06312	0.4483	0.98993	0.58005	0.82891	0.62214	0.87099	0.73924	1.02104	0.8472	1.18389	1.02653	0.94784	1.00823	0.88014	1.39249	0.72827	1.33577	0.54528	2.09697	1.08508	2.45379	0.68435	2.34949	0.50869	1.54437	0.28728
yw; +/UAS-CycGFL;da-Gal4/+	35	1	2	0.54661	1.19561	0.55027	1.06581	0.44424	0.98903	0.57586	0.8318	0.62705	0.86837	0.74222	1.01828	0.84643	1.18098	1.03107	0.94515	1.00731	0.88116	1.3967	0.7276	1.33637	0.54113	2.09871	1.08775	2.45338	0.68738	2.34917	0.50456	1.53747	0.28519
yw; +/UAS-CycGFL;da-Gal4/+	35	2	1	0.42451	1.11619	0.43732	0.9881	0.35132	0.89478	0.50686	0.75022	0.54711	0.79963	0.65507	0.97163	0.7301	1.14364	0.94235	0.93687	0.92955	0.86733	1.31381	0.76486	1.2827	0.57456	2.00731	1.20951	2.39707	0.85635	2.30923	0.66422	1.51326	0.33485
yw; +/UAS-CycGFL;da-Gal4/+	35	2	2	0.42047	1.11334	0.43875	0.9872	0.34552	0.90127	0.51188	0.75137	0.54478	0.80255	0.64716	0.96709	0.73308	1.14442	0.93967	0.93418	0.92138	0.86837	1.31626	0.76233	1.28336	0.57221	2.00365	1.21572	2.3967	0.8574	2.30529	0.66179	1.5137	0.33637
yw; +/UAS-CycGFL;da-Gal4/+	36	1	1	0.67337	1.18023	0.68252	1.05946	0.59835	0.9881	0.72278	0.84903	0.75937	0.88746	0.86367	1.03385	0.95516	1.1967	1.13998	0.98078	1.12168	0.9204	1.49313	0.79048	1.44922	0.62762	2.11893	1.20402	2.48673	0.85635	2.4117	0.65873	1.66514	0.38975
yw; +/UAS-CycGFL;da-Gal4/+	36	1	2	0.67093	1.17915	0.68372	1.05484	0.59963	0.97988	0.72029	0.84277	0.75868	0.88116	0.86288	1.02924	0.95612	1.19378	1.13893	0.98354	1.12248	0.92138	1.49542	0.79341	1.44424	0.62705	2.11882	1.19926	2.48628	0.85009	2.41133	0.65447	1.66361	0.38939
yw; +/UAS-CycGFL;da-Gal4/+	36	2	1	0.43183	1.06861	0.45562	0.9515	0.38243	0.86733	0.51967	0.7429	0.55626	0.79231	0.64592	0.95516	0.72278	1.11802	0.91857	0.93504	0.91857	0.87648	1.30649	0.80146	1.28636	0.62762	1.87008	1.29002	2.28362	0.99542	2.23238	0.7978	1.53522	0.41537
yw; +/UAS-CycGFL;da-Gal4/+	36	2	2	0.43327	1.06946	0.46069	0.94881	0.38391	0.86105	0.52467	0.73857	0.56124	0.7861	0.64533	0.95246	0.71846	1.11517	0.91956	0.93052	0.91407	0.87202	1.3053	0.80438	1.28519	0.62705	1.86837	1.28884	2.28519	0.99451	2.23582	0.79524	1.53564	0.42047
yw; +/UAS-CycGFL;da-Gal4/+	37	1	1	0.56724	1.34126	0.56358	1.20951	0.46111	1.13266	0.58371	0.96248	0.63311	1.00274	0.75937	1.1601	0.89112	1.3193	1.06861	1.07044	1.04117	1.00274	1.40347	0.83074	1.33943	0.64592	2.20493	1.16376	2.50685	0.75571	2.39524	0.57639	1.5279	0.37694
yw; +/UAS-CycGFL;da-Gal4/+	37	1	2	0.57038	1.33637	0.55941	1.21023	0.46069	1.13711	0.57952	0.97074	0.63254	1.00548	0.75685	1.15539	0.89213	1.31444	1.06398	1.06581	1.03839	1.00182	1.40036	0.83363	1.3382	0.64533	2.19926	1.16087	2.50274	0.75319	2.3967	0.57403	1.52467	0.37477
yw; +/UAS-CycGFL;da-Gal4/+	37	2	1	0.43915	1.11619	0.45013	0.98627	0.36047	0.89478	0.51967	0.75022	0.55992	0.7978	0.66788	0.9698	0.76303	1.1473	0.97895	0.92772	0.95516	0.86001	1.3559	0.74839	1.32479	0.55626	2.10429	1.19121	2.46477	0.82525	2.3806	0.63311	1.54437	0.32936
yw; +/UAS-CycGFL;da-Gal4/+	37	2	2	0.44058	1.11334	0.44972	0.98537	0.36014	0.89579	0.51919	0.75137	0.55575	0.79341	0.66727	0.96343	0.76051	1.14625	0.97623	0.9287	0.95429	0.85923	1.35831	0.74588	1.32358	0.55393	2.1042	1.19012	2.45886	0.82449	2.37659	0.62888	1.54478	0.32541
yw; +/UAS-CycGFL;da-Gal4/+	38	1	1	0.4666	1.32113	0.46843	1.18206	0.3623	1.10521	0.50503	0.94967	0.54711	0.98993	0.67154	1.15278	0.7795	1.31564	0.98627	1.08508	0.96431	1.01738	1.34492	0.87099	1.27904	0.69533	2.08417	1.26989	2.44098	0.88746	2.34766	0.69167	1.50045	0.43183
yw; +/UAS-CycGFL;da-Gal4/+	38	1	2	0.46435	1.31626	0.46617	1.18647	0.36014	1.10968	0.49908	0.94515	0.54844	0.98537	0.66361	1.14625	0.77513	1.31078	0.9872	1.08409	0.96892	1.01645	1.34369	0.86837	1.27605	0.69104	2.08226	1.26873	2.43875	0.88665	2.34369	0.68555	1.49908	0.42961
yw; +/UAS-CycGFL;da-Gal4/+	38	2	1	0.34217	1.10887	0.37877	0.97895	0.3129	0.87831	0.46111	0.75571	0.49954	0.80695	0.58188	0.98627	0.65324	1.18023	0.90576	0.98993	0.89661	0.91857	1.30832	0.86367	1.28453	0.67337	1.91399	1.41994	2.36413	1.11985	2.31472	0.91491	1.55718	0.47209
yw; +/UAS-CycGFL;da-Gal4/+	38	2	2	0.33637	1.10237	0.37294	0.97623	0.30712	0.87568	0.46069	0.75319	0.50091	0.80438	0.58318	0.9872	0.64899	1.17367	0.89396	0.99085	0.88665	0.91956	1.3053	0.86471	1.28519	0.67093	1.91773	1.42047	2.36197	1.11882	2.31444	0.90859	1.55758	0.47166
yw; +/UAS-CycGFL;da-Gal4/+	39	1	1	0.59103	1.1601	0.59286	1.03019	0.49771	0.94418	0.6386	0.78865	0.68435	0.8344	0.79597	0.99542	0.88929	1.15827	1.07593	0.93321	1.05397	0.8655	1.46202	0.72461	1.41628	0.54162	2.16651	1.12351	2.5032	0.76303	2.41353	0.57456	1.62305	0.2946
yw; +/UAS-CycGFL;da-Gal4/+	39	1	2	0.59049	1.15904	0.59049	1.02742	0.49725	0.93967	0.64168	0.7861	0.68007	0.82998	0.79524	0.99085	0.89213	1.15539	1.07495	0.93052	1.05301	0.86471	1.46434	0.72394	1.41133	0.54113	2.17184	1.11882	2.50274	0.75868	2.41133	0.57221	1.62157	0.28884
yw; +/UAS-CycGFL;da-Gal4/+	39	2	1	0.44281	0.9387	0.47209	0.81061	0.39341	0.70997	0.56541	0.58371	0.59469	0.63311	0.66971	0.8161	0.73741	1.00457	0.97529	0.8161	0.9698	0.74656	1.37602	0.68618	1.36138	0.49771	1.96523	1.22781	2.38792	0.95516	2.344	0.75388	1.63037	0.30009
yw; +/UAS-CycGFL;da-Gal4/+	39	2	2	0.43875	0.93967	0.46617	0.80804	0.38939	0.70749	0.56489	0.58318	0.59414	0.63254	0.67275	0.81901	0.7404	0.99999	0.97257	0.81535	0.96709	0.74588	1.37659	0.68921	1.35466	0.50091	1.96343	1.23034	2.38756	0.95429	2.34551	0.75137	1.62888	0.29433
yw; +/UAS-CycGFL;da-Gal4/+	40	1	1	0.59286	1.24977	0.59652	1.11253	0.49588	1.03202	0.63677	0.87282	0.67703	0.91491	0.78682	1.07593	0.89478	1.24611	1.10521	1.0064	1.08508	0.93687	1.47117	0.79048	1.40713	0.60933	2.18847	1.1967	2.54345	0.83074	2.4666	0.63677	1.6139	0.35681
yw; +/UAS-CycGFL;da-Gal4/+	40	1	2	0.59232	1.24497	0.59597	1.10968	0.4936	1.02924	0.63436	0.87202	0.67641	0.91407	0.78244	1.07312	0.9031	1.25045	1.1042	0.99817	1.08226	0.93235	1.47166	0.7861	1.40402	0.60877	2.18464	1.19378	2.54113	0.82632	2.46434	0.63254	1.61243	0.35648
yw; +/UAS-CycGFL;da-Gal4/+	40	2	1	0.43732	1.20768	0.45745	1.07593	0.37328	0.97895	0.53796	0.84171	0.57639	0.89478	0.66239	1.07044	0.72827	1.25708	0.95882	1.0558	0.94967	0.98444	1.37602	0.91491	1.35041	0.71912	1.99084	1.42726	2.42817	1.12534	2.37511	0.91125	1.58279	0.51052
yw; +/UAS-CycGFL;da-Gal4/+	40	2	2	0.43692	1.20475	0.4552	1.0786	0.37294	0.97806	0.53747	0.8446	0.57038	0.89213	0.65813	1.07129	0.73126	1.25228	0.95429	1.05667	0.95063	0.9872	1.37477	0.91041	1.351	0.7148	1.99085	1.42961	2.42778	1.12431	2.37111	0.91224	1.585	0.50822
yw; +/UAS-CycGFL;da-Gal4/+	41	1	1	0.61482	1.34675	0.60933	1.22415	0.51601	1.1473	0.63677	0.99359	0.67886	1.03202	0.79231	1.18023	0.90576	1.3376	1.07227	1.10338	1.04848	1.04117	1.41994	0.88746	1.3687	0.71363	2.10246	1.24428	2.4483	0.85086	2.34217	0.6752	1.55169	0.45928
yw; +/UAS-CycGFL;da-Gal4/+	41	1	2	0.61425	1.34369	0.60694	1.21937	0.51371	1.14625	0.63436	0.99268	0.67275	1.03107	0.79158	1.17915	0.89945	1.33272	1.07312	1.10054	1.0457	1.03839	1.42047	0.88299	1.36745	0.71297	2.09871	1.23948	2.44606	0.85557	2.3382	0.6691	1.55575	0.45886
yw; +/UAS-CycGFL;da-Gal4/+	41	2	1	0.54162	1.24611	0.54162	1.11619	0.44647	1.04482	0.57273	0.89478	0.61116	0.93504	0.72095	1.08508	0.83257	1.24062	1.01921	1.01006	0.99908	0.94601	1.38883	0.79963	1.32296	0.62945	2.02378	1.1784	2.38792	0.80695	2.29277	0.61665	1.5096	0.37145
yw; +/UAS-CycGFL;da-Gal4/+	41	2	2	0.54113	1.24131	0.54661	1.11334	0.45155	1.04387	0.57403	0.89213	0.61243	0.93418	0.71846	1.08043	0.82632	1.23765	1.01645	1.00731	0.99999	0.94515	1.38939	0.79707	1.32358	0.62705	2.02559	1.18281	2.38573	0.80804	2.29067	0.61243	1.5137	0.37477
yw; +/UAS-CycGFL;da-Gal4/+	42	1	1	0.49954	1.14547	0.51784	1.01921	0.44647	0.91674	0.61299	0.78499	0.64775	0.83805	0.73924	1.01555	0.80512	1.1967	1.02653	1.00457	1.01372	0.93504	1.41994	0.87648	1.39981	0.68435	2.03293	1.39066	2.45745	1.0924	2.39707	0.89112	1.66148	0.47575
yw; +/UAS-CycGFL;da-Gal4/+	42	1	2	0.50456	1.13893	0.52285	1.01279	0.44424	0.91407	0.6106	0.78793	0.64716	0.83729	0.73674	1.01279	0.80438	1.19195	1.02742	1.00365	1.01828	0.93418	1.41864	0.87385	1.39853	0.6819	2.04204	1.38573	2.45155	1.08592	2.39305	0.89213	1.6563	0.47166
yw; +/UAS-CycGFL;da-Gal4/+	42	2	1	0.46111	1.04848	0.47941	0.92589	0.39341	0.83805	0.54528	0.69899	0.57639	0.7429	0.68435	0.90942	0.75937	1.07593	0.96614	0.87099	0.94967	0.80146	1.34126	0.70082	1.30649	0.51967	1.97804	1.14364	2.3806	0.80878	2.30557	0.62031	1.55352	0.28728
yw; +/UAS-CycGFL;da-Gal4/+	42	2	2	0.468	1.04753	0.47349	0.92321	0.39122	0.83729	0.5393	0.70201	0.57952	0.74405	0.67458	0.90493	0.76233	1.07129	0.96892	0.86471	0.94881	0.80073	1.34186	0.70018	1.30895	0.51919	1.97988	1.14259	2.38025	0.80621	2.30712	0.61791	1.54478	0.28701
yw; +/UAS-CycGFL;da-Gal4/+	43	1	1	0.59469	1.46568	0.56724	1.33211	0.45562	1.26806	0.55809	1.08142	0.61299	1.11253	0.77035	1.24977	0.90942	1.39066	1.04665	1.11985	1.01555	1.05397	1.39615	0.80878	1.28636	0.64226	2.16468	1.07227	2.46843	0.61299	2.33302	0.44281	1.43458	0.34583
yw; +/UAS-CycGFL;da-Gal4/+	43	1	2	0.60146	1.46434	0.56489	1.33272	0.4552	1.2669	0.55941	1.08226	0.61425	1.11151	0.76599	1.24862	0.91224	1.38939	1.04753	1.11882	1.01645	1.04935	1.39488	0.81169	1.28519	0.63985	2.17184	1.06581	2.46434	0.6106	2.34003	0.4351	1.43327	0.35283
yw; +/UAS-CycGFL;da-Gal4/+	43	2	1	0.41171	1.25708	0.40622	1.11619	0.31107	1.03202	0.4483	0.87099	0.48856	0.91674	0.61665	1.07776	0.72278	1.24428	0.92772	0.99908	0.90576	0.93321	1.28087	0.7795	1.22781	0.59469	2.0311	1.1601	2.37694	0.75937	2.26349	0.56175	1.4236	0.34034
yw; +/UAS-CycGFL;da-Gal4/+	43	2	2	0.4095	1.25228	0.40584	1.117	0.31261	1.0329	0.44424	0.8702	0.49177	0.91407	0.61243	1.07495	0.71846	1.23948	0.92687	0.99817	0.89945	0.93235	1.28153	0.77696	1.22486	0.59597	2.04387	1.15904	2.37294	0.75502	2.26508	0.55941	1.42595	0.33455
yw; +/UAS-CycGFL;da-Gal4/+	44	1	1	0.72278	1.47483	0.67886	1.35407	0.5709	1.301	0.66056	1.11436	0.70997	1.14547	0.86001	1.26257	1.00457	1.39432	1.11619	1.13083	1.0741	1.0741	1.41262	0.84354	1.30649	0.68618	2.16834	1.02836	2.42451	0.58737	2.27996	0.43	1.44922	0.38609
yw; +/UAS-CycGFL;da-Gal4/+	44	1	2	0.72212	1.47166	0.67824	1.35466	0.56672	1.30712	0.65996	1.11517	0.70932	1.14259	0.86288	1.26142	1.00731	1.39488	1.11517	1.13162	1.07495	1.07495	1.4095	0.84277	1.30164	0.6819	2.16453	1.02376	2.42412	0.58135	2.28153	0.42413	1.44241	0.38208
yw; +/UAS-CycGFL;da-Gal4/+	44	2	1	0.42268	1.215	0.44098	1.08874	0.36596	0.99176	0.51784	0.86184	0.55077	0.91125	0.63311	1.07959	0.70997	1.26074	0.92589	1.05946	0.91491	0.99176	1.30466	0.91308	1.27721	0.73375	1.93046	1.39249	2.33485	1.08142	2.2763	0.87831	1.53705	0.51418
yw; +/UAS-CycGFL;da-Gal4/+	44	2	2	0.41864	1.21206	0.44058	1.08409	0.36563	0.99085	0.51736	0.86288	0.55027	0.90676	0.63436	1.0786	0.71297	1.25045	0.92687	1.05667	0.91773	0.98903	1.3053	0.91407	1.27422	0.73308	1.92504	1.38939	2.33455	1.0786	2.27422	0.87751	1.54113	0.51188
yw; +/UAS-CycGFL;da-Gal4/+	45	1	1	0.50503	1.1967	0.51235	1.06495	0.42817	0.98261	0.55992	0.82891	0.60384	0.87099	0.72095	1.03202	0.81061	1.20036	0.99725	0.97712	0.97712	0.90759	1.38151	0.77218	1.3193	0.59286	2.05306	1.17657	2.41719	0.81976	2.33851	0.62214	1.54803	0.33485
yw; +/UAS-CycGFL;da-Gal4/+	45	1	2	0.50639	1.19378	0.51371	1.0585	0.4223	0.97806	0.55941	0.82632	0.60146	0.8702	0.71297	1.03107	0.80987	1.19378	0.99451	0.9744	0.97623	0.90676	1.38208	0.76965	1.31626	0.59049	2.04753	1.1755	2.41498	0.81901	2.33089	0.62705	1.55027	0.3382
yw; +/UAS-CycGFL;da-Gal4/+	45	2	1	0.45379	1.06129	0.47941	0.9387	0.40622	0.83988	0.56358	0.70814	0.60384	0.75937	0.68618	0.94235	0.75388	1.12168	0.97895	0.93138	0.97529	0.85818	1.37602	0.78682	1.34858	0.59835	2.0128	1.301	2.41353	0.98993	2.35681	0.79231	1.61207	0.38609
yw; +/UAS-CycGFL;da-Gal4/+	45	2	2	0.45338	1.06032	0.47714	0.93601	0.40402	0.84094	0.56489	0.71297	0.5978	0.76051	0.69286	0.93967	0.75319	1.117	0.97806	0.9287	0.97257	0.8574	1.37659	0.78976	1.34734	0.5978	2.01462	1.30164	2.41681	0.99085	2.35831	0.78793	1.61243	0.38574
yw; +/UAS-CycGFL;da-Gal4/+	46	1	1	0.63128	1.44373	0.61848	1.31747	0.51601	1.24611	0.61116	1.07776	0.66788	1.10887	0.80329	1.24611	0.92955	1.39432	1.08874	1.13083	1.05763	1.07227	1.387	0.87099	1.301	0.70265	2.18847	1.12351	2.45013	0.6935	2.32387	0.52515	1.46385	0.4172
yw; +/UAS-CycGFL;da-Gal4/+	46	1	2	0.62705	1.44972	0.61425	1.31261	0.51188	1.24497	0.60877	1.06764	0.66179	1.1042	0.80438	1.24314	0.93235	1.39305	1.08592	1.12796	1.05667	1.06581	1.38939	0.86837	1.29615	0.69652	2.18646	1.12979	2.45338	0.69104	2.31809	0.52833	1.4552	0.42047
yw; +/UAS-CycGFL;da-Gal4/+	46	2	1	0.34766	1.19121	0.36047	1.06129	0.28728	0.96431	0.42817	0.82708	0.4666	0.87648	0.55626	1.04482	0.64409	1.22232	0.86733	1.0064	0.84903	0.93504	1.22781	0.82891	1.18023	0.64409	1.91216	1.28819	2.28362	0.94784	2.21408	0.75205	1.41445	0.40988
yw; +/UAS-CycGFL;da-Gal4/+	46	2	2	0.34734	1.19012	0.35831	1.06032	0.28519	0.9616	0.42778	0.82449	0.46617	0.86654	0.56307	1.04204	0.6435	1.21389	0.86288	1.00182	0.84826	0.93601	1.22851	0.82998	1.17732	0.64716	1.91773	1.28701	2.28336	0.94149	2.21389	0.74954	1.41316	0.41133
yw; +/UAS-CycGFL;da-Gal4/+	47	1	1	0.65141	1.5279	0.61665	1.40164	0.5032	1.36138	0.58188	1.17108	0.63494	1.19853	0.78682	1.31198	0.93138	1.43092	1.03934	1.16193	0.98627	1.10887	1.29917	0.86184	1.18572	0.70265	2.0494	1.01555	2.28911	0.55077	2.14638	0.39524	1.29917	0.40988
yw; +/UAS-CycGFL;da-Gal4/+	47	1	2	0.65265	1.52467	0.61243	1.40402	0.49908	1.36014	0.57403	1.1755	0.62522	1.19926	0.78427	1.30895	0.9287	1.43327	1.03107	1.1627	0.98903	1.10786	1.3053	0.86288	1.19012	0.70566	2.05484	1.01462	2.28519	0.54844	2.14625	0.39488	1.29798	0.4095
yw; +/UAS-CycGFL;da-Gal4/+	47	2	1	0.45745	1.0064	0.48673	0.88197	0.42451	0.78316	0.59652	0.67337	0.62397	0.72644	0.68618	0.90759	0.73192	1.09972	0.9881	0.92772	0.98444	0.85818	1.37602	0.83988	1.37602	0.6569	1.89569	1.4053	2.33668	1.15278	2.30191	0.94235	1.63952	0.47941
yw; +/UAS-CycGFL;da-Gal4/+	47	2	2	0.45338	1.00548	0.49177	0.87934	0.42595	0.77879	0.59414	0.67275	0.62339	0.72394	0.68372	0.90493	0.73126	1.0914	0.9872	0.9287	0.98537	0.85923	1.37842	0.83546	1.38025	0.6563	1.9031	1.40402	2.3382	1.15356	2.30164	0.93967	1.63985	0.48628
yw; +/UAS-CycGFL;da-Gal4/+	48	1	1	0.51052	1.01372	0.53979	0.88746	0.47392	0.7795	0.65507	0.66605	0.68984	0.72278	0.75937	0.91125	0.82159	1.10338	1.06312	0.92955	1.05763	0.86001	1.49862	0.82525	1.47849	0.64043	2.07502	1.40713	2.52149	1.14912	2.48856	0.92772	1.73467	0.45196
yw; +/UAS-CycGFL;da-Gal4/+	48	1	2	0.51371	1.01462	0.5393	0.89031	0.47349	0.77696	0.65082	0.66544	0.68372	0.71846	0.75868	0.90859	0.82084	1.10237	1.0585	0.92504	1.05484	0.85374	1.49542	0.82815	1.48263	0.63802	2.07495	1.40767	2.51188	1.14807	2.48263	0.9287	1.73674	0.44972
yw; +/UAS-CycGFL;da-Gal4/+	48	2	1	0.37511	1.08142	0.40073	0.94784	0.32936	0.8472	0.48673	0.71912	0.53064	0.76669	0.60933	0.95333	0.68801	1.13998	0.92589	0.94235	0.91125	0.87282	1.33211	0.79963	1.30649	0.61116	1.9634	1.32296	2.38792	1.01921	2.33851	0.81427	1.55352	0.40073
yw; +/UAS-CycGFL;da-Gal4/+	48	2	2	0.37659	1.07495	0.39853	0.94698	0.32358	0.85009	0.48263	0.72029	0.52102	0.76965	0.61425	0.94698	0.68738	1.13528	0.91956	0.93784	0.90859	0.86837	1.33089	0.79524	1.30895	0.60877	1.96526	1.32175	2.38391	1.02376	2.34003	0.81718	1.55575	0.40036
yw; +/UAS-CycGFL;da-Gal4/+	49	1	1	0.56724	1.26074	0.55992	1.12351	0.4666	1.05031	0.58188	0.88563	0.6258	0.92589	0.75937	1.07593	0.86184	1.2333	1.03751	0.99542	1.01006	0.93138	1.37785	0.77218	1.30283	0.6075	2.09148	1.12534	2.42451	0.72827	2.32204	0.54894	1.50228	0.33485
yw; +/UAS-CycGFL;da-Gal4/+	49	1	2	0.56672	1.25594	0.55941	1.12248	0.46069	1.04753	0.58318	0.88848	0.63071	0.92687	0.75685	1.07312	0.85923	1.22851	1.03107	0.99451	1.00731	0.9287	1.37659	0.7733	1.29981	0.60694	2.09506	1.12796	2.42047	0.72394	2.31626	0.54844	1.50822	0.33455
yw; +/UAS-CycGFL;da-Gal4/+	49	2	1	0.48673	1.41262	0.46294	1.27721	0.36596	1.21317	0.47392	1.04665	0.52332	1.07959	0.66056	1.21683	0.76852	1.37053	0.92589	1.12534	0.90027	1.05763	1.26257	0.87831	1.18206	0.71363	2.0128	1.16559	2.3074	0.74839	2.19395	0.57456	1.35041	0.42817
yw; +/UAS-CycGFL;da-Gal4/+	49	2	2	0.47897	1.41133	0.46617	1.27605	0.36197	1.21389	0.47531	1.0457	0.52102	1.08043	0.66179	1.21389	0.77696	1.36928	0.9287	1.12065	0.90127	1.05667	1.25776	0.87385	1.18098	0.70566	2.01645	1.15722	2.30164	0.74588	2.18829	0.57769	1.35283	0.42778
yw; +/UAS-CycGFL;da-Gal4/+	50	1	1	0.53979	1.49862	0.52332	1.35955	0.4172	1.29002	0.53979	1.11802	0.58737	1.15461	0.72095	1.30283	0.85269	1.45837	1.02836	1.19304	0.99542	1.13266	1.37236	0.93321	1.29368	0.75388	2.16285	1.23147	2.45928	0.81427	2.33851	0.63311	1.473	0.47941
yw; +/UAS-CycGFL;da-Gal4/+	50	1	2	0.53747	1.48994	0.52285	1.36014	0.41681	1.29067	0.53747	1.117	0.585	1.15356	0.71846	1.30347	0.84826	1.4552	1.02924	1.19378	0.99451	1.13162	1.37294	0.93052	1.29433	0.75137	2.16818	1.23034	2.45703	0.81169	2.34186	0.63619	1.46617	0.4808
yw; +/UAS-CycGFL;da-Gal4/+	50	2	1	0.39341	1.00091	0.42634	0.87282	0.34766	0.76486	0.51784	0.64409	0.55077	0.69899	0.6258	0.87648	0.69899	1.06495	0.96065	0.87831	0.95516	0.80512	1.36504	0.74473	1.3376	0.55443	1.96889	1.30283	2.41536	0.98993	2.36413	0.7795	1.59926	0.35315
yw; +/UAS-CycGFL;da-Gal4/+	50	2	2	0.39488	1.00365	0.41864	0.86288	0.34734	0.76599	0.51371	0.64533	0.54478	0.69835	0.62339	0.87385	0.70018	1.06398	0.96343	0.87568	0.95795	0.80804	1.36562	0.7404	1.3382	0.5521	1.96891	1.29798	2.41133	0.98537	2.3638	0.77879	1.5978	0.35283
yw; +/UAS-CycGFL;da-Gal4/+	51	1	1	0.52515	1.26257	0.53247	1.13266	0.43915	1.04665	0.58005	0.89295	0.62031	0.93687	0.71912	1.09972	0.82159	1.27172	1.01738	1.05031	1.00091	0.98261	1.4053	0.84903	1.36321	0.66422	2.07136	1.29368	2.4483	0.9515	2.36413	0.75571	1.57913	0.43732
yw; +/UAS-CycGFL;da-Gal4/+	51	1	2	0.52467	1.26142	0.53382	1.12796	0.43875	1.04387	0.58318	0.89213	0.62339	0.93418	0.72029	1.09689	0.82449	1.27239	1.01828	1.04753	0.99999	0.97623	1.40219	0.84826	1.36014	0.65996	2.06763	1.29067	2.44423	0.95429	2.36928	0.75502	1.57403	0.43692
yw; +/UAS-CycGFL;da-Gal4/+	51	2	1	0.54894	1.14181	0.56358	1.01006	0.46843	0.9204	0.61848	0.77401	0.65507	0.81976	0.76669	0.98627	0.86184	1.15461	1.0558	0.93504	1.03568	0.8655	1.42909	0.74656	1.38151	0.56907	2.12442	1.17108	2.47575	0.81976	2.39341	0.6258	1.60841	0.32387
yw; +/UAS-CycGFL;da-Gal4/+	51	2	2	0.55027	1.13528	0.56124	1.00913	0.468	0.92504	0.61974	0.77513	0.6563	0.81901	0.76416	0.98537	0.8574	1.15904	1.05667	0.93235	1.03473	0.86654	1.42778	0.74588	1.38573	0.56489	2.117	1.17001	2.47531	0.81901	2.39122	0.62157	1.60694	0.32175
yw; +/UAS-CycGFL;da-Gal4/+	52	1	1	0.56907	1.22232	0.55809	1.08691	0.46294	1.0064	0.60933	0.85269	0.64958	0.89295	0.76303	1.04848	0.88014	1.21317	1.07227	0.97346	1.04848	0.90759	1.43458	0.75022	1.37602	0.57273	2.15004	1.13083	2.51234	0.75388	2.42817	0.55992	1.57547	0.3129
yw; +/UAS-CycGFL;da-Gal4/+	52	1	2	0.56124	1.21754	0.56124	1.08043	0.46252	1.00182	0.60511	0.84826	0.64899	0.88665	0.76599	1.04753	0.87751	1.21389	1.07312	0.9744	1.04935	0.90493	1.43509	0.74771	1.37659	0.56855	2.15721	1.13162	2.51005	0.74954	2.41864	0.55575	1.57403	0.31261
yw; +/UAS-CycGFL;da-Gal4/+	52	2	1	0.4666	1.06861	0.47941	0.94052	0.38426	0.85269	0.54162	0.71546	0.58371	0.7612	0.68435	0.92223	0.77767	1.09423	0.99542	0.8838	0.97529	0.81976	1.36687	0.6935	1.32662	0.51601	2.06404	1.15095	2.42634	0.80878	2.344	0.60201	1.54254	0.29277
yw; +/UAS-CycGFL;da-Gal4/+	52	2	2	0.46435	1.07312	0.47349	0.94149	0.38574	0.85191	0.5393	0.7148	0.57952	0.75868	0.68372	0.92138	0.77879	1.09506	0.99085	0.88299	0.97257	0.81535	1.36562	0.68921	1.32723	0.51371	2.05484	1.14807	2.4223	0.80987	2.34003	0.60146	1.5393	0.2925
yw; +/UAS-CycGFL;da-Gal4/+	53	1	1	0.4172	1.20951	0.41354	1.07593	0.3129	0.99176	0.45562	0.83074	0.5032	0.87465	0.62397	1.03568	0.73924	1.20402	0.95333	0.97163	0.92223	0.9021	1.31381	0.75205	1.26989	0.56175	2.1171	1.14364	2.45196	0.75571	2.35315	0.56541	1.47666	0.30375
yw; +/UAS-CycGFL;da-Gal4/+	53	1	2	0.41316	1.21023	0.41316	1.07495	0.31261	0.99268	0.45703	0.83363	0.49725	0.87385	0.62522	1.03839	0.73491	1.20658	0.94881	0.96892	0.92138	0.9031	1.31261	0.75319	1.27056	0.55941	2.12065	1.14076	2.44972	0.75319	2.35648	0.56489	1.48263	0.29981
yw; +/UAS-CycGFL;da-Gal4/+	53	2	1	0.45562	1.20585	0.46294	1.07044	0.35864	0.98627	0.50503	0.82342	0.55077	0.86733	0.66788	1.03202	0.78682	1.20402	0.98078	0.96614	0.95699	0.89478	1.36138	0.74656	1.31198	0.5526	2.11527	1.1601	2.4849	0.77767	2.38609	0.58554	1.51875	0.30741
yw; +/UAS-CycGFL;da-Gal4/+	53	2	2	0.45886	1.20292	0.46617	1.06764	0.36014	0.98903	0.50091	0.82449	0.5521	0.86471	0.67093	1.02559	0.78427	1.20292	0.98171	0.96709	0.95429	0.89396	1.36014	0.74771	1.31078	0.5521	2.11882	1.15539	2.48628	0.77879	2.38573	0.57952	1.52285	0.29981
yw; +/UAS-CycGFL;da-Gal4/+	54	1	1	0.50137	1.16559	0.50686	1.03568	0.42085	0.9387	0.57456	0.79231	0.61848	0.84171	0.71729	1.01372	0.80146	1.18572	1.03202	0.9698	1.02104	0.90027	1.41811	0.78865	1.38151	0.59286	2.0988	1.25891	2.49222	0.91674	2.42268	0.70997	1.62122	0.3623
yw; +/UAS-CycGFL;da-Gal4/+	54	1	2	0.49908	1.16636	0.51005	1.03107	0.42047	0.93418	0.57586	0.79524	0.6106	0.84277	0.71846	1.01462	0.80438	1.18647	1.0329	0.96892	1.01645	0.89762	1.42047	0.78793	1.38025	0.59597	2.0914	1.25776	2.49177	0.91224	2.41681	0.70932	1.62522	0.36014
yw; +/UAS-CycGFL;da-Gal4/+	54	2	1	0.49954	1.2516	0.49222	1.11985	0.40073	1.03751	0.55077	0.88197	0.59469	0.92589	0.70448	1.08874	0.81793	1.25525	1.01921	1.0247	0.99725	0.95333	1.38883	0.81244	1.33943	0.62031	2.11161	1.22598	2.47758	0.8472	2.3806	0.64592	1.54071	0.37511
yw; +/UAS-CycGFL;da-Gal4/+	54	2	2	0.49542	1.24497	0.48811	1.12065	0.40219	1.03473	0.54661	0.87751	0.585	0.91956	0.70018	1.0914	0.80987	1.25411	1.0201	1.02193	0.99451	0.95063	1.38756	0.80621	1.34003	0.61791	2.10237	1.22486	2.47166	0.84643	2.37659	0.6435	1.5393	0.37659
yw; +/UAS-CycGFL;da-Gal4/+	55	1	1	0.53979	1.24977	0.54345	1.11802	0.44281	1.03934	0.58005	0.89112	0.61848	0.92955	0.73741	1.08142	0.84354	1.24245	1.02287	1.01738	1.00091	0.94784	1.38334	0.80146	1.30832	0.63494	2.06038	1.18938	2.40987	0.80146	2.31472	0.6258	1.51326	0.37511
yw; +/UAS-CycGFL;da-Gal4/+	55	1	2	0.54296	1.24497	0.54113	1.11882	0.44606	1.04021	0.58135	0.89213	0.62157	0.93052	0.72943	1.08226	0.84094	1.23583	1.0201	1.00731	0.99817	0.94698	1.38573	0.80438	1.3053	0.63071	2.06215	1.19012	2.4095	0.80621	2.31809	0.62522	1.51553	0.37294
yw; +/UAS-CycGFL;da-Gal4/+	55	2	1	0.41537	1.19121	0.42268	1.06312	0.32753	0.98627	0.47209	0.83805	0.51601	0.87831	0.63128	1.03568	0.72461	1.19487	0.91674	0.96797	0.89478	0.90393	1.29185	0.77767	1.23696	0.60201	1.97255	1.17291	2.3257	0.81061	2.23421	0.61848	1.44556	0.35315
yw; +/UAS-CycGFL;da-Gal4/+	55	2	2	0.42413	1.19743	0.42595	1.06581	0.32723	0.9872	0.47166	0.83912	0.51188	0.87934	0.62157	1.0329	0.72029	1.19743	0.91773	0.9744	0.89213	0.90676	1.28884	0.7733	1.23583	0.59597	1.97806	1.17184	2.32358	0.80987	2.23582	0.61974	1.44424	0.35466
yw; +/UAS-CycGFL;da-Gal4/+	56	1	1	0.51601	1.23696	0.50686	1.10521	0.41354	1.03019	0.54528	0.87099	0.59469	0.91674	0.70082	1.06678	0.82159	1.23147	1.01555	1.00091	1.00091	0.93504	1.39432	0.78682	1.3376	0.60567	2.10246	1.18755	2.47026	0.81061	2.37328	0.61665	1.54437	0.35864
yw; +/UAS-CycGFL;da-Gal4/+	56	1	2	0.51919	1.23583	0.51005	1.1042	0.41499	1.02376	0.53564	0.87568	0.59963	0.91041	0.70566	1.06215	0.82449	1.22669	1.01462	0.99999	0.99085	0.9287	1.39488	0.78427	1.34003	0.60329	2.1042	1.18098	2.46434	0.81718	2.36928	0.6106	1.54661	0.36014
yw; +/UAS-CycGFL;da-Gal4/+	56	2	1	0.47026	1.11436	0.4666	0.98444	0.37328	0.90576	0.49954	0.74839	0.54345	0.78865	0.66239	0.94235	0.78499	1.10155	0.96248	0.86184	0.94418	0.79597	1.30832	0.6386	1.24428	0.46294	2.03842	0.99725	2.38792	0.59652	2.29642	0.41902	1.44556	0.20128
yw; +/UAS-CycGFL;da-Gal4/+	56	2	2	0.47714	1.11151	0.46252	0.97988	0.36745	0.90493	0.49542	0.74954	0.5393	0.7861	0.65813	0.93784	0.7861	1.09689	0.96343	0.86837	0.93784	0.79158	1.30712	0.63436	1.24497	0.46252	2.04387	0.99451	2.3967	0.59414	2.29615	0.41499	1.43875	0.20658
yw; +/UAS-CycGFL;da-Gal4/+	57	1	1	0.59286	1.31198	0.58371	1.1784	0.4666	1.11619	0.58737	0.94052	0.63677	0.98078	0.79048	1.11985	0.9021	1.26989	1.06861	1.02287	1.03385	0.95333	1.40347	0.76486	1.3193	0.59103	2.15736	1.07593	2.47026	0.64043	2.35864	0.46477	1.50228	0.32021
yw; +/UAS-CycGFL;da-Gal4/+	57	1	2	0.59049	1.30712	0.57952	1.17915	0.46435	1.11882	0.58683	0.94515	0.63802	0.98171	0.7861	1.12248	0.89579	1.26508	1.06398	1.01828	1.03473	0.95246	1.40036	0.76599	1.31992	0.59597	2.1627	1.07312	2.46617	0.63619	2.35465	0.47166	1.50822	0.31444
yw; +/UAS-CycGFL;da-Gal4/+	57	2	1	0.45928	1.11802	0.46843	0.98444	0.3806	0.89478	0.52881	0.75022	0.56907	0.7978	0.68069	0.96614	0.75754	1.13815	0.98627	0.92589	0.96797	0.85818	1.35955	0.7429	1.32113	0.55992	2.08417	1.20402	2.45379	0.85086	2.37328	0.64958	1.55901	0.31107
yw; +/UAS-CycGFL;da-Gal4/+	57	2	2	0.45155	1.11151	0.46617	0.98171	0.37659	0.89579	0.5265	0.75137	0.56307	0.79707	0.6819	0.96526	0.76782	1.13893	0.99085	0.91956	0.96892	0.85191	1.36014	0.74588	1.31809	0.55393	2.0914	1.20292	2.44972	0.85557	2.36745	0.63985	1.55575	0.31444
yw; +/UAS-CycGFL;da-Gal4/+	58	1	1	0.45013	1.20768	0.45562	1.07959	0.36413	0.99359	0.51601	0.84354	0.56358	0.88746	0.66422	1.05763	0.77401	1.23147	0.96797	1.01738	0.95699	0.94418	1.34858	0.83257	1.30649	0.64409	2.08417	1.2644	2.44281	0.90576	2.35498	0.70814	1.52607	0.40988
yw; +/UAS-CycGFL;da-Gal4/+	58	1	2	0.4552	1.21023	0.45886	1.0786	0.37111	0.9872	0.51736	0.83546	0.55941	0.88482	0.66727	1.05484	0.77148	1.234	0.96892	1.01279	0.95063	0.94149	1.34734	0.82815	1.30347	0.64168	2.08409	1.26325	2.44241	0.89945	2.35831	0.70749	1.52467	0.40767
yw; +/UAS-CycGFL;da-Gal4/+	58	2	1	0.49771	1.27721	0.50686	1.14181	0.40622	1.05946	0.56175	0.90393	0.60567	0.94784	0.71729	1.11436	0.81976	1.29002	1.02104	1.06495	0.99725	0.99725	1.38517	0.87465	1.34675	0.67886	2.14455	1.28453	2.49405	0.92772	2.39524	0.7301	1.56084	0.43549
yw; +/UAS-CycGFL;da-Gal4/+	58	2	2	0.50274	1.27422	0.51371	1.13711	0.40584	1.05484	0.5521	0.90127	0.5978	0.94332	0.71663	1.11334	0.81718	1.29433	1.01645	1.0585	0.99085	0.99085	1.38391	0.87202	1.34003	0.68007	2.15173	1.28336	2.48994	0.9287	2.40036	0.72212	1.56306	0.42961
yw; +/UAS-CycGFL;da-Gal4/+	59	1	1	0.54528	1.18938	0.55443	1.06129	0.47941	0.97529	0.61299	0.82525	0.64958	0.86733	0.76486	1.03202	0.84354	1.20402	1.05031	0.97895	1.02653	0.91491	1.41079	0.78499	1.3559	0.59835	2.1171	1.18938	2.44647	0.83074	2.35864	0.6386	1.56084	0.35681
yw; +/UAS-CycGFL;da-Gal4/+	59	1	2	0.55027	1.19378	0.55393	1.06032	0.468	0.98171	0.60877	0.8318	0.65447	0.87385	0.76416	1.02924	0.85009	1.20658	1.05667	0.97623	1.03107	0.90859	1.4095	0.78427	1.35283	0.59963	2.11517	1.19926	2.44972	0.82632	2.35648	0.63985	1.55575	0.36014
yw; +/UAS-CycGFL;da-Gal4/+	59	2	1	0.48673	1.13998	0.50869	1.01006	0.42085	0.92223	0.57456	0.78133	0.62214	0.82525	0.70631	0.99908	0.79414	1.1784	1.01555	0.96797	1.00091	0.89661	1.3687	0.80329	1.33028	0.61482	2.0677	1.25891	2.40987	0.93138	2.33851	0.72827	1.5645	0.38792
yw; +/UAS-CycGFL;da-Gal4/+	59	2	2	0.48994	1.13893	0.50456	1.01462	0.42595	0.91956	0.57769	0.7733	0.61791	0.82449	0.70566	0.99634	0.79341	1.18281	1.01462	0.96526	1.00365	0.89945	1.36928	0.80438	1.32906	0.61425	2.06763	1.25228	2.40584	0.9287	2.33637	0.73126	1.56489	0.38391
yw; +/UAS-CycGFL;da-Gal4/+	60	1	1	0.4412	0.99361	0.45396	0.86417	0.37192	0.77666	0.52324	0.63627	0.5597	0.67821	0.67274	0.84776	0.76207	1.03008	0.9608	0.80583	0.94439	0.74019	1.34913	0.62716	1.31996	0.44849	2.03828	1.08295	2.40108	0.73655	2.32087	0.54329	1.53691	0.21695
yw; +/UAS-CycGFL;da-Gal4/+	60	1	2	0.44383	0.99177	0.45479	0.86757	0.36712	0.77808	0.5242	0.63196	0.5589	0.67579	0.66849	0.84566	0.74703	1.01552	0.9662	0.8073	0.94977	0.74155	1.35342	0.62648	1.32419	0.44566	2.04383	1.08493	2.40547	0.73789	2.32876	0.54246	1.53789	0.21552
yw; +/UAS-CycGFL;da-Gal4/+	60	2	1	0.44667	1.0009	0.45578	0.87146	0.37374	0.78395	0.52142	0.63992	0.55788	0.68368	0.67638	0.85141	0.74566	1.02096	0.96262	0.81312	0.93892	0.74931	1.3309	0.64174	1.30719	0.45031	2.03099	1.08477	2.39926	0.76207	2.32269	0.56335	1.54056	0.21877
yw; +/UAS-CycGFL;da-Gal4/+	60	2	2	0.44383	0.99725	0.45479	0.87123	0.37442	0.78538	0.52237	0.64474	0.5589	0.6831	0.67031	0.85479	0.74703	1.01917	0.96072	0.81643	0.94063	0.75068	1.33333	0.64109	1.30776	0.45296	2.03287	1.09406	2.39999	0.76164	2.32693	0.56255	1.54155	0.221
yw; +/UAS-CycGFL;da-Gal4/+	61	1	1	0.46125	1.05013	0.47037	0.92069	0.37739	0.84047	0.51777	0.69826	0.55241	0.73837	0.66362	0.89881	0.75478	1.06289	0.94439	0.84776	0.92433	0.78213	1.30719	0.6618	1.26708	0.4886	1.98723	1.07383	2.32998	0.74202	2.26253	0.55241	1.47492	0.24977
yw; +/UAS-CycGFL;da-Gal4/+	61	1	2	0.46027	1.0484	0.46757	0.92602	0.38173	0.84018	0.52054	0.69954	0.55525	0.73972	0.66849	0.90045	0.75068	1.05935	0.94429	0.85114	0.92967	0.78721	1.30958	0.66118	1.27123	0.48767	1.98903	1.07397	2.33972	0.74155	2.26483	0.55525	1.47579	0.2484
yw; +/UAS-CycGFL;da-Gal4/+	61	2	1	0.49225	1.06836	0.50683	0.94439	0.40838	0.85688	0.54694	0.71649	0.58158	0.7566	0.69644	0.91704	0.77848	1.0793	0.96809	0.86781	0.94986	0.804	1.34001	0.68185	1.30719	0.49772	2.0164	1.09024	2.35915	0.75113	2.27893	0.56153	1.50774	0.27164
yw; +/UAS-CycGFL;da-Gal4/+	61	2	2	0.49132	1.06849	0.49862	0.94429	0.41095	0.85844	0.54977	0.71598	0.5863	0.75616	0.69771	0.91872	0.78173	1.0831	0.96986	0.86757	0.94977	0.80365	1.34429	0.68127	1.30958	0.50045	2.02374	1.09223	2.36529	0.75068	2.28492	0.56073	1.50867	0.27031
yw; +/UAS-CycGFL;da-Gal4/+	62	1	1	0.42844	1.06289	0.4339	0.92798	0.33181	0.85323	0.47766	0.69279	0.52324	0.7329	0.63445	0.90245	0.72014	1.06836	0.91704	0.84594	0.89334	0.77848	1.29808	0.64174	1.24885	0.44667	2.02369	1.05742	2.3628	0.69826	2.27893	0.49225	1.45487	0.19507
yw; +/UAS-CycGFL;da-Gal4/+	62	1	2	0.42374	1.06483	0.42922	0.9315	0.33607	0.85479	0.48036	0.69588	0.51872	0.73241	0.63196	0.9041	0.7178	1.06849	0.91872	0.84931	0.89497	0.78173	1.30045	0.64109	1.24931	0.44748	2.03104	1.05753	2.36894	0.69771	2.28858	0.48949	1.45935	0.1936
yw; +/UAS-CycGFL;da-Gal4/+	62	2	1	0.4412	1.04831	0.44667	0.91339	0.35551	0.82771	0.49589	0.67274	0.54147	0.71832	0.64904	0.88605	0.73837	1.05378	0.93527	0.82953	0.91704	0.7639	1.32543	0.61987	1.28349	0.43208	2.02734	1.04831	2.38832	0.68185	2.29717	0.47219	1.48769	0.18778
yw; +/UAS-CycGFL;da-Gal4/+	62	2	2	0.43835	1.04292	0.44566	0.91872	0.35251	0.83104	0.49497	0.67579	0.53515	0.7178	0.65388	0.88767	0.73972	1.0557	0.93698	0.83104	0.91506	0.76346	1.32602	0.621	1.28401	0.43287	2.03287	1.05022	2.39269	0.68127	2.30136	0.47305	1.48858	0.1863
yw; +/UAS-CycGFL;da-Gal4/+	63	1	1	0.45396	1.06654	0.46308	0.93345	0.37192	0.84229	0.50865	0.69279	0.54694	0.73472	0.66727	0.9061	0.74384	1.07383	0.94986	0.84594	0.9298	0.77666	1.2999	0.65268	1.25979	0.4649	2.03828	1.05378	2.37009	0.69644	2.28258	0.49589	1.4731	0.22242
yw; +/UAS-CycGFL;da-Gal4/+	63	1	2	0.45662	1.06483	0.46027	0.93515	0.37077	0.84748	0.50776	0.69406	0.54246	0.73607	0.66483	0.9041	0.7452	1.07397	0.94977	0.84748	0.93333	0.77808	1.30228	0.6557	1.26027	0.46757	2.04383	1.0557	2.37625	0.69771	2.2831	0.49497	1.47579	0.22283
yw; +/UAS-CycGFL;da-Gal4/+	63	2	1	0.48495	1.00637	0.49589	0.86964	0.40109	0.78213	0.54147	0.6381	0.58158	0.68368	0.69279	0.85141	0.77301	1.02825	0.9845	0.80765	0.96809	0.74019	1.36554	0.61987	1.32543	0.43026	2.03828	1.06289	2.40291	0.72014	2.32451	0.51959	1.54238	0.20236
yw; +/UAS-CycGFL;da-Gal4/+	63	2	2	0.48219	1.00639	0.49315	0.87671	0.40365	0.78538	0.54246	0.64292	0.58264	0.68675	0.68858	0.85296	0.7726	1.02648	0.98447	0.80913	0.9662	0.74155	1.3662	0.62283	1.32967	0.43104	2.042	1.06483	2.40913	0.72146	2.32876	0.52237	1.5452	0.20273
yw; +/UAS-CycGFL;da-Gal4/+	64	1	1	0.51412	1.01731	0.51595	0.88787	0.42844	0.79854	0.56153	0.64721	0.6071	0.69097	0.71832	0.85688	0.804	1.01914	0.98085	0.804	0.96262	0.73837	1.36007	0.60163	1.31631	0.4175	2.04557	1.02278	2.41932	0.67274	2.34092	0.47948	1.51139	0.18596
yw; +/UAS-CycGFL;da-Gal4/+	64	1	2	0.51324	1.01552	0.51324	0.88949	0.42922	0.80182	0.56073	0.65205	0.60456	0.69223	0.70867	0.85662	0.80365	1.021	0.98264	0.80547	0.96438	0.73789	1.36072	0.60273	1.31872	0.41826	2.05113	1.02465	2.42191	0.67762	2.34337	0.48036	1.51232	0.18447
yw; +/UAS-CycGFL;da-Gal4/+	64	2	1	0.44484	1.02278	0.44849	0.88787	0.36098	0.80218	0.49407	0.65451	0.536	0.69644	0.64904	0.86052	0.72561	1.02278	0.93163	0.80765	0.91157	0.74384	1.30172	0.61622	1.25797	0.43026	1.99088	1.03919	2.35551	0.69826	2.28076	0.50136	1.45852	0.19325
yw; +/UAS-CycGFL;da-Gal4/+	64	2	2	0.44383	1.01917	0.44566	0.89132	0.35799	0.8073	0.4968	0.65753	0.53515	0.69954	0.64292	0.86209	0.72876	1.02648	0.92967	0.81278	0.91141	0.74337	1.3041	0.61552	1.25661	0.43104	1.99451	1.04109	2.35981	0.70136	2.28675	0.50045	1.46301	0.18995
yw; +/UAS-CycGFL;da-Gal4/+	65	1	1	0.46125	1.08112	0.46854	0.94986	0.37739	0.86781	0.51959	0.71467	0.56517	0.76025	0.66727	0.91886	0.75296	1.08842	0.94803	0.86781	0.92798	0.80218	1.33272	0.67274	1.26344	0.49954	2.02005	1.10482	2.39744	0.75113	2.31904	0.55423	1.49498	0.2443
yw; +/UAS-CycGFL;da-Gal4/+	65	1	2	0.46027	1.07397	0.46575	0.95707	0.37625	0.86757	0.52237	0.71598	0.56438	0.75616	0.67214	0.92054	0.75251	1.08675	0.95159	0.87123	0.9315	0.80365	1.33333	0.67214	1.2694	0.49862	2.02374	1.10684	2.39817	0.75433	2.32328	0.55342	1.49771	0.24292
yw; +/UAS-CycGFL;da-Gal4/+	65	2	1	0.44484	1.05925	0.44667	0.9298	0.35551	0.84047	0.49954	0.68732	0.54147	0.7329	0.65451	0.90063	0.73655	1.07018	0.94439	0.85141	0.9298	0.78213	1.31631	0.65451	1.27255	0.46308	2.04922	1.08477	2.39926	0.73472	2.32269	0.536	1.49498	0.21877
yw; +/UAS-CycGFL;da-Gal4/+	65	2	2	0.44566	1.0557	0.44383	0.9315	0.35981	0.84018	0.50045	0.68675	0.53698	0.73241	0.65205	0.90045	0.73789	1.07214	0.94611	0.85296	0.93333	0.78173	1.31689	0.65753	1.27488	0.46575	2.06027	1.08858	2.40182	0.73424	2.32693	0.53333	1.49954	0.21735
yw; +/UAS-CycGFL;da-Gal4/+	66	1	1	0.47766	1.0556	0.47766	0.92433	0.38833	0.83682	0.53418	0.69097	0.57611	0.7329	0.68003	0.89699	0.77301	1.06289	0.97173	0.84958	0.9535	0.78577	1.35277	0.66362	1.30355	0.48313	2.02734	1.09024	2.3865	0.75478	2.30628	0.55059	1.5205	0.23518
yw; +/UAS-CycGFL;da-Gal4/+	66	1	2	0.47671	1.05022	0.48036	0.9242	0.38904	0.83835	0.53333	0.69041	0.57168	0.73241	0.68493	0.90228	0.77077	1.06666	0.97534	0.85296	0.95525	0.78538	1.35525	0.66666	1.3041	0.47853	2.02922	1.09223	2.39269	0.75433	2.3105	0.55342	1.52511	0.23926
yw; +/UAS-CycGFL;da-Gal4/+	66	2	1	0.4886	0.9845	0.49954	0.85141	0.39927	0.76936	0.54147	0.62169	0.58158	0.66727	0.68915	0.82953	0.7803	0.99544	0.9845	0.7803	0.96262	0.71467	1.36736	0.5907	1.33272	0.39562	2.03828	1.01549	2.39015	0.67456	2.3154	0.47766	1.5278	0.17137
yw; +/UAS-CycGFL;da-Gal4/+	66	2	2	0.48767	0.98082	0.49315	0.85479	0.40182	0.7726	0.54246	0.6283	0.58264	0.66849	0.69223	0.83104	0.77808	0.99543	0.9863	0.78173	0.9662	0.7178	1.36986	0.5936	1.33333	0.39817	2.04383	1.01735	2.39269	0.67397	2.31597	0.47671	1.53059	0.16803
yw; +/UAS-CycGFL;da-Gal4/+	67	1	1	0.43208	1.06472	0.43937	0.93345	0.35551	0.84594	0.48495	0.69097	0.52689	0.74019	0.63992	0.9061	0.72196	1.06289	0.93345	0.84411	0.90245	0.77848	1.29443	0.64357	1.2525	0.45031	2.02369	1.06289	2.39926	0.69462	2.30993	0.49589	1.45305	0.20783
yw; +/UAS-CycGFL;da-Gal4/+	67	1	2	0.43104	1.06483	0.43652	0.93881	0.33972	0.85296	0.48219	0.69406	0.5242	0.74155	0.63013	0.90593	0.73059	1.06666	0.93515	0.84566	0.91141	0.7799	1.29497	0.64292	1.25296	0.44931	2.03104	1.06301	2.40365	0.69406	2.31597	0.49862	1.45388	0.20639
yw; +/UAS-CycGFL;da-Gal4/+	67	2	1	0.46308	1.03554	0.46854	0.9061	0.37556	0.81859	0.51959	0.67091	0.55788	0.71467	0.67274	0.88422	0.75296	1.04466	0.95897	0.82771	0.93892	0.76025	1.33272	0.63992	1.27255	0.44484	2.0948	1.05195	2.43755	0.70008	2.35551	0.51048	1.51321	0.18413
yw; +/UAS-CycGFL;da-Gal4/+	67	2	2	0.46027	1.03744	0.46757	0.90958	0.3726	0.82009	0.51872	0.67031	0.5589	0.7105	0.67214	0.88219	0.74885	1.04657	0.95707	0.82922	0.94246	0.76346	1.33333	0.63744	1.27488	0.442	2.1041	1.05205	2.44383	0.69588	2.36164	0.51141	1.51963	0.18082
yw; +/UAS-CycGFL;da-Gal4/+	68	1	1	0.44849	1.0319	0.45578	0.90063	0.36827	0.8113	0.51412	0.6618	0.55788	0.70555	0.66909	0.88422	0.74019	1.05925	0.95168	0.84229	0.93527	0.77301	1.32725	0.65633	1.2999	0.46125	1.99452	1.11029	2.36827	0.76207	2.29717	0.56335	1.52597	0.22789
yw; +/UAS-CycGFL;da-Gal4/+	68	1	2	0.44566	1.0283	0.45662	0.90228	0.36347	0.80913	0.51506	0.66301	0.54977	0.70867	0.66301	0.88401	0.74155	1.06301	0.95159	0.842	0.93698	0.7726	1.32419	0.6557	1.30045	0.46392	1.99999	1.11415	2.37077	0.75981	2.29588	0.56073	1.52328	0.22831
yw; +/UAS-CycGFL;da-Gal4/+	68	2	1	0.46125	1.07748	0.46308	0.94256	0.37374	0.8587	0.5123	0.69826	0.55788	0.74202	0.67274	0.91157	0.76207	1.07565	0.96444	0.84594	0.93709	0.77666	1.30537	0.63081	1.26344	0.43573	2.03281	1.02825	2.36827	0.65268	2.27893	0.46308	1.4731	0.19507
yw; +/UAS-CycGFL;da-Gal4/+	68	2	2	0.4621	1.07579	0.46027	0.94611	0.37442	0.86027	0.50958	0.69954	0.55342	0.73972	0.66666	0.91141	0.76529	1.08127	0.96072	0.84748	0.93881	0.7799	1.30958	0.63378	1.26757	0.43835	2.042	1.0283	2.3726	0.65205	2.27945	0.46027	1.47579	0.19178
yw; +/UAS-CycGFL;da-Gal4/+	69	1	1	0.46308	1.05378	0.45761	0.92616	0.37192	0.835	0.51048	0.67638	0.55423	0.72379	0.67274	0.89152	0.76207	1.0556	0.96262	0.82588	0.94256	0.7566	1.3309	0.61257	1.27985	0.42844	2.05651	1.01367	2.37556	0.65086	2.28623	0.45761	1.48222	0.18049
yw; +/UAS-CycGFL;da-Gal4/+	69	1	2	0.46027	1.05022	0.46027	0.92602	0.36712	0.842	0.51141	0.67945	0.55342	0.72146	0.67397	0.89314	0.75799	1.05935	0.96438	0.82557	0.94063	0.75799	1.33333	0.61369	1.28401	0.42922	2.06027	1.01552	2.38173	0.6484	2.29406	0.46027	1.48127	0.18082
yw; +/UAS-CycGFL;da-Gal4/+	69	2	1	0.40473	1.05378	0.40656	0.92616	0.31905	0.84229	0.46854	0.69097	0.50501	0.73655	0.62169	0.90245	0.69826	1.06654	0.9061	0.85323	0.89152	0.78577	1.27985	0.65815	1.23974	0.46854	1.98358	1.08477	2.32816	0.72743	2.24976	0.52689	1.46034	0.22971
yw; +/UAS-CycGFL;da-Gal4/+	69	2	2	0.40913	1.06118	0.4073	0.92785	0.31598	0.84383	0.46027	0.68858	0.50776	0.73059	0.62283	0.9041	0.70136	1.06849	0.90958	0.85296	0.89132	0.78721	1.28219	0.66118	1.24383	0.47123	1.98173	1.08493	2.33241	0.72876	2.25205	0.52602	1.46483	0.22831
yw; +/UAS-CycGFL;da-Gal4/+	70	1	1	0.43573	1.00455	0.45578	0.87875	0.35186	0.78942	0.50136	0.6381	0.53965	0.68368	0.65633	0.85141	0.73655	1.01914	0.94621	0.80218	0.92616	0.7329	1.30902	0.61257	1.28167	0.42114	2.02369	1.04101	2.3865	0.6855	2.29899	0.49225	1.50956	0.18049
yw; +/UAS-CycGFL;da-Gal4/+	70	1	2	0.43835	1.00821	0.44566	0.87671	0.35251	0.78904	0.4968	0.64109	0.53881	0.6831	0.66118	0.85114	0.73607	1.01735	0.94794	0.80365	0.92967	0.73424	1.30958	0.61187	1.28584	0.42191	2.0347	1.04109	2.38903	0.68493	2.30684	0.49497	1.5105	0.17899
yw; +/UAS-CycGFL;da-Gal4/+	70	2	1	0.4175	1.02096	0.42661	0.88787	0.33545	0.80036	0.47766	0.64721	0.52142	0.69279	0.63081	0.86235	0.72196	1.03008	0.9298	0.80583	0.9061	0.73472	1.28714	0.60528	1.25432	0.41385	1.9927	1.03372	2.36098	0.67456	2.27529	0.47401	1.46945	0.16772
yw; +/UAS-CycGFL;da-Gal4/+	70	2	2	0.41643	1.01917	0.42374	0.88584	0.33241	0.80182	0.47853	0.65022	0.52054	0.69406	0.63196	0.86209	0.72146	1.03196	0.93698	0.8073	0.90776	0.73789	1.28949	0.60639	1.25479	0.41278	1.99817	1.03378	2.36346	0.67762	2.27762	0.47488	1.47214	0.16803
yw; +/UAS-CycGFL;da-Gal4/+	71	1	1	0.3938	1.07018	0.40109	0.94439	0.31175	0.85141	0.45578	0.69644	0.50318	0.74202	0.61075	0.91157	0.69279	1.08477	0.89516	0.8587	0.87328	0.7876	1.29808	0.65086	1.24703	0.46308	2.03099	1.06654	2.35915	0.71467	2.27529	0.51412	1.45305	0.2133
yw; +/UAS-CycGFL;da-Gal4/+	71	1	2	0.39817	1.07579	0.39634	0.94429	0.3105	0.85479	0.45662	0.69954	0.4968	0.74155	0.61187	0.91324	0.69771	1.08675	0.90045	0.86027	0.88219	0.79086	1.29862	0.65022	1.25114	0.4621	2.0347	1.07031	2.35981	0.7178	2.27945	0.51506	1.4557	0.21369
yw; +/UAS-CycGFL;da-Gal4/+	71	2	1	0.40656	1.03372	0.41203	0.90792	0.32999	0.81859	0.47401	0.66727	0.51595	0.71285	0.63445	0.88605	0.70738	1.05195	0.91157	0.83864	0.88969	0.77119	1.31813	0.63992	1.26891	0.44484	2.01275	1.07201	2.3628	0.71832	2.28076	0.51959	1.47857	0.21148
yw; +/UAS-CycGFL;da-Gal4/+	71	2	2	0.41095	1.03378	0.40913	0.90776	0.33059	0.82009	0.47671	0.66666	0.51324	0.71232	0.63378	0.88767	0.70502	1.05753	0.91324	0.84018	0.89132	0.77077	1.32054	0.64109	1.27488	0.44566	2.01461	1.07762	2.36346	0.72511	2.2831	0.52054	1.47762	0.20821
yw; +/UAS-CycGFL;da-Gal4/+	72	1	1	0.37921	1.09024	0.39015	0.95897	0.29717	0.87511	0.4412	0.72014	0.48131	0.76572	0.59799	0.93527	0.67274	1.10665	0.86781	0.88058	0.85141	0.80765	1.26162	0.65998	1.21604	0.47948	1.95259	1.10118	2.32451	0.73837	2.24065	0.536	1.44575	0.23336
yw; +/UAS-CycGFL;da-Gal4/+	72	1	2	0.3799	1.09223	0.38904	0.96072	0.29771	0.87305	0.43835	0.7178	0.47671	0.75981	0.5936	0.93333	0.67397	1.10502	0.87305	0.87853	0.85479	0.80913	1.26209	0.66483	1.21643	0.48036	1.94885	1.10136	2.33059	0.73607	2.24109	0.53881	1.44657	0.23378
yw; +/UAS-CycGFL;da-Gal4/+	72	2	1	0.4339	1.05378	0.44849	0.92433	0.35551	0.835	0.49772	0.6855	0.54147	0.73472	0.65268	0.90428	0.72926	1.07383	0.93163	0.8587	0.91157	0.79307	1.32178	0.67091	1.28167	0.48313	2.03645	1.10482	2.38285	0.76207	2.30446	0.57064	1.51139	0.24794
yw; +/UAS-CycGFL;da-Gal4/+	72	2	2	0.4347	1.0484	0.44566	0.92237	0.35616	0.8347	0.50045	0.68858	0.53881	0.73241	0.65205	0.9041	0.72511	1.07945	0.9315	0.86209	0.91689	0.79634	1.32419	0.67214	1.28401	0.48036	2.04566	1.10867	2.39086	0.76529	2.30502	0.56803	1.5105	0.24292
yw; +/UAS-CycGFL;da-Gal4/+	73	1	1	0.42844	1.03554	0.4339	0.90428	0.33545	0.82771	0.48495	0.67274	0.52689	0.71285	0.65086	0.87146	0.73472	1.03919	0.93527	0.81312	0.91704	0.74749	1.32725	0.61075	1.28896	0.42114	2.02552	1.03737	2.39379	0.68368	2.30081	0.48313	1.48404	0.18778
yw; +/UAS-CycGFL;da-Gal4/+	73	1	2	0.43104	1.03196	0.43104	0.90593	0.33424	0.82557	0.48584	0.66849	0.5242	0.7105	0.6484	0.87488	0.73607	1.03744	0.93698	0.81278	0.91689	0.74703	1.32785	0.61369	1.29132	0.42374	2.0347	1.03561	2.40182	0.6831	2.30136	0.48219	1.48858	0.18447
yw; +/UAS-CycGFL;da-Gal4/+	73	2	1	0.43755	1.0793	0.43937	0.94803	0.35004	0.8587	0.50318	0.70191	0.54329	0.74931	0.66362	0.92069	0.73472	1.08477	0.93163	0.87511	0.91522	0.80765	1.34913	0.68732	1.31449	0.47766	2.05104	1.11576	2.42479	0.78395	2.3628	0.59434	1.51868	0.2443
yw; +/UAS-CycGFL;da-Gal4/+	73	2	2	0.43287	1.07579	0.442	0.94794	0.34885	0.86575	0.50228	0.70684	0.54429	0.75068	0.65936	0.92237	0.74155	1.08858	0.93333	0.87123	0.91506	0.80547	1.35159	0.68858	1.31689	0.47853	2.06575	1.1178	2.43287	0.78538	2.36346	0.59543	1.52145	0.24109
yw; +/UAS-CycGFL;da-Gal4/+	74	1	1	0.40291	1.09753	0.41203	0.95897	0.31358	0.87875	0.45943	0.72196	0.49772	0.76572	0.61075	0.93709	0.70373	1.09936	0.89881	0.87511	0.87693	0.80947	1.28167	0.65998	1.23609	0.47584	1.99817	1.06107	2.34092	0.69462	2.25159	0.49772	1.44393	0.2206
yw; +/UAS-CycGFL;da-Gal4/+	74	1	2	0.40547	1.10136	0.4073	0.96803	0.31415	0.87853	0.45479	0.72511	0.4968	0.76712	0.61187	0.93698	0.70136	1.10136	0.90045	0.87853	0.87853	0.80547	1.28584	0.66118	1.23835	0.47488	2.00547	1.06666	2.34703	0.69406	2.25753	0.50045	1.44657	0.21917
yw; +/UAS-CycGFL;da-Gal4/+	74	2	1	0.49225	1.03008	0.50136	0.89334	0.4102	0.8113	0.55423	0.65633	0.59252	0.70373	0.70738	0.87693	0.78213	1.04101	0.98814	0.82588	0.96991	0.75843	1.38559	0.63081	1.34001	0.45396	2.07109	1.06836	2.43572	0.71467	2.36098	0.51959	1.56426	0.21148
yw; +/UAS-CycGFL;da-Gal4/+	74	2	2	0.48767	1.0283	0.4968	0.89862	0.4073	0.81095	0.55707	0.65936	0.59543	0.70502	0.70684	0.87671	0.78721	1.04474	0.9936	0.82739	0.97534	0.75981	1.38812	0.63196	1.34246	0.45479	2.07671	1.07031	2.442	0.71598	2.36529	0.52054	1.56529	0.21004
yw; +/UAS-CycGFL;da-Gal4/+	75	1	1	0.50136	1.10118	0.50136	0.96262	0.40656	0.8824	0.53965	0.72743	0.58705	0.77119	0.70191	0.93163	0.79854	1.09571	0.99544	0.86964	0.96991	0.80036	1.33819	0.65815	1.29626	0.47584	2.0875	1.03737	2.41202	0.66545	2.31357	0.47401	1.50774	0.22789
yw; +/UAS-CycGFL;da-Gal4/+	75	1	2	0.49315	1.09588	0.4968	0.96803	0.4073	0.88401	0.53881	0.73059	0.58447	0.76894	0.70136	0.93333	0.80182	1.09771	0.99725	0.87123	0.96986	0.80182	1.34246	0.66118	1.30045	0.47671	2.09497	1.04292	2.41643	0.67214	2.31963	0.47488	1.50867	0.22648
yw; +/UAS-CycGFL;da-Gal4/+	75	2	1	0.45031	1.06107	0.46308	0.92433	0.36645	0.83682	0.51412	0.6855	0.55423	0.73108	0.67274	0.90245	0.7566	1.07201	0.95897	0.84776	0.93527	0.7803	1.34548	0.65086	1.30902	0.45943	2.06198	1.06472	2.41385	0.69826	2.32816	0.50865	1.51503	0.21148
yw; +/UAS-CycGFL;da-Gal4/+	75	2	2	0.44931	1.05753	0.45844	0.92967	0.36894	0.83835	0.51324	0.68858	0.55707	0.73059	0.66849	0.90593	0.75799	1.07397	0.9589	0.85114	0.93881	0.78538	1.34429	0.65022	1.30958	0.46027	2.06757	1.06849	2.42008	0.70319	2.33607	0.50776	1.51598	0.21187
yw; +/UAS-CycGFL;da-Gal4/+	76	1	1	0.45761	1.02278	0.47037	0.89152	0.37739	0.80218	0.53418	0.65633	0.57976	0.70373	0.66909	0.87511	0.75843	1.04466	0.9772	0.83135	0.95715	0.75843	1.35642	0.6381	1.33272	0.4412	2.04192	1.08842	2.41932	0.75113	2.34092	0.55241	1.53509	0.21513
yw; +/UAS-CycGFL;da-Gal4/+	76	1	2	0.46027	1.01735	0.46757	0.89314	0.37808	0.80365	0.53515	0.66118	0.57351	0.70502	0.67031	0.87488	0.75981	1.04657	0.98082	0.83104	0.95525	0.76164	1.3589	0.64292	1.33515	0.43835	2.06027	1.09223	2.42374	0.75251	2.3525	0.55342	1.53789	0.21552
yw; +/UAS-CycGFL;da-Gal4/+	76	2	1	0.45031	1.07383	0.45031	0.94074	0.35916	0.85141	0.50318	0.69826	0.54694	0.74566	0.63263	0.91704	0.74931	1.0793	0.94621	0.85505	0.92433	0.78577	1.33272	0.64904	1.29626	0.45578	2.03099	1.07748	2.39379	0.74384	2.32269	0.54512	1.49863	0.22424
yw; +/UAS-CycGFL;da-Gal4/+	76	2	2	0.45114	1.07397	0.44931	0.94611	0.36164	0.85114	0.50228	0.69771	0.54246	0.73972	0.65388	0.91324	0.75068	1.08127	0.94611	0.86027	0.92602	0.78538	1.33698	0.6484	1.29862	0.45844	2.0347	1.07945	2.39817	0.74155	2.32328	0.54611	1.50136	0.22648
yw; +/UAS-CycGFL;da-Gal4/+	77	1	1	0.46672	1.12123	0.46308	0.98997	0.37009	0.90975	0.50318	0.74931	0.54512	0.79124	0.66362	0.94986	0.75843	1.103	0.93345	0.87693	0.91157	0.81677	1.29261	0.66545	1.22515	0.47766	2.00728	1.0319	2.33727	0.66909	2.24794	0.48495	1.41841	0.22789
yw; +/UAS-CycGFL;da-Gal4/+	77	1	2	0.46575	1.11598	0.46575	0.9863	0.36894	0.90776	0.50593	0.74885	0.54246	0.78721	0.66483	0.95159	0.75981	1.10502	0.93698	0.88401	0.91324	0.81643	1.29497	0.66666	1.22922	0.47488	2.00547	1.03196	2.34155	0.67031	2.2557	0.48584	1.42282	0.22283
yw; +/UAS-CycGFL;da-Gal4/+	77	2	1	0.43026	1.05742	0.43755	0.92798	0.34822	0.84411	0.48678	0.69644	0.52506	0.73837	0.6381	0.9061	0.71467	1.07018	0.92251	0.85323	0.89881	0.7876	1.26344	0.66727	1.2288	0.47948	1.95624	1.09389	2.32816	0.75113	2.25706	0.56153	1.44758	0.24247
yw; +/UAS-CycGFL;da-Gal4/+	77	2	2	0.42739	1.05205	0.43835	0.92602	0.34703	0.842	0.48401	0.69223	0.52237	0.73607	0.63561	0.90776	0.71598	1.07214	0.91872	0.85296	0.89862	0.78721	1.2694	0.67031	1.23104	0.48219	1.95798	1.09588	2.33241	0.75251	2.25753	0.56073	1.44657	0.24474
yw; +/UAS-CycGFL;da-Gal4/+	78	1	1	0.46125	1.06107	0.46125	0.91704	0.36645	0.83864	0.50318	0.68185	0.54876	0.72379	0.68003	0.88969	0.75843	1.0556	0.95533	0.82224	0.93345	0.7566	1.33454	0.60528	1.27438	0.42114	2.04192	0.99908	2.39197	0.62898	2.29899	0.4339	1.48222	0.16772
yw; +/UAS-CycGFL;da-Gal4/+	78	1	2	0.46027	1.05935	0.46027	0.92785	0.36529	0.84383	0.5041	0.68675	0.54611	0.72694	0.67762	0.88949	0.75251	1.0557	0.95525	0.82557	0.92967	0.75433	1.33515	0.60456	1.27853	0.41826	2.05113	1.00273	2.39451	0.6283	2.29771	0.43287	1.47945	0.16986
yw; +/UAS-CycGFL;da-Gal4/+	78	2	1	0.43026	1.05742	0.44302	0.92798	0.34275	0.835	0.4886	0.68368	0.53418	0.72561	0.64721	0.89881	0.72743	1.06472	0.92433	0.84958	0.90792	0.7803	1.31813	0.65086	1.27802	0.46125	2.00911	1.08659	2.3865	0.74019	2.30081	0.53965	1.49316	0.22424
yw; +/UAS-CycGFL;da-Gal4/+	78	2	2	0.42922	1.05753	0.43835	0.92602	0.3452	0.842	0.49132	0.69223	0.53333	0.72876	0.64657	0.89862	0.73241	1.07031	0.92602	0.84931	0.91141	0.7799	1.32054	0.65205	1.28036	0.46392	2.01095	1.09041	2.38903	0.73972	2.30684	0.54063	1.49771	0.22283
yw; +/UAS-CycGFL;da-Gal4/+	79	1	1	0.47401	1.13399	0.46308	1.00455	0.37374	0.92069	0.50318	0.75478	0.55241	0.79489	0.67456	0.95897	0.77483	1.12123	0.94803	0.88605	0.92616	0.81677	1.32725	0.65633	1.26891	0.46854	2.06016	1.04831	2.40108	0.67638	2.3081	0.47401	1.46216	0.21148
yw; +/UAS-CycGFL;da-Gal4/+	79	1	2	0.47488	1.13424	0.4621	1.00273	0.36164	0.9242	0.50045	0.75433	0.54977	0.79451	0.67397	0.95707	0.77808	1.12146	0.94977	0.88584	0.92967	0.81826	1.32785	0.6557	1.2694	0.47305	2.06575	1.05205	2.40913	0.67762	2.30684	0.47488	1.46118	0.21004
yw; +/UAS-CycGFL;da-Gal4/+	79	2	1	0.38103	1.05378	0.39015	0.91886	0.30081	0.82771	0.45396	0.67456	0.49407	0.72561	0.59799	0.89881	0.68185	1.07383	0.8824	0.85688	0.87146	0.7876	1.30719	0.67274	1.25979	0.48131	1.96535	1.1504	2.35551	0.82224	2.29352	0.61987	1.48586	0.24977
yw; +/UAS-CycGFL;da-Gal4/+	79	2	2	0.3799	1.05205	0.38904	0.92054	0.30319	0.82739	0.44931	0.67945	0.49497	0.72694	0.58812	0.90045	0.68127	1.07579	0.88401	0.86027	0.87488	0.79086	1.31141	0.67397	1.26209	0.48584	1.96894	1.15433	2.36346	0.82374	2.29771	0.61917	1.48675	0.2484
yw; +/UAS-CycGFL;da-Gal4/+	80	1	1	0.51048	1.07383	0.50318	0.94986	0.40473	0.87146	0.54512	0.71102	0.5907	0.75296	0.7092	0.90975	0.79671	1.06654	0.98997	0.83864	0.96809	0.77483	1.34913	0.62351	1.30719	0.4339	2.07292	1.00637	2.40291	0.62898	2.30446	0.43755	1.51321	0.18596
yw; +/UAS-CycGFL;da-Gal4/+	80	1	2	0.50776	1.07762	0.49862	0.94794	0.40365	0.86757	0.54429	0.71232	0.58447	0.75068	0.70502	0.91141	0.79999	1.06666	0.99177	0.84383	0.96803	0.77442	1.35342	0.6283	1.31141	0.43652	2.07853	1.00456	2.4073	0.63013	2.31232	0.43835	1.51232	0.18812
yw; +/UAS-CycGFL;da-Gal4/+	80	2	1	0.44849	0.99179	0.45396	0.86599	0.36463	0.77483	0.51959	0.62898	0.5597	0.67638	0.67091	0.84594	0.74384	1.00637	0.9608	0.80583	0.94074	0.73472	1.34366	0.62716	1.31084	0.43755	2.02005	1.06836	2.36645	0.73108	2.30993	0.54876	1.53509	0.20601
yw; +/UAS-CycGFL;da-Gal4/+	80	2	2	0.44931	0.98812	0.45479	0.86575	0.36529	0.77808	0.51872	0.63196	0.5589	0.67579	0.67214	0.84931	0.7452	1.01004	0.9589	0.8073	0.94063	0.73789	1.34246	0.6283	1.30593	0.44018	2.02008	1.07397	2.3799	0.73789	2.31415	0.54429	1.53789	0.19908
yw; +/UAS-CycGFL;da-Gal4/+	81	1	1	0.42661	1.09571	0.42844	0.9535	0.33181	0.87146	0.47037	0.70738	0.52142	0.75478	0.62169	0.92433	0.7329	1.09936	0.92433	0.86599	0.90245	0.79854	1.31813	0.65268	1.26708	0.45578	2.02552	1.07565	2.40108	0.73472	2.32269	0.52142	1.46763	0.20419
yw; +/UAS-CycGFL;da-Gal4/+	81	1	2	0.42557	1.09771	0.42557	0.96072	0.33241	0.87488	0.47123	0.71415	0.51689	0.75799	0.62283	0.9242	0.73059	1.09954	0.92602	0.8694	0.90593	0.79817	1.31689	0.65205	1.26757	0.45662	2.02922	1.0831	2.40365	0.73789	2.32876	0.52054	1.47031	0.20639
yw; +/UAS-CycGFL;da-Gal4/+	81	2	1	0.32999	1.07201	0.33181	0.93709	0.237	0.84776	0.3865	0.69097	0.42844	0.73837	0.52871	0.90428	0.63992	1.07748	0.82224	0.85323	0.804	0.78213	1.21604	0.64904	1.16681	0.45761	1.92889	1.09389	2.29899	0.74566	2.22789	0.54694	1.38194	0.20601
yw; +/UAS-CycGFL;da-Gal4/+	81	2	2	0.32876	1.07579	0.33241	0.94246	0.23926	0.84931	0.38904	0.69223	0.42557	0.73972	0.53698	0.90776	0.64292	1.0831	0.82739	0.85662	0.8073	0.78173	1.22009	0.6484	1.17077	0.45479	1.93789	1.09406	2.30319	0.74703	2.23744	0.54611	1.37899	0.20639
yw; +/UAS-CycGFL;da-Gal4/+	82	1	1	0.49407	1.12488	0.49042	0.99361	0.39927	0.91339	0.51959	0.76207	0.56699	0.80036	0.69279	0.95533	0.78942	1.11212	0.9608	0.8824	0.93345	0.81859	1.31084	0.65268	1.24885	0.48495	2.04739	1.02643	2.35915	0.64721	2.25523	0.4412	1.43481	0.21695
yw; +/UAS-CycGFL;da-Gal4/+	82	1	2	0.49315	1.12146	0.49132	0.99725	0.39999	0.91506	0.52054	0.76164	0.56986	0.79999	0.69041	0.95525	0.79451	1.11598	0.9662	0.88584	0.93698	0.81826	1.31689	0.65205	1.25114	0.48584	2.04931	1.03196	2.36164	0.65205	2.25935	0.43835	1.43744	0.21917
yw; +/UAS-CycGFL;da-Gal4/+	82	2	1	0.45396	1.04101	0.46308	0.91886	0.36098	0.83864	0.50136	0.68003	0.54512	0.72196	0.6618	0.88787	0.74749	1.05013	0.93709	0.82953	0.91157	0.76572	1.30719	0.62898	1.24156	0.45031	1.9927	1.0319	2.34639	0.68003	2.26253	0.47037	1.4731	0.18231
yw; +/UAS-CycGFL;da-Gal4/+	82	2	2	0.45479	1.0484	0.45479	0.91872	0.36529	0.83652	0.50228	0.68127	0.54611	0.72328	0.66483	0.88949	0.75251	1.05388	0.93333	0.83104	0.91506	0.76712	1.31141	0.63013	1.242	0.44748	2.00182	1.03378	2.34703	0.67945	2.26301	0.47123	1.47214	0.18264
yw; +/UAS-CycGFL;da-Gal4/+	83	1	1	0.51412	1.07201	0.5123	0.94256	0.41203	0.86417	0.54512	0.69826	0.59434	0.74384	0.72014	0.90792	0.80583	1.06472	0.99179	0.84047	0.96809	0.77301	1.36189	0.62169	1.31266	0.43208	2.10026	1.00455	2.4339	0.61987	2.34092	0.41932	1.52233	0.17319
yw; +/UAS-CycGFL;da-Gal4/+	83	1	2	0.51324	1.07031	0.51141	0.94063	0.41278	0.86392	0.54977	0.70136	0.5936	0.74337	0.71963	0.90776	0.8073	1.06666	0.99725	0.84018	0.97168	0.77625	1.3662	0.62283	1.31689	0.42922	2.1041	1.01004	2.43835	0.621	2.3452	0.41826	1.52328	0.17534
yw; +/UAS-CycGFL;da-Gal4/+	83	2	1	0.38286	0.95897	0.40109	0.83135	0.31722	0.74019	0.47219	0.59799	0.51048	0.64539	0.60528	0.81859	0.68003	1.00273	0.8824	0.78942	0.86781	0.72561	1.29443	0.62534	1.26891	0.43208	1.95441	1.09753	2.34092	0.76936	2.28258	0.56335	1.47857	0.2133
yw; +/UAS-CycGFL;da-Gal4/+	83	2	2	0.38173	0.95525	0.39634	0.83104	0.3178	0.73789	0.47123	0.60091	0.51141	0.6484	0.60821	0.82191	0.68127	1.00273	0.88584	0.79269	0.87305	0.72694	1.2968	0.62648	1.27488	0.42922	1.95616	1.10136	2.33972	0.7726	2.28492	0.56255	1.48675	0.20821
yw; +/UAS-CycGFL;da-Gal4/+	84	1	1	0.44302	1.11029	0.43937	0.97903	0.33363	0.90428	0.4649	0.74019	0.5123	0.77666	0.64357	0.93345	0.74566	1.09571	0.90428	0.86235	0.88058	0.80036	1.29261	0.62716	1.23791	0.43755	2.05286	0.98267	2.36827	0.59434	2.24976	0.39562	1.41111	0.18596
yw; +/UAS-CycGFL;da-Gal4/+	84	1	2	0.442	1.11598	0.44018	0.98264	0.33607	0.9041	0.46575	0.73972	0.50958	0.77808	0.63744	0.93515	0.74885	1.09771	0.90958	0.86575	0.88036	0.79817	1.29862	0.6283	1.23835	0.43652	2.06027	0.98812	2.36894	0.59543	2.25387	0.39634	1.41917	0.18264
yw; +/UAS-CycGFL;da-Gal4/+	84	2	1	0.43573	1.06654	0.43755	0.93527	0.34822	0.84594	0.49407	0.69826	0.53965	0.74566	0.65268	0.91157	0.74019	1.0793	0.92616	0.86417	0.90245	0.79489	1.32907	0.65998	1.29079	0.46125	2.03645	1.07201	2.37556	0.72379	2.28987	0.52871	1.48039	0.22971
yw; +/UAS-CycGFL;da-Gal4/+	84	2	2	0.43104	1.06118	0.442	0.93881	0.33972	0.85662	0.50045	0.69954	0.54246	0.74155	0.65022	0.90958	0.73972	1.07579	0.92602	0.86392	0.90776	0.79451	1.32967	0.66301	1.29497	0.46392	2.04748	1.07214	2.37625	0.72694	2.29588	0.52602	1.48493	0.23196
yw; +/UAS-CycGFL;da-Gal4/+	85	1	1	0.4649	0.98267	0.47766	0.85323	0.39015	0.76572	0.53236	0.61804	0.57611	0.66362	0.6855	0.83135	0.76025	1.0009	0.96991	0.79489	0.94986	0.72379	1.3473	0.60893	1.31631	0.41932	2.03645	1.04648	2.41385	0.69097	2.31904	0.48495	1.52597	0.18413
yw; +/UAS-CycGFL;da-Gal4/+	85	1	2	0.46575	0.97899	0.47671	0.85296	0.38721	0.76712	0.54063	0.61735	0.57899	0.65936	0.69041	0.8347	0.75981	1.00456	0.97351	0.79451	0.9589	0.72511	1.34977	0.61004	1.32054	0.41643	2.04383	1.0484	2.41643	0.69406	2.32511	0.48584	1.53059	0.18264
yw; +/UAS-CycGFL;da-Gal4/+	85	2	1	0.44302	0.99908	0.45578	0.87146	0.36463	0.7876	0.51777	0.64539	0.55788	0.6855	0.6618	0.85505	0.73655	1.03008	0.93527	0.82406	0.91522	0.75296	1.34913	0.63992	1.3236	0.44667	2.01275	1.10847	2.39379	0.77301	2.3154	0.56699	1.53691	0.22607
yw; +/UAS-CycGFL;da-Gal4/+	85	2	2	0.442	1.00091	0.45296	0.87123	0.36529	0.78904	0.51506	0.64109	0.55342	0.68675	0.66118	0.85662	0.73789	1.03561	0.93515	0.82557	0.91872	0.75433	1.34794	0.64292	1.32785	0.442	2.02008	1.1105	2.39634	0.77442	2.32328	0.5662	1.53607	0.22465
yw; +/UAS-CycGFL;da-Gal4/+	86	1	1	0.50865	1.09571	0.50683	0.9608	0.40838	0.88605	0.53965	0.72743	0.58705	0.76936	0.70555	0.92433	0.80765	1.08842	0.98267	0.86052	0.95715	0.79124	1.33272	0.63992	1.27985	0.4649	2.04922	1.01549	2.37191	0.65268	2.28987	0.45943	1.48586	0.20601
yw; +/UAS-CycGFL;da-Gal4/+	86	1	2	0.50593	1.09223	0.5041	0.9662	0.4073	0.88949	0.54611	0.73241	0.58264	0.76894	0.70502	0.92602	0.8073	1.08675	0.98812	0.86027	0.96438	0.78904	1.33515	0.64474	1.28219	0.46027	2.05113	1.01369	2.3799	0.65388	2.29588	0.4621	1.48675	0.20639
yw; +/UAS-CycGFL;da-Gal4/+	86	2	1	0.34092	1.04648	0.35004	0.91704	0.26071	0.82953	0.39197	0.68368	0.43755	0.72926	0.54512	0.88969	0.63627	1.0556	0.82771	0.84047	0.80947	0.77119	1.19598	0.63992	1.14858	0.45761	1.89425	1.04648	2.23336	0.69826	2.15131	0.50501	1.35277	0.21148
yw; +/UAS-CycGFL;da-Gal4/+	86	2	2	0.33789	1.04474	0.34885	0.91872	0.25753	0.83104	0.39817	0.68127	0.4347	0.72511	0.54246	0.89132	0.63926	1.0557	0.82922	0.83835	0.8073	0.7726	1.19634	0.64109	1.15251	0.45479	1.90136	1.0484	2.23561	0.70136	2.15524	0.50593	1.35525	0.21004
yw; +/UAS-CycGFL;da-Gal4/+	87	1	1	0.43026	1.09753	0.43208	0.97173	0.3391	0.8824	0.48495	0.73655	0.52324	0.77848	0.63992	0.94621	0.72379	1.10847	0.92251	0.89699	0.9061	0.82953	1.31996	0.70738	1.26891	0.52324	2.00911	1.13582	2.36098	0.79307	2.28987	0.60346	1.51868	0.268
yw; +/UAS-CycGFL;da-Gal4/+	87	1	2	0.43104	1.09588	0.4347	0.96803	0.34155	0.88401	0.48401	0.73241	0.52602	0.77808	0.64292	0.94611	0.73241	1.1178	0.9242	0.89314	0.90776	0.82739	1.32419	0.70867	1.27123	0.52054	2.00365	1.13789	2.36712	0.79269	2.29771	0.60273	1.51963	0.26849
yw; +/UAS-CycGFL;da-Gal4/+	87	2	1	0.48313	1.08477	0.48131	0.95168	0.38286	0.87146	0.51048	0.71102	0.56153	0.75296	0.67456	0.91157	0.77119	1.07565	0.96262	0.85141	0.93709	0.77848	1.3309	0.62351	1.27255	0.43573	2.04922	1.00637	2.36462	0.64721	2.28258	0.45396	1.45669	0.18049
yw; +/UAS-CycGFL;da-Gal4/+	87	2	2	0.47853	1.08127	0.47488	0.94977	0.37808	0.87305	0.51324	0.7105	0.5589	0.75068	0.67945	0.91324	0.77442	1.07397	0.96072	0.84566	0.94246	0.78173	1.3315	0.62283	1.27488	0.43104	2.05479	1.00821	2.37077	0.64474	2.28675	0.45114	1.45935	0.18447
yw; +/UAS-CycGFL;da-Gal4/+	88	1	1	0.48313	1.10482	0.48495	0.97356	0.38833	0.88969	0.52142	0.73655	0.56882	0.77483	0.68732	0.93527	0.78395	1.09753	0.97173	0.87511	0.94256	0.80765	1.35642	0.65633	1.30537	0.4649	2.07839	1.04101	2.42661	0.66545	2.32451	0.47037	1.49316	0.22242
yw; +/UAS-CycGFL;da-Gal4/+	88	1	2	0.48767	1.10136	0.48949	0.97351	0.38904	0.89314	0.52785	0.73424	0.57534	0.7726	0.69041	0.93698	0.78721	1.10136	0.97534	0.88036	0.94246	0.8073	1.36072	0.6557	1.30958	0.46392	2.08219	1.04292	2.4347	0.66301	2.32876	0.46757	1.4904	0.22283
yw; +/UAS-CycGFL;da-Gal4/+	88	2	1	0.45578	1.06836	0.4649	0.93527	0.36645	0.85141	0.51595	0.69826	0.56153	0.74566	0.67274	0.91157	0.74931	1.07748	0.93709	0.86599	0.91886	0.79671	1.35277	0.65998	1.30172	0.47401	2.05286	1.09024	2.42296	0.74202	2.33363	0.53782	1.51503	0.22971
yw; +/UAS-CycGFL;da-Gal4/+	88	2	2	0.45662	1.07031	0.46392	0.94063	0.37077	0.85114	0.51689	0.69771	0.5589	0.7452	0.66666	0.91324	0.75251	1.07945	0.93698	0.86757	0.91506	0.79634	1.35525	0.66118	1.30958	0.47305	2.06209	1.09771	2.42739	0.74337	2.33972	0.54063	1.52145	0.22648
yw; +/UAS-CycGFL;da-Gal4/+	89	1	1	0.48678	1.1267	0.48131	1.00455	0.39015	0.91339	0.52871	0.75296	0.57611	0.79489	0.70191	0.96444	0.78942	1.13035	0.9535	0.90792	0.92798	0.84047	1.34913	0.68915	1.2999	0.48678	2.07839	1.0793	2.38832	0.70738	2.29717	0.51777	1.49498	0.24977
yw; +/UAS-CycGFL;da-Gal4/+	89	1	2	0.48401	1.12876	0.48036	1.00273	0.38356	0.91689	0.53333	0.75799	0.58264	0.79817	0.69771	0.96803	0.78721	1.13059	0.95525	0.9041	0.92967	0.83652	1.34977	0.68858	1.30228	0.48401	2.07488	1.0831	2.39451	0.71415	2.30502	0.52054	1.49406	0.25205
yw; +/UAS-CycGFL;da-Gal4/+	89	2	1	0.49954	1.04466	0.49954	0.92069	0.40473	0.83318	0.54694	0.67091	0.5907	0.71649	0.69826	0.88969	0.80036	1.05742	0.98632	0.83135	0.96262	0.76025	1.36007	0.62351	1.32543	0.4339	2.07839	1.03737	2.42114	0.67456	2.33545	0.47584	1.54238	0.18413
yw; +/UAS-CycGFL;da-Gal4/+	89	2	2	0.50045	1.05022	0.50593	0.91506	0.40365	0.83287	0.54794	0.67214	0.5936	0.71232	0.70136	0.89132	0.80182	1.05935	0.9936	0.83287	0.96986	0.76346	1.36438	0.62283	1.32602	0.43104	2.07853	1.03744	2.42556	0.67945	2.33789	0.47853	1.54155	0.18264
yw; +/UAS-CycGΔE;da-Gal4/+	1	1	1	0.47392	0.98261	0.51966	0.85452	0.44464	0.74656	0.62396	0.62579	0.6569	0.68252	0.73009	0.87282	0.78499	1.06861	1.03567	0.88929	1.03201	0.81609	1.44555	0.78316	1.45653	0.58554	2.05305	1.37236	2.49587	1.11619	2.46842	0.9021	1.73466	0.40987
yw; +/UAS-CycGΔE;da-Gal4/+	1	1	2	0.47435	0.97252	0.52014	0.85164	0.45054	0.74541	0.62087	0.6227	0.65018	0.67765	0.72527	0.87362	0.78388	1.06776	1.03479	0.88461	1.03296	0.81318	1.44688	0.78571	1.46336	0.58058	2.04761	1.37545	2.49816	1.11538	2.47252	0.91025	1.73809	0.41025
yw; +/UAS-CycGΔE;da-Gal4/+	1	2	1	0.43732	1.20951	0.42817	1.06861	0.32753	0.98627	0.46294	0.82341	0.51234	0.86184	0.63677	1.02469	0.74656	1.18572	0.93686	0.94784	0.91308	0.88014	1.31747	0.72643	1.25159	0.516	2.05854	1.10704	2.41719	0.74107	2.33851	0.54162	1.47483	0.26166
yw; +/UAS-CycGΔE;da-Gal4/+	1	2	2	0.43772	1.21062	0.42857	1.06776	0.3315	0.98168	0.4597	0.81684	0.50549	0.85897	0.63736	1.02563	0.74725	1.18864	0.93955	0.94688	0.91208	0.87911	1.31684	0.72527	1.25457	0.51831	2.06226	1.10439	2.42124	0.73809	2.34248	0.54578	1.47801	0.25824
yw; +/UAS-CycGΔE;da-Gal4/+	2	1	1	0.43549	0.97163	0.47941	0.84537	0.40804	0.73375	0.59469	0.62396	0.62762	0.68069	0.69533	0.87099	0.73741	1.06129	0.98627	0.89295	0.98444	0.81792	1.42725	0.80329	1.44372	0.60018	2.00365	1.41079	2.46476	1.15827	2.43915	0.93503	1.71271	0.42268
yw; +/UAS-CycGΔE;da-Gal4/+	2	1	2	0.43955	0.97069	0.47069	0.84432	0.40842	0.7271	0.5989	0.6227	0.62087	0.67765	0.69413	0.86996	0.74175	1.0641	0.99084	0.89193	0.98351	0.82051	1.42856	0.80219	1.44322	0.5989	2.00549	1.41208	2.46702	1.15567	2.43589	0.93589	1.71428	0.4249
yw; +/UAS-CycGΔE;da-Gal4/+	2	2	1	0.37877	0.89661	0.42634	0.77401	0.36413	0.6569	0.55809	0.5526	0.58371	0.61847	0.6386	0.81975	0.67337	1.0064	0.93137	0.86001	0.9332	0.78499	1.38883	0.80695	1.40713	0.60384	1.91033	1.4547	2.38608	1.23878	2.37144	1.01006	1.68709	0.44647
yw; +/UAS-CycGΔE;da-Gal4/+	2	2	2	0.37728	0.90109	0.4249	0.77289	0.36263	0.6575	0.55494	0.55677	0.57875	0.61721	0.63553	0.81867	0.67216	1.00915	0.93223	0.8608	0.93223	0.78937	1.39377	0.80769	1.40659	0.5989	1.91574	1.4597	2.39193	1.24358	2.38094	1.01465	1.69047	0.45054
yw; +/UAS-CycGΔE;da-Gal4/+	3	1	1	0.73009	1.41628	0.68984	1.28636	0.57822	1.23329	0.66056	1.04299	0.72094	1.06678	0.89661	1.18389	1.02286	1.31198	1.13448	1.0375	1.0924	0.98627	1.4547	0.7246	1.34674	0.55626	2.24701	0.90759	2.47757	0.46294	2.34033	0.28911	1.47849	0.25434
yw; +/UAS-CycGΔE;da-Gal4/+	3	1	2	0.73626	1.41758	0.69047	1.29303	0.58058	1.23259	0.663	1.04761	0.71977	1.07142	0.89193	1.18864	1.02563	1.32051	1.14285	1.04212	1.09889	0.98717	1.45054	0.72161	1.34798	0.55311	2.25274	0.90476	2.47984	0.4652	2.34431	0.29487	1.47801	0.25274
yw; +/UAS-CycGΔE;da-Gal4/+	3	2	1	0.52515	1.33942	0.49405	1.21134	0.37877	1.14912	0.46843	0.96797	0.52515	0.99542	0.68801	1.11984	0.82158	1.25525	0.96431	0.97895	0.92588	0.92039	1.28453	0.68435	1.18938	0.51234	2.0622	0.90759	2.32204	0.46111	2.18114	0.2946	1.34125	0.21774
yw; +/UAS-CycGΔE;da-Gal4/+	3	2	2	0.52564	1.33882	0.4945	1.21245	0.37912	1.14834	0.47618	0.96336	0.52747	0.99816	0.6923	1.12087	0.826	1.2564	0.96886	0.98168	0.92673	0.92307	1.28388	0.68498	1.19047	0.51281	2.06409	0.90842	2.326	0.46703	2.1868	0.29303	1.34432	0.22161
yw; +/UAS-CycGΔE;da-Gal4/+	4	1	1	0.516	1.1601	0.52515	1.02286	0.42268	0.93137	0.57456	0.77218	0.61847	0.81609	0.73375	0.99725	0.82524	1.16925	1.03384	0.94052	1.01006	0.87099	1.44189	0.73375	1.387	0.52332	2.16833	1.17108	2.54162	0.80695	2.45195	0.59835	1.63036	0.28179
yw; +/UAS-CycGΔE;da-Gal4/+	4	1	2	0.51281	1.16117	0.52014	1.02197	0.4249	0.9304	0.57325	0.77289	0.61538	0.81867	0.73809	0.99816	0.82966	1.17032	1.03662	0.93955	1.00732	0.86996	1.44505	0.73259	1.39377	0.52564	2.17032	1.17765	2.54212	0.80769	2.45054	0.5934	1.63186	0.28205
yw; +/UAS-CycGΔE;da-Gal4/+	4	2	1	0.36596	1.16742	0.36779	1.03201	0.2763	0.94235	0.40987	0.78682	0.45379	0.83073	0.58554	1.00091	0.67703	1.17291	0.88197	0.94235	0.86184	0.86916	1.27721	0.73741	1.23878	0.53979	2.01097	1.16193	2.38791	0.79048	2.29642	0.57822	1.46751	0.27081
yw; +/UAS-CycGΔE;da-Gal4/+	4	2	2	0.36629	1.17032	0.36813	1.03296	0.27655	0.94139	0.40842	0.78937	0.45421	0.8315	0.58424	1.00182	0.67948	1.17399	0.88278	0.93955	0.8608	0.87179	1.27838	0.73809	1.23809	0.54029	2.01648	1.16117	2.39376	0.78754	2.30219	0.57509	1.47252	0.27289
yw; +/UAS-CycGΔE;da-Gal4/+	5	1	1	0.45379	1.10887	0.46477	0.97163	0.37511	0.87831	0.53064	0.73009	0.56907	0.77767	0.66788	0.95333	0.75754	1.13997	0.99359	0.90576	0.97346	0.83805	1.39615	0.72094	1.35772	0.52881	2.08965	1.18755	2.49404	0.85086	2.40621	0.62213	1.59377	0.29826
yw; +/UAS-CycGΔE;da-Gal4/+	5	1	2	0.45604	1.10988	0.4652	0.97252	0.37728	0.87728	0.53113	0.72893	0.56959	0.77472	0.67582	0.95237	0.76007	1.13552	0.99633	0.90476	0.97069	0.83699	1.39743	0.71977	1.36263	0.5293	2.0934	1.18864	2.49633	0.84981	2.40842	0.62454	1.59706	0.29853
yw; +/UAS-CycGΔE;da-Gal4/+	5	2	1	0.46477	1.0375	0.49039	0.91125	0.3989	0.81975	0.5526	0.66971	0.59652	0.71728	0.69899	0.89295	0.77401	1.07044	0.99725	0.85635	0.98261	0.78865	1.41994	0.68618	1.38517	0.49405	2.07684	1.16193	2.49587	0.83256	2.42268	0.6203	1.61207	0.26898
yw; +/UAS-CycGΔE;da-Gal4/+	5	2	2	0.46703	1.03296	0.48534	0.91208	0.40292	0.81318	0.55311	0.66666	0.59706	0.71611	0.69596	0.8901	0.77472	1.07142	0.99816	0.8608	0.98351	0.78754	1.42124	0.68864	1.38461	0.49267	2.07875	1.16666	2.49633	0.83882	2.4249	0.61904	1.61721	0.26556
yw; +/UAS-CycGΔE;da-Gal4/+	6	1	1	0.57273	1.3504	0.55809	1.215	0.44281	1.14546	0.56907	0.96614	0.62213	0.99908	0.75388	1.14546	0.88563	1.29368	1.03567	1.03384	1.00457	0.97163	1.40347	0.75388	1.32844	0.57456	2.15003	1.05763	2.48672	0.62762	2.3751	0.44464	1.5096	0.29094
yw; +/UAS-CycGΔE;da-Gal4/+	6	1	2	0.57509	1.35347	0.55677	1.21611	0.44688	1.14468	0.56227	0.96886	0.61904	1.00182	0.7564	1.14834	0.89193	1.30219	1.03662	1.03479	0.99999	0.97069	1.40659	0.75457	1.32783	0.57692	2.15017	1.05677	2.48534	0.62454	2.37728	0.44871	1.50732	0.29853
yw; +/UAS-CycGΔE;da-Gal4/+	6	2	1	0.36962	1.0924	0.35498	0.95516	0.27081	0.86367	0.41536	0.71362	0.46111	0.75754	0.5709	0.92222	0.67703	1.09606	0.87648	0.85452	0.84903	0.78865	1.25525	0.63677	1.21683	0.44647	1.96888	1.07227	2.35314	0.69716	2.26897	0.48856	1.44372	0.19396
yw; +/UAS-CycGΔE;da-Gal4/+	6	2	2	0.37179	1.0934	0.36996	0.95421	0.27106	0.86629	0.41941	0.70879	0.45787	0.75824	0.57692	0.91941	0.67582	1.09157	0.87179	0.8553	0.84981	0.78754	1.25457	0.64285	1.21977	0.44688	1.96886	1.07325	2.35347	0.70146	2.27105	0.49084	1.44322	0.1923
yw; +/UAS-CycGΔE;da-Gal4/+	7	1	1	0.61664	1.23146	0.61115	1.10155	0.50137	1.03567	0.64043	0.8655	0.68618	0.90576	0.81061	1.05763	0.92222	1.215	1.08874	0.97346	1.06312	0.90942	1.46751	0.7246	1.4053	0.54894	2.20676	1.07593	2.55076	0.68801	2.43915	0.49405	1.60658	0.27447
yw; +/UAS-CycGΔE;da-Gal4/+	7	1	2	0.61721	1.23443	0.60805	1.10988	0.50732	1.03479	0.63919	0.86813	0.67948	0.90476	0.80769	1.05677	0.92307	1.21428	1.09157	0.97252	1.06043	0.90476	1.47069	0.7271	1.40659	0.54578	2.2216	1.08058	2.55494	0.68681	2.44321	0.49084	1.61171	0.27838
yw; +/UAS-CycGΔE;da-Gal4/+	7	2	1	0.51417	1.20951	0.51783	1.07593	0.42451	0.99359	0.57273	0.84354	0.61298	0.88563	0.7246	1.05031	0.82524	1.21866	1.02286	0.99725	1.00091	0.92954	1.38883	0.80329	1.35589	0.61847	2.08965	1.24061	2.49587	0.88746	2.40804	0.6752	1.58828	0.36596
yw; +/UAS-CycGΔE;da-Gal4/+	7	2	2	0.51831	1.21245	0.5238	1.07508	0.43223	0.989	0.57325	0.84248	0.61721	0.88644	0.7271	1.04944	0.826	1.21977	1.0238	0.99816	0.99816	0.92856	1.38827	0.80402	1.35347	0.61721	2.09523	1.23809	2.49633	0.88278	2.41208	0.67765	1.58974	0.36813
yw; +/UAS-CycGΔE;da-Gal4/+	8	1	1	0.48307	0.8655	0.53796	0.73558	0.46294	0.62213	0.66605	0.50868	0.69167	0.5709	0.75754	0.77767	0.78682	0.98078	1.05397	0.80512	1.05763	0.72643	1.51875	0.73009	1.53338	0.52515	2.08965	1.37419	2.52332	1.13997	2.49953	0.91125	1.81518	0.37145
yw; +/UAS-CycGΔE;da-Gal4/+	8	1	2	0.48351	0.86263	0.53479	0.73809	0.47069	0.62087	0.66666	0.51098	0.6923	0.56776	0.76007	0.77472	0.78937	0.97618	1.0586	0.80219	1.06043	0.73076	1.52014	0.73443	1.53479	0.52747	2.07508	1.36996	2.5238	1.13736	2.50365	0.91758	1.80952	0.36996
yw; +/UAS-CycGΔE;da-Gal4/+	8	2	1	0.49588	1.10521	0.5032	0.97529	0.3989	0.88746	0.57273	0.7246	0.61664	0.77035	0.72094	0.95333	0.81061	1.12899	1.02469	0.90942	1.01006	0.83622	1.42908	0.71911	1.39066	0.52515	2.11893	1.18389	2.51966	0.86367	2.46293	0.65324	1.63402	0.29094
yw; +/UAS-CycGΔE;da-Gal4/+	8	2	2	0.4945	1.11171	0.50183	0.97802	0.40659	0.88278	0.57509	0.72893	0.61721	0.77838	0.72344	0.95237	0.80952	1.13003	1.02563	0.90842	1.01098	0.83699	1.43406	0.72344	1.39193	0.5293	2.11538	1.18681	2.52746	0.8608	2.46336	0.65384	1.63552	0.2912
yw; +/UAS-CycGΔE;da-Gal4/+	9	1	1	0.64409	1.26074	0.63311	1.12167	0.516	1.0558	0.64226	0.87648	0.69533	0.91308	0.83439	1.06129	0.95333	1.21317	1.12167	0.94967	1.0924	0.88563	1.50228	0.68435	1.43457	0.49771	2.27629	1.00274	2.60017	0.59286	2.47757	0.39707	1.61573	0.22506
yw; +/UAS-CycGΔE;da-Gal4/+	9	1	2	0.64468	1.26007	0.63553	1.1227	0.52197	1.05677	0.64835	0.87179	0.69963	0.91025	0.84065	1.06043	0.95604	1.21428	1.1227	0.95421	1.0934	0.88827	1.49999	0.68314	1.43589	0.49999	2.26373	1.00915	2.60072	0.5934	2.48168	0.39377	1.61721	0.21977
yw; +/UAS-CycGΔE;da-Gal4/+	9	2	1	0.30375	1.03567	0.33302	0.90942	0.24519	0.81244	0.42451	0.67154	0.46111	0.73009	0.5526	0.90942	0.6203	1.09789	0.85452	0.90393	0.84354	0.82707	1.29551	0.76486	1.28636	0.56907	1.92314	1.32478	2.35863	1.03933	2.31838	0.81792	1.55717	0.36596
yw; +/UAS-CycGΔE;da-Gal4/+	9	2	2	0.30586	1.03479	0.33333	0.90476	0.24542	0.80952	0.4249	0.67765	0.46336	0.72893	0.55128	0.91391	0.61904	1.0934	0.85347	0.90109	0.84432	0.82966	1.30036	0.76373	1.28571	0.56959	1.92307	1.32417	2.36446	1.03845	2.31867	0.81684	1.56043	0.36996
yw; +/UAS-CycGΔE;da-Gal4/+	10	1	1	0.5892	1.2278	0.57822	1.09423	0.46843	1.02835	0.59652	0.85269	0.64775	0.88929	0.77218	1.03567	0.88929	1.1967	1.05946	0.94784	1.03201	0.88563	1.42359	0.70082	1.35406	0.51966	2.20127	1.02103	2.47757	0.62762	2.36046	0.43	1.52424	0.25068
yw; +/UAS-CycGΔE;da-Gal4/+	10	1	2	0.5934	1.2271	0.58241	1.0934	0.47252	1.02197	0.59523	0.8553	0.64835	0.89193	0.78021	1.03845	0.8901	1.1978	1.06226	0.94688	1.03296	0.88461	1.42856	0.6978	1.35714	0.51648	2.19047	1.02014	2.48168	0.62087	2.36446	0.4304	1.52746	0.25274
yw; +/UAS-CycGΔE;da-Gal4/+	10	2	1	0.46477	1.42359	0.44647	1.29917	0.32936	1.24061	0.44098	1.06495	0.49222	1.09423	0.63677	1.23146	0.76486	1.37602	0.9021	1.11802	0.86367	1.05946	1.22963	0.85086	1.15644	0.67886	1.98352	1.11619	2.2708	0.69167	2.14637	0.52332	1.3193	0.39524
yw; +/UAS-CycGΔE;da-Gal4/+	10	2	2	0.46703	1.42673	0.45238	1.29853	0.33333	1.23626	0.43955	1.06593	0.49084	1.09706	0.63369	1.23076	0.76739	1.37362	0.90842	1.11904	0.86629	1.0586	1.23626	0.85164	1.1575	0.67399	1.98351	1.11904	2.27288	0.69596	2.15017	0.52197	1.31684	0.3956
yw; +/UAS-CycGΔE;da-Gal4/+	11	1	1	0.47209	1.17474	0.49588	1.04116	0.38975	0.95333	0.54162	0.7978	0.58737	0.84354	0.71728	1.02103	0.80146	1.1967	1.0064	0.96797	0.98993	0.90027	1.42359	0.78316	1.38334	0.57456	2.12076	1.23512	2.51783	0.89844	2.45927	0.69899	1.61939	0.32753
yw; +/UAS-CycGΔE;da-Gal4/+	11	1	2	0.48168	1.17582	0.48717	1.04029	0.38278	0.95237	0.54212	0.79487	0.58424	0.84065	0.70879	1.01831	0.80402	1.19963	1.01648	0.97069	0.99084	0.90109	1.4249	0.78388	1.38827	0.57509	2.12637	1.23259	2.52014	0.90109	2.46519	0.70329	1.61904	0.32966
yw; +/UAS-CycGΔE;da-Gal4/+	11	2	1	0.46111	1.05946	0.48673	0.92588	0.39707	0.82524	0.56358	0.68069	0.60567	0.73924	0.69899	0.92405	0.77584	1.10521	1.00091	0.89661	0.99176	0.82707	1.41262	0.7429	1.4053	0.55077	2.06037	1.25891	2.49221	0.96065	2.44463	0.73924	1.66513	0.32936
yw; +/UAS-CycGΔE;da-Gal4/+	11	2	2	0.45421	1.0586	0.48351	0.92307	0.3956	0.826	0.56227	0.68681	0.60805	0.74358	0.71062	0.9249	0.77472	1.09889	1.00366	0.89743	0.99084	0.82783	1.41391	0.74358	1.40292	0.54761	2.06776	1.26007	2.49999	0.9597	2.44688	0.74175	1.66483	0.326
yw; +/UAS-CycGΔE;da-Gal4/+	12	1	1	0.54162	1.15644	0.54528	1.02469	0.46111	0.93869	0.62213	0.78682	0.66239	0.83439	0.75937	1.0064	0.83988	1.17474	1.03384	0.96065	1.01372	0.89112	1.44738	0.77401	1.4053	0.59652	2.10429	1.26074	2.51783	0.93137	2.43366	0.70448	1.64134	0.3623
yw; +/UAS-CycGΔE;da-Gal4/+	12	1	2	0.53846	1.15567	0.55677	1.02014	0.47069	0.9304	0.62087	0.78754	0.6575	0.83333	0.76007	1.00549	0.83882	1.17215	1.03479	0.96153	1.02014	0.89193	1.44688	0.77655	1.40842	0.58974	2.11171	1.26739	2.5238	0.93223	2.43955	0.70879	1.64285	0.36263
yw; +/UAS-CycGΔE;da-Gal4/+	12	2	1	0.33851	0.84171	0.38792	0.72643	0.36962	0.6075	0.56175	0.53247	0.58554	0.59469	0.60567	0.79231	0.61664	0.98627	0.88014	0.86184	0.89112	0.79963	1.3321	0.86733	1.37968	0.67703	1.77309	1.57181	2.27812	1.40164	2.27812	1.18572	1.68526	0.55992
yw; +/UAS-CycGΔE;da-Gal4/+	12	2	2	0.34615	0.83882	0.38644	0.72344	0.36263	0.60622	0.5641	0.53479	0.58058	0.5934	0.60439	0.78937	0.61721	0.98168	0.88095	0.86446	0.8956	0.7967	1.33149	0.87179	1.38095	0.67948	1.77472	1.57325	2.27838	1.40292	2.28204	1.18497	1.68681	0.56227
yw; +/UAS-CycGΔE;da-Gal4/+	13	1	1	0.70448	1.49679	0.66239	1.36138	0.54894	1.31747	0.62396	1.12167	0.68435	1.14729	0.85818	1.26074	1.0064	1.39798	1.12716	1.10155	1.08142	1.04848	1.43457	0.78316	1.3321	0.60201	2.2525	0.9515	2.48123	0.51051	2.33668	0.34217	1.47666	0.29094
yw; +/UAS-CycGΔE;da-Gal4/+	13	1	2	0.70329	1.49816	0.66849	1.3553	0.54578	1.31684	0.6282	1.12087	0.68498	1.14651	0.85897	1.26007	1.00732	1.3956	1.13003	1.10439	1.08241	1.04761	1.44138	0.78204	1.33516	0.60256	2.25823	0.95421	2.47984	0.51098	2.33699	0.34065	1.47985	0.28754
yw; +/UAS-CycGΔE;da-Gal4/+	13	2	1	0.48856	1.02103	0.51417	0.88563	0.42451	0.78865	0.60384	0.65507	0.63677	0.70631	0.72826	0.8838	0.79597	1.06678	1.02286	0.8655	1.01555	0.79597	1.4364	0.72094	1.42359	0.516	2.04939	1.24976	2.46293	0.97529	2.40621	0.74839	1.69075	0.32021
yw; +/UAS-CycGΔE;da-Gal4/+	13	2	2	0.48901	1.01831	0.51465	0.88827	0.42857	0.78754	0.59523	0.65384	0.63003	0.70512	0.71611	0.88095	0.79303	1.06959	1.0238	0.86446	1.01465	0.79487	1.43955	0.72344	1.43223	0.52564	2.04761	1.25274	2.47618	0.97435	2.4194	0.7564	1.68681	0.32051
yw; +/UAS-CycGΔE;da-Gal4/+	14	1	1	0.63128	1.31198	0.61115	1.18023	0.49405	1.12533	0.60201	0.93503	0.6569	0.96248	0.81061	1.10155	0.94235	1.24793	1.08874	0.97163	1.0558	0.91308	1.41628	0.68618	1.33393	0.51051	2.19944	0.92771	2.47208	0.50868	2.34765	0.32387	1.473	0.23604
yw; +/UAS-CycGΔE;da-Gal4/+	14	1	2	0.63553	1.31318	0.60988	1.17765	0.49267	1.11904	0.60988	0.93406	0.66483	0.96336	0.82051	1.10073	0.94139	1.24908	1.08791	0.97435	1.05128	0.91574	1.42124	0.68864	1.33333	0.51098	2.20695	0.92856	2.47984	0.50915	2.35347	0.32417	1.46886	0.2326
yw; +/UAS-CycGΔE;da-Gal4/+	14	2	1	0.51783	1.27904	0.50137	1.14363	0.39707	1.07227	0.52149	0.89844	0.57456	0.93503	0.70997	1.08508	0.83073	1.24976	0.99908	0.98627	0.96431	0.92405	1.36138	0.73192	1.29002	0.53979	2.0988	1.0558	2.40621	0.66605	2.30923	0.47758	1.45653	0.28545
yw; +/UAS-CycGΔE;da-Gal4/+	14	2	2	0.52014	1.28388	0.50915	1.15201	0.39377	1.07692	0.52564	0.89193	0.57509	0.93772	0.71611	1.08791	0.83516	1.24541	0.99633	0.989	0.96336	0.92124	1.3608	0.73443	1.29303	0.54212	2.10988	1.05311	2.41208	0.66483	2.31135	0.47435	1.45604	0.28754
yw; +/UAS-CycGΔE;da-Gal4/+	15	1	1	0.49954	1.13448	0.49588	1.00457	0.40439	0.92222	0.53979	0.76303	0.58188	0.80512	0.69899	0.96248	0.80512	1.13082	0.9881	0.89478	0.96797	0.8289	1.37968	0.6752	1.32478	0.49588	2.09514	1.07044	2.45378	0.69716	2.35497	0.49954	1.55351	0.23238
yw; +/UAS-CycGΔE;da-Gal4/+	15	1	2	0.49633	1.14468	0.48901	1.01281	0.40476	0.9249	0.54212	0.76373	0.58241	0.80769	0.69413	0.96336	0.80036	1.12637	0.98717	0.89377	0.96703	0.82966	1.37911	0.67948	1.326	0.4945	2.10256	1.07875	2.46336	0.6978	2.36263	0.50183	1.54944	0.23992
yw; +/UAS-CycGΔE;da-Gal4/+	15	2	1	0.41353	0.86733	0.45196	0.73924	0.38426	0.63128	0.5709	0.52698	0.59652	0.57822	0.66239	0.77218	0.70814	0.9515	0.95699	0.79048	0.95882	0.7246	1.39249	0.71362	1.40896	0.52515	1.92863	1.32295	2.40255	1.09057	2.39157	0.88929	1.71271	0.35681
yw; +/UAS-CycGΔE;da-Gal4/+	15	2	2	0.41575	0.86996	0.45787	0.73626	0.39377	0.62637	0.58058	0.52014	0.60256	0.57509	0.67032	0.77106	0.71245	0.9597	0.9597	0.7967	0.96153	0.72344	1.39743	0.71428	1.40842	0.5293	1.94505	1.326	2.40842	1.09157	2.38644	0.88278	1.71611	0.35531
yw; +/UAS-CycGΔE;da-Gal4/+	16	1	1	0.42451	0.9881	0.45196	0.85635	0.38609	0.75205	0.55443	0.6203	0.59103	0.6752	0.67154	0.86367	0.72643	1.04482	0.97895	0.85452	0.96797	0.78499	1.40896	0.72094	1.387	0.516	2.06769	1.27538	2.47574	0.9698	2.42085	0.75205	1.64866	0.30192
yw; +/UAS-CycGΔE;da-Gal4/+	16	1	2	0.42673	0.98351	0.46153	0.8553	0.38278	0.74725	0.55128	0.62087	0.58974	0.67399	0.66849	0.86446	0.73259	1.05311	0.97802	0.85714	0.97252	0.78754	1.40842	0.72344	1.38827	0.51465	2.06593	1.27106	2.47435	0.97069	2.42673	0.75091	1.65567	0.30402
yw; +/UAS-CycGΔE;da-Gal4/+	16	2	1	0.51051	1.11253	0.51234	0.98078	0.40987	0.89844	0.53796	0.73192	0.58737	0.77218	0.70814	0.93137	0.81609	1.10155	0.99542	0.85452	0.97346	0.79231	1.36138	0.62762	1.301	0.43366	2.08965	1.01555	2.45744	0.61664	2.36229	0.41536	1.51875	0.16834
yw; +/UAS-CycGΔE;da-Gal4/+	16	2	2	0.51098	1.11904	0.51465	0.97802	0.40659	0.8956	0.53846	0.73076	0.58791	0.77289	0.70879	0.93589	0.82051	1.09706	0.99999	0.85714	0.97435	0.7912	1.3608	0.62454	1.30036	0.43406	2.09157	1.01465	2.45787	0.62087	2.36446	0.41575	1.52197	0.17399
yw; +/UAS-CycGΔE;da-Gal4/+	17	1	1	0.516	1.09789	0.50686	0.96065	0.42268	0.87099	0.56541	0.71362	0.61115	0.75937	0.73009	0.92405	0.82341	1.09606	1.00823	0.86001	0.98444	0.79231	1.40347	0.64958	1.35772	0.45013	2.15369	1.06861	2.51417	0.70631	2.42085	0.49405	1.56998	0.20128
yw; +/UAS-CycGΔE;da-Gal4/+	17	1	2	0.51281	1.09523	0.51465	0.96336	0.41758	0.87362	0.5586	0.71428	0.60439	0.7564	0.73259	0.92673	0.826	1.09523	1.00915	0.86446	0.989	0.79303	1.40475	0.65018	1.3608	0.45054	2.15567	1.07325	2.51831	0.71062	2.42307	0.49084	1.57325	0.20512
yw; +/UAS-CycGΔE;da-Gal4/+	17	2	1	0.43183	1.07776	0.43183	0.94052	0.35132	0.84903	0.49954	0.69899	0.54162	0.74473	0.65324	0.91673	0.74656	1.09423	0.95333	0.86916	0.93503	0.80146	1.35772	0.68435	1.31381	0.49039	2.06403	1.13265	2.43915	0.78865	2.36412	0.57822	1.55168	0.24702
yw; +/UAS-CycGΔE;da-Gal4/+	17	2	2	0.42857	1.07325	0.43589	0.93955	0.35347	0.84981	0.50183	0.69963	0.53662	0.74358	0.65201	0.91941	0.74541	1.09523	0.95604	0.87179	0.93955	0.80402	1.35714	0.68498	1.31501	0.48901	2.06043	1.13552	2.43589	0.79303	2.36446	0.57875	1.55494	0.25091
yw; +/UAS-CycGΔE;da-Gal4/+	18	1	1	0.50686	1.18755	0.5032	1.05214	0.40256	0.97529	0.54345	0.81244	0.58554	0.85635	0.72094	1.01737	0.80512	1.17108	0.96614	0.9515	0.94418	0.88563	1.3504	0.7429	1.30832	0.5526	2.0805	1.1235	2.42085	0.75388	2.33119	0.55809	1.52424	0.28911
yw; +/UAS-CycGΔE;da-Gal4/+	18	1	2	0.50549	1.18864	0.50549	1.0586	0.39926	0.97252	0.54395	0.81684	0.58241	0.85714	0.71611	1.01648	0.80219	1.17582	0.96703	0.95237	0.94505	0.88644	1.35347	0.74358	1.30585	0.5586	2.07508	1.1227	2.42307	0.75457	2.33332	0.5586	1.52746	0.2967
yw; +/UAS-CycGΔE;da-Gal4/+	18	2	1	0.55626	0.73192	0.62213	0.62213	0.59286	0.49771	0.78682	0.45196	0.7978	0.51234	0.81975	0.71362	0.81426	0.90759	1.08691	0.81061	1.10155	0.74473	1.51143	0.84537	1.58096	0.67154	1.91216	1.58096	2.39706	1.45836	2.42634	1.22414	1.9085	0.57822
yw; +/UAS-CycGΔE;da-Gal4/+	18	2	2	0.55128	0.73259	0.6282	0.62087	0.58974	0.49816	0.7912	0.44871	0.80402	0.50915	0.81867	0.71245	0.81501	0.91025	1.08791	0.81135	1.10622	0.74175	1.51281	0.84248	1.57875	0.66849	1.91391	1.58607	2.40292	1.45787	2.43039	1.2216	1.90842	0.57325
yw; +/UAS-CycGΔE;da-Gal4/+	19	1	1	0.4483	1.24793	0.4483	1.11619	0.344	1.03201	0.49039	0.87099	0.5343	0.91491	0.65873	1.07227	0.76669	1.23878	0.94601	0.99725	0.92039	0.92954	1.34125	0.77218	1.29368	0.57639	2.06769	1.16925	2.4428	0.75571	2.33851	0.55626	1.48398	0.32021
yw; +/UAS-CycGΔE;da-Gal4/+	19	1	2	0.45054	1.25091	0.45238	1.11721	0.34249	1.03845	0.48534	0.87728	0.5293	0.91758	0.6575	1.07508	0.76373	1.23992	0.94688	0.99999	0.92124	0.93223	1.34248	0.77472	1.29486	0.57142	2.06593	1.17399	2.44871	0.7564	2.33882	0.55494	1.489	0.31868
yw; +/UAS-CycGΔE;da-Gal4/+	19	2	1	0.47392	0.77035	0.54711	0.65507	0.49954	0.52515	0.71362	0.47209	0.7246	0.53247	0.7429	0.73009	0.74107	0.92588	1.02286	0.82524	1.03384	0.75571	1.47666	0.85269	1.52972	0.67154	1.87739	1.59743	2.40438	1.45104	2.42085	1.23329	1.86458	0.56541
yw; +/UAS-CycGΔE;da-Gal4/+	19	2	2	0.47069	0.77106	0.54029	0.65384	0.49999	0.5238	0.70879	0.46703	0.71977	0.53296	0.73809	0.73076	0.73992	0.92124	1.02014	0.82783	1.03479	0.75274	1.47435	0.84798	1.53662	0.66483	1.88094	1.59523	2.39743	1.45237	2.42307	1.22893	1.86263	0.56959
yw; +/UAS-CycGΔE;da-Gal4/+	20	1	1	0.53064	1.21866	0.54345	1.07776	0.44647	1.00091	0.58188	0.83622	0.62213	0.87831	0.75754	1.04482	0.8472	1.21317	1.04665	0.98078	1.02652	0.91308	1.43274	0.76852	1.39432	0.57273	2.13722	1.16742	2.51783	0.80329	2.42817	0.61115	1.5956	0.32753
yw; +/UAS-CycGΔE;da-Gal4/+	20	1	2	0.53113	1.21611	0.53846	1.07875	0.45054	0.9945	0.58974	0.83699	0.62637	0.87911	0.76007	1.04578	0.84065	1.21062	1.04944	0.97618	1.02747	0.91208	1.43589	0.76739	1.39743	0.57325	2.13552	1.17215	2.52014	0.80952	2.43223	0.60622	1.60256	0.326
yw; +/UAS-CycGΔE;da-Gal4/+	20	2	1	0.38975	0.71911	0.46294	0.60384	0.40622	0.47758	0.61481	0.4117	0.62945	0.47026	0.66422	0.67886	0.65873	0.86367	0.9515	0.76669	0.96797	0.69899	1.41079	0.78316	1.46934	0.58737	1.79322	1.49862	2.30008	1.37602	2.32936	1.1601	1.76394	0.4849
yw; +/UAS-CycGΔE;da-Gal4/+	20	2	2	0.39377	0.71611	0.46153	0.60073	0.40842	0.47802	0.61172	0.40842	0.63369	0.47069	0.6575	0.68131	0.65933	0.86629	0.95787	0.76556	0.97435	0.69413	1.41025	0.78388	1.47435	0.58974	1.79853	1.49633	2.29669	1.37545	2.32966	1.1575	1.7619	0.48534
yw; +/UAS-CycGΔE;da-Gal4/+	21	1	1	0.49222	0.95699	0.53796	0.83439	0.47026	0.71179	0.67154	0.61481	0.69899	0.67703	0.74839	0.87465	0.79597	1.07227	1.05946	0.91856	1.06495	0.84903	1.50411	0.85635	1.52972	0.66056	2.02012	1.50411	2.51783	1.29002	2.51051	1.0741	1.82616	0.5032
yw; +/UAS-CycGΔE;da-Gal4/+	21	1	2	0.49084	0.96153	0.54212	0.83882	0.47069	0.71977	0.66849	0.61904	0.69963	0.67765	0.74908	0.88095	0.79487	1.07508	1.0641	0.92307	1.06593	0.84615	1.50732	0.8608	1.5293	0.65933	2.02563	1.50549	2.51831	1.29303	2.50549	1.07508	1.82783	0.50366
yw; +/UAS-CycGΔE;da-Gal4/+	21	2	1	0.55809	1.13814	0.56724	1.00091	0.46111	0.91856	0.61847	0.75754	0.66422	0.80146	0.77035	0.97163	0.87648	1.14363	1.05946	0.91673	1.04116	0.8472	1.46019	0.71362	1.41811	0.51051	2.18663	1.13448	2.55991	0.7612	2.46842	0.55443	1.64683	0.26715
yw; +/UAS-CycGΔE;da-Gal4/+	21	2	2	0.56043	1.13186	0.5641	1.00549	0.46336	0.91391	0.61721	0.75457	0.6575	0.79853	0.77106	0.96886	0.86629	1.14285	1.06226	0.91391	1.04395	0.84432	1.46519	0.70879	1.41941	0.50915	2.18864	1.13736	2.56226	0.76007	2.46886	0.54944	1.65201	0.26739
yw; +/UAS-CycGΔE;da-Gal4/+	22	1	1	0.55809	1.18389	0.55992	1.05031	0.45928	0.95516	0.61298	0.80146	0.66056	0.84537	0.76669	1.0192	0.86367	1.18938	1.07227	0.95882	1.05214	0.88746	1.49313	0.74839	1.44555	0.54528	2.18663	1.17291	2.54893	0.82707	2.47025	0.62213	1.64683	0.31655
yw; +/UAS-CycGΔE;da-Gal4/+	22	1	2	0.56043	1.18314	0.55677	1.05311	0.4597	0.96153	0.61172	0.80402	0.66117	0.84615	0.76739	1.01648	0.86446	1.19047	1.07692	0.95604	1.05494	0.89193	1.49633	0.74541	1.44688	0.54578	2.18497	1.17215	2.55127	0.8315	2.47069	0.61904	1.65018	0.31684
yw; +/UAS-CycGΔE;da-Gal4/+	22	2	1	0.36413	0.85269	0.41353	0.7246	0.33668	0.61664	0.52332	0.49954	0.55626	0.55443	0.63494	0.75388	0.67337	0.94052	0.92588	0.77218	0.92771	0.70448	1.37785	0.69533	1.39249	0.49039	1.93594	1.29551	2.38059	1.07044	2.36412	0.85269	1.66696	0.31655
yw; +/UAS-CycGΔE;da-Gal4/+	22	2	2	0.37179	0.86263	0.41941	0.7271	0.34249	0.61355	0.5238	0.50183	0.55677	0.55677	0.62637	0.75091	0.67216	0.94688	0.92856	0.78021	0.9304	0.70879	1.37911	0.6923	1.3956	0.48534	1.93772	1.29486	2.37911	1.07142	2.3608	0.85347	1.65567	0.31684
yw; +/UAS-CycGΔE;da-Gal4/+	23	1	1	0.51417	1.17657	0.51234	1.04482	0.42085	0.96431	0.56175	0.80329	0.60384	0.84537	0.7246	1.01372	0.82707	1.17474	0.98261	0.94235	0.96797	0.87831	1.38517	0.72643	1.34125	0.5343	2.10246	1.13997	2.47391	0.7612	2.37693	0.54894	1.56632	0.27447
yw; +/UAS-CycGΔE;da-Gal4/+	23	1	2	0.52197	1.18497	0.51281	1.04944	0.42124	0.96519	0.56227	0.80402	0.60439	0.84798	0.7271	1.01465	0.82783	1.17582	0.98717	0.94322	0.96519	0.87545	1.38827	0.7271	1.34248	0.53479	2.10439	1.14285	2.47801	0.75824	2.37911	0.54944	1.56409	0.27472
yw; +/UAS-CycGΔE;da-Gal4/+	23	2	1	0.27264	1.03933	0.29826	0.9021	0.22689	0.80146	0.38792	0.66788	0.42085	0.72277	0.51966	0.91308	0.58554	1.09423	0.79414	0.89112	0.78133	0.81975	1.21683	0.74107	1.20219	0.54711	1.88105	1.28453	2.29459	0.95882	2.23969	0.74473	1.47666	0.33302
yw; +/UAS-CycGΔE;da-Gal4/+	23	2	2	0.28021	1.04395	0.28937	0.91025	0.22893	0.80219	0.39194	0.66666	0.42124	0.72161	0.51281	0.90842	0.58058	1.0934	0.7967	0.8901	0.78571	0.82051	1.21611	0.74175	1.20146	0.54761	1.87728	1.28021	2.30036	0.95787	2.23625	0.74175	1.47069	0.32966
yw; +/UAS-CycGΔE;da-Gal4/+	24	1	1	0.58188	1.05031	0.5892	0.91856	0.49588	0.81792	0.65324	0.66422	0.69533	0.70997	0.80695	0.89112	0.88746	1.06678	1.10887	0.83988	1.09423	0.77035	1.52058	0.64409	1.49313	0.44281	2.19578	1.10155	2.58553	0.76852	2.50868	0.55443	1.72003	0.20676
yw; +/UAS-CycGΔE;da-Gal4/+	24	1	2	0.58607	1.05128	0.59706	0.91025	0.49999	0.82051	0.65018	0.66483	0.69596	0.71428	0.81135	0.89193	0.89377	1.0641	1.11355	0.84248	1.09706	0.76739	1.52014	0.65018	1.49267	0.44505	2.20329	1.10256	2.59523	0.76556	2.51647	0.55494	1.72344	0.20879
yw; +/UAS-CycGΔE;da-Gal4/+	24	2	1	0.35498	0.89112	0.40256	0.76486	0.33851	0.64775	0.53613	0.54711	0.56175	0.60384	0.6203	0.80329	0.6569	0.99908	0.91856	0.84354	0.92222	0.77584	1.37968	0.78499	1.40164	0.57822	1.88105	1.41445	2.35314	1.21683	2.35314	0.9881	1.67245	0.42817
yw; +/UAS-CycGΔE;da-Gal4/+	24	2	2	0.3608	0.90109	0.40292	0.76373	0.33516	0.64651	0.53296	0.54761	0.5641	0.60439	0.6227	0.80585	0.66117	1.00366	0.92307	0.84432	0.92307	0.77655	1.37545	0.78388	1.40292	0.58424	1.87728	1.41391	2.3553	1.21245	2.35164	0.99084	1.67582	0.4249
yw; +/UAS-CycGΔE;da-Gal4/+	25	1	1	0.55809	1.23146	0.54711	1.10155	0.45562	1.02103	0.60201	0.86367	0.64592	0.90576	0.76303	1.07044	0.86001	1.23512	1.04299	1.00823	1.02103	0.93869	1.44006	0.80146	1.4053	0.60384	2.15186	1.22414	2.4977	0.87282	2.42085	0.68252	1.61024	0.37145
yw; +/UAS-CycGΔE;da-Gal4/+	25	1	2	0.5586	1.23626	0.55128	1.10622	0.44871	1.02563	0.5989	0.86996	0.64835	0.91391	0.75824	1.06776	0.86263	1.23992	1.04578	1.00915	1.02563	0.94139	1.43955	0.80402	1.40109	0.60988	2.15017	1.22893	2.50365	0.87362	2.4249	0.67582	1.61904	0.36629
yw; +/UAS-CycGΔE;da-Gal4/+	25	2	1	0.44098	1.16559	0.45379	1.03201	0.37877	0.93869	0.52881	0.79597	0.56358	0.8472	0.66422	1.0192	0.74656	1.19487	0.96797	0.98444	0.94601	0.91491	1.37236	0.81609	1.33027	0.62213	2.0439	1.29734	2.42085	0.96248	2.34948	0.76303	1.56449	0.40073
yw; +/UAS-CycGΔE;da-Gal4/+	25	2	2	0.44871	1.16849	0.45604	1.03479	0.38095	0.94139	0.52197	0.79853	0.56593	0.84432	0.66849	1.01831	0.74908	1.1923	0.96336	0.98351	0.94688	0.91391	1.36812	0.81867	1.33516	0.63186	2.05127	1.2967	2.42673	0.96519	2.3553	0.76373	1.56776	0.39743
yw; +/UAS-CycGΔE;da-Gal4/+	26	1	1	0.51417	0.86916	0.57639	0.75022	0.5032	0.63494	0.70265	0.54528	0.7246	0.60384	0.77767	0.80329	0.7978	0.99176	1.06312	0.85086	1.06678	0.78133	1.5096	0.81244	1.5407	0.61847	2.02744	1.46568	2.49587	1.25342	2.48855	1.04665	1.83347	0.47941
yw; +/UAS-CycGΔE;da-Gal4/+	26	1	2	0.51465	0.87179	0.58058	0.75091	0.50732	0.63553	0.6978	0.54578	0.72527	0.60805	0.78021	0.80219	0.79853	0.99267	1.06959	0.84981	1.06959	0.78021	1.50549	0.81318	1.53845	0.61904	2.02563	1.47069	2.49633	1.26007	2.49266	1.04761	1.83699	0.47802
yw; +/UAS-CycGΔE;da-Gal4/+	26	2	1	0.43366	0.81244	0.49405	0.70082	0.45379	0.57639	0.64592	0.50137	0.66605	0.56358	0.70265	0.76303	0.70631	0.95699	1.00091	0.83805	1.00274	0.76669	1.42542	0.81975	1.48215	0.63311	1.88654	1.51692	2.38425	1.34308	2.3934	1.12167	1.79139	0.51234
yw; +/UAS-CycGΔE;da-Gal4/+	26	2	2	0.43589	0.81867	0.50366	0.70329	0.45238	0.58241	0.64835	0.50366	0.66849	0.5641	0.70512	0.76556	0.70879	0.9597	0.99633	0.83699	1.00732	0.76739	1.4304	0.82234	1.48351	0.63736	1.88278	1.51831	2.37911	1.34615	2.39743	1.11904	1.7967	0.51281
yw; +/UAS-CycGΔE;da-Gal4/+	27	1	1	0.55077	1.38334	0.5343	1.24427	0.41536	1.17657	0.52332	0.99359	0.58005	1.02835	0.7246	1.18023	0.87465	1.3321	1.02469	1.0558	0.99176	0.98993	1.40713	0.7612	1.31564	0.56724	2.19944	1.06861	2.47757	0.61481	2.34582	0.42634	1.47117	0.29643
yw; +/UAS-CycGΔE;da-Gal4/+	27	1	2	0.55128	1.37911	0.52747	1.25091	0.41391	1.18497	0.52747	0.99999	0.58607	1.03113	0.72344	1.18131	0.87362	1.33333	1.02563	1.06043	0.99267	0.9945	1.39926	0.7619	1.31867	0.56776	2.20878	1.06959	2.48534	0.61721	2.34981	0.4304	1.47252	0.30402
yw; +/UAS-CycGΔE;da-Gal4/+	27	2	1	0.42268	1.07227	0.45379	0.94418	0.39524	0.8289	0.56358	0.70631	0.59652	0.76669	0.67703	0.96614	0.73192	1.15827	0.99176	0.97895	0.9881	0.90576	1.42908	0.87282	1.4364	0.6569	2.02378	1.47666	2.49953	1.18938	2.45012	0.96065	1.71637	0.48124
yw; +/UAS-CycGΔE;da-Gal4/+	27	2	2	0.4249	1.07325	0.45787	0.94322	0.38644	0.8315	0.56043	0.70879	0.5934	0.76556	0.67765	0.96336	0.72344	1.15933	0.99267	0.98168	0.989	0.90109	1.42673	0.87179	1.44138	0.663	2.03479	1.47618	2.50549	1.1923	2.4597	0.96153	1.71428	0.48168
yw; +/UAS-CycGΔE;da-Gal4/+	28	1	1	0.59103	1.19487	0.60201	1.06495	0.50868	0.97712	0.64592	0.82707	0.6935	0.86916	0.79414	1.04116	0.88746	1.21134	1.10887	0.99176	1.08874	0.91856	1.46568	0.7978	1.42908	0.61115	2.17748	1.2278	2.53796	0.8655	2.45195	0.66971	1.65781	0.36962
yw; +/UAS-CycGΔE;da-Gal4/+	28	1	2	0.58791	1.20329	0.60439	1.0641	0.50549	0.97985	0.65384	0.826	0.70146	0.87728	0.80769	1.04395	0.89377	1.20878	1.11171	0.99267	1.08974	0.91941	1.46519	0.80036	1.4304	0.61172	2.1868	1.23259	2.53845	0.86996	2.45787	0.66849	1.66483	0.36996
yw; +/UAS-CycGΔE;da-Gal4/+	28	2	1	0.42817	0.99908	0.44098	0.86733	0.3623	0.77035	0.51051	0.62945	0.55443	0.6752	0.65873	0.85269	0.73741	1.03384	0.94784	0.8289	0.93503	0.7612	1.34125	0.66605	1.33027	0.46477	1.99816	1.15278	2.40072	0.83439	2.34399	0.62762	1.57913	0.24702
yw; +/UAS-CycGΔE;da-Gal4/+	28	2	2	0.4304	1.00366	0.44688	0.86813	0.35897	0.77106	0.51281	0.63003	0.55128	0.68131	0.6575	0.85714	0.73809	1.03479	0.94871	0.82783	0.93589	0.76007	1.34065	0.67216	1.33149	0.4652	2.01281	1.15201	2.40842	0.83516	2.34614	0.62454	1.58424	0.24908
yw; +/UAS-CycGΔE;da-Gal4/+	29	1	1	0.58737	1.14912	0.59652	1.01555	0.51051	0.92588	0.66605	0.78682	0.70265	0.83073	0.81244	1.00274	0.88746	1.17108	1.10521	0.96614	1.08874	0.90027	1.50045	0.80512	1.473	0.61664	2.16833	1.26806	2.56357	0.94418	2.48855	0.74473	1.731	0.38792
yw; +/UAS-CycGΔE;da-Gal4/+	29	1	2	0.57875	1.14468	0.60439	1.02014	0.50915	0.92856	0.66849	0.78571	0.70329	0.82966	0.80952	0.99816	0.88644	1.17765	1.10256	0.96886	1.09157	0.90109	1.49999	0.80585	1.47618	0.61904	2.17032	1.27106	2.56043	0.94688	2.49633	0.74725	1.73442	0.38461
yw; +/UAS-CycGΔE;da-Gal4/+	29	2	1	0.42085	0.93869	0.43915	0.81244	0.37145	0.71545	0.52332	0.57822	0.56724	0.62579	0.65507	0.80146	0.71728	0.98444	0.94052	0.78316	0.92954	0.71179	1.38334	0.62213	1.3504	0.43915	2.02378	1.13814	2.41536	0.83439	2.34765	0.6075	1.61024	0.2214
yw; +/UAS-CycGΔE;da-Gal4/+	29	2	2	0.42857	0.93955	0.44322	0.81318	0.36629	0.71611	0.5238	0.57692	0.56043	0.62454	0.65567	0.80402	0.71977	0.989	0.94322	0.78388	0.93406	0.71245	1.38461	0.62454	1.3553	0.43955	2.02563	1.13919	2.42124	0.83699	2.3553	0.60988	1.60805	0.21977
yw; +/UAS-CycGΔE;da-Gal4/+	30	1	1	0.65507	1.43457	0.61664	1.31198	0.516	1.2461	0.60933	1.05397	0.66422	1.09606	0.82341	1.22048	0.95516	1.35589	1.09057	1.08325	1.05763	1.02286	1.41994	0.78316	1.32295	0.60384	2.26165	0.97346	2.48489	0.52698	2.34582	0.36413	1.47666	0.31472
yw; +/UAS-CycGΔE;da-Gal4/+	30	1	2	0.663	1.44322	0.62637	1.30585	0.50915	1.26373	0.60622	1.0641	0.66483	1.0934	0.826	1.21611	0.9597	1.35897	1.09889	1.08424	1.0586	1.02563	1.41941	0.78754	1.32051	0.60988	2.26373	0.97252	2.48534	0.52564	2.34614	0.36263	1.48168	0.31684
yw; +/UAS-CycGΔE;da-Gal4/+	30	2	1	0.44647	1.06129	0.4666	0.92039	0.37145	0.8289	0.52881	0.68435	0.57273	0.73192	0.67337	0.90942	0.75754	1.0924	0.98627	0.88197	0.97163	0.80695	1.39798	0.70997	1.3687	0.50503	2.05122	1.19853	2.46659	0.87465	2.39889	0.65873	1.60475	0.28545
yw; +/UAS-CycGΔE;da-Gal4/+	30	2	2	0.44871	1.0586	0.47069	0.92307	0.37179	0.826	0.53296	0.68314	0.57509	0.72893	0.67582	0.91208	0.7619	1.09523	0.98351	0.88278	0.97069	0.81318	1.39743	0.71245	1.37362	0.50549	2.04578	1.1978	2.46336	0.87362	2.40292	0.663	1.60805	0.28937
yw; +/UAS-CycGΔE;da-Gal4/+	31	1	1	0.47575	1.20036	0.47758	1.0558	0.37328	0.98261	0.50869	0.82342	0.55443	0.86367	0.67154	1.01555	0.78865	1.18572	0.96797	0.94967	0.94419	0.88197	1.33577	0.72278	1.27538	0.55077	2.08417	1.13083	2.40988	0.73924	2.30009	0.53796	1.49496	0.29277
yw; +/UAS-CycGΔE;da-Gal4/+	31	1	2	0.4767	1.19266	0.48218	1.05751	0.37807	0.97714	0.5114	0.8219	0.55706	0.86208	0.67395	1.01915	0.78171	1.18353	0.96984	0.94609	0.94061	0.88034	1.33513	0.71779	1.27485	0.55158	2.08762	1.13239	2.4109	0.74153	2.30132	0.54062	1.4922	0.29588
yw; +/UAS-CycGΔE;da-Gal4/+	31	2	1	0.49588	1.16193	0.49222	1.02836	0.41171	0.94419	0.54528	0.79231	0.58371	0.8344	0.69533	0.99542	0.79231	1.15827	0.9881	0.93687	0.96614	0.86916	1.37236	0.72095	1.3193	0.54711	2.06038	1.15645	2.43549	0.78865	2.34217	0.56358	1.53888	0.29826
yw; +/UAS-CycGΔE;da-Gal4/+	31	2	2	0.48583	1.15796	0.49496	1.02463	0.41277	0.94609	0.5461	0.78902	0.58446	0.83285	0.6977	0.99176	0.79633	1.15614	0.98628	0.93331	0.96618	0.86756	1.368	0.72144	1.32052	0.54793	2.0584	1.15066	2.43282	0.77989	2.33967	0.56071	1.53238	0.30319
yw; +/UAS-CycGΔE;da-Gal4/+	32	1	1	0.57822	1.19121	0.57273	1.06495	0.4849	0.98078	0.60567	0.82525	0.65324	0.86367	0.77401	1.01738	0.87465	1.18023	1.0558	0.94784	1.03019	0.88014	1.41262	0.72095	1.33943	0.54711	2.11344	1.09423	2.44281	0.72827	2.35681	0.53796	1.56633	0.28911
yw; +/UAS-CycGΔE;da-Gal4/+	32	1	2	0.57715	1.18718	0.57715	1.05568	0.48035	0.98262	0.60638	0.8219	0.65021	0.86025	0.77441	1.01367	0.86756	1.17623	1.04837	0.94609	1.02828	0.87852	1.41184	0.71596	1.34243	0.54062	2.10589	1.09586	2.44378	0.72509	2.3488	0.5388	1.56526	0.28857
yw; +/UAS-CycGΔE;da-Gal4/+	32	2	1	0.50137	1.18389	0.49405	1.05946	0.40439	0.98261	0.52698	0.82159	0.5709	0.86001	0.68801	1.01189	0.79048	1.17474	0.96431	0.93687	0.94419	0.87099	1.33028	0.70997	1.26623	0.53064	2.01829	1.08874	2.36047	0.72827	2.26898	0.52333	1.47118	0.2763
yw; +/UAS-CycGΔE;da-Gal4/+	32	2	2	0.50957	1.18171	0.49679	1.0502	0.40181	0.97897	0.52601	0.81642	0.56802	0.85477	0.69039	1.01002	0.78171	1.16527	0.96436	0.93696	0.94244	0.87121	1.32782	0.70866	1.26207	0.53149	2.01274	1.08673	2.35428	0.72692	2.26296	0.52601	1.46663	0.27761
yw; +/UAS-CycGΔE;da-Gal4/+	33	1	1	0.63311	1.29368	0.62763	1.15645	0.5215	1.08874	0.6386	0.91308	0.68252	0.95333	0.8161	1.10338	0.94419	1.25892	1.10704	1.00823	1.07776	0.94419	1.46386	0.75937	1.39615	0.58554	2.21774	1.08508	2.55809	0.68069	2.43732	0.49039	1.59011	0.30741
yw; +/UAS-CycGΔE;da-Gal4/+	33	1	2	0.62829	1.29312	0.63012	1.15431	0.52236	1.08308	0.63742	0.91139	0.68491	0.95157	0.81459	1.09952	0.93696	1.25294	1.10317	1.00271	1.07395	0.93879	1.45933	0.76162	1.3954	0.58263	2.22278	1.08125	2.54971	0.68126	2.44013	0.49314	1.59083	0.30501
yw; +/UAS-CycGΔE;da-Gal4/+	33	2	1	0.42634	1.02836	0.46111	0.90027	0.3806	0.80146	0.55077	0.6752	0.58371	0.72461	0.6752	0.91125	0.73193	1.08874	0.96248	0.90393	0.9515	0.83074	1.38883	0.77584	1.37236	0.58005	2.00365	1.31015	2.44098	1.03568	2.39524	0.82525	1.63586	0.38243
yw; +/UAS-CycGΔE;da-Gal4/+	33	2	2	0.42556	1.0228	0.46026	0.89861	0.38538	0.79998	0.55341	0.67213	0.58628	0.72509	0.67213	0.90591	0.72875	1.08673	0.95888	0.89861	0.95157	0.83103	1.38444	0.77258	1.368	0.57898	2.00726	1.30956	2.4383	1.03742	2.39447	0.82555	1.63649	0.38355
yw; +/UAS-CycGΔE;da-Gal4/+	34	1	1	0.71912	1.43458	0.67703	1.31198	0.5709	1.26806	0.6386	1.07593	0.68984	1.10338	0.85269	1.21683	0.99725	1.33943	1.09057	1.05946	1.04483	1.00823	1.3687	0.74107	1.25526	0.59652	2.15187	0.91491	2.37145	0.41171	2.23421	0.26898	1.37419	0.2763
yw; +/UAS-CycGΔE;da-Gal4/+	34	1	2	0.71961	1.43376	0.68126	1.30956	0.56619	1.26755	0.63742	1.0776	0.69222	1.10134	0.85112	1.21641	0.98993	1.33695	1.09038	1.05933	1.04107	1.00819	1.36983	0.74153	1.24928	0.59359	2.14607	0.91687	2.37072	0.4146	2.22643	0.27396	1.37348	0.27761
yw; +/UAS-CycGΔE;da-Gal4/+	34	2	1	0.44281	1.23147	0.4483	1.09789	0.3623	1.01555	0.49588	0.8655	0.53796	0.90759	0.65141	1.07044	0.74107	1.23696	0.92406	1.01006	0.90576	0.94602	1.30283	0.81427	1.25892	0.63311	2.00548	1.24245	2.36596	0.86367	2.26349	0.66788	1.48398	0.37877
yw; +/UAS-CycGΔE;da-Gal4/+	34	2	2	0.44017	1.22189	0.45113	1.09221	0.3598	1.01367	0.49314	0.86208	0.54062	0.90591	0.65021	1.07029	0.73605	1.23102	0.92235	1.00819	0.90226	0.94244	1.30042	0.81094	1.26024	0.63012	2.00361	1.24015	2.36159	0.86573	2.26479	0.66665	1.47576	0.38538
yw; +/UAS-CycGΔE;da-Gal4/+	35	1	1	0.50503	1.22049	0.50686	1.08691	0.41903	0.99542	0.56541	0.85086	0.6075	0.89295	0.71363	1.06312	0.7978	1.2333	1.0064	1.00823	0.98993	0.94053	1.38883	0.80329	1.35224	0.61482	2.05306	1.27538	2.45379	0.9021	2.36779	0.68984	1.58828	0.37511
yw; +/UAS-CycGΔE;da-Gal4/+	35	1	2	0.50775	1.21458	0.50409	1.08308	0.42008	0.99358	0.56619	0.84199	0.60455	0.88947	0.70866	1.05933	0.7945	1.22737	1.00637	1.00454	0.9881	0.93148	1.38809	0.8018	1.35157	0.61551	2.04744	1.27668	2.45109	0.90409	2.36159	0.69222	1.58352	0.37259
yw; +/UAS-CycGΔE;da-Gal4/+	35	2	1	0.46294	1.17474	0.47026	1.04483	0.37694	0.96065	0.51784	0.81427	0.55626	0.86001	0.66971	1.02836	0.75937	1.19853	0.96248	0.97529	0.94602	0.90576	1.34309	0.77767	1.29917	0.5892	1.99634	1.22232	2.37694	0.86184	2.29643	0.66422	1.52424	0.34217
yw; +/UAS-CycGΔE;da-Gal4/+	35	2	2	0.45843	1.17988	0.46391	1.0502	0.37442	0.96253	0.51871	0.81642	0.55889	0.86208	0.6703	1.02646	0.75432	1.19084	0.95888	0.96801	0.93514	0.90591	1.34061	0.77623	1.29677	0.58994	1.97986	1.22189	2.37255	0.86208	2.29401	0.65752	1.5196	0.34702
yw; +/UAS-CycGΔE;da-Gal4/+	36	1	1	0.54711	1.27904	0.52881	1.15279	0.42451	1.08508	0.54528	0.90942	0.5892	0.94419	0.72644	1.09057	0.84903	1.24062	1.01555	0.98627	0.98993	0.92223	1.38151	0.73193	1.3376	0.53613	2.12442	1.06495	2.47209	0.64775	2.36047	0.45196	1.51692	0.26715
yw; +/UAS-CycGΔE;da-Gal4/+	36	1	2	0.5461	1.28033	0.52784	1.147	0.42556	1.08125	0.54428	0.90774	0.59542	0.94244	0.73057	1.08856	0.84929	1.24015	1.01367	0.98445	0.98993	0.92052	1.37531	0.73057	1.33513	0.53332	2.12233	1.06299	2.4657	0.64473	2.35794	0.45113	1.51229	0.26848
yw; +/UAS-CycGΔE;da-Gal4/+	36	2	1	0.51784	1.20768	0.51235	1.07776	0.42086	0.99176	0.55626	0.83257	0.60384	0.88197	0.72095	1.043	0.81244	1.19487	1.00823	0.97712	0.99359	0.91125	1.39615	0.77218	1.35041	0.58371	2.07685	1.19304	2.47392	0.82342	2.38426	0.61299	1.56084	0.33302
yw; +/UAS-CycGΔE;da-Gal4/+	36	2	2	0.51323	1.20545	0.50957	1.07395	0.41642	0.99176	0.56437	0.83103	0.60272	0.87669	0.71961	1.03924	0.81824	1.20362	1.00819	0.97166	0.98993	0.90591	1.39175	0.77076	1.34426	0.5808	2.06936	1.18718	2.4657	0.82372	2.38351	0.61368	1.55978	0.33423
yw; +/UAS-CycGΔE;da-Gal4/+	37	1	1	0.50137	1.19304	0.49039	1.06678	0.39341	0.9881	0.51601	0.82159	0.56724	0.86001	0.70265	1.01372	0.81061	1.17108	1.0064	0.92772	0.97346	0.86001	1.37602	0.68984	1.32113	0.49954	2.1043	1.0741	2.47209	0.66239	2.36047	0.45745	1.50411	0.25251
yw; +/UAS-CycGΔE;da-Gal4/+	37	1	2	0.49861	1.19266	0.49679	1.06116	0.38903	0.9881	0.52053	0.82372	0.56437	0.86208	0.70135	1.0155	0.81459	1.1744	0.99906	0.92966	0.97349	0.86208	1.36983	0.69222	1.31869	0.49496	2.10589	1.06664	2.46387	0.66482	2.35611	0.45661	1.50316	0.25022
yw; +/UAS-CycGΔE;da-Gal4/+	37	2	1	0.32021	1.12717	0.33668	0.99908	0.25617	0.89844	0.40073	0.75571	0.44098	0.80329	0.54345	0.98261	0.64043	1.16559	0.85635	0.94419	0.83989	0.86184	1.28087	0.74839	1.24062	0.54711	1.92314	1.27172	2.3806	0.92223	2.29826	0.68252	1.47301	0.32204
yw; +/UAS-CycGΔE;da-Gal4/+	37	2	2	0.3251	1.11961	0.33058	0.99906	0.25752	0.89495	0.40181	0.75249	0.44382	0.8018	0.54245	0.9808	0.63742	1.15979	0.85295	0.93879	0.84016	0.8639	1.27668	0.74701	1.23833	0.5461	1.91594	1.26755	2.37437	0.9187	2.29218	0.68309	1.46663	0.32145
yw; +/UAS-CycGΔE;da-Gal4/+	38	1	1	0.66422	1.43824	0.64043	1.31198	0.53979	1.24245	0.64409	1.06861	0.69716	1.10155	0.84354	1.23696	0.96248	1.37968	1.11253	1.11985	1.07959	1.05946	1.4419	0.84172	1.36322	0.6569	2.21408	1.10338	2.49405	0.68069	2.35681	0.50503	1.52241	0.38426
yw; +/UAS-CycGΔE;da-Gal4/+	38	1	2	0.66847	1.43558	0.6429	1.3059	0.54062	1.24198	0.64108	1.05933	0.69404	1.09586	0.84016	1.23285	0.96253	1.38079	1.10499	1.11413	1.07212	1.05203	1.43923	0.84016	1.35887	0.65752	2.20452	1.10317	2.48761	0.67943	2.35611	0.50409	1.52325	0.3799
yw; +/UAS-CycGΔE;da-Gal4/+	38	2	1	0.48307	1.21683	0.47575	1.09423	0.38609	1.00274	0.53979	0.85635	0.57639	0.90576	0.69716	1.06861	0.78133	1.23513	0.99359	1.01738	0.97712	0.95333	1.37236	0.8472	1.36139	0.64592	2.04574	1.28636	2.43915	0.94967	2.36779	0.75205	1.59926	0.41171
yw; +/UAS-CycGΔE;da-Gal4/+	38	2	2	0.47487	1.2091	0.4767	1.08856	0.39085	1.00454	0.54062	0.85295	0.57715	0.90226	0.69222	1.07029	0.77989	1.23102	0.99541	1.01733	0.97532	0.9534	1.36983	0.84199	1.35887	0.6429	2.04196	1.28399	2.43282	0.95157	2.36707	0.74884	1.59814	0.40912
yw; +/UAS-CycGΔE;da-Gal4/+	39	1	1	0.58737	1.26623	0.57822	1.1473	0.49405	1.06312	0.62214	0.91308	0.66422	0.95333	0.78316	1.10704	0.88197	1.27172	1.04666	1.03934	1.02653	0.97529	1.40896	0.82342	1.36139	0.6386	2.11161	1.20585	2.46294	0.82708	2.36047	0.62763	1.57548	0.38243
yw; +/UAS-CycGΔE;da-Gal4/+	39	1	2	0.58446	1.26572	0.58263	1.14152	0.49131	1.06116	0.61733	0.90591	0.66117	0.94792	0.78354	1.10499	0.87669	1.2639	1.04655	1.03559	1.02463	0.96984	1.40453	0.8219	1.35887	0.63742	2.10954	1.20545	2.45291	0.82738	2.35611	0.62829	1.57256	0.38172
yw; +/UAS-CycGΔE;da-Gal4/+	39	2	1	0.43366	0.97346	0.48124	0.85635	0.43183	0.74473	0.6075	0.64958	0.6258	0.7118	0.68435	0.9021	0.70631	1.08142	0.94967	0.93321	0.9515	0.86916	1.37053	0.87831	1.39432	0.69716	1.87191	1.48947	2.32387	1.26989	2.30924	1.0741	1.68161	0.53979
yw; +/UAS-CycGΔE;da-Gal4/+	39	2	2	0.43469	0.96984	0.47852	0.8566	0.43286	0.74518	0.61003	0.65569	0.62829	0.71048	0.68491	0.89861	0.69952	1.07577	0.94792	0.93514	0.94975	0.86756	1.36618	0.87669	1.39175	0.70135	1.86662	1.48672	2.31958	1.26937	2.30314	1.07395	1.6785	0.5388
yw; +/UAS-CycGΔE;da-Gal4/+	40	1	1	0.4849	1.28087	0.48124	1.1473	0.38975	1.05946	0.5343	0.91125	0.57456	0.95333	0.69899	1.11436	0.79048	1.28087	0.97895	1.05763	0.95699	0.99176	1.34126	0.85635	1.30649	0.66605	2.07868	1.25892	2.42086	0.91125	2.32753	0.71912	1.52607	0.42817
yw; +/UAS-CycGΔE;da-Gal4/+	40	1	2	0.48583	1.27303	0.48583	1.14518	0.38538	1.05568	0.53332	0.90591	0.5735	0.95157	0.6977	1.11413	0.78719	1.28216	0.97532	1.05568	0.9534	0.9881	1.34061	0.85477	1.3059	0.66665	2.06571	1.25294	2.41638	0.90591	2.32141	0.71779	1.52325	0.42738
yw; +/UAS-CycGΔE;da-Gal4/+	40	2	1	0.46294	1.17474	0.47392	1.04483	0.38975	0.95333	0.5343	0.81061	0.56907	0.86184	0.6752	1.02653	0.76486	1.1967	0.9698	0.98993	0.95516	0.92223	1.34309	0.82525	1.31564	0.63677	1.9817	1.29002	2.41354	0.96614	2.34217	0.75754	1.54803	0.40439
yw; +/UAS-CycGΔE;da-Gal4/+	40	2	2	0.46391	1.17623	0.46939	1.0429	0.39268	0.94792	0.5388	0.80546	0.5735	0.85842	0.68309	1.03011	0.7598	1.19266	0.97166	0.99176	0.95157	0.92418	1.34426	0.82007	1.31504	0.63195	1.98534	1.28764	2.4109	0.96253	2.33967	0.75249	1.54334	0.40729
yw; +/UAS-CycGΔE;da-Gal4/+	41	1	1	0.50503	1.22964	0.51235	1.09972	0.41354	1.01555	0.55626	0.8655	0.59286	0.90576	0.70997	1.06861	0.80512	1.2333	0.99725	1.01921	0.97895	0.95333	1.387	0.82342	1.33394	0.63494	2.08234	1.23147	2.47209	0.90759	2.40805	0.70631	1.58828	0.37877
yw; +/UAS-CycGΔE;da-Gal4/+	41	1	2	0.50227	1.22737	0.50957	1.09586	0.40912	1.0155	0.55706	0.86025	0.59724	0.90409	0.72144	1.07029	0.79815	1.22919	0.99541	1.01185	0.97532	0.95157	1.38444	0.82007	1.3333	0.63742	2.07484	1.2365	2.46752	0.90409	2.40177	0.71048	1.58352	0.3799
yw; +/UAS-CycGΔE;da-Gal4/+	41	2	1	0.56907	1.301	0.56907	1.16925	0.46111	1.10155	0.58737	0.94236	0.62763	0.97712	0.7612	1.12168	0.86733	1.26623	1.03934	1.03934	1.01006	0.97712	1.39981	0.80329	1.34309	0.61848	2.13723	1.13815	2.47026	0.76852	2.37511	0.56907	1.54071	0.36413
yw; +/UAS-CycGΔE;da-Gal4/+	41	2	2	0.56802	1.29312	0.56437	1.17075	0.45661	1.10134	0.58628	0.93148	0.63195	0.97714	0.76345	1.12326	0.8639	1.2639	1.03376	1.03559	1.00819	0.97349	1.39905	0.8018	1.34061	0.61733	2.13146	1.13604	2.46752	0.76893	2.37072	0.57533	1.53969	0.3598
yw; +/UAS-CycGΔE;da-Gal4/+	42	1	1	0.49405	1.16376	0.49039	1.03385	0.3989	0.9515	0.52698	0.7978	0.5709	0.83806	0.69533	0.99176	0.80878	1.15645	0.98261	0.91308	0.96248	0.8472	1.34126	0.69167	1.28087	0.50686	2.06587	1.06861	2.42634	0.66056	2.32021	0.46843	1.48764	0.25251
yw; +/UAS-CycGΔE;da-Gal4/+	42	1	2	0.49496	1.15979	0.49496	1.03376	0.38903	0.96071	0.52601	0.79815	0.56985	0.83833	0.69222	0.98993	0.80363	1.15248	0.9808	0.91504	0.95705	0.84747	1.34061	0.69222	1.28033	0.50775	2.06023	1.06847	2.41821	0.66117	2.30862	0.46757	1.48855	0.25387
yw; +/UAS-CycGΔE;da-Gal4/+	42	2	1	0.4483	1.15462	0.46294	1.02287	0.36596	0.94053	0.50686	0.78865	0.55077	0.83257	0.66422	0.99908	0.75754	1.17108	0.96797	0.94419	0.94053	0.87282	1.32296	0.74656	1.28087	0.55992	2.0128	1.18206	2.41537	0.80695	2.31838	0.60018	1.4913	0.31838
yw; +/UAS-CycGΔE;da-Gal4/+	42	2	2	0.44382	1.14883	0.46026	1.0228	0.3598	0.93879	0.51323	0.78537	0.55341	0.83103	0.66847	0.99906	0.75432	1.16709	0.96618	0.94061	0.94244	0.87304	1.31686	0.74701	1.27851	0.56071	2.00726	1.18536	2.40908	0.80911	2.31045	0.59542	1.49585	0.31962
yw; +/UAS-CycGΔE;da-Gal4/+	43	1	1	0.57273	1.30832	0.56358	1.1784	0.45562	1.10704	0.58188	0.94053	0.6258	0.97712	0.77584	1.12168	0.8838	1.27355	1.043	1.03385	1.01372	0.97163	1.39066	0.79963	1.31564	0.61482	2.14638	1.13815	2.4849	0.7612	2.38426	0.56907	1.54254	0.33119
yw; +/UAS-CycGΔE;da-Gal4/+	43	1	2	0.57533	1.30408	0.56254	1.1744	0.45295	1.10499	0.58263	0.93331	0.62464	0.97349	0.7671	1.12326	0.88582	1.27485	1.0429	1.02828	1.01185	0.96801	1.38809	0.79267	1.31138	0.61733	2.14242	1.13787	2.47848	0.76162	2.38168	0.55889	1.53969	0.3251
yw; +/UAS-CycGΔE;da-Gal4/+	43	2	1	0.47575	0.74473	0.53979	0.6386	0.49954	0.51418	0.68252	0.45562	0.70082	0.51052	0.72827	0.70265	0.75205	0.87831	1.01372	0.78316	1.02653	0.71729	1.4236	0.78133	1.45837	0.60018	1.85544	1.46203	2.33851	1.32662	2.35132	1.10704	1.78956	0.4849
yw; +/UAS-CycGΔE;da-Gal4/+	43	2	2	0.48035	0.74701	0.53514	0.63925	0.50044	0.51871	0.68674	0.45295	0.70318	0.51323	0.7324	0.70318	0.75066	0.88034	1.01002	0.77806	1.0228	0.71596	1.41732	0.77806	1.4575	0.59542	1.85932	1.4648	2.33602	1.32417	2.34515	1.10317	1.78991	0.48948
yw; +/UAS-CycGΔE;da-Gal4/+	44	1	1	0.41903	1.11802	0.45562	0.98993	0.37877	0.88563	0.53613	0.75754	0.5709	0.80878	0.66788	0.99908	0.72644	1.18023	0.96431	0.98627	0.95699	0.91491	1.41628	0.86733	1.42909	0.64592	1.93412	1.41811	2.41537	1.129	2.36596	0.9021	1.64684	0.46111
yw; +/UAS-CycGΔE;da-Gal4/+	44	1	2	0.42373	1.11595	0.46391	0.9881	0.38172	0.88217	0.53697	0.75432	0.57167	0.80546	0.66665	0.99723	0.71961	1.17805	0.96253	0.98628	0.96071	0.91504	1.41184	0.86938	1.4301	0.64473	1.93968	1.41914	2.41456	1.12509	2.36159	0.90409	1.6438	0.45843
yw; +/UAS-CycGΔE;da-Gal4/+	44	2	1	0.4849	1.15645	0.49039	1.02653	0.40439	0.94602	0.5343	0.78865	0.58005	0.83257	0.69533	0.99359	0.78865	1.15645	0.97163	0.92772	0.95333	0.86184	1.37236	0.7118	1.34492	0.51052	2.00548	1.14913	2.41354	0.76486	2.31838	0.55443	1.50411	0.28728
yw; +/UAS-CycGΔE;da-Gal4/+	44	2	2	0.48583	1.15614	0.48948	1.02463	0.40181	0.94427	0.53697	0.78719	0.57715	0.83285	0.69039	0.99541	0.78719	1.15979	0.97166	0.926	0.95157	0.85842	1.37348	0.71414	1.34426	0.50409	2.00361	1.14518	2.4109	0.76893	2.31045	0.54976	1.49951	0.28492
yw; +/UAS-CycGΔE;da-Gal4/+	45	1	1	0.49771	1.24977	0.4849	1.12168	0.38609	1.05032	0.5215	0.88197	0.56541	0.92223	0.6935	1.07593	0.79231	1.23147	0.98078	1.00457	0.9515	0.9387	1.38334	0.77035	1.32113	0.5892	2.14089	1.13815	2.45745	0.76303	2.36596	0.57456	1.53705	0.33485
yw; +/UAS-CycGΔE;da-Gal4/+	45	1	2	0.49131	1.24746	0.48766	1.11778	0.39085	1.04107	0.52418	0.88034	0.56619	0.92052	0.69404	1.07212	0.79633	1.23467	0.97897	1.00089	0.95157	0.93514	1.38444	0.76893	1.32234	0.58994	2.13876	1.1397	2.45474	0.76528	2.36524	0.57715	1.53604	0.33423
yw; +/UAS-CycGΔE;da-Gal4/+	45	2	1	0.4666	1.18572	0.47209	1.05397	0.36962	0.96797	0.51967	0.81427	0.56358	0.85635	0.67337	1.02287	0.77767	1.18755	0.97163	0.96248	0.95333	0.89661	1.38334	0.75754	1.3376	0.5709	2.09332	1.18572	2.44281	0.82891	2.36596	0.62763	1.55901	0.33668
yw; +/UAS-CycGΔE;da-Gal4/+	45	2	2	0.46757	1.18171	0.4767	1.05203	0.37442	0.96801	0.52418	0.80546	0.56254	0.85112	0.67943	1.02098	0.77623	1.18901	0.97166	0.96436	0.9534	0.89861	1.38261	0.75797	1.33513	0.57167	2.08945	1.18171	2.44378	0.82555	2.36342	0.62647	1.55613	0.33789
yw; +/UAS-CycGΔE;da-Gal4/+	46	1	1	0.57639	1.29551	0.56541	1.16742	0.46477	1.09972	0.59103	0.93687	0.63129	0.97346	0.75754	1.12534	0.87099	1.27355	1.04849	1.04483	1.01921	0.97895	1.39432	0.8161	1.32479	0.64043	2.09515	1.1601	2.41903	0.77584	2.32204	0.58737	1.52241	0.37877
yw; +/UAS-CycGΔE;da-Gal4/+	46	1	2	0.5735	1.2986	0.56437	1.16709	0.46574	1.09404	0.59359	0.93148	0.63742	0.97349	0.7598	1.12691	0.87304	1.2712	1.0429	1.04107	1.01733	0.97714	1.38809	0.81094	1.32234	0.6356	2.10771	1.15979	2.41273	0.77806	2.31775	0.58811	1.52325	0.3799
yw; +/UAS-CycGΔE;da-Gal4/+	46	2	1	0.4483	1.02653	0.45379	0.89844	0.36596	0.80878	0.5215	0.66605	0.5526	0.71546	0.65141	0.88014	0.74656	1.04483	0.94602	0.83623	0.92955	0.77584	1.33211	0.67154	1.30466	0.48856	1.97804	1.13266	2.36047	0.81061	2.28911	0.6075	1.55352	0.258
yw; +/UAS-CycGΔE;da-Gal4/+	46	2	2	0.44565	1.0228	0.45843	0.89313	0.37442	0.80363	0.52418	0.66482	0.55889	0.71048	0.65752	0.88034	0.74701	1.04837	0.94792	0.83651	0.93331	0.77076	1.3333	0.66847	1.30225	0.48583	1.97986	1.12326	2.35063	0.81094	2.28671	0.60272	1.54882	0.26118
yw; +/UAS-CycGΔE;da-Gal4/+	47	1	1	0.59103	1.21683	0.5892	1.08508	0.49039	1.01006	0.61482	0.8472	0.66056	0.88929	0.78682	1.043	0.89844	1.20951	1.06861	0.9698	1.03751	0.9021	1.44556	0.74473	1.39066	0.55809	2.16285	1.12534	2.52698	0.7429	2.42817	0.54345	1.60292	0.30558
yw; +/UAS-CycGΔE;da-Gal4/+	47	1	2	0.59176	1.21458	0.58628	1.0849	0.48583	1.01002	0.61185	0.84564	0.65934	0.88399	0.78902	1.03742	0.89495	1.2018	1.06847	0.96618	1.03559	0.90043	1.44106	0.74518	1.38809	0.55706	2.16616	1.11778	2.52049	0.74153	2.42186	0.54245	1.59814	0.29953
yw; +/UAS-CycGΔE;da-Gal4/+	47	2	1	0.42451	1.03751	0.44464	0.90942	0.35132	0.8161	0.51235	0.67886	0.54894	0.72461	0.64043	0.89844	0.71729	1.07227	0.93321	0.87099	0.91857	0.80329	1.34858	0.69533	1.32845	0.50137	1.99634	1.19487	2.40622	0.86916	2.34766	0.6569	1.56633	0.28179
yw; +/UAS-CycGΔE;da-Gal4/+	47	2	2	0.42008	1.03194	0.44199	0.90409	0.35433	0.8219	0.50957	0.67578	0.54062	0.72327	0.63742	0.89678	0.71596	1.07029	0.92966	0.86573	0.91687	0.7945	1.34609	0.69587	1.32599	0.50409	2.00178	1.19632	2.4036	0.86756	2.3415	0.66117	1.55795	0.28127
yw; +/UAS-CycGΔE;da-Gal4/+	48	1	1	0.63129	1.03934	0.63311	0.91491	0.54162	0.83989	0.67886	0.68984	0.72095	0.7301	0.8344	0.88929	0.90942	1.043	1.1107	0.83623	1.09423	0.76852	1.47118	0.64043	1.42726	0.46477	2.16651	1.043	2.48673	0.69899	2.40988	0.50137	1.62671	0.22689
yw; +/UAS-CycGΔE;da-Gal4/+	48	1	2	0.63012	1.04107	0.63012	0.91687	0.53332	0.84929	0.67761	0.68674	0.71961	0.72875	0.83285	0.88582	0.91139	1.0429	1.1123	0.83285	1.09038	0.76893	1.4648	0.64108	1.42097	0.46209	2.16433	1.0429	2.48031	0.705	2.40177	0.50409	1.62005	0.22647
yw; +/UAS-CycGΔE;da-Gal4/+	48	2	1	0.49588	1.16742	0.50137	1.03568	0.40439	0.95882	0.52333	0.80146	0.56907	0.84537	0.68801	0.99908	0.78865	1.15279	0.97529	0.9204	0.95516	0.85818	1.3193	0.70265	1.27355	0.51601	1.99268	1.07776	2.34034	0.7118	2.25434	0.5215	1.47666	0.26898
yw; +/UAS-CycGΔE;da-Gal4/+	48	2	2	0.49861	1.16527	0.49314	1.03742	0.39999	0.96436	0.52418	0.80363	0.56985	0.84199	0.69404	0.99906	0.78719	1.15248	0.96984	0.9187	0.94975	0.85295	1.31869	0.70318	1.27485	0.5114	1.99447	1.07942	2.3415	0.70866	2.24835	0.51688	1.47942	0.27031
yw; +/UAS-CycGΔE;da-Gal4/+	49	1	1	0.49588	0.85818	0.54711	0.73559	0.4849	0.62214	0.66971	0.53064	0.69716	0.58737	0.75937	0.78682	0.77401	0.97529	1.05397	0.8344	1.05946	0.76669	1.46569	0.78133	1.49496	0.59469	1.97072	1.42726	2.43732	1.23147	2.43366	1.01006	1.80054	0.45196
yw; +/UAS-CycGΔE;da-Gal4/+	49	1	2	0.48766	0.8566	0.54793	0.7324	0.484	0.61916	0.67213	0.52601	0.69404	0.58628	0.75797	0.78902	0.77623	0.97349	1.05385	0.83468	1.05933	0.7598	1.46115	0.78171	1.49403	0.58628	1.97804	1.43376	2.43465	1.22919	2.43465	1.01185	1.79539	0.45295
yw; +/UAS-CycGΔE;da-Gal4/+	49	2	1	0.46477	1.22964	0.46111	1.09789	0.36047	1.01738	0.48856	0.85269	0.53613	0.89112	0.68069	1.04483	0.77584	1.20585	0.95882	0.95882	0.92955	0.89661	1.31015	0.72095	1.25526	0.53064	2.0677	1.06861	2.3989	0.67337	2.2946	0.48673	1.44922	0.26898
yw; +/UAS-CycGΔE;da-Gal4/+	49	2	2	0.47122	1.23467	0.46757	1.09586	0.36163	1.01733	0.48766	0.85112	0.53514	0.88947	0.67213	1.04107	0.77076	1.20362	0.95888	0.95888	0.92966	0.89313	1.30956	0.72327	1.25476	0.52966	2.06936	1.07029	2.39447	0.6703	2.28671	0.48035	1.44471	0.26483
yw; +/UAS-CycGΔE;da-Gal4/+	50	1	1	0.56175	1.26623	0.55992	1.129	0.45562	1.043	0.59835	0.88563	0.6386	0.92955	0.77035	1.08874	0.86367	1.25526	1.05946	1.02287	1.03751	0.95699	1.44373	0.81061	1.38334	0.63129	2.14455	1.22232	2.52516	0.86001	2.42817	0.66056	1.59743	0.37694
yw; +/UAS-CycGΔE;da-Gal4/+	50	1	2	0.55889	1.26207	0.55341	1.13057	0.45478	1.04107	0.59907	0.88399	0.63742	0.92966	0.76162	1.08856	0.86208	1.25476	1.05751	1.01915	1.03742	0.9534	1.44106	0.81094	1.38079	0.63012	2.14972	1.22006	2.51866	0.85842	2.42369	0.66117	1.59814	0.37624
yw; +/UAS-CycGΔE;da-Gal4/+	50	2	1	0.44098	1.09789	0.45562	0.96614	0.37145	0.86733	0.54345	0.74107	0.58005	0.79048	0.67154	0.96614	0.73741	1.14181	0.9698	0.9515	0.96431	0.88014	1.387	0.81793	1.37419	0.62397	2.01646	1.33211	2.44098	1.04117	2.38975	0.8344	1.64684	0.42086
yw; +/UAS-CycGΔE;da-Gal4/+	50	2	2	0.44565	1.09404	0.45478	0.96436	0.36894	0.86938	0.54428	0.73605	0.5808	0.78719	0.6703	0.96253	0.73605	1.14518	0.97349	0.95157	0.96071	0.88217	1.38444	0.81642	1.37166	0.62464	2.00543	1.33147	2.44195	1.03559	2.38899	0.83468	1.64562	0.42008
yw; +/UAS-CycGΔE;da-Gal4/+	51	1	1	0.64226	1.33577	0.61482	1.21683	0.51235	1.14547	0.60567	0.96431	0.6569	0.99542	0.81793	1.13998	0.93687	1.27538	1.09423	1.01738	1.0558	0.95882	1.4236	0.74107	1.33943	0.5526	2.19213	0.99542	2.49588	0.54711	2.35864	0.36779	1.5096	0.26532
yw; +/UAS-CycGΔE;da-Gal4/+	51	1	2	0.64108	1.3333	0.61185	1.21276	0.5114	1.14518	0.6082	0.96253	0.65752	0.99541	0.81824	1.13422	0.94792	1.27851	1.08673	1.0155	1.05203	0.9534	1.41732	0.73971	1.33513	0.54976	2.19173	0.99358	2.48579	0.55158	2.35611	0.36711	1.50864	0.27031
yw; +/UAS-CycGΔE;da-Gal4/+	51	2	1	0.50503	1.17108	0.52333	1.03934	0.43183	0.95516	0.57456	0.81061	0.61482	0.85635	0.72644	1.02653	0.81244	1.19853	1.01921	0.98444	1.00274	0.91491	1.42726	0.79597	1.39066	0.60201	2.09332	1.26258	2.50869	0.90027	2.41354	0.67703	1.60841	0.37694
yw; +/UAS-CycGΔE;da-Gal4/+	51	2	2	0.50592	1.16709	0.51688	1.03924	0.42921	0.95523	0.5735	0.80728	0.61185	0.85477	0.72144	1.02828	0.80911	1.19814	1.02098	0.98262	0.99723	0.91139	1.42462	0.79085	1.39357	0.59724	2.08397	1.26207	2.50223	0.89313	2.40908	0.67578	1.60361	0.37807
yw; +/UAS-CycGΔE;da-Gal4/+	52	1	1	0.62946	1.22232	0.63311	1.09606	0.53979	1.01555	0.66971	0.86001	0.7118	0.90393	0.83806	1.06129	0.94967	1.22415	1.12168	0.99176	1.09789	0.92589	1.4913	0.77584	1.41811	0.60201	2.23238	1.17291	2.55992	0.7978	2.46477	0.6075	1.64684	0.33119
yw; +/UAS-CycGΔE;da-Gal4/+	52	1	2	0.63012	1.22006	0.6356	1.09038	0.54062	1.01367	0.66847	0.8566	0.71231	0.90409	0.84016	1.06116	0.94792	1.22554	1.11778	0.98993	1.09221	0.92235	1.4922	0.77441	1.41914	0.59907	2.23922	1.16892	2.55519	0.79815	2.45839	0.60455	1.64014	0.33423
yw; +/UAS-CycGΔE;da-Gal4/+	52	2	1	0.51418	1.14364	0.53064	1.01738	0.43549	0.9387	0.57273	0.78682	0.61299	0.83623	0.72644	1.00457	0.81793	1.16559	1.00091	0.95882	0.98627	0.8838	1.41079	0.75937	1.37053	0.57273	2.05123	1.22781	2.45379	0.89478	2.38792	0.68801	1.5956	0.33119
yw; +/UAS-CycGΔE;da-Gal4/+	52	2	2	0.51505	1.14335	0.52053	1.01915	0.43104	0.94244	0.5735	0.79085	0.61368	0.83833	0.7324	1.00271	0.82372	1.15979	0.99906	0.95157	0.98445	0.88765	1.41732	0.76528	1.36618	0.57167	2.05475	1.22737	2.44743	0.89313	2.38351	0.68491	1.59083	0.33423
yw; +/UAS-CycGΔE;da-Gal4/+	53	1	1	0.53796	1.13998	0.55809	1.01372	0.46843	0.92223	0.62397	0.77584	0.65873	0.82525	0.75937	0.99725	0.84172	1.17474	1.07044	0.96431	1.04483	0.89295	1.45471	0.78865	1.41811	0.59835	2.10978	1.2827	2.53613	0.94236	2.45196	0.72278	1.6688	0.36047
yw; +/UAS-CycGΔE;da-Gal4/+	53	1	2	0.54062	1.13787	0.55158	1.01185	0.46757	0.92235	0.62281	0.77623	0.65752	0.8219	0.76345	0.99723	0.84016	1.16892	1.06481	0.96618	1.04107	0.88947	1.45202	0.78902	1.41366	0.59907	2.10041	1.28216	2.53145	0.94244	2.44561	0.71779	1.66571	0.3598
yw; +/UAS-CycGΔE;da-Gal4/+	53	2	1	0.49954	1.16559	0.50503	1.03202	0.42268	0.94419	0.5709	0.80146	0.6075	0.8472	0.7118	1.01921	0.80329	1.18572	1.0247	0.97529	1.00823	0.90576	1.41445	0.79231	1.387	0.60018	2.06953	1.28453	2.49039	0.93504	2.41354	0.72644	1.61207	0.36413
yw; +/UAS-CycGΔE;da-Gal4/+	53	2	2	0.49861	1.15979	0.51505	1.02828	0.42373	0.94061	0.57167	0.79267	0.61185	0.84199	0.71414	1.0155	0.80363	1.18901	1.0228	0.97532	1.00637	0.90226	1.41001	0.79267	1.38079	0.59907	2.07118	1.28216	2.48944	0.93696	2.40908	0.72509	1.61823	0.36346
yw; +/UAS-CycGΔE;da-Gal4/+	54	1	1	0.50503	1.22415	0.49405	1.10155	0.40805	1.01189	0.54162	0.8655	0.5892	0.90393	0.71363	1.05946	0.80695	1.22049	0.99359	0.99359	0.97163	0.92772	1.36688	0.7795	1.3193	0.60201	2.07685	1.17657	2.43732	0.8161	2.34583	0.62031	1.54254	0.34766
yw; +/UAS-CycGΔE;da-Gal4/+	54	1	2	0.50227	1.22189	0.49314	1.09952	0.40364	1.0155	0.54428	0.86025	0.58628	0.90043	0.71231	1.06116	0.80546	1.21823	0.99541	0.99176	0.96801	0.92783	1.36435	0.77989	1.31504	0.59907	2.09128	1.17075	2.43282	0.81094	2.33785	0.61733	1.54517	0.34519
yw; +/UAS-CycGΔE;da-Gal4/+	54	2	1	0.46111	1.06861	0.45745	0.94602	0.37328	0.85818	0.51235	0.70631	0.5526	0.74656	0.67337	0.91125	0.75754	1.07227	0.95699	0.85269	0.93138	0.79231	1.32662	0.65873	1.28819	0.47392	2.02744	1.0741	2.3989	0.72644	2.32204	0.52333	1.51509	0.21774
yw; +/UAS-CycGΔE;da-Gal4/+	54	2	2	0.45478	1.06847	0.45661	0.94244	0.36163	0.86025	0.50775	0.70683	0.55158	0.74701	0.67213	0.91139	0.75797	1.0776	0.95705	0.85477	0.93331	0.78902	1.32599	0.65934	1.28399	0.47304	2.02918	1.06847	2.39629	0.72692	2.31775	0.52601	1.51412	0.22099
yw; +/UAS-CycGΔE;da-Gal4/+	55	1	1	0.4849	1.32845	0.49405	1.18938	0.39341	1.1107	0.5343	0.95333	0.57822	0.99542	0.70265	1.16193	0.79048	1.33028	0.99542	1.10155	0.97163	1.03385	1.39432	0.88929	1.3559	0.69167	2.15004	1.30649	2.51052	0.9204	2.41171	0.70631	1.57182	0.44647
yw; +/UAS-CycGΔE;da-Gal4/+	55	1	2	0.48948	1.32965	0.49496	1.19632	0.3872	1.11047	0.53514	0.94975	0.57898	0.99176	0.70135	1.16344	0.79085	1.3333	0.99541	1.10134	0.96984	1.03194	1.3954	0.88765	1.35522	0.69222	2.14972	1.30042	2.50588	0.9187	2.40177	0.71048	1.57256	0.44565
yw; +/UAS-CycGΔE;da-Gal4/+	55	2	1	0.46477	1.08325	0.46111	0.95516	0.37145	0.8655	0.51418	0.71363	0.5526	0.75205	0.67703	0.91857	0.76852	1.08874	0.97529	0.8655	0.95333	0.79231	1.37602	0.65141	1.35041	0.45196	2.086	1.09972	2.47392	0.72278	2.3806	0.51418	1.55352	0.21591
yw; +/UAS-CycGΔE;da-Gal4/+	55	2	2	0.45843	1.08125	0.46209	0.94792	0.36894	0.86208	0.51688	0.705	0.55889	0.75066	0.68309	0.92235	0.76893	1.08856	0.97532	0.86208	0.94975	0.79267	1.37531	0.64838	1.34609	0.45295	2.08032	1.09952	2.46935	0.71961	2.37985	0.51505	1.55247	0.21552
yw; +/UAS-CycGΔE;da-Gal4/+	56	1	1	0.51418	1.07227	0.51418	0.9515	0.42451	0.8655	0.56907	0.71729	0.6075	0.76303	0.71912	0.92589	0.81793	1.07959	1.00457	0.86001	0.9881	0.79963	1.38517	0.66971	1.35407	0.47941	2.10064	1.11253	2.46843	0.7429	2.37145	0.54894	1.60841	0.23238
yw; +/UAS-CycGΔE;da-Gal4/+	56	1	2	0.51688	1.07395	0.51688	0.94609	0.42921	0.86756	0.56985	0.71231	0.60638	0.7598	0.71596	0.926	0.81459	1.08125	1.00271	0.86025	0.98628	0.7945	1.38444	0.66482	1.34791	0.47852	2.09493	1.11047	2.4657	0.74518	2.36707	0.5461	1.60361	0.23013
yw; +/UAS-CycGΔE;da-Gal4/+	56	2	1	0.43	1.11436	0.44464	0.99725	0.36962	0.90942	0.51601	0.77584	0.55077	0.81976	0.64775	0.9881	0.72278	1.15096	0.93687	0.95333	0.92406	0.88563	1.32296	0.79414	1.30649	0.60018	1.9634	1.28636	2.37328	0.97163	2.3129	0.76303	1.56633	0.37328
yw; +/UAS-CycGΔE;da-Gal4/+	56	2	2	0.43286	1.11595	0.44565	0.99541	0.37076	0.90957	0.51688	0.77076	0.55158	0.81824	0.64656	0.9881	0.72692	1.147	0.93879	0.9534	0.92235	0.88765	1.32234	0.79267	1.30408	0.59907	1.96525	1.28764	2.37072	0.96618	2.31228	0.7598	1.56526	0.37076
yw; +/UAS-CycGΔE;da-Gal4/+	57	1	1	0.54528	1.30832	0.53247	1.18572	0.42268	1.11985	0.53979	0.94419	0.58737	0.97895	0.73193	1.12534	0.84354	1.26623	1.02653	1.02104	0.99542	0.95882	1.3687	0.77401	1.28819	0.5892	2.10795	1.11802	2.45745	0.6935	2.33485	0.50137	1.47483	0.32021
yw; +/UAS-CycGΔE;da-Gal4/+	57	1	2	0.54428	1.30773	0.53332	1.18353	0.43104	1.11595	0.54062	0.94244	0.58628	0.97714	0.72875	1.12143	0.85295	1.26755	1.02463	1.01915	0.98993	0.95523	1.368	0.77258	1.28764	0.59176	2.11319	1.11595	2.45656	0.69404	2.32689	0.49496	1.47211	0.32145
yw; +/UAS-CycGΔE;da-Gal4/+	57	2	1	0.37877	1.13998	0.38975	1.02104	0.32387	0.92223	0.47209	0.78865	0.50869	0.83623	0.60201	1.01555	0.67703	1.18206	0.91857	0.98993	0.90942	0.92223	1.3376	0.83806	1.31564	0.64592	1.95791	1.35407	2.39158	1.0247	2.32204	0.80512	1.56267	0.42634
yw; +/UAS-CycGΔE;da-Gal4/+	57	2	2	0.37442	1.1397	0.39816	1.01915	0.32145	0.9187	0.48035	0.78719	0.50957	0.83651	0.61003	1.0155	0.67578	1.18171	0.92052	0.9881	0.90957	0.9187	1.33878	0.84016	1.31869	0.64473	1.95612	1.35157	2.38351	1.02098	2.32141	0.80546	1.56343	0.42556
yw; +/UAS-CycGΔE;da-Gal4/+	58	1	1	0.52516	1.16925	0.52881	1.04666	0.43183	0.96797	0.56358	0.81061	0.60933	0.85086	0.73559	1.01372	0.82891	1.16742	1.04117	0.93687	1.01921	0.87099	1.41445	0.71729	1.36139	0.52516	2.08783	1.13266	2.46843	0.75754	2.38426	0.54711	1.54803	0.28362
yw; +/UAS-CycGΔE;da-Gal4/+	58	1	2	0.52784	1.1744	0.53149	1.04472	0.42921	0.96618	0.56071	0.80911	0.6082	0.84747	0.7324	1.00819	0.83468	1.17805	1.03742	0.93514	1.01367	0.86756	1.41184	0.71961	1.35887	0.52784	2.08762	1.12509	2.46387	0.75614	2.38168	0.54793	1.54517	0.28492
yw; +/UAS-CycGΔE;da-Gal4/+	58	2	1	0.56907	1.34309	0.55443	1.21317	0.44281	1.14913	0.55443	0.9698	0.60567	1.00274	0.75937	1.14547	0.87648	1.29368	1.04117	1.02653	1.00091	0.96614	1.37419	0.75388	1.29551	0.56724	2.1043	1.06129	2.42451	0.63129	2.28911	0.42634	1.44556	0.30375
yw; +/UAS-CycGΔE;da-Gal4/+	58	2	2	0.56619	1.33695	0.55523	1.2091	0.44565	1.147	0.54976	0.96618	0.60455	1.00089	0.75614	1.14335	0.87486	1.28947	1.04107	1.02828	1.00089	0.96618	1.37348	0.75249	1.29677	0.56985	2.10589	1.06116	2.42917	0.62829	2.28853	0.42373	1.43923	0.29771
yw; +/UAS-CycGΔE;da-Gal4/+	59	1	1	0.53979	1.2333	0.54711	1.10704	0.44464	1.0247	0.58737	0.86916	0.63129	0.90942	0.76486	1.07593	0.85269	1.23879	1.03934	1.01555	1.01738	0.94419	1.42177	0.80512	1.35773	0.6258	2.11893	1.20951	2.47758	0.8344	2.39524	0.6258	1.57913	0.37145
yw; +/UAS-CycGΔE;da-Gal4/+	59	1	2	0.54245	1.23285	0.54976	1.10317	0.44199	1.02463	0.58446	0.86573	0.63377	0.90957	0.75797	1.07577	0.84564	1.2365	1.0429	1.01367	1.01367	0.94609	1.41366	0.80546	1.35157	0.62281	2.11319	1.20728	2.47848	0.82738	2.38533	0.62464	1.57622	0.37259
yw; +/UAS-CycGΔE;da-Gal4/+	59	2	1	0.44647	1.15827	0.45379	1.03019	0.36047	0.94602	0.50137	0.79048	0.54711	0.8344	0.66422	1.00823	0.75571	1.17474	0.95333	0.95333	0.93687	0.88563	1.33211	0.75388	1.29002	0.56541	2.03476	1.18755	2.41903	0.81793	2.33302	0.61116	1.50045	0.3257
yw; +/UAS-CycGΔE;da-Gal4/+	59	2	2	0.44382	1.15979	0.45478	1.02463	0.35798	0.94244	0.50409	0.78719	0.54793	0.83285	0.65934	1.00637	0.75614	1.17988	0.95157	0.95157	0.93148	0.88217	1.32965	0.75249	1.28764	0.56254	2.02552	1.18171	2.41638	0.81459	2.32689	0.61185	1.49951	0.3251
yw; +/UAS-CycGΔE;da-Gal4/+	60	1	1	0.51418	1.08508	0.51052	0.96065	0.41903	0.8655	0.55626	0.71363	0.60018	0.7612	0.72095	0.92223	0.81793	1.08325	0.99908	0.86367	0.97895	0.7978	1.39432	0.66422	1.36139	0.46294	2.11161	1.08142	2.49954	0.72278	2.40805	0.52333	1.56267	0.23238
yw; +/UAS-CycGΔE;da-Gal4/+	60	1	2	0.5114	1.08673	0.5114	0.95888	0.42008	0.86573	0.55706	0.71231	0.6009	0.7598	0.71961	0.92052	0.81459	1.0849	0.99906	0.86208	0.97714	0.79633	1.39175	0.66482	1.35704	0.46574	2.10406	1.08125	2.49675	0.72144	2.40725	0.52236	1.56709	0.23195
yw; +/UAS-CycGΔE;da-Gal4/+	60	2	1	0.45196	1.05763	0.46294	0.92955	0.37877	0.83074	0.54528	0.6935	0.57639	0.74473	0.66422	0.91674	0.74473	1.0924	0.96797	0.88563	0.9515	0.81427	1.38151	0.72461	1.35041	0.52698	2.06404	1.21317	2.47209	0.89478	2.3989	0.68984	1.58828	0.31655
yw; +/UAS-CycGΔE;da-Gal4/+	60	2	2	0.45113	1.05385	0.46209	0.92235	0.37442	0.83103	0.54062	0.69587	0.57167	0.74336	0.66299	0.90957	0.74336	1.09769	0.96984	0.88399	0.95157	0.81276	1.37714	0.72144	1.34791	0.53149	2.06936	1.21093	2.4657	0.89495	2.39629	0.68674	1.58718	0.31049
yw; +/UAS-CycGΔE;da-Gal4/+	61	1	1	0.45154	1.04934	0.45886	0.91772	0.37111	0.83362	0.49542	0.68189	0.53747	0.72211	0.66361	0.88481	0.75319	1.04386	0.93966	0.819	0.91406	0.75319	1.31625	0.61242	1.26506	0.43143	2.01094	1.00912	2.36926	0.66726	2.29613	0.48445	1.50272	0.17367
yw; +/UAS-CycGΔE;da-Gal4/+	61	1	2	0.45479	1.04656	0.46027	0.91506	0.37625	0.83104	0.49862	0.67944	0.54428	0.71962	0.66483	0.88401	0.75433	1.04474	0.94245	0.82008	0.91323	0.75067	1.31505	0.61186	1.26391	0.43287	2.00728	1.00638	2.3671	0.66666	2.29221	0.48766	1.50318	0.17534
yw; +/UAS-CycGΔE;da-Gal4/+	61	2	1	0.35465	1.02009	0.36562	0.89212	0.28884	0.80072	0.42047	0.65812	0.46251	0.70383	0.56123	0.87019	0.65264	1.03837	0.84094	0.82448	0.82266	0.75867	1.22667	0.63619	1.1828	0.45703	1.91405	1.07859	2.28882	0.72759	2.21569	0.54844	1.42228	0.21754
yw; +/UAS-CycGΔE;da-Gal4/+	61	2	2	0.35433	1.02099	0.36346	0.89314	0.28492	0.80364	0.41826	0.663	0.46027	0.70501	0.56072	0.87487	0.65204	1.04108	0.84382	0.82556	0.82373	0.75615	1.22921	0.63561	1.18172	0.45296	1.91961	1.07396	2.28491	0.72876	2.21002	0.54611	1.42281	0.21369
yw; +/UAS-CycGΔE;da-Gal4/+	62	1	1	0.42778	1.09322	0.42961	0.95794	0.33637	0.88116	0.46617	0.72576	0.51553	0.76781	0.63436	0.9232	0.73125	1.08591	0.91406	0.84825	0.8903	0.78426	1.28517	0.6307	1.24313	0.44606	2.01277	1.02192	2.34366	0.66178	2.2614	0.47531	1.43874	0.20292
yw; +/UAS-CycGΔE;da-Gal4/+	62	1	2	0.42922	1.0904	0.42739	0.96072	0.33059	0.88401	0.46209	0.72693	0.50958	0.76529	0.63743	0.92236	0.72876	1.08126	0.91506	0.84748	0.88583	0.78172	1.284	0.63013	1.24382	0.44748	2.01276	1.01916	2.33788	0.65935	2.25934	0.4767	1.43925	0.19908
yw; +/UAS-CycGΔE;da-Gal4/+	62	2	1	0.41864	1.03472	0.42778	0.90309	0.33637	0.81534	0.48445	0.67092	0.5265	0.71662	0.63436	0.88298	0.72028	1.04934	0.90492	0.83362	0.89395	0.76598	1.29249	0.64898	1.26689	0.47348	1.95061	1.10053	2.32904	0.77695	2.27054	0.57586	1.49906	0.23582
yw; +/UAS-CycGΔE;da-Gal4/+	62	2	2	0.41643	1.03195	0.42922	0.90227	0.33607	0.81643	0.48401	0.67031	0.52237	0.71414	0.62099	0.88401	0.7178	1.04291	0.90775	0.83469	0.89496	0.76894	1.29313	0.65022	1.26756	0.4694	1.94153	1.09588	2.32326	0.77624	2.26299	0.57533	1.50135	0.23196
yw; +/UAS-CycGΔE;da-Gal4/+	63	1	1	0.37842	1.14258	0.37842	1.00364	0.28336	0.91772	0.42961	0.75684	0.47348	0.80255	0.58865	0.96708	0.67823	1.13161	0.86653	0.90492	0.84642	0.83362	1.25775	0.6892	1.20839	0.51004	1.9305	1.11881	2.33087	0.76233	2.25408	0.55575	1.43325	0.25228
yw; +/UAS-CycGΔE;da-Gal4/+	63	1	2	0.37259	1.13971	0.3799	1.00455	0.28492	0.91506	0.42739	0.75615	0.47122	0.79999	0.5936	0.96802	0.68127	1.13058	0.86939	0.90044	0.84748	0.83286	1.25113	0.68675	1.20912	0.50775	1.92875	1.11414	2.32874	0.75981	2.24107	0.55342	1.43012	0.25022
yw; +/UAS-CycGΔE;da-Gal4/+	63	2	1	0.39853	1.06214	0.40584	0.93052	0.32906	0.83362	0.47165	0.6892	0.51736	0.73308	0.61973	0.90675	0.702	1.07494	0.91406	0.85922	0.89944	0.79158	1.30711	0.6764	1.27055	0.49542	1.95244	1.14806	2.35829	0.81717	2.29613	0.61973	1.52283	0.24862
yw; +/UAS-CycGΔE;da-Gal4/+	63	2	2	0.39634	1.05204	0.41278	0.92419	0.33059	0.83286	0.47305	0.68492	0.51141	0.73058	0.61917	0.90592	0.70136	1.07396	0.91506	0.85844	0.89862	0.7872	1.30409	0.67214	1.27122	0.48949	1.96162	1.14702	2.35797	0.81825	2.28673	0.61551	1.52144	0.24657
yw; +/UAS-CycGΔE;da-Gal4/+	64	1	1	0.4095	1.04386	0.42047	0.91406	0.32175	0.83362	0.45703	0.68189	0.49908	0.72394	0.61973	0.88664	0.71297	1.05117	0.88847	0.82997	0.86836	0.76598	1.2742	0.6307	1.22667	0.45703	1.9689	1.04569	2.34915	0.69651	2.25591	0.49359	1.44605	0.21571
yw; +/UAS-CycGΔE;da-Gal4/+	64	1	2	0.41095	1.04656	0.41826	0.9114	0.32328	0.83286	0.45661	0.68309	0.50227	0.72328	0.61917	0.88218	0.71232	1.04656	0.89314	0.82921	0.86939	0.76346	1.2767	0.62647	1.22373	0.45113	1.97075	1.04839	2.34883	0.69405	2.2502	0.49679	1.44291	0.21552
yw; +/UAS-CycGΔE;da-Gal4/+	64	2	1	0.40218	1.04203	0.4095	0.90858	0.31992	0.819	0.46434	0.67275	0.50456	0.71662	0.62522	0.88664	0.70017	1.05666	0.89578	0.83911	0.87567	0.76598	1.29249	0.63619	1.23764	0.4552	2.00729	1.08225	2.37657	0.75136	2.29979	0.53381	1.49724	0.21571
yw; +/UAS-CycGΔE;da-Gal4/+	64	2	2	0.39817	1.0356	0.4073	0.90592	0.3178	0.81825	0.46209	0.67031	0.49862	0.71232	0.62099	0.88401	0.70136	1.05569	0.89496	0.83469	0.8767	0.76163	1.29131	0.63378	1.23834	0.45296	2.00363	1.08126	2.37806	0.75067	2.29587	0.5315	1.49405	0.21552
yw; +/UAS-CycGΔE;da-Gal4/+	65	1	1	0.49359	1.0987	0.48811	0.96891	0.39304	0.8903	0.5265	0.73308	0.57951	0.7733	0.70383	0.93234	0.79523	1.0987	0.97622	0.87019	0.95245	0.80255	1.35281	0.65081	1.30345	0.47348	2.03836	1.05483	2.38571	0.69469	2.29613	0.50273	1.52831	0.22668
yw; +/UAS-CycGΔE;da-Gal4/+	65	1	2	0.48401	1.09405	0.48584	0.96985	0.39086	0.88766	0.53332	0.73058	0.57533	0.76711	0.69588	0.92784	0.79451	1.09405	0.97533	0.86757	0.94611	0.80181	1.35158	0.65387	1.30227	0.47122	2.04381	1.05387	2.38354	0.69588	2.29587	0.5041	1.52327	0.22648
yw; +/UAS-CycGΔE;da-Gal4/+	65	2	1	0.43326	1.08408	0.44606	0.95062	0.34917	0.87567	0.48811	0.72211	0.53198	0.76233	0.6435	0.92137	0.74039	1.08956	0.92686	0.86836	0.90492	0.80072	1.29431	0.66726	1.24495	0.49176	1.98352	1.08773	2.34915	0.73125	2.26505	0.53929	1.49175	0.24679
yw; +/UAS-CycGΔE;da-Gal4/+	65	2	2	0.43287	1.08309	0.442	0.95159	0.3452	0.86939	0.49132	0.72145	0.5315	0.76163	0.65022	0.92236	0.74337	1.08674	0.92601	0.86757	0.90775	0.80364	1.29313	0.66848	1.2493	0.48584	1.98719	1.0904	2.34518	0.73424	2.25934	0.53698	1.48857	0.24474
yw; +/UAS-CycGΔE;da-Gal4/+	66	1	1	0.41681	1.0658	0.41315	0.93234	0.32175	0.85191	0.4552	0.69651	0.50273	0.74039	0.61059	0.89761	0.71114	1.06031	0.8903	0.83545	0.86653	0.77147	1.27238	0.62522	1.21753	0.4552	1.99997	1.0402	2.35829	0.67823	2.27785	0.47714	1.45519	0.2084
yw; +/UAS-CycGΔE;da-Gal4/+	66	1	2	0.4146	1.06483	0.41643	0.93515	0.3178	0.85661	0.45661	0.69953	0.50227	0.73971	0.61369	0.89679	0.71049	1.05935	0.89314	0.83286	0.86391	0.77076	1.27122	0.62099	1.21642	0.45296	1.99998	1.03926	2.35797	0.67944	2.26847	0.4767	1.45386	0.20456
yw; +/UAS-CycGΔE;da-Gal4/+	66	2	1	0.37659	1.08591	0.37842	0.95428	0.28518	0.87019	0.42229	0.72028	0.46617	0.76233	0.585	0.92137	0.67823	1.09322	0.86836	0.86287	0.84094	0.79523	1.23947	0.65081	1.19742	0.46983	1.94513	1.08408	2.31441	0.72028	2.21935	0.51553	1.404	0.23948
yw; +/UAS-CycGΔE;da-Gal4/+	66	2	2	0.3799	1.08309	0.38538	0.95341	0.28675	0.86574	0.42374	0.71962	0.46392	0.76163	0.58447	0.92236	0.67944	1.0904	0.86391	0.85844	0.84382	0.79451	1.24017	0.65022	1.19451	0.4694	1.94336	1.08126	2.31413	0.72145	2.21733	0.51689	1.4082	0.23744
yw; +/UAS-CycGΔE;da-Gal4/+	67	1	1	0.3839	1.08773	0.38573	0.95611	0.28884	0.86836	0.43875	0.71662	0.48262	0.7605	0.59779	0.9232	0.69834	1.08773	0.89578	0.86836	0.87567	0.80072	1.29249	0.67092	1.25958	0.49176	2.01094	1.09322	2.34915	0.75867	2.27968	0.55575	1.49724	0.234
yw; +/UAS-CycGΔE;da-Gal4/+	67	1	2	0.38173	1.0904	0.38721	0.95524	0.29406	0.86574	0.44017	0.71597	0.47853	0.75981	0.58994	0.92601	0.69771	1.09222	0.89131	0.86574	0.87305	0.80181	1.29131	0.67031	1.25295	0.49497	2.01276	1.09588	2.34883	0.75615	2.27395	0.55342	1.49587	0.23013
yw; +/UAS-CycGΔE;da-Gal4/+	67	2	1	0.43692	1.11698	0.43143	0.98719	0.33454	0.90309	0.468	0.74953	0.51736	0.78975	0.63436	0.95245	0.75136	1.10967	0.93966	0.8775	0.91955	0.81169	1.31625	0.66361	1.26689	0.48079	2.0274	1.06214	2.38754	0.69651	2.3071	0.5137	1.47896	0.2212
yw; +/UAS-CycGΔE;da-Gal4/+	67	2	2	0.43287	1.11049	0.43104	0.98446	0.33241	0.90227	0.46757	0.74702	0.51689	0.78903	0.63926	0.94976	0.75067	1.11049	0.9388	0.8767	0.91688	0.81095	1.31688	0.66118	1.26574	0.47305	2.03285	1.063	2.38536	0.69771	2.30683	0.51141	1.47761	0.21552
yw; +/UAS-CycGΔE;da-Gal4/+	68	1	1	0.40036	1.09688	0.3967	0.96708	0.30529	0.88481	0.44058	0.72759	0.48811	0.76964	0.60511	0.93052	0.70565	1.09139	0.88298	0.8647	0.85739	0.79889	1.26506	0.65081	1.20656	0.468	2.0018	1.04203	2.33818	0.67458	2.24494	0.48262	1.42045	0.21571
yw; +/UAS-CycGΔE;da-Gal4/+	68	1	2	0.39999	1.09405	0.39086	0.9662	0.30136	0.88583	0.43652	0.73241	0.48036	0.76711	0.60456	0.92784	0.70136	1.0904	0.88583	0.86391	0.86209	0.79634	1.26574	0.64839	1.20912	0.46392	2.0018	1.03743	2.3324	0.67579	2.23742	0.48218	1.42099	0.21004
yw; +/UAS-CycGΔE;da-Gal4/+	68	2	1	0.3839	1.06763	0.38939	0.93783	0.30712	0.84825	0.44423	0.70383	0.48262	0.7477	0.58317	0.91223	0.68189	1.07859	0.87201	0.86105	0.85191	0.79158	1.26872	0.65995	1.2157	0.47348	1.96707	1.09688	2.32721	0.74953	2.25226	0.54844	1.44422	0.23582
yw; +/UAS-CycGΔE;da-Gal4/+	68	2	2	0.38173	1.06483	0.39086	0.93515	0.30136	0.85296	0.442	0.70319	0.48036	0.74702	0.57716	0.90775	0.68492	1.08126	0.86757	0.85661	0.85113	0.78903	1.26756	0.65935	1.2146	0.47305	1.9671	1.0977	2.32326	0.75067	2.2502	0.54976	1.44108	0.23196
yw; +/UAS-CycGΔE;da-Gal4/+	69	1	1	0.38939	1.06214	0.39304	0.936	0.30895	0.85739	0.43875	0.7148	0.48079	0.75501	0.59414	0.90675	0.68372	1.06397	0.86653	0.85373	0.84642	0.78975	1.23399	0.66361	1.19011	0.48445	1.93782	1.07494	2.31624	0.73308	2.21935	0.52833	1.40766	0.24131
yw; +/UAS-CycGΔE;da-Gal4/+	69	1	2	0.39086	1.06483	0.39634	0.9388	0.30502	0.86026	0.442	0.70866	0.47488	0.75067	0.59542	0.90958	0.68492	1.06483	0.86757	0.85296	0.84565	0.78538	1.23286	0.66118	1.1872	0.48218	1.93423	1.07579	2.31413	0.73058	2.22281	0.52602	1.39907	0.23926
yw; +/UAS-CycGΔE;da-Gal4/+	69	2	1	0.44423	1.07311	0.44606	0.9488	0.36197	0.86653	0.49908	0.72028	0.53747	0.76233	0.64898	0.91772	0.74587	1.07859	0.91406	0.86287	0.89578	0.79706	1.30711	0.66361	1.25592	0.48628	1.97255	1.08591	2.34732	0.7477	2.26688	0.54295	1.46433	0.25045
yw; +/UAS-CycGΔE;da-Gal4/+	69	2	2	0.44383	1.07031	0.44748	0.94611	0.35798	0.86574	0.49679	0.7178	0.5388	0.76163	0.64839	0.91871	0.74154	1.07761	0.91688	0.86391	0.89679	0.79451	1.30227	0.66666	1.25478	0.48584	1.97623	1.08674	2.34335	0.74519	2.26116	0.54428	1.46665	0.24839
yw; +/UAS-CycGΔE;da-Gal4/+	70	1	1	0.40767	1.05666	0.41315	0.9232	0.31809	0.84094	0.45154	0.6892	0.49725	0.7349	0.60876	0.89212	0.71662	1.06031	0.90675	0.83362	0.89212	0.76598	1.28883	0.62887	1.24495	0.45154	1.92136	1.06031	2.34915	0.69834	2.27054	0.50273	1.46799	0.20292
yw; +/UAS-CycGΔE;da-Gal4/+	70	1	2	0.40912	1.05569	0.4146	0.92054	0.32145	0.83834	0.45296	0.68857	0.49132	0.73058	0.61004	0.89314	0.70684	1.05752	0.90592	0.82739	0.89314	0.76346	1.28948	0.6283	1.24199	0.44931	1.92509	1.06117	2.34701	0.69588	2.26847	0.49679	1.46482	0.20639
yw; +/UAS-CycGΔE;da-Gal4/+	70	2	1	0.39304	1.0987	0.3967	0.96708	0.29798	0.88298	0.43692	0.72942	0.48445	0.77147	0.59779	0.93417	0.69651	1.10053	0.8775	0.87019	0.86105	0.80255	1.29249	0.66909	1.24313	0.48811	1.94147	1.09688	2.32904	0.7477	2.25957	0.55209	1.47713	0.23217
yw; +/UAS-CycGΔE;da-Gal4/+	70	2	2	0.39269	1.0904	0.39269	0.96437	0.29954	0.88218	0.44017	0.73058	0.47853	0.77259	0.59908	0.93697	0.69223	1.09588	0.8767	0.86939	0.85844	0.80181	1.29131	0.66483	1.24382	0.48401	1.94518	1.09588	2.3324	0.74885	2.25751	0.54976	1.47396	0.23378
yw; +/UAS-CycGΔE;da-Gal4/+	71	1	1	0.35648	1.09139	0.35465	0.96159	0.25411	0.88298	0.3967	0.71845	0.43509	0.76598	0.55758	0.92503	0.65081	1.08773	0.84276	0.85922	0.819	0.79706	1.22484	0.64898	1.15538	0.47531	1.93782	1.04203	2.27602	0.68006	2.18461	0.48445	1.35281	0.22668
yw; +/UAS-CycGΔE;da-Gal4/+	71	1	2	0.35068	1.09222	0.35068	0.96254	0.25935	0.88218	0.39634	0.7178	0.43835	0.76529	0.55707	0.92236	0.65022	1.08492	0.842	0.86026	0.81643	0.79268	1.22008	0.64656	1.15067	0.47488	1.94153	1.04108	2.2703	0.67944	2.17897	0.48218	1.35889	0.22282
yw; +/UAS-CycGΔE;da-Gal4/+	71	2	1	0.43143	1.08408	0.43143	0.95062	0.3382	0.86653	0.48262	0.71297	0.52101	0.75501	0.63984	0.91589	0.72942	1.08408	0.92137	0.85739	0.90126	0.78609	1.28517	0.65264	1.2413	0.46983	2.03105	1.04934	2.35463	0.70017	2.26871	0.51004	1.44605	0.22851
yw; +/UAS-CycGΔE;da-Gal4/+	71	2	2	0.42191	1.08126	0.43104	0.95159	0.33607	0.87122	0.48218	0.71232	0.51871	0.7525	0.63743	0.91323	0.72876	1.08126	0.91871	0.85661	0.90044	0.7872	1.28583	0.65387	1.24199	0.4694	2.03468	1.05021	2.35614	0.69953	2.26482	0.50775	1.44108	0.23196
yw; +/UAS-CycGΔE;da-Gal4/+	72	1	1	0.38756	1.08042	0.39304	0.95245	0.30347	0.86836	0.43875	0.72028	0.48262	0.7605	0.60694	0.91772	0.69469	1.08042	0.86653	0.85739	0.84276	0.78975	1.24495	0.64715	1.17366	0.47348	1.94879	1.04569	2.30527	0.68189	2.20655	0.48811	1.39852	0.2212
yw; +/UAS-CycGΔE;da-Gal4/+	72	1	2	0.39269	1.07761	0.39634	0.95159	0.29771	0.87305	0.43652	0.71962	0.48036	0.75981	0.60638	0.91323	0.69223	1.07579	0.86574	0.85296	0.84017	0.78538	1.24199	0.64656	1.17441	0.4694	1.95797	1.04474	2.30135	0.67944	2.20272	0.48584	1.4009	0.22282
yw; +/UAS-CycGΔE;da-Gal4/+	72	2	1	0.3967	1.07128	0.39853	0.94697	0.30164	0.8647	0.44789	0.70931	0.49359	0.74953	0.61425	0.91041	0.69286	1.06945	0.8775	0.85373	0.85922	0.78792	1.25227	0.65081	1.19377	0.47531	1.95061	1.05666	2.32355	0.70931	2.23763	0.50822	1.42228	0.22303
yw; +/UAS-CycGΔE;da-Gal4/+	72	2	2	0.39451	1.07031	0.40182	0.94428	0.30136	0.86209	0.44931	0.70501	0.49497	0.75067	0.61369	0.9114	0.69771	1.07213	0.88035	0.8493	0.86026	0.78355	1.2493	0.65022	1.19085	0.47305	1.94518	1.06117	2.32509	0.71049	2.23742	0.50593	1.41733	0.21917
yw; +/UAS-CycGΔE;da-Gal4/+	73	1	1	0.41498	1.08956	0.4095	0.96342	0.31443	0.87933	0.45337	0.71845	0.50273	0.76233	0.61973	0.92503	0.71845	1.08591	0.90309	0.8647	0.88298	0.79706	1.28517	0.65081	1.23399	0.46983	1.97621	1.0658	2.35646	0.70931	2.28516	0.50822	1.45336	0.21937
yw; +/UAS-CycGΔE;da-Gal4/+	73	1	2	0.41826	1.09222	0.4073	0.96254	0.31963	0.8767	0.45296	0.7178	0.49497	0.75981	0.62099	0.92419	0.7178	1.09222	0.90775	0.86209	0.88401	0.79086	1.28218	0.65022	1.23103	0.46757	1.97441	1.06665	2.35431	0.70866	2.27943	0.50775	1.45021	0.21917
yw; +/UAS-CycGΔE;da-Gal4/+	73	2	1	0.40036	1.09505	0.4095	0.95794	0.31078	0.87384	0.46251	0.72211	0.50822	0.76964	0.60876	0.93966	0.70748	1.10784	0.90858	0.89212	0.88664	0.82083	1.30711	0.69469	1.26872	0.49725	1.97072	1.13892	2.37474	0.8062	2.31076	0.60511	1.51186	0.26142
yw; +/UAS-CycGΔE;da-Gal4/+	73	2	2	0.40182	1.09405	0.4073	0.96072	0.31415	0.87487	0.4694	0.72328	0.50775	0.76711	0.60638	0.9388	0.70136	1.11231	0.90958	0.88766	0.88766	0.82008	1.30775	0.69223	1.26756	0.49862	1.96528	1.14154	2.37075	0.80364	2.30317	0.60273	1.51048	0.25935
yw; +/UAS-CycGΔE;da-Gal4/+	74	1	1	0.3967	1.06214	0.40584	0.93417	0.31809	0.84459	0.46434	0.69286	0.5009	0.73856	0.61973	0.90675	0.70931	1.07128	0.88116	0.85008	0.86287	0.78244	1.28334	0.65081	1.24313	0.46251	1.97255	1.08591	2.34549	0.74039	2.26871	0.53929	1.46981	0.22668
yw; +/UAS-CycGΔE;da-Gal4/+	74	1	2	0.39451	1.06483	0.40547	0.93149	0.31963	0.84748	0.46027	0.69223	0.50045	0.73606	0.61917	0.9041	0.71232	1.07396	0.88401	0.84748	0.86391	0.78172	1.284	0.65022	1.24382	0.46392	1.97441	1.08674	2.34153	0.73789	2.26664	0.54063	1.46848	0.2283
yw; +/UAS-CycGΔE;da-Gal4/+	74	2	1	0.40218	1.09688	0.41133	0.96708	0.31078	0.88481	0.44972	0.73125	0.49359	0.7733	0.60694	0.936	0.70748	1.09688	0.88116	0.87567	0.85739	0.80986	1.2742	0.66909	1.2285	0.48262	1.97804	1.08773	2.34915	0.73125	2.26871	0.53015	1.4625	0.23034
yw; +/UAS-CycGΔE;da-Gal4/+	74	2	2	0.40182	1.09588	0.40912	0.9662	0.31049	0.88401	0.44931	0.72876	0.49314	0.77076	0.60638	0.93515	0.70501	1.0977	0.88949	0.87305	0.85844	0.80729	1.27487	0.66666	1.22738	0.48036	1.97258	1.08492	2.34518	0.73058	2.26482	0.5315	1.46117	0.23013
yw; +/UAS-CycGΔE;da-Gal4/+	75	1	1	0.3967	1.04203	0.39122	0.91406	0.31078	0.82814	0.44789	0.67458	0.49725	0.72211	0.60145	0.88298	0.702	1.04386	0.89761	0.82631	0.87933	0.7605	1.31077	0.61973	1.24313	0.43143	1.97255	1.02192	2.31441	0.66178	2.23032	0.47348	1.44422	0.19926
yw; +/UAS-CycGΔE;da-Gal4/+	75	1	2	0.39269	1.04474	0.39086	0.91323	0.32511	0.83286	0.44748	0.67761	0.49132	0.71597	0.60456	0.88218	0.70501	1.04474	0.89862	0.82739	0.87853	0.75798	1.30592	0.61734	1.24199	0.43287	1.97258	1.01916	2.31048	0.66118	2.23011	0.47305	1.4356	0.19543
yw; +/UAS-CycGΔE;da-Gal4/+	75	2	1	0.37293	1.02009	0.37476	0.8903	0.28518	0.80255	0.43509	0.65995	0.47897	0.70748	0.58865	0.87384	0.6764	1.04203	0.88116	0.82631	0.86105	0.75867	1.27603	0.64167	1.2413	0.45154	1.90674	1.07677	2.30162	0.72759	2.23032	0.52833	1.46067	0.2212
yw; +/UAS-CycGΔE;da-Gal4/+	75	2	2	0.37077	1.02099	0.36894	0.88766	0.28492	0.79999	0.42922	0.6557	0.47305	0.70136	0.57899	0.87305	0.67214	1.04108	0.8767	0.82556	0.86026	0.75981	1.27304	0.63926	1.24199	0.44931	1.91413	1.07761	2.30135	0.72693	2.22646	0.52602	1.463	0.221
yw; +/UAS-CycGΔE;da-Gal4/+	76	1	1	0.41133	1.07677	0.4095	0.95245	0.31809	0.86653	0.46251	0.70748	0.50456	0.75501	0.62156	0.91772	0.72028	1.08042	0.90492	0.85556	0.88481	0.78975	1.28883	0.65081	1.2413	0.468	1.96341	1.08408	2.35463	0.72394	2.28151	0.53198	1.46616	0.21937
yw; +/UAS-CycGΔE;da-Gal4/+	76	1	2	0.41278	1.07579	0.40547	0.94976	0.3178	0.86939	0.45844	0.70684	0.5041	0.75067	0.61917	0.91871	0.72328	1.08674	0.9041	0.85661	0.88218	0.78538	1.28583	0.64839	1.23834	0.46574	1.97258	1.07944	2.35249	0.7251	2.28308	0.52967	1.46665	0.21734
yw; +/UAS-CycGΔE;da-Gal4/+	76	2	1	0.38756	1.06214	0.39304	0.93417	0.30347	0.85191	0.44058	0.69834	0.48262	0.74039	0.59779	0.90492	0.69103	1.07494	0.88481	0.84825	0.85922	0.78061	1.287	0.63801	1.23947	0.4552	2.01643	1.06214	2.35463	0.71662	2.27237	0.51736	1.46067	0.21023
yw; +/UAS-CycGΔE;da-Gal4/+	76	2	2	0.38903	1.063	0.39269	0.93332	0.29223	0.85296	0.43652	0.69771	0.48401	0.73971	0.59908	0.90775	0.70319	1.07761	0.88583	0.8493	0.86209	0.77624	1.284	0.64109	1.23286	0.45296	2.02007	1.063	2.35249	0.7178	2.26664	0.52054	1.45386	0.21004
yw; +/UAS-CycGΔE;da-Gal4/+	77	1	1	0.46251	1.10419	0.46251	0.97439	0.36562	0.89944	0.49908	0.74405	0.54295	0.78792	0.65995	0.936	0.76415	1.09139	0.9232	0.86653	0.90675	0.80072	1.28883	0.64533	1.23216	0.46983	1.989	1.03106	2.34001	0.66544	2.2486	0.47714	1.43325	0.21937
yw; +/UAS-CycGΔE;da-Gal4/+	77	1	2	0.46209	1.10136	0.46209	0.97533	0.36346	0.90227	0.49862	0.74337	0.5388	0.78355	0.66483	0.93515	0.76711	1.09222	0.92601	0.86391	0.90227	0.79999	1.28766	0.64839	1.23469	0.4694	1.98537	1.0283	2.34518	0.66666	2.24473	0.48036	1.43195	0.21734
yw; +/UAS-CycGΔE;da-Gal4/+	77	2	1	0.39122	1.03655	0.39853	0.90858	0.30712	0.8318	0.44058	0.68189	0.48262	0.72211	0.59597	0.88116	0.69469	1.0402	0.87019	0.82631	0.85556	0.7605	1.25592	0.62156	1.20108	0.44972	1.95061	1.03837	2.29796	0.6764	2.20838	0.48445	1.41497	0.21389
yw; +/UAS-CycGΔE;da-Gal4/+	77	2	2	0.39086	1.0356	0.39451	0.91323	0.30502	0.82921	0.43652	0.68309	0.48584	0.72328	0.59908	0.8767	0.69771	1.03743	0.87305	0.82556	0.85113	0.75615	1.25295	0.62282	1.19998	0.44931	1.95614	1.03743	2.29587	0.67214	2.20637	0.48401	1.41186	0.21187
yw; +/UAS-CycGΔE;da-Gal4/+	78	1	1	0.41133	1.07128	0.41681	0.94514	0.32357	0.86287	0.46068	0.7148	0.49908	0.74953	0.61425	0.91041	0.71114	1.07494	0.88116	0.85191	0.86287	0.78792	1.28334	0.64898	1.22667	0.47165	1.93416	1.0658	2.32172	0.71297	2.24312	0.52833	1.44239	0.23582
yw; +/UAS-CycGΔE;da-Gal4/+	78	1	2	0.4146	1.07031	0.41643	0.9388	0.32511	0.86026	0.46027	0.71232	0.5041	0.7525	0.61004	0.91323	0.70136	1.07396	0.88035	0.85296	0.86209	0.78538	1.28035	0.65022	1.23103	0.46757	1.93423	1.063	2.31596	0.7178	2.2429	0.52237	1.44291	0.23561
yw; +/UAS-CycGΔE;da-Gal4/+	78	2	1	0.4424	1.05483	0.44423	0.92869	0.34734	0.85373	0.48262	0.69834	0.52467	0.73673	0.64167	0.89395	0.7477	1.05483	0.91406	0.83728	0.89395	0.7733	1.2998	0.6307	1.23764	0.45337	1.97621	1.03472	2.34549	0.6764	2.2614	0.48079	1.44239	0.21389
yw; +/UAS-CycGΔE;da-Gal4/+	78	2	2	0.44565	1.05021	0.44383	0.92784	0.3452	0.85113	0.4767	0.69953	0.52419	0.73971	0.64109	0.89314	0.74702	1.05569	0.92054	0.83652	0.89496	0.76894	1.29313	0.63195	1.23651	0.45661	1.97258	1.0356	2.34335	0.67761	2.25568	0.48036	1.44291	0.21369
yw; +/UAS-CycGΔE;da-Gal4/+	79	1	1	0.40401	1.09505	0.39487	0.96708	0.29981	0.88116	0.44789	0.72028	0.49176	0.76781	0.61608	0.93234	0.70748	1.09322	0.8903	0.86287	0.87201	0.79706	1.29797	0.65447	1.25044	0.468	1.97072	1.07494	2.36194	0.70748	2.27602	0.51004	1.45702	0.22486
yw; +/UAS-CycGΔE;da-Gal4/+	79	1	2	0.39817	1.09405	0.40182	0.96437	0.29771	0.88218	0.44383	0.7251	0.49314	0.76711	0.6009	0.93149	0.70684	1.0977	0.89131	0.86574	0.87305	0.79634	1.29679	0.65204	1.25113	0.4694	1.97075	1.08126	2.35797	0.70684	2.27578	0.51141	1.45204	0.221
yw; +/UAS-CycGΔE;da-Gal4/+	79	2	1	0.40584	1.06031	0.40401	0.93052	0.30895	0.84459	0.46068	0.69469	0.49908	0.7349	0.61608	0.90492	0.71114	1.06397	0.89212	0.84642	0.87384	0.77878	1.287	0.64898	1.25958	0.45703	1.98535	1.08956	2.35646	0.73308	2.28333	0.53747	1.48078	0.22851
yw; +/UAS-CycGΔE;da-Gal4/+	79	2	2	0.40182	1.05752	0.40912	0.92967	0.30867	0.84565	0.45479	0.69405	0.49862	0.73789	0.61369	0.90227	0.71232	1.07031	0.89131	0.84748	0.87305	0.77807	1.28583	0.64839	1.26208	0.45844	1.98537	1.08857	2.35431	0.73424	2.28125	0.53698	1.47396	0.22465
yw; +/UAS-CycGΔE;da-Gal4/+	80	1	1	0.39304	1.14989	0.38756	1.02009	0.28884	0.94331	0.41681	0.78426	0.46617	0.82631	0.59048	0.97987	0.69469	1.13344	0.8647	0.90858	0.83911	0.84276	1.24678	0.68006	1.19377	0.49908	1.95061	1.06945	2.2943	0.69651	2.20838	0.51004	1.39303	0.24496
yw; +/UAS-CycGΔE;da-Gal4/+	80	1	2	0.39086	1.14154	0.38903	1.01916	0.29588	0.94063	0.41278	0.78172	0.46027	0.82191	0.58812	0.98264	0.69771	1.13971	0.86574	0.9041	0.83834	0.83652	1.24382	0.67944	1.19816	0.50045	1.94884	1.06848	2.29952	0.69771	2.20272	0.50958	1.38811	0.24839
yw; +/UAS-CycGΔE;da-Gal4/+	80	2	1	0.48993	1.12795	0.49542	0.99633	0.3967	0.91406	0.5265	0.7605	0.5722	0.80437	0.6892	0.96342	0.79158	1.12795	0.98536	0.89761	0.96708	0.8318	1.36744	0.68737	1.30894	0.51187	2.02922	1.10602	2.39851	0.75684	2.32355	0.56672	1.51552	0.26142
yw; +/UAS-CycGΔE;da-Gal4/+	80	2	2	0.48218	1.1251	0.50045	0.99542	0.39269	0.91506	0.53332	0.75798	0.57351	0.79999	0.6904	0.95889	0.79086	1.1251	0.98081	0.90227	0.96072	0.82921	1.36802	0.68675	1.30957	0.51141	2.03285	1.10318	2.40363	0.75798	2.32509	0.56437	1.51414	0.26301
yw; +/UAS-CycGΔE;da-Gal4/+	81	1	1	0.44606	1.1115	0.44606	0.98536	0.34551	0.90309	0.49359	0.7477	0.53747	0.79341	0.64715	0.94514	0.74405	1.11698	0.92137	0.88481	0.90126	0.82448	1.30528	0.68372	1.25592	0.50273	2.01277	1.09688	2.37108	0.73673	2.27968	0.53198	1.46433	0.25593
yw; +/UAS-CycGΔE;da-Gal4/+	81	1	2	0.44748	1.11049	0.44931	0.98264	0.35068	0.90227	0.49132	0.74702	0.5315	0.79086	0.64474	0.94611	0.75067	1.11597	0.92236	0.88949	0.90044	0.82373	1.30227	0.68127	1.25661	0.49862	2.01459	1.09588	2.36893	0.73424	2.27943	0.53332	1.46482	0.25387
yw; +/UAS-CycGΔE;da-Gal4/+	81	2	1	0.4095	1.08042	0.42047	0.95611	0.32357	0.87384	0.45703	0.71845	0.5009	0.76233	0.61242	0.91772	0.71114	1.08225	0.88116	0.85922	0.86287	0.79341	1.27238	0.65447	1.23216	0.46617	1.97072	1.0658	2.34001	0.71297	2.25043	0.51004	1.44239	0.21754
yw; +/UAS-CycGΔE;da-Gal4/+	81	2	2	0.41095	1.08309	0.4146	0.95524	0.31597	0.87487	0.45844	0.7178	0.49679	0.75981	0.60821	0.92054	0.71414	1.08309	0.88401	0.85844	0.86209	0.79268	1.27122	0.65204	1.23286	0.46209	1.96893	1.06848	2.3324	0.70866	2.24838	0.51141	1.44291	0.21734
yw; +/UAS-CycGΔE;da-Gal4/+	82	1	1	0.3967	1.11333	0.39487	0.9817	0.30712	0.89395	0.44058	0.74405	0.48445	0.78609	0.59414	0.94697	0.70017	1.11516	0.88481	0.88116	0.86836	0.81717	1.2742	0.66909	1.22302	0.48811	1.93416	1.08225	2.32355	0.74587	2.24677	0.53747	1.4296	0.23582
yw; +/UAS-CycGΔE;da-Gal4/+	82	1	2	0.39634	1.11049	0.40547	0.97898	0.30684	0.89314	0.44017	0.73971	0.47488	0.78172	0.59908	0.94793	0.69588	1.11231	0.88766	0.88218	0.86574	0.81277	1.26939	0.66666	1.22921	0.48401	1.93423	1.08126	2.32144	0.74154	2.24473	0.53698	1.42829	0.23561
yw; +/UAS-CycGΔE;da-Gal4/+	82	2	1	0.40584	1.1115	0.4095	0.97622	0.31626	0.89944	0.44606	0.74405	0.49176	0.78609	0.60511	0.94331	0.70565	1.10236	0.89761	0.8775	0.8775	0.81169	1.287	0.66909	1.23947	0.48628	1.9433	1.08225	2.32721	0.73308	2.25226	0.53381	1.44056	0.23582
yw; +/UAS-CycGΔE;da-Gal4/+	82	2	2	0.4073	1.11049	0.4073	0.97716	0.31415	0.89679	0.44748	0.74154	0.49132	0.78355	0.61004	0.94245	0.70501	1.10318	0.89314	0.87487	0.87487	0.80912	1.284	0.66666	1.23834	0.48401	1.94336	1.08126	2.32509	0.73058	2.25568	0.53332	1.4356	0.23013
yw; +/UAS-CycGΔE;da-Gal4/+	83	1	1	0.36379	1.09688	0.36562	0.97439	0.27787	0.8903	0.41315	0.73125	0.4552	0.77512	0.57403	0.936	0.66361	1.09322	0.84094	0.87567	0.819	0.80986	1.23947	0.66909	1.17914	0.48993	1.93233	1.08773	2.29247	0.72759	2.19741	0.52467	1.38938	0.24496
yw; +/UAS-CycGΔE;da-Gal4/+	83	1	2	0.36346	1.09588	0.35981	0.97168	0.27944	0.88949	0.4146	0.73241	0.45296	0.77259	0.56985	0.93515	0.67031	1.09953	0.842	0.87487	0.82008	0.80912	1.23834	0.66848	1.17989	0.48766	1.93057	1.08857	2.29039	0.73058	2.19906	0.52237	1.38994	0.23926
yw; +/UAS-CycGΔE;da-Gal4/+	83	2	1	0.35282	1.10419	0.36014	0.97256	0.26325	0.88664	0.40767	0.73125	0.44423	0.77695	0.56306	0.94148	0.66544	1.10784	0.83911	0.88298	0.81534	0.81534	1.23033	0.68006	1.18463	0.49725	1.95244	1.10602	2.31624	0.75501	2.23397	0.55758	1.41497	0.24679
yw; +/UAS-CycGΔE;da-Gal4/+	83	2	2	0.35068	1.09953	0.35981	0.96985	0.26301	0.88583	0.4073	0.72876	0.44565	0.77442	0.56437	0.94063	0.66483	1.10866	0.83834	0.88218	0.81643	0.81643	1.22738	0.67761	1.18537	0.49497	1.95249	1.10684	2.31778	0.75433	2.23377	0.55707	1.41186	0.25022
yw; +/UAS-CycGΔE;da-Gal4/+	84	1	1	0.39122	1.07677	0.39487	0.9488	0.31078	0.86653	0.43509	0.71114	0.48079	0.75684	0.59779	0.91589	0.69469	1.08225	0.87384	0.85556	0.85008	0.78792	1.25044	0.65264	1.21388	0.45703	1.92319	1.0658	2.32355	0.70931	2.23946	0.5009	1.40766	0.22851
yw; +/UAS-CycGΔE;da-Gal4/+	84	1	2	0.38903	1.07396	0.39269	0.94611	0.30684	0.86574	0.42922	0.71049	0.47488	0.7525	0.59725	0.9114	0.6904	1.07944	0.87305	0.85478	0.85296	0.7872	1.25113	0.65204	1.21277	0.45844	1.92509	1.06848	2.32509	0.71049	2.23925	0.50045	1.40455	0.22648
yw; +/UAS-CycGΔE;da-Gal4/+	84	2	1	0.43143	1.06214	0.43692	0.93417	0.34186	0.85373	0.47897	0.69834	0.52101	0.73856	0.63619	0.90309	0.72942	1.07128	0.91589	0.85008	0.89944	0.77878	1.2998	0.64715	1.26506	0.45703	1.96707	1.06763	2.36743	0.72211	2.28516	0.51736	1.48261	0.22303
yw; +/UAS-CycGΔE;da-Gal4/+	84	2	2	0.43104	1.06483	0.43652	0.93515	0.33972	0.85296	0.47853	0.69588	0.52054	0.73606	0.63013	0.9041	0.72693	1.07213	0.91688	0.84565	0.89496	0.7799	1.30044	0.64474	1.26574	0.45844	1.97075	1.06665	2.35979	0.71597	2.28125	0.51506	1.47943	0.21734
yw; +/UAS-CycGΔE;da-Gal4/+	85	1	1	0.43509	1.07128	0.43875	0.95062	0.34003	0.86836	0.48811	0.71845	0.52467	0.76233	0.6307	0.92137	0.73856	1.07859	0.90309	0.86287	0.87933	0.79706	1.28517	0.65995	1.23764	0.47531	1.94696	1.07859	2.3071	0.73125	2.22483	0.5265	1.44971	0.23948
yw; +/UAS-CycGΔE;da-Gal4/+	85	1	2	0.43469	1.06848	0.43287	0.94976	0.3452	0.86391	0.47853	0.7178	0.52602	0.75981	0.63378	0.91871	0.73424	1.07761	0.9041	0.86209	0.88401	0.79451	1.28583	0.65752	1.23834	0.47488	1.95249	1.08126	2.30683	0.72876	2.21733	0.52784	1.44838	0.23561
yw; +/UAS-CycGΔE;da-Gal4/+	85	2	1	0.42778	1.05666	0.43509	0.93052	0.34368	0.84642	0.48811	0.702	0.53198	0.74405	0.6307	0.90675	0.72576	1.07311	0.91772	0.85556	0.89944	0.78426	1.28517	0.65812	1.25958	0.47897	1.93233	1.10784	2.31807	0.74405	2.24494	0.55392	1.47347	0.25045
yw; +/UAS-CycGΔE;da-Gal4/+	85	2	2	0.43104	1.05752	0.43652	0.92967	0.34702	0.84565	0.48584	0.70136	0.52602	0.74337	0.63195	0.90775	0.7251	1.07213	0.91871	0.85478	0.90044	0.78172	1.284	0.66118	1.25661	0.47853	1.93423	1.10684	2.31961	0.74154	2.23925	0.55159	1.47396	0.25205
yw; +/UAS-CycGΔE;da-Gal4/+	86	1	1	0.40218	1.06763	0.4095	0.94514	0.31809	0.8647	0.45703	0.7148	0.49359	0.75684	0.61425	0.91041	0.70017	1.07311	0.8775	0.85191	0.85739	0.78792	1.25592	0.64167	1.20108	0.46617	1.95244	1.02558	2.28699	0.68006	2.19741	0.48628	1.40766	0.2212
yw; +/UAS-CycGΔE;da-Gal4/+	86	1	2	0.40364	1.07213	0.40547	0.94793	0.31963	0.86391	0.45296	0.70866	0.49314	0.7525	0.61186	0.90592	0.69953	1.07031	0.88035	0.8493	0.85844	0.7872	1.25478	0.64474	1.19998	0.46574	1.95797	1.0283	2.28308	0.67761	2.19358	0.48584	1.40638	0.21917
yw; +/UAS-CycGΔE;da-Gal4/+	86	2	1	0.40767	1.02009	0.4095	0.89395	0.3254	0.80803	0.46983	0.66178	0.50639	0.70565	0.6179	0.8647	0.69651	1.02741	0.88664	0.81169	0.86836	0.74587	1.26324	0.61608	1.23033	0.43326	1.9305	1.04203	2.3071	0.70017	2.22301	0.5009	1.44239	0.20109
yw; +/UAS-CycGΔE;da-Gal4/+	86	2	2	0.40912	1.02099	0.41278	0.89131	0.32693	0.80729	0.46574	0.66118	0.50593	0.70684	0.61734	0.86391	0.69405	1.02464	0.88401	0.81095	0.86574	0.74519	1.26208	0.61734	1.23286	0.43104	1.93057	1.04108	2.31048	0.69771	2.22098	0.50227	1.44656	0.20273
yw; +/UAS-CycGΔE;da-Gal4/+	87	1	1	0.42778	1.08956	0.42595	0.95977	0.34003	0.87567	0.46983	0.72211	0.5137	0.76598	0.63801	0.9232	0.73125	1.08956	0.91772	0.85739	0.89212	0.79158	1.27786	0.64715	1.23399	0.468	2.02191	1.03655	2.34183	0.66909	2.2486	0.47531	1.45336	0.21389
yw; +/UAS-CycGΔE;da-Gal4/+	87	1	2	0.42739	1.08492	0.42739	0.95706	0.33972	0.87487	0.47122	0.71962	0.51323	0.76163	0.63926	0.92054	0.72876	1.08492	0.91871	0.85661	0.89314	0.78903	1.27304	0.64474	1.23286	0.46392	2.02738	1.03743	2.3397	0.66848	2.25568	0.47488	1.44838	0.21187
yw; +/UAS-CycGΔE;da-Gal4/+	87	2	1	0.38207	1.04752	0.38207	0.91772	0.29067	0.83545	0.42412	0.68006	0.47165	0.72394	0.59048	0.88481	0.69103	1.053	0.88116	0.82083	0.86105	0.75501	1.26324	0.61425	1.21205	0.42778	1.95244	1.02375	2.31441	0.65995	2.2358	0.46251	1.43142	0.17915
yw; +/UAS-CycGΔE;da-Gal4/+	87	2	2	0.38538	1.05204	0.38355	0.91506	0.2904	0.83286	0.42374	0.67761	0.46757	0.72145	0.59177	0.88401	0.68857	1.05021	0.88218	0.81825	0.86391	0.75067	1.25843	0.61186	1.21094	0.42556	1.95432	1.01916	2.31048	0.66118	2.23011	0.46027	1.43012	0.17716
yw; +/UAS-CycGΔE;da-Gal4/+	88	1	1	0.37293	1.11698	0.36928	0.98902	0.27056	0.90492	0.40767	0.74953	0.4552	0.79341	0.57586	0.9488	0.67275	1.10784	0.85373	0.88481	0.82814	0.819	1.23399	0.67275	1.18645	0.48811	1.9561	1.0658	2.30344	0.72028	2.21021	0.51553	1.39669	0.234
yw; +/UAS-CycGΔE;da-Gal4/+	88	1	2	0.37077	1.11779	0.37077	0.98811	0.26849	0.9041	0.41278	0.74885	0.45113	0.79268	0.57168	0.95159	0.67396	1.11049	0.85478	0.88401	0.82739	0.81825	1.23286	0.67214	1.18355	0.48401	1.9598	1.06665	2.305	0.7178	2.21185	0.51506	1.39542	0.23561
yw; +/UAS-CycGΔE;da-Gal4/+	88	2	1	0.39122	1.10053	0.3839	0.97622	0.29615	0.88664	0.43875	0.73856	0.48079	0.78609	0.59048	0.94697	0.68372	1.10967	0.86836	0.8903	0.85373	0.82448	1.27238	0.6892	1.23216	0.50456	1.98352	1.11881	2.33087	0.76964	2.24312	0.56489	1.44971	0.25959
yw; +/UAS-CycGΔE;da-Gal4/+	88	2	2	0.38903	1.0977	0.38538	0.9735	0.29406	0.88949	0.43835	0.73789	0.4767	0.78172	0.5936	0.94793	0.68675	1.10501	0.87122	0.88583	0.85296	0.82191	1.26939	0.69223	1.23286	0.50593	1.98719	1.11962	2.33057	0.76529	2.24838	0.5662	1.44656	0.26118
yw; +/UAS-CycGΔE;da-Gal4/+	89	1	1	0.40401	1.04752	0.40767	0.92137	0.31992	0.83545	0.44972	0.68555	0.49359	0.72759	0.61973	0.88664	0.69834	1.0402	0.87567	0.81717	0.85373	0.75867	1.26141	0.62156	1.21388	0.43692	1.9433	1.02558	2.29613	0.66544	2.20655	0.46983	1.4296	0.19926
yw; +/UAS-CycGΔE;da-Gal4/+	89	1	2	0.39817	1.04108	0.40547	0.91871	0.31597	0.83834	0.45296	0.68675	0.49497	0.7251	0.61369	0.88218	0.70136	1.03926	0.87487	0.81825	0.85478	0.75615	1.25843	0.61734	1.21642	0.43469	1.95066	1.0283	2.29221	0.66848	2.2082	0.47305	1.42829	0.19543
yw; +/UAS-CycGΔE;da-Gal4/+	89	2	1	0.36379	1.06031	0.37842	0.92686	0.28153	0.83728	0.42961	0.69103	0.47165	0.73856	0.58317	0.90492	0.66544	1.06945	0.85922	0.85739	0.84094	0.79158	1.25775	0.66726	1.21936	0.48079	1.93782	1.11516	2.32172	0.78061	2.24494	0.5722	1.45702	0.24496
yw; +/UAS-CycGΔE;da-Gal4/+	89	2	2	0.36529	1.05387	0.37625	0.92419	0.28127	0.83652	0.42739	0.69405	0.4694	0.73789	0.58081	0.9041	0.67031	1.07213	0.86209	0.85478	0.84382	0.7872	1.25661	0.66848	1.21642	0.48036	1.94518	1.11779	2.32144	0.7799	2.2429	0.57351	1.45569	0.24657
yw; +/UAS-CycGΔE;da-Gal4/+	90	1	1	0.37842	1.04386	0.38939	0.91955	0.29981	0.82814	0.44972	0.68189	0.48993	0.72759	0.59414	0.89578	0.68372	1.06397	0.88116	0.84459	0.8647	0.77878	1.27055	0.65264	1.22484	0.468	1.94696	1.09322	2.33087	0.75684	2.25957	0.55026	1.45885	0.22851
yw; +/UAS-CycGΔE;da-Gal4/+	90	1	2	0.37442	1.04474	0.39086	0.91688	0.29588	0.83104	0.45113	0.68127	0.48401	0.72693	0.59177	0.89314	0.68492	1.06117	0.88035	0.84565	0.86209	0.77807	1.26574	0.65387	1.22556	0.46757	1.95432	1.09405	2.32874	0.75433	2.25386	0.54611	1.45752	0.23013
yw; +/UAS-CycGΔE;da-Gal4/+	90	2	1	0.38939	1.02923	0.40218	0.90126	0.31443	0.80986	0.46434	0.6563	0.49908	0.70565	0.61059	0.87933	0.69834	1.04934	0.90126	0.83728	0.88116	0.76233	1.29431	0.64898	1.25958	0.45337	1.97804	1.10602	2.38205	0.78792	2.32172	0.58865	1.50638	0.21023
yw; +/UAS-CycGΔE;da-Gal4/+	90	2	2	0.39086	1.03195	0.40364	0.89862	0.3178	0.81095	0.46209	0.65752	0.49497	0.70319	0.61186	0.8767	0.69771	1.04839	0.89862	0.83104	0.88218	0.75981	1.29496	0.64839	1.26026	0.45661	1.97806	1.10501	2.38171	0.78903	2.31413	0.58264	1.50501	0.21369
yw; +/UAS-CycGΔP;da-Gal4/+	1	1	1	0.66605	1.05109	0.68795	0.9343	0.60036	0.85218	0.75364	0.7135	0.79379	0.75547	0.88138	0.9197	0.93795	1.07664	1.1551	0.87956	1.14233	0.81569	1.51642	0.71897	1.48539	0.54561	2.11495	1.18065	2.49817	0.82664	2.41787	0.62591	1.70255	0.33211
yw; +/UAS-CycGΔP;da-Gal4/+	1	1	2	0.6691	1.0614	0.6966	0.93308	0.60311	0.85242	0.7571	0.71677	0.79743	0.76076	0.87625	0.92025	0.94591	1.08707	1.15856	0.88725	1.1439	0.81943	1.52153	0.72227	1.4867	0.54995	2.12465	1.18973	2.50595	0.83409	2.42896	0.62877	1.70852	0.33547
yw; +/UAS-CycGΔP;da-Gal4/+	1	2	1	0.35583	0.83576	0.41605	0.72445	0.35766	0.60948	0.54926	0.52737	0.56751	0.58576	0.59853	0.77189	0.60583	0.9489	0.84853	0.82116	0.86313	0.74999	1.30656	0.78467	1.31386	0.62773	1.68612	1.45255	2.1916	1.28284	2.1843	1.03284	1.59853	0.49817
yw; +/UAS-CycGΔP;da-Gal4/+	1	2	2	0.35746	0.83959	0.41429	0.72777	0.36296	0.61228	0.54628	0.52978	0.56278	0.58661	0.59578	0.7736	0.60678	0.95508	0.85609	0.82859	0.86709	0.7571	1.31255	0.79009	1.31805	0.62877	1.68652	1.46104	2.20164	1.29422	2.19797	1.03757	1.60952	0.49862
yw; +/UAS-CycGΔP;da-Gal4/+	2	1	1	0.81386	1.4635	0.78102	1.34671	0.6697	1.30839	0.74087	1.12408	0.79196	1.14963	0.95072	1.24999	1.07664	1.36496	1.17335	1.10401	1.12773	1.05474	1.40693	0.79926	1.28831	0.6916	2.15693	0.94525	2.32663	0.48175	2.16422	0.33576	1.39415	0.39051
yw; +/UAS-CycGΔP;da-Gal4/+	2	1	2	0.81576	1.47387	0.78459	1.35105	0.66727	1.31805	0.73877	1.12923	0.79193	1.15306	0.95325	1.25572	1.08524	1.36755	1.17873	1.10907	1.12923	1.05957	1.41521	0.80109	1.29239	0.69294	2.16864	0.95141	2.3373	0.48029	2.16681	0.3318	1.39504	0.39779
yw; +/UAS-CycGΔP;da-Gal4/+	2	2	1	0.51277	0.9343	0.56204	0.81934	0.48175	0.71167	0.6697	0.61678	0.70072	0.67335	0.76277	0.85218	0.77737	1.01459	1.01824	0.88685	1.02007	0.82481	1.38503	0.81934	1.39415	0.6551	1.927	1.37591	2.29561	1.17335	2.26824	0.9635	1.66423	0.50364
yw; +/UAS-CycGΔP;da-Gal4/+	2	2	2	0.50962	0.94225	0.55545	0.82126	0.50779	0.72043	0.6691	0.62694	0.70394	0.67644	0.7626	0.85792	0.78093	1.02474	1.02474	0.89092	1.02474	0.82859	1.38588	0.82126	1.40238	0.65444	1.95783	1.39321	2.3098	1.18056	2.28413	0.97341	1.67002	0.50412
yw; +/UAS-CycGΔP;da-Gal4/+	3	1	1	0.83029	1.31386	0.82846	1.18795	0.72445	1.13868	0.84306	0.95802	0.88503	1.00182	1.01642	1.13138	1.10401	1.26094	1.27007	1.02919	1.24452	0.97445	1.57116	0.78649	1.48904	0.64415	2.29196	1.03831	2.49817	0.6478	2.36495	0.49452	1.63138	0.40875
yw; +/UAS-CycGΔP;da-Gal4/+	3	1	2	0.83592	1.31805	0.83226	1.19706	0.73327	1.13473	0.83959	0.96975	0.88725	1.00274	1.01924	1.1274	1.11457	1.27222	1.27772	1.03574	1.24839	0.97891	1.57836	0.79376	1.48854	0.64894	2.3043	1.04674	2.50778	0.65261	2.38129	0.49862	1.63886	0.41063
yw; +/UAS-CycGΔP;da-Gal4/+	3	2	1	0.46715	0.89598	0.49452	0.77919	0.41423	0.6989	0.56569	0.56569	0.60036	0.61313	0.6843	0.77189	0.74087	0.9343	0.96715	0.74817	0.95437	0.68795	1.29379	0.60401	1.25364	0.43613	1.84671	1.05109	2.19342	0.74087	2.10766	0.54379	1.4635	0.25182
yw; +/UAS-CycGΔP;da-Gal4/+	3	2	2	0.47112	0.90925	0.49129	0.78459	0.41796	0.70027	0.56461	0.57561	0.60311	0.61594	0.6856	0.7736	0.7406	0.94042	0.96791	0.7516	0.95691	0.6911	1.30338	0.60494	1.25755	0.44179	1.8515	1.05224	2.20347	0.7461	2.12648	0.54628	1.47204	0.24931
yw; +/UAS-CycGΔP;da-Gal4/+	4	1	1	0.71715	1.39963	0.67518	1.29379	0.57664	1.25547	0.6405	1.07299	0.69342	1.09306	0.83758	1.19342	0.9635	1.30291	1.06021	1.04561	1.01642	0.99452	1.29379	0.72262	1.19342	0.60218	2.04196	0.85218	2.22809	0.38686	2.04014	0.23722	1.28466	0.32846
yw; +/UAS-CycGΔP;da-Gal4/+	4	1	2	0.72227	1.40604	0.67827	1.31072	0.57928	1.26122	0.64161	1.08157	0.6966	1.09807	0.83226	1.20439	0.96975	1.30705	1.05774	1.05041	1.01741	0.99541	1.29972	0.72593	1.19706	0.60311	2.06049	0.85426	2.24197	0.38496	2.05132	0.24014	1.28322	0.32997
yw; +/UAS-CycGΔP;da-Gal4/+	4	2	1	0.54744	1.28649	0.54926	1.16788	0.45072	1.11131	0.55109	0.95255	0.59671	0.98175	0.70985	1.11131	0.81204	1.25364	0.95802	1.01642	0.92883	0.95802	1.24634	0.78102	1.1916	0.62043	1.88138	1.06569	2.18612	0.6624	2.06933	0.4854	1.32664	0.38686
yw; +/UAS-CycGΔP;da-Gal4/+	4	2	2	0.54812	1.29055	0.53712	1.17689	0.44912	1.12007	0.55545	0.95691	0.59761	0.98441	0.71677	1.11273	0.81393	1.25755	0.96425	1.02291	0.93125	0.95875	1.24839	0.78093	1.19523	0.62511	1.89733	1.0669	2.20164	0.66727	2.07699	0.49312	1.33455	0.38496
yw; +/UAS-CycGΔP;da-Gal4/+	5	1	1	0.70437	1.27372	0.70802	1.15145	0.61131	1.08758	0.72992	0.93065	0.77007	0.96897	0.88138	1.11131	0.99452	1.25364	1.1478	1.03284	1.11861	0.97627	1.45802	0.81934	1.39598	0.6624	2.1478	1.14415	2.41422	0.75912	2.30656	0.58394	1.57116	0.42518
yw; +/UAS-CycGΔP;da-Gal4/+	5	1	2	0.70577	1.27772	0.70577	1.15856	0.61961	1.09257	0.73877	0.93308	0.77543	0.96975	0.88359	1.11457	0.99541	1.25572	1.1549	1.03941	1.12007	0.97708	1.46654	0.82676	1.40054	0.66361	2.15764	1.14756	2.42162	0.7626	2.31896	0.59028	1.58019	0.42346
yw; +/UAS-CycGΔP;da-Gal4/+	5	2	1	0.4781	1.07846	0.50912	0.9562	0.427	0.87591	0.56386	0.74452	0.60036	0.79014	0.68795	0.94525	0.75912	1.10583	0.95985	0.91058	0.95072	0.85218	1.31751	0.76459	1.29014	0.60401	1.85401	1.21715	2.25547	0.90693	2.19342	0.70802	1.51459	0.39051
yw; +/UAS-CycGΔP;da-Gal4/+	5	2	2	0.48029	1.07974	0.50412	0.95875	0.42346	0.87992	0.56645	0.74793	0.59944	0.79009	0.68927	0.94958	0.76076	1.1109	0.96241	0.91842	0.95325	0.85609	1.32172	0.77176	1.29239	0.60494	1.86617	1.22456	2.26947	0.91475	2.20531	0.7131	1.51603	0.39046
yw; +/UAS-CycGΔP;da-Gal4/+	6	1	1	0.69707	1.12408	0.71897	1.00182	0.62591	0.92335	0.75912	0.78102	0.79926	0.82481	0.8978	0.9781	0.97262	1.12956	1.16605	0.92883	1.14963	0.87043	1.47445	0.75182	1.43065	0.59123	2.06933	1.12956	2.40875	0.79561	2.33211	0.60401	1.62226	0.38321
yw; +/UAS-CycGΔP;da-Gal4/+	6	1	2	0.69844	1.12557	0.7186	1.00824	0.62511	0.93125	0.7626	0.78826	0.79926	0.82492	0.89825	0.97891	0.97525	1.13107	1.1714	0.93492	1.15306	0.86892	1.4812	0.75526	1.43721	0.59211	2.07699	1.1384	2.41796	0.79559	2.34096	0.60494	1.62786	0.38496
yw; +/UAS-CycGΔP;da-Gal4/+	6	2	1	0.50364	1.10766	0.51824	0.98904	0.43978	0.90693	0.57846	0.77007	0.61678	0.81021	0.71897	0.9708	0.78102	1.12956	0.98722	0.92883	0.96532	0.86678	1.29561	0.76277	1.27007	0.60766	1.85948	1.19525	2.22262	0.86496	2.13868	0.64963	1.44342	0.4051
yw; +/UAS-CycGΔP;da-Gal4/+	6	2	2	0.49862	1.1109	0.52428	0.99358	0.44179	0.90742	0.57745	0.76993	0.61411	0.81026	0.7131	0.97525	0.78093	1.13107	0.99358	0.93492	0.97158	0.86709	1.30522	0.7681	1.27405	0.60494	1.86617	1.20256	2.24197	0.86709	2.15581	0.65811	1.45187	0.40879
yw; +/UAS-CycGΔP;da-Gal4/+	7	1	1	0.72627	1.38685	0.69525	1.27189	0.59123	1.2135	0.6843	1.04196	0.74087	1.06569	0.87591	1.18065	0.99999	1.31021	1.11313	1.06386	1.07664	1.00547	1.39598	0.77919	1.30109	0.63868	2.10401	0.97627	2.33211	0.56204	2.19342	0.4051	1.4343	0.37773
yw; +/UAS-CycGΔP;da-Gal4/+	7	1	2	0.7296	1.39138	0.70394	1.27772	0.59761	1.22272	0.6856	1.04674	0.73693	1.06874	0.86709	1.18973	0.99541	1.31988	1.1164	1.0724	1.07424	1.01008	1.40238	0.78276	1.30705	0.64344	2.12281	0.98074	2.34096	0.56278	2.21081	0.40696	1.44454	0.38496
yw; +/UAS-CycGΔP;da-Gal4/+	7	2	1	0.48357	1.14598	0.49087	1.02372	0.4124	0.93248	0.55474	0.80109	0.59306	0.84671	0.69525	1.00364	0.76642	1.16605	0.96897	0.97445	0.95072	0.90693	1.29926	0.82299	1.26277	0.62956	1.91423	1.25729	2.33576	0.93977	2.27554	0.75182	1.49999	0.4124
yw; +/UAS-CycGΔP;da-Gal4/+	7	2	2	0.48945	1.1549	0.50229	1.03024	0.41063	0.94042	0.55178	0.79926	0.59028	0.84509	0.6966	1.01191	0.7736	1.17689	0.97158	0.98074	0.95325	0.91108	1.30522	0.83226	1.26489	0.63794	1.923	1.26122	2.34463	0.94408	2.29147	0.7571	1.50503	0.40879
yw; +/UAS-CycGΔP;da-Gal4/+	8	1	1	0.71897	1.26824	0.7281	1.14415	0.63138	1.07299	0.75547	0.91605	0.79379	0.95802	0.91058	1.10401	0.98904	1.25729	1.17335	1.03102	1.15145	0.9708	1.48357	0.82299	1.4197	0.65693	2.13503	1.17153	2.4489	0.81021	2.3759	0.63686	1.60401	0.41423
yw; +/UAS-CycGΔP;da-Gal4/+	8	1	2	0.72043	1.27405	0.72777	1.14756	0.63427	1.07974	0.76076	0.92208	0.79743	0.95875	0.91475	1.10723	0.99724	1.25939	1.17323	1.03757	1.15123	0.97525	1.48304	0.82859	1.42254	0.65811	2.13931	1.18056	2.46562	0.81576	2.38679	0.63794	1.60769	0.41063
yw; +/UAS-CycGΔP;da-Gal4/+	8	2	1	0.51459	1.1551	0.52737	1.03466	0.44342	0.95072	0.58576	0.81751	0.61861	0.85948	0.70802	1.01642	0.78649	1.17883	0.97627	0.97992	0.96715	0.91605	1.33211	0.82116	1.29744	0.65328	1.87225	1.26459	2.25547	0.95437	2.18977	0.74452	1.53284	0.45255
yw; +/UAS-CycGΔP;da-Gal4/+	8	2	2	0.51328	1.15856	0.53162	1.04124	0.44179	0.95508	0.58661	0.81943	0.62328	0.86159	0.70577	1.01924	0.78276	1.18056	0.97708	0.98624	0.96975	0.91658	1.33638	0.82492	1.29972	0.65444	1.879	1.26672	2.2658	0.95875	2.20347	0.74976	1.53803	0.45279
yw; +/UAS-CycGΔP;da-Gal4/+	9	1	1	0.60036	1.31569	0.59853	1.18795	0.50182	1.11861	0.62591	0.96167	0.66788	0.99634	0.78284	1.1405	0.88685	1.28831	1.06021	1.04561	1.03102	0.98175	1.37043	0.80109	1.30839	0.66058	2.10036	1.10036	2.3759	0.67518	2.23357	0.50182	1.45072	0.43978
yw; +/UAS-CycGΔP;da-Gal4/+	9	1	2	0.60494	1.32172	0.59944	1.19523	0.50229	1.12923	0.61961	0.96608	0.6691	0.99724	0.78459	1.14206	0.88359	1.28872	1.0614	1.04674	1.03207	0.98808	1.37488	0.80843	1.31438	0.66727	2.10998	1.10907	2.39229	0.68194	2.2438	0.50595	1.46287	0.43996
yw; +/UAS-CycGΔP;da-Gal4/+	9	2	1	0.68977	1.1478	0.68248	1.02554	0.59123	0.95985	0.70255	0.80109	0.74452	0.84123	0.87043	0.96897	0.9635	1.10948	1.10948	0.88321	1.09306	0.82481	1.40875	0.66788	1.35583	0.50912	2.02554	0.96532	2.34671	0.60036	2.24999	0.42153	1.50912	0.28467
yw; +/UAS-CycGΔP;da-Gal4/+	9	2	2	0.6911	1.15306	0.6856	1.02657	0.58844	0.96425	0.70027	0.81209	0.7461	0.84326	0.87259	0.96975	0.96425	1.10723	1.1109	0.88909	1.09074	0.83042	1.41337	0.67277	1.35838	0.51145	2.03849	0.97525	2.35563	0.60494	2.26397	0.42713	1.5142	0.28047
yw; +/UAS-CycGΔP;da-Gal4/+	10	1	1	0.76642	1.24269	0.75182	1.12956	0.67335	1.05291	0.78467	0.91058	0.83029	0.94342	0.94342	1.08029	1.04379	1.22445	1.20072	0.99999	1.18065	0.9416	1.50364	0.79196	1.4416	0.6405	2.12043	1.13503	2.42152	0.76459	2.34123	0.59853	1.61313	0.41423
yw; +/UAS-CycGΔP;da-Gal4/+	10	1	2	0.76993	1.25022	0.75343	1.13473	0.6801	1.05591	0.78826	0.91292	0.83226	0.94591	0.96058	1.0834	1.05774	1.22639	1.20989	1.00824	1.18606	0.94775	1.51237	0.79743	1.45004	0.64344	2.13198	1.13657	2.43262	0.77176	2.3428	0.60311	1.62052	0.41429
yw; +/UAS-CycGΔP;da-Gal4/+	10	2	1	0.43065	1.05109	0.46897	0.93612	0.41058	0.83211	0.57481	0.73904	0.60401	0.79196	0.6697	0.97262	0.69707	1.14598	0.9343	1.00547	0.93977	0.9416	1.31751	0.95255	1.33028	0.78467	1.73357	1.53284	2.17882	1.33941	2.17517	1.14598	1.60401	0.62773
yw; +/UAS-CycGΔP;da-Gal4/+	10	2	2	0.42896	1.05591	0.46929	0.94408	0.41246	0.83592	0.57928	0.74427	0.60311	0.79559	0.6691	0.97525	0.70027	1.15673	0.94042	1.01191	0.94591	0.94775	1.31988	0.96425	1.33272	0.78826	1.74151	1.5417	2.18881	1.34555	2.18698	1.14573	1.61136	0.63061
yw; +/UAS-CycGΔP;da-Gal4/+	11	1	1	0.79014	1.4197	0.75547	1.30474	0.63868	1.25912	0.71715	1.08029	0.77007	1.10401	0.91788	1.2135	1.04744	1.33028	1.1405	1.07846	1.10218	1.02554	1.4124	0.75912	1.31751	0.63503	2.08941	0.94525	2.31568	0.50182	2.15328	0.36131	1.4124	0.37591
yw; +/UAS-CycGΔP;da-Gal4/+	11	1	2	0.79559	1.42987	0.76076	1.30888	0.64161	1.26489	0.7186	1.09074	0.77543	1.11273	0.91658	1.22456	1.04674	1.33638	1.1494	1.0834	1.10357	1.02841	1.41887	0.76626	1.32355	0.63977	2.09715	0.94958	2.32446	0.50595	2.16131	0.3593	1.41704	0.3813
yw; +/UAS-CycGΔP;da-Gal4/+	11	2	1	0.44525	1.06569	0.4781	0.94707	0.40693	0.84671	0.56204	0.7354	0.59123	0.78649	0.66605	0.9562	0.70802	1.12408	0.9416	0.94342	0.93612	0.88503	1.32846	0.82481	1.31204	0.6697	1.86861	1.35036	2.25547	1.05474	2.18612	0.85218	1.54379	0.49817
yw; +/UAS-CycGΔP;da-Gal4/+	11	2	2	0.44546	1.06874	0.47479	0.94958	0.40329	0.85426	0.56645	0.7406	0.59394	0.78643	0.6691	0.95691	0.7131	1.12557	0.94775	0.95508	0.94225	0.88909	1.33272	0.83226	1.31622	0.67827	1.86434	1.35655	2.2713	1.06324	2.19431	0.85609	1.55086	0.49679
yw; +/UAS-CycGΔP;da-Gal4/+	12	1	1	0.60401	1.1916	0.60583	1.06751	0.53102	0.98357	0.65328	0.84123	0.6916	0.87956	0.80474	1.03466	0.88685	1.1916	1.06021	0.97992	1.04014	0.9197	1.41423	0.77007	1.3832	0.59488	2.03466	1.14233	2.37773	0.77189	2.27189	0.58941	1.53101	0.39598
yw; +/UAS-CycGΔP;da-Gal4/+	12	1	2	0.60311	1.19523	0.61044	1.07424	0.52978	0.99358	0.65444	0.84876	0.70027	0.88542	0.80843	1.04124	0.88725	1.19339	1.0669	0.98258	1.04491	0.91842	1.41887	0.77543	1.38771	0.60128	2.04582	1.15123	2.39046	0.77726	2.28597	0.59394	1.54903	0.39963
yw; +/UAS-CycGΔP;da-Gal4/+	12	2	1	0.43065	1.06386	0.46715	0.94342	0.38503	0.85036	0.55291	0.7208	0.58394	0.77372	0.65875	0.95437	0.71532	1.12408	0.94342	0.95437	0.93795	0.88868	1.31751	0.83758	1.30291	0.63686	1.85948	1.35218	2.29196	1.07481	2.25182	0.87956	1.53284	0.45802
yw; +/UAS-CycGΔP;da-Gal4/+	12	2	2	0.44179	1.06874	0.47112	0.94775	0.39046	0.85059	0.55178	0.72777	0.58844	0.77543	0.67094	0.95691	0.72043	1.1274	0.94408	0.95691	0.94591	0.89275	1.32172	0.83959	1.31072	0.63794	1.87534	1.36205	2.2988	1.07974	2.25847	0.88175	1.54536	0.46196
yw; +/UAS-CycGΔP;da-Gal4/+	13	1	1	0.67883	1.31569	0.6697	1.19707	0.57299	1.12408	0.69525	0.96897	0.73722	1.00364	0.87591	1.13503	0.9781	1.28466	1.14233	1.05474	1.12226	0.99634	1.48539	0.83941	1.42882	0.68795	2.10218	1.1916	2.427	0.81751	2.33028	0.63321	1.6405	0.42883
yw; +/UAS-CycGΔP;da-Gal4/+	13	1	2	0.67827	1.31988	0.67644	1.19889	0.57561	1.12373	0.6966	0.97525	0.7406	1.01191	0.87625	1.1439	0.97708	1.29605	1.15306	1.06507	1.12373	0.99908	1.49037	0.83959	1.43171	0.6911	2.10448	1.20256	2.44179	0.82676	2.3428	0.63611	1.64802	0.42896
yw; +/UAS-CycGΔP;da-Gal4/+	13	2	1	0.46897	1.14233	0.48175	1.02189	0.39963	0.94342	0.53832	0.81021	0.58029	0.85036	0.67518	1.00547	0.75729	1.16788	0.93248	0.95985	0.91605	0.89963	1.26277	0.77372	1.20437	0.62773	1.85948	1.17335	2.20255	0.81751	2.09123	0.61313	1.42153	0.40328
yw; +/UAS-CycGΔP;da-Gal4/+	13	2	2	0.46929	1.14756	0.48212	1.03024	0.39963	0.95141	0.53895	0.81393	0.57928	0.85242	0.67644	1.01008	0.75526	1.17323	0.93675	0.96791	0.91658	0.89825	1.27039	0.7791	1.20623	0.63427	1.87717	1.17873	2.21081	0.82126	2.10998	0.61961	1.42804	0.40329
yw; +/UAS-CycGΔP;da-Gal4/+	14	1	1	0.80474	1.35948	0.79014	1.23357	0.68613	1.177	0.79196	1.00364	0.84123	1.03649	0.97627	1.16423	1.07299	1.29744	1.22992	1.05474	1.18977	1.00364	1.53649	0.78467	1.45255	0.63686	2.24817	1.05109	2.48357	0.63503	2.35766	0.4635	1.60401	0.37408
yw; +/UAS-CycGΔP;da-Gal4/+	14	1	2	0.80843	1.36755	0.79559	1.24106	0.6856	1.18239	0.79193	1.00458	0.83959	1.03757	0.97708	1.16956	1.0779	1.30705	1.22456	1.0614	1.19523	1.00458	1.54353	0.79009	1.46104	0.63427	2.26214	1.05957	2.49495	0.63977	2.36113	0.46562	1.61502	0.36846
yw; +/UAS-CycGΔP;da-Gal4/+	14	2	1	0.50364	1.24087	0.50729	1.11496	0.40145	1.05109	0.52007	0.88685	0.56934	0.92518	0.69342	1.06386	0.78284	1.2208	0.94525	0.97627	0.9197	0.91605	1.27554	0.73357	1.20437	0.57664	1.94342	1.08211	2.22627	0.6697	2.10218	0.4781	1.36496	0.33941
yw; +/UAS-CycGΔP;da-Gal4/+	14	2	2	0.50229	1.24839	0.50595	1.12007	0.40329	1.05407	0.52612	0.88542	0.56828	0.92208	0.68927	1.06507	0.78826	1.22456	0.94958	0.98074	0.92208	0.91842	1.27955	0.73877	1.21173	0.58478	1.95416	1.0834	2.23464	0.67277	2.11731	0.48579	1.36571	0.33547
yw; +/UAS-CycGΔP;da-Gal4/+	15	1	1	0.71167	1.15328	0.7208	1.03102	0.62591	0.95985	0.75729	0.81021	0.80109	0.85218	0.92335	0.99634	0.99087	1.14598	1.15693	0.93065	1.13503	0.86861	1.48357	0.73722	1.4197	0.57481	2.11678	1.11131	2.39598	0.77189	2.31021	0.58394	1.61313	0.32846
yw; +/UAS-CycGΔP;da-Gal4/+	15	1	2	0.71493	1.15856	0.7241	1.03207	0.62877	0.95875	0.7571	0.81026	0.80293	0.84876	0.92025	0.99358	0.99908	1.14756	1.16773	0.93308	1.1439	0.87259	1.49587	0.73877	1.42437	0.57195	2.13381	1.11457	2.41429	0.77726	2.32263	0.59028	1.61502	0.32997
yw; +/UAS-CycGΔP;da-Gal4/+	15	2	1	0.4416	1.05291	0.4781	0.93248	0.40145	0.84671	0.55656	0.71897	0.59306	0.76824	0.66788	0.9343	0.72992	1.10401	0.95072	0.91058	0.94342	0.85401	1.31934	0.77189	1.30291	0.61678	1.93795	1.25364	2.27554	0.93248	2.19707	0.73357	1.52007	0.427
yw; +/UAS-CycGΔP;da-Gal4/+	15	2	2	0.44729	1.05957	0.47845	0.94225	0.39779	0.85426	0.55545	0.7296	0.59394	0.7736	0.67277	0.93675	0.73877	1.10723	0.95508	0.91842	0.94408	0.85426	1.32355	0.77543	1.30705	0.61594	1.94316	1.25389	2.28413	0.93858	2.20531	0.7406	1.52887	0.43079
yw; +/UAS-CycGΔP;da-Gal4/+	16	1	1	0.71715	1.2281	0.7135	1.09853	0.61313	1.03466	0.72262	0.87773	0.77189	0.90875	0.8905	1.04561	0.99087	1.18977	1.1332	0.95802	1.10401	0.89963	1.47627	0.71167	1.42153	0.56386	2.14415	1.01094	2.41422	0.60766	2.27189	0.42883	1.56204	0.34124
yw; +/UAS-CycGΔP;da-Gal4/+	16	1	2	0.72593	1.23372	0.71677	1.10723	0.61778	1.03941	0.72043	0.87992	0.76993	0.90925	0.89459	1.04857	0.99358	1.19889	1.14206	0.96241	1.10357	0.90192	1.48304	0.72043	1.42804	0.56828	2.15215	1.01741	2.42162	0.61044	2.29147	0.43079	1.56919	0.3373
yw; +/UAS-CycGΔP;da-Gal4/+	16	2	1	0.58576	1.09306	0.58941	0.9635	0.49817	0.88685	0.62408	0.7354	0.66605	0.77554	0.77189	0.927	0.86496	1.08029	1.03649	0.86678	1.02007	0.80109	1.37773	0.65875	1.34853	0.48175	1.99817	1.05474	2.35036	0.7062	2.27006	0.51094	1.52372	0.27372
yw; +/UAS-CycGΔP;da-Gal4/+	16	2	2	0.59028	1.0944	0.59578	0.97158	0.49862	0.89642	0.62511	0.7461	0.67094	0.78276	0.78093	0.93492	0.87259	1.09074	1.04124	0.87075	1.02107	0.80476	1.38221	0.66727	1.35105	0.48579	1.99633	1.0669	2.35379	0.7076	2.2823	0.51145	1.53253	0.28047
yw; +/UAS-CycGΔP;da-Gal4/+	17	1	1	0.81569	1.18795	0.80474	1.06751	0.70985	1.00729	0.80474	0.84853	0.85583	0.87773	0.98175	1.00364	1.08211	1.13685	1.21897	0.90693	1.19525	0.85401	1.50912	0.66423	1.4416	0.52919	2.1478	0.92335	2.41422	0.50912	2.30474	0.35401	1.59123	0.29561
yw; +/UAS-CycGΔP;da-Gal4/+	17	1	2	0.81576	1.18789	0.80843	1.07057	0.7131	1.01191	0.81209	0.84692	0.85792	0.87442	0.98441	1.00091	1.08707	1.1384	1.23006	0.91292	1.19339	0.85242	1.51787	0.67094	1.44821	0.52795	2.15948	0.92575	2.42529	0.51512	2.3153	0.35013	1.59853	0.30064
yw; +/UAS-CycGΔP;da-Gal4/+	17	2	1	0.50547	1.10583	0.50912	0.98539	0.43248	0.90145	0.57846	0.76277	0.60948	0.80474	0.70072	0.96715	0.78284	1.11861	0.95802	0.91058	0.94707	0.85218	1.29744	0.7281	1.25182	0.56934	1.88868	1.13868	2.27919	0.79926	2.17335	0.58941	1.43612	0.36678
yw; +/UAS-CycGΔP;da-Gal4/+	17	2	2	0.50595	1.1109	0.51328	0.99174	0.43262	0.91292	0.57561	0.76993	0.61044	0.81026	0.70027	0.96975	0.78643	1.11823	0.96425	0.92025	0.95325	0.85609	1.30338	0.73327	1.25572	0.57011	1.8955	1.14023	2.2933	0.80293	2.18881	0.59394	1.43904	0.36846
yw; +/UAS-CycGΔP;da-Gal4/+	18	1	1	0.64963	1.12226	0.65875	1.00364	0.55656	0.93065	0.68613	0.77919	0.73175	0.82299	0.83758	0.96167	0.92153	1.10401	1.10036	0.89415	1.08029	0.83394	1.4343	0.70437	1.3832	0.54014	2.05291	1.06386	2.40693	0.68248	2.31386	0.50547	1.57299	0.31751
yw; +/UAS-CycGΔP;da-Gal4/+	18	1	2	0.65627	1.13657	0.65994	1.00641	0.55361	0.93308	0.68927	0.78276	0.72777	0.82126	0.83409	0.96608	0.92942	1.11273	1.10907	0.90375	1.07974	0.83776	1.43537	0.70577	1.38771	0.54078	2.06049	1.0724	2.41429	0.6856	2.32263	0.50412	1.58019	0.31897
yw; +/UAS-CycGΔP;da-Gal4/+	18	2	1	0.58394	1.16423	0.59123	1.04744	0.49269	0.9781	0.62043	0.82664	0.66605	0.86313	0.77919	1.00364	0.86313	1.15145	1.03284	0.9343	1.01094	0.87773	1.35036	0.72992	1.30474	0.56751	1.97809	1.06751	2.29744	0.69525	2.19707	0.51277	1.45802	0.34853
yw; +/UAS-CycGΔP;da-Gal4/+	18	2	2	0.58478	1.17689	0.58844	1.05041	0.49679	0.98441	0.62144	0.83226	0.66544	0.86892	0.77543	1.00824	0.86709	1.15673	1.03757	0.94225	1.01191	0.88175	1.35105	0.7351	1.31072	0.57011	1.97616	1.0779	2.3098	0.6966	2.19797	0.51328	1.4647	0.3483
yw; +/UAS-CycGΔP;da-Gal4/+	19	1	1	0.63503	1.2062	0.63503	1.08029	0.54379	1.01459	0.6478	0.84853	0.6989	0.88503	0.82481	1.02554	0.92153	1.1843	1.09306	0.93065	1.06204	0.87226	1.40875	0.69525	1.34123	0.52737	2.11495	1.00547	2.37408	0.58211	2.24087	0.4051	1.48904	0.28649
yw; +/UAS-CycGΔP;da-Gal4/+	19	1	2	0.63611	1.20989	0.63611	1.0834	0.54445	1.01924	0.65077	0.85426	0.6966	0.88909	0.82676	1.02841	0.92025	1.18056	1.0944	0.93858	1.06507	0.87992	1.41521	0.70027	1.34921	0.52612	2.11548	1.00824	2.37763	0.58844	2.2548	0.40879	1.49037	0.28414
yw; +/UAS-CycGΔP;da-Gal4/+	19	2	1	0.4854	1.05656	0.52737	0.93612	0.44707	0.84853	0.60036	0.71897	0.63503	0.76824	0.71897	0.93612	0.77189	1.10218	0.98722	0.9197	0.98175	0.85401	1.35218	0.77554	1.32481	0.60218	1.91423	1.24634	2.28649	0.9416	2.22262	0.75182	1.53466	0.41058
yw; +/UAS-CycGΔP;da-Gal4/+	19	2	2	0.49312	1.0614	0.52245	0.94042	0.44912	0.85242	0.59761	0.72593	0.63611	0.76993	0.71677	0.94042	0.7791	1.11273	0.98624	0.92392	0.97891	0.85426	1.35471	0.7791	1.33272	0.60678	1.92666	1.25755	2.29697	0.94775	2.23464	0.7571	1.54353	0.41246
yw; +/UAS-CycGΔP;da-Gal4/+	20	1	1	0.61131	1.22445	0.61861	1.10583	0.54196	1.02554	0.67518	0.88321	0.71167	0.92518	0.80474	1.08029	0.88868	1.24452	1.07846	1.02372	1.05656	0.96167	1.42153	0.83211	1.36313	0.67518	2.06204	1.24452	2.4051	0.86678	2.27554	0.6697	1.54561	0.45802
yw; +/UAS-CycGΔP;da-Gal4/+	20	1	2	0.61594	1.23739	0.61961	1.1164	0.53712	1.03024	0.67277	0.88725	0.7131	0.92942	0.80476	1.0889	0.89459	1.25022	1.09257	1.02841	1.06324	0.96425	1.42621	0.83592	1.36571	0.68194	2.07882	1.25572	2.42162	0.86525	2.28413	0.6691	1.55453	0.45829
yw; +/UAS-CycGΔP;da-Gal4/+	20	2	1	0.4343	1.12226	0.45802	1.00364	0.37043	0.9197	0.52189	0.79014	0.55839	0.83211	0.64963	0.99634	0.70985	1.14963	0.8978	0.9635	0.88321	0.90145	1.25547	0.81569	1.22992	0.6551	1.78284	1.27372	2.16605	0.96897	2.09488	0.77919	1.51824	0.4708
yw; +/UAS-CycGΔP;da-Gal4/+	20	2	2	0.43446	1.1274	0.45646	1.00824	0.37213	0.92392	0.52795	0.79193	0.55911	0.83226	0.64711	0.99724	0.71127	1.15306	0.90192	0.96791	0.88359	0.90192	1.26122	0.81759	1.23556	0.65444	1.78918	1.27772	2.17781	0.97341	2.10998	0.78459	1.52887	0.47295
yw; +/UAS-CycGΔP;da-Gal4/+	21	1	1	0.67883	1.06386	0.70437	0.9489	0.62408	0.86496	0.76642	0.73904	0.80109	0.78284	0.88868	0.93795	0.9562	1.09671	1.1478	0.91058	1.1405	0.85036	1.50729	0.76642	1.47992	0.60583	2.03466	1.2135	2.41787	0.91423	2.35401	0.71715	1.70437	0.4124
yw; +/UAS-CycGΔP;da-Gal4/+	21	1	2	0.68377	1.0669	0.70577	0.94958	0.62511	0.86709	0.77176	0.7406	0.79926	0.78276	0.89275	0.93858	0.95691	1.10173	1.15856	0.91475	1.1494	0.85242	1.51237	0.76993	1.48304	0.60861	2.04215	1.22089	2.42896	0.92208	2.36846	0.72593	1.71402	0.41246
yw; +/UAS-CycGΔP;da-Gal4/+	21	2	1	0.50912	0.96897	0.56386	0.86131	0.50364	0.75729	0.66423	0.67883	0.69525	0.72992	0.74452	0.9051	0.75912	1.06386	0.99634	0.9416	0.99817	0.87773	1.36861	0.89415	1.38138	0.72992	1.84306	1.46715	2.25364	1.24452	2.22809	1.03284	1.65145	0.59306
yw; +/UAS-CycGΔP;da-Gal4/+	21	2	2	0.50779	0.97525	0.55545	0.86525	0.50412	0.76076	0.66727	0.68194	0.69294	0.73143	0.7516	0.91108	0.7626	1.07057	0.99541	0.94591	1.00274	0.87809	1.37671	0.89825	1.38404	0.73327	1.85517	1.47204	2.25847	1.25206	2.2383	1.03941	1.66085	0.59761
yw; +/UAS-CycGΔP;da-Gal4/+	22	1	1	0.66788	1.16058	0.6697	1.04744	0.57664	0.97262	0.70437	0.82846	0.74452	0.86313	0.85401	1.00364	0.92883	1.1478	1.10948	0.93977	1.08941	0.88138	1.4416	0.74269	1.41058	0.58759	2.00912	1.10766	2.33941	0.76459	2.25729	0.58211	1.56569	0.37226
yw; +/UAS-CycGΔP;da-Gal4/+	22	1	2	0.6691	1.16956	0.6746	1.05041	0.58478	0.97708	0.7076	0.83409	0.74976	0.86892	0.84876	1.00641	0.93125	1.15306	1.1109	0.94775	1.0889	0.88175	1.44821	0.7461	1.41521	0.58478	2.01466	1.11273	2.36113	0.7681	2.27497	0.58844	1.56919	0.37396
yw; +/UAS-CycGΔP;da-Gal4/+	22	2	1	0.48357	1.23174	0.49999	1.11313	0.41423	1.03102	0.55474	0.8978	0.59123	0.94342	0.68065	1.09671	0.74817	1.24817	0.92883	1.05474	0.91423	0.99817	1.27372	0.9051	1.25182	0.74087	1.81386	1.32846	2.18795	1.02554	2.12408	0.83211	1.45072	0.54196
yw; +/UAS-CycGΔP;da-Gal4/+	22	2	2	0.48579	1.24106	0.49679	1.11823	0.41796	1.03757	0.54995	0.90742	0.58661	0.94775	0.68194	1.10357	0.7516	1.26305	0.92942	1.06874	0.91842	1.00091	1.27589	0.90742	1.25755	0.7406	1.81667	1.33821	2.20347	1.03391	2.13381	0.83409	1.4592	0.55361
yw; +/UAS-CycGΔP;da-Gal4/+	23	1	1	0.6624	1.03284	0.68795	0.91788	0.60766	0.82846	0.76824	0.69525	0.80474	0.73904	0.8905	0.90693	0.94525	1.08029	1.17335	0.89963	1.15875	0.83211	1.55109	0.76459	1.53649	0.59853	2.09306	1.24269	2.47627	0.9635	2.43247	0.75912	1.75547	0.41423
yw; +/UAS-CycGΔP;da-Gal4/+	23	1	2	0.6691	1.04307	0.69477	0.92208	0.60861	0.82676	0.76993	0.70027	0.80476	0.74427	0.89092	0.90925	0.94958	1.07974	1.1714	0.90192	1.16406	0.83592	1.56186	0.7681	1.54353	0.59761	2.09715	1.25755	2.48762	0.96975	2.44179	0.76626	1.76534	0.42163
yw; +/UAS-CycGΔP;da-Gal4/+	23	2	1	0.46532	1.02737	0.49452	0.9051	0.4124	0.81204	0.56751	0.6916	0.60401	0.73357	0.68248	0.89598	0.73357	1.06934	0.97627	0.87956	0.96167	0.80656	1.34123	0.71715	1.32846	0.56386	1.97809	1.16423	2.29744	0.81569	2.20255	0.62591	1.57846	0.38503
yw; +/UAS-CycGΔP;da-Gal4/+	23	2	2	0.46379	1.02657	0.49679	0.90925	0.41613	0.81209	0.56461	0.69477	0.60494	0.7351	0.67827	0.89825	0.7351	1.06874	0.98258	0.88359	0.96608	0.80843	1.34555	0.72227	1.33455	0.56278	1.98716	1.16773	2.3098	0.81209	2.21264	0.62877	1.58753	0.3813
yw; +/UAS-CycGΔP;da-Gal4/+	24	1	1	0.64233	1.07846	0.66788	0.95802	0.58941	0.87043	0.74452	0.75364	0.78467	0.79744	0.85401	0.96532	0.91058	1.1332	1.11678	0.95985	1.10948	0.89415	1.48539	0.83941	1.47445	0.67518	2.06751	1.33393	2.427	1.05839	2.37955	0.85766	1.70985	0.49634
yw; +/UAS-CycGΔP;da-Gal4/+	24	1	2	0.64527	1.08524	0.66727	0.96425	0.59211	0.87259	0.7461	0.75343	0.78276	0.79743	0.85609	0.96608	0.91658	1.1384	1.12923	0.96241	1.11823	0.89825	1.48854	0.84509	1.47754	0.68194	2.07515	1.34188	2.43995	1.06324	2.39229	0.86159	1.71952	0.49862
yw; +/UAS-CycGΔP;da-Gal4/+	24	2	1	0.70255	1.18065	0.70437	1.05291	0.61496	0.97992	0.74817	0.83211	0.79014	0.87408	0.89963	1.02554	0.9781	1.17883	1.14963	0.96532	1.12591	0.90145	1.46167	0.76459	1.41788	0.60401	2.09123	1.12773	2.40875	0.77737	2.32116	0.59488	1.61313	0.39233
yw; +/UAS-CycGΔP;da-Gal4/+	24	2	2	0.7076	1.18239	0.71127	1.05957	0.61594	0.98258	0.74976	0.84142	0.79376	0.87809	0.90192	1.02474	0.97708	1.17873	1.15306	0.97341	1.12923	0.91108	1.4702	0.77176	1.42621	0.61411	2.09348	1.13473	2.41612	0.7791	2.33546	0.59578	1.62052	0.39413
yw; +/UAS-CycGΔP;da-Gal4/+	25	1	1	0.60583	1.06569	0.60036	0.95255	0.51459	0.88321	0.6405	0.7354	0.6843	0.77737	0.77007	0.91788	0.86496	1.06386	1.03466	0.85766	1.01642	0.79379	1.35948	0.65875	1.29196	0.51642	1.96897	1.03649	2.33028	0.68613	2.23539	0.50364	1.49634	0.28284
yw; +/UAS-CycGΔP;da-Gal4/+	25	1	2	0.60678	1.0724	0.60128	0.95508	0.51878	0.88542	0.64344	0.73693	0.6856	0.7736	0.77543	0.92392	0.86709	1.07057	1.03941	0.85609	1.02107	0.79559	1.36388	0.66361	1.29972	0.51695	1.99266	1.04857	2.34096	0.69294	2.24564	0.50412	1.49953	0.28597
yw; +/UAS-CycGΔP;da-Gal4/+	25	2	1	0.45802	0.98904	0.50364	0.87773	0.4416	0.77737	0.61131	0.6843	0.6405	0.7354	0.68977	0.9051	0.72262	1.06934	0.96532	0.927	0.96897	0.86496	1.32299	0.85766	1.34306	0.68795	1.77189	1.40693	2.20985	1.17883	2.18795	0.98175	1.57846	0.54196
yw; +/UAS-CycGΔP;da-Gal4/+	25	2	2	0.45829	0.99174	0.50045	0.87992	0.43629	0.78093	0.61044	0.6856	0.63794	0.73327	0.6856	0.90009	0.72593	1.0779	0.96791	0.93675	0.97158	0.87625	1.32905	0.86342	1.34555	0.68927	1.77268	1.41521	2.21814	1.19523	2.19797	0.99358	1.58203	0.54628
yw; +/UAS-CycGΔP;da-Gal4/+	26	1	1	0.82481	1.30474	0.80839	1.18612	0.70437	1.12773	0.80656	0.95255	0.85583	0.98539	0.99087	1.11861	1.10218	1.25364	1.22992	1.02007	1.19707	0.95802	1.54379	0.75182	1.45255	0.59671	2.20072	1.02554	2.46897	0.61496	2.33576	0.4416	1.58758	0.35036
yw; +/UAS-CycGΔP;da-Gal4/+	26	1	2	0.82676	1.31072	0.80843	1.19339	0.7076	1.12923	0.80659	0.95875	0.85242	0.99358	0.99541	1.11823	1.0999	1.25939	1.23922	1.02291	1.20439	0.96425	1.54903	0.7571	1.4592	0.59944	2.20897	1.02841	2.48395	0.61411	2.34646	0.44179	1.59486	0.35197
yw; +/UAS-CycGΔP;da-Gal4/+	26	2	1	0.53832	1.35036	0.53832	1.21715	0.427	1.14963	0.54196	0.98175	0.59123	1.01824	0.7281	1.1551	0.83941	1.30109	0.99999	1.04926	0.96715	0.99087	1.31204	0.79744	1.2281	0.6405	2.01094	1.06569	2.25912	0.6843	2.13868	0.52554	1.37408	0.40145
yw; +/UAS-CycGΔP;da-Gal4/+	26	2	2	0.54262	1.34921	0.53712	1.22639	0.42896	1.1549	0.54262	0.98258	0.59211	1.02291	0.73143	1.15673	0.84692	1.30522	1.00458	1.05774	0.96975	0.99541	1.31805	0.80293	1.23372	0.64527	2.01649	1.07424	2.2658	0.6856	2.14848	0.52428	1.37488	0.40329
yw; +/UAS-CycGΔP;da-Gal4/+	27	1	1	0.79561	1.40693	0.76277	1.28284	0.65328	1.23722	0.7281	1.06386	0.78284	1.08941	0.94707	1.19342	1.06386	1.31386	1.1916	1.06204	1.15328	1.00912	1.4562	0.79926	1.36678	0.64233	2.19707	0.9708	2.38685	0.58759	2.26276	0.43978	1.50182	0.35583
yw; +/UAS-CycGΔP;da-Gal4/+	27	1	2	0.79559	1.41154	0.7626	1.29788	0.65627	1.24289	0.73143	1.0669	0.79009	1.09074	0.95141	1.19339	1.0724	1.31805	1.19339	1.0669	1.1549	1.01374	1.4647	0.80476	1.36938	0.64344	2.23464	0.96975	2.39229	0.58844	2.27863	0.44546	1.50503	0.36113
yw; +/UAS-CycGΔP;da-Gal4/+	27	2	1	0.49634	0.82846	0.55109	0.71897	0.49634	0.61861	0.66423	0.53284	0.68613	0.58211	0.73357	0.75364	0.74634	0.92335	0.98904	0.79196	0.98539	0.72627	1.34488	0.73357	1.35766	0.56751	1.75364	1.29561	2.1843	1.08758	2.17152	0.88321	1.61313	0.43065
yw; +/UAS-CycGΔP;da-Gal4/+	27	2	2	0.50045	0.83226	0.55361	0.72593	0.49862	0.61961	0.66361	0.53162	0.68744	0.58295	0.7351	0.75893	0.75343	0.93125	0.98991	0.79926	0.99358	0.73143	1.35288	0.73693	1.36755	0.56645	1.76168	1.30522	2.19064	1.09257	2.18148	0.88725	1.62236	0.43996
yw; +/UAS-CycGΔP;da-Gal4/+	28	1	1	0.5934	1.04029	0.58974	0.92673	0.51282	0.84615	0.65018	0.70329	0.69413	0.74175	0.80219	0.8956	0.88278	1.05128	1.07692	0.84065	1.06043	0.78388	1.45054	0.663	1.42124	0.49084	2.0989	1.05311	2.43223	0.70695	2.3315	0.51098	1.62271	0.27289
yw; +/UAS-CycGΔP;da-Gal4/+	28	1	2	0.59286	1.04299	0.5892	0.92954	0.49405	0.84171	0.64958	0.70082	0.69533	0.7429	0.79963	0.89478	0.88197	1.04848	1.07776	0.84171	1.06129	0.78316	1.45104	0.65873	1.41628	0.49222	2.12076	1.05397	2.43183	0.70997	2.33119	0.51051	1.61939	0.27264
yw; +/UAS-CycGΔP;da-Gal4/+	28	2	1	0.38827	1.05311	0.3956	0.93589	0.32051	0.85897	0.4597	0.71245	0.50183	0.75824	0.59706	0.90659	0.68498	1.07509	0.87362	0.85347	0.84981	0.79304	1.23992	0.65567	1.18681	0.50183	1.87179	1.06776	2.2271	0.6978	2.11355	0.50366	1.36446	0.28937
yw; +/UAS-CycGΔP;da-Gal4/+	28	2	2	0.39158	1.05763	0.39341	0.93869	0.32021	0.85452	0.45562	0.70997	0.49588	0.75754	0.59469	0.90576	0.68435	1.07044	0.86916	0.85269	0.85086	0.78865	1.23695	0.65507	1.18755	0.5032	1.87556	1.07044	2.22506	0.70265	2.11344	0.50503	1.36138	0.28728
yw; +/UAS-CycGΔP;da-Gal4/+	29	1	1	0.59523	1.02747	0.59706	0.91575	0.51282	0.84798	0.63919	0.70512	0.67765	0.74175	0.78021	0.88461	0.86813	1.02747	1.02564	0.82417	1.01465	0.76373	1.34615	0.63919	1.30036	0.49084	1.9304	1.02014	2.28205	0.66483	2.20329	0.48901	1.50549	0.26556
yw; +/UAS-CycGΔP;da-Gal4/+	29	1	2	0.59652	1.03018	0.59835	0.91491	0.49588	0.83439	0.63677	0.70265	0.67703	0.73924	0.7795	0.88197	0.86733	1.02652	1.02835	0.82341	1.01372	0.76303	1.34491	0.64043	1.29917	0.48856	1.93046	1.0192	2.27995	0.66239	2.20127	0.49039	1.50594	0.26898
yw; +/UAS-CycGΔP;da-Gal4/+	29	2	1	0.47619	1.01831	0.48717	0.90109	0.40109	0.82051	0.54578	0.68131	0.58058	0.72344	0.68681	0.88644	0.76007	1.04945	0.95054	0.84432	0.93406	0.77655	1.32783	0.64102	1.28205	0.49633	1.98168	1.08974	2.33882	0.73076	2.23992	0.51831	1.51098	0.26007
yw; +/UAS-CycGΔP;da-Gal4/+	29	2	2	0.47758	1.0192	0.48673	0.89844	0.38426	0.81426	0.54711	0.68252	0.58188	0.72277	0.68252	0.8838	0.7612	1.04848	0.94967	0.84354	0.9332	0.77584	1.32661	0.64043	1.28087	0.49222	1.97803	1.0924	2.33668	0.72826	2.24335	0.51966	1.50594	0.25983
yw; +/UAS-CycGΔP;da-Gal4/+	30	1	1	0.60256	1.02197	0.5989	0.90659	0.51831	0.82967	0.64652	0.68498	0.68864	0.72344	0.7967	0.87179	0.88827	1.02014	1.05677	0.81318	1.03296	0.75274	1.42124	0.61172	1.35164	0.44322	2.06959	0.97802	2.39743	0.63186	2.29304	0.43589	1.53479	0.21245
yw; +/UAS-CycGΔP;da-Gal4/+	30	1	2	0.59835	1.02103	0.59469	0.90759	0.49954	0.81609	0.64592	0.68069	0.68984	0.72094	0.80146	0.87099	0.89112	1.0192	1.05214	0.81244	1.02835	0.74656	1.41994	0.61115	1.3504	0.44281	2.07684	0.97529	2.3934	0.63128	2.2891	0.43549	1.53155	0.21225
yw; +/UAS-CycGΔP;da-Gal4/+	30	2	1	0.45787	1.02014	0.47069	0.90476	0.3956	0.82234	0.54029	0.68681	0.58058	0.72527	0.66666	0.87912	0.74908	1.0293	0.94688	0.83516	0.92857	0.77472	1.28937	0.66483	1.25091	0.50366	1.95054	1.07875	2.28388	0.72527	2.20329	0.53113	1.46153	0.28205
yw; +/UAS-CycGΔP;da-Gal4/+	30	2	2	0.45379	1.02286	0.46843	0.9021	0.38975	0.82158	0.54162	0.67886	0.57639	0.71911	0.67337	0.87831	0.75388	1.03384	0.94418	0.83439	0.93137	0.77218	1.29002	0.66239	1.25159	0.49954	1.95424	1.07593	2.28178	0.7246	2.19944	0.52881	1.45653	0.27996
yw; +/UAS-CycGΔP;da-Gal4/+	31	1	1	0.54029	1.03296	0.54945	0.91575	0.46703	0.84432	0.60073	0.69413	0.63736	0.73626	0.74908	0.88827	0.82234	1.03663	1.0238	0.826	1	0.76556	1.326	0.6282	1.27289	0.47619	2.05128	1.00915	2.37912	0.64285	2.28571	0.4597	1.4652	0.22527
yw; +/UAS-CycGΔP;da-Gal4/+	31	1	2	0.54162	1.03201	0.54711	0.91491	0.46477	0.84354	0.59469	0.69533	0.63677	0.73558	0.7429	0.88563	0.82524	1.04116	1.02103	0.82707	0.99725	0.76303	1.32478	0.62579	1.27172	0.47392	2.04939	1.01189	2.37327	0.64226	2.28178	0.46294	1.45836	0.22689
yw; +/UAS-CycGΔP;da-Gal4/+	31	2	1	0.41208	0.99267	0.4249	0.87912	0.34981	0.79853	0.49084	0.66117	0.52747	0.70512	0.63003	0.85347	0.70695	1.01098	0.90476	0.80769	0.88827	0.74908	1.24908	0.63553	1.21245	0.47619	1.88461	1.06043	2.22344	0.69413	2.11721	0.50732	1.40293	0.26007
yw; +/UAS-CycGΔP;da-Gal4/+	31	2	2	0.4117	0.99176	0.42451	0.87648	0.34766	0.7978	0.48856	0.65873	0.52881	0.69899	0.62762	0.85086	0.70265	1.00823	0.90576	0.81061	0.88929	0.74656	1.24976	0.63677	1.20951	0.47575	1.88654	1.05763	2.2214	0.69533	2.1171	0.5032	1.40164	0.25983
yw; +/UAS-CycGΔP;da-Gal4/+	32	1	1	0.54395	1.06593	0.55128	0.94688	0.47252	0.87728	0.60256	0.72893	0.64102	0.76923	0.74725	0.92124	0.8315	1.07875	1.02747	0.8608	1.00183	0.79853	1.32783	0.66483	1.27838	0.50915	2.05311	1.04395	2.37912	0.67765	2.28937	0.5	1.46703	0.26373
yw; +/UAS-CycGΔP;da-Gal4/+	32	1	2	0.54345	1.07044	0.54711	0.94967	0.4666	0.87465	0.59835	0.72643	0.6386	0.76669	0.74473	0.92039	0.83073	1.07593	1.02469	0.86001	0.99908	0.7978	1.32661	0.66422	1.27355	0.50868	2.05305	1.04665	2.37876	0.67703	2.28727	0.49954	1.46385	0.26166
yw; +/UAS-CycGΔP;da-Gal4/+	32	2	1	0.49084	0.93223	0.50549	0.81318	0.4249	0.72527	0.58241	0.61355	0.60622	0.6575	0.71245	0.80402	0.76923	0.9597	0.98534	0.77472	0.97802	0.71245	1.3663	0.63736	1.33333	0.45787	1.91941	1.11172	2.34798	0.80952	2.2912	0.60622	1.58974	0.2326
yw; +/UAS-CycGΔP;da-Gal4/+	32	2	2	0.48856	0.92954	0.50686	0.81061	0.42451	0.7246	0.57639	0.60933	0.60567	0.6569	0.71362	0.80329	0.76303	0.95516	0.98261	0.77218	0.97529	0.7118	1.36321	0.63494	1.33393	0.45562	1.92863	1.1107	2.34033	0.81061	2.28178	0.60201	1.58096	0.23238
yw; +/UAS-CycGΔP;da-Gal4/+	33	1	1	0.64652	1.08424	0.65018	0.96703	0.56043	0.89194	0.69963	0.75091	0.73809	0.78571	0.83516	0.93406	0.91758	1.08058	1.0989	0.87728	1.08058	0.81868	1.45054	0.68498	1.4249	0.51465	2.03663	1.06776	2.37545	0.71428	2.29487	0.53296	1.56593	0.31318
yw; +/UAS-CycGΔP;da-Gal4/+	33	1	2	0.64592	1.08508	0.64775	0.96614	0.55992	0.89112	0.6935	0.74656	0.73558	0.78316	0.84354	0.92954	0.91673	1.07959	1.09972	0.87648	1.07776	0.81609	1.45104	0.68069	1.41811	0.51234	2.03658	1.06861	2.3751	0.70814	2.29642	0.5343	1.559	0.31106
yw; +/UAS-CycGΔP;da-Gal4/+	33	2	1	0.50915	1.01282	0.5238	0.90109	0.44322	0.81684	0.58608	0.68681	0.62271	0.73076	0.73443	0.88278	0.79304	1.03846	0.96703	0.83699	0.95421	0.78205	1.32783	0.67948	1.29853	0.52564	1.89743	1.10073	2.23809	0.78205	2.16483	0.59523	1.48534	0.3315
yw; +/UAS-CycGΔP;da-Gal4/+	33	2	2	0.51051	1.01372	0.52332	0.90027	0.44281	0.81792	0.58371	0.68618	0.61847	0.72643	0.72643	0.88014	0.78865	1.03201	0.96614	0.84171	0.9515	0.78316	1.32844	0.68069	1.29551	0.52149	1.89752	1.09789	2.23786	0.78316	2.16467	0.59103	1.48581	0.32753
yw; +/UAS-CycGΔP;da-Gal4/+	34	1	1	0.5989	1.06776	0.5934	0.95238	0.50183	0.88461	0.63919	0.72893	0.67948	0.77289	0.79487	0.91758	0.88827	1.0641	1.04395	0.85164	1.02747	0.78754	1.41208	0.64835	1.3663	0.5	1.97985	1.02747	2.34065	0.67948	2.24725	0.48351	1.5934	0.28205
yw; +/UAS-CycGΔP;da-Gal4/+	34	1	2	0.60018	1.06861	0.59103	0.95516	0.49771	0.86367	0.6386	0.73009	0.67703	0.76669	0.78865	0.91125	0.88197	1.06129	1.0375	0.84903	1.02652	0.78682	1.40896	0.64409	1.36504	0.50137	1.97071	1.02652	2.33851	0.67886	2.24335	0.4849	1.5956	0.2763
yw; +/UAS-CycGΔP;da-Gal4/+	34	2	1	0.45604	1.02197	0.45604	0.90659	0.37362	0.82417	0.5293	0.68315	0.56227	0.7271	0.663	0.88827	0.73626	1.04945	0.9249	0.84981	0.91208	0.77655	1.31868	0.64652	1.27655	0.48351	1.91941	1.10256	2.31501	0.75641	2.21062	0.53113	1.47435	0.27106
yw; +/UAS-CycGΔP;da-Gal4/+	34	2	2	0.45745	1.02469	0.45745	0.90393	0.37145	0.82158	0.52332	0.6752	0.55992	0.7246	0.65873	0.88563	0.73741	1.04848	0.92588	0.84537	0.90942	0.77584	1.31564	0.64409	1.27355	0.48307	1.92131	1.10338	2.30923	0.75571	2.2031	0.53064	1.46751	0.27081
yw; +/UAS-CycGΔP;da-Gal4/+	35	1	1	0.53846	1.0989	0.5293	0.98534	0.44139	0.90842	0.57692	0.75641	0.61904	0.79853	0.73626	0.94139	0.8315	1.09157	1.01282	0.88095	0.9945	0.81868	1.38095	0.70146	1.3315	0.53479	1.9945	1.08608	2.37912	0.76373	2.29853	0.57326	1.55128	0.28754
yw; +/UAS-CycGΔP;da-Gal4/+	35	1	2	0.53613	1.09606	0.52698	0.98444	0.43366	0.90942	0.57456	0.75754	0.61664	0.79597	0.7246	0.94235	0.83073	1.09057	1.01189	0.88014	0.99725	0.81792	1.37968	0.69716	1.33027	0.53247	1.99267	1.08508	2.37693	0.76486	2.29642	0.57639	1.54802	0.28911
yw; +/UAS-CycGΔP;da-Gal4/+	35	2	1	0.49267	1.06776	0.47802	0.96703	0.3901	0.88644	0.52014	0.74175	0.5641	0.78021	0.68131	0.91758	0.77289	1.05677	0.93589	0.84432	0.91208	0.79304	1.25824	0.66483	1.19963	0.50183	1.88278	1.00366	2.21245	0.66483	2.14285	0.49084	1.38095	0.28205
yw; +/UAS-CycGΔP;da-Gal4/+	35	2	2	0.49405	1.06861	0.47941	0.96065	0.38792	0.88746	0.516	0.73741	0.55626	0.77767	0.68069	0.91491	0.77584	1.0558	0.93869	0.84537	0.91308	0.78865	1.26257	0.66239	1.20036	0.50137	1.87739	0.99908	2.21042	0.66605	2.1354	0.4849	1.37602	0.28545
yw; +/UAS-CycGΔP;da-Gal4/+	36	1	1	0.54395	1.09706	0.53663	0.97802	0.44505	0.90659	0.58058	0.75457	0.6282	0.79487	0.74175	0.94505	0.83699	1.09706	1.01098	0.87179	0.98717	0.81684	1.34615	0.67216	1.29853	0.49816	1.93223	1.05494	2.27838	0.69597	2.17582	0.5	1.44505	0.29304
yw; +/UAS-CycGΔP;da-Gal4/+	36	1	2	0.54162	1.09606	0.53979	0.97895	0.44647	0.9021	0.58554	0.75205	0.62762	0.79048	0.7429	0.93869	0.83439	1.09789	1.0064	0.87282	0.98627	0.81244	1.34308	0.67337	1.29551	0.49954	1.94143	1.0558	2.27263	0.69716	2.17565	0.49405	1.44006	0.29277
yw; +/UAS-CycGΔP;da-Gal4/+	36	2	1	0.48534	0.97802	0.49633	0.85897	0.42307	0.77106	0.56227	0.63919	0.60256	0.68681	0.68315	0.83882	0.75824	1.00183	0.95238	0.80586	0.93956	0.74175	1.2967	0.65201	1.26739	0.48534	1.85714	1.08424	2.21611	0.77289	2.14102	0.57509	1.47435	0.28754
yw; +/UAS-CycGΔP;da-Gal4/+	36	2	2	0.48307	0.97163	0.49771	0.85635	0.41719	0.77401	0.55992	0.63677	0.59652	0.68435	0.67886	0.83805	0.75388	0.99725	0.95333	0.80878	0.93503	0.74107	1.29368	0.65324	1.26623	0.48673	1.86641	1.08325	2.21408	0.77584	2.13905	0.57456	1.473	0.28545
yw; +/UAS-CycGΔP;da-Gal4/+	37	1	1	0.49816	1.06593	0.5	0.94871	0.40293	0.87728	0.54578	0.72344	0.58241	0.76556	0.71245	0.91941	0.79304	1.06776	0.96153	0.85714	0.94322	0.7967	1.33699	0.65018	1.2619	0.48168	1.96886	1.06043	2.37912	0.69963	2.30036	0.5	1.48901	0.21428
yw; +/UAS-CycGΔP;da-Gal4/+	37	1	2	0.49405	1.06495	0.49405	0.94784	0.40073	0.87831	0.53796	0.71728	0.58188	0.7612	0.70082	0.91856	0.79414	1.06678	0.96065	0.85818	0.94418	0.79414	1.33576	0.65324	1.26257	0.47941	1.97437	1.06129	2.37693	0.70082	2.29642	0.50137	1.48764	0.21408
yw; +/UAS-CycGΔP;da-Gal4/+	37	2	1	0.46153	1.0238	0.4652	0.90109	0.37545	0.82417	0.52197	0.67399	0.5586	0.71794	0.67765	0.87728	0.75274	1.03479	0.94322	0.81501	0.92307	0.75641	1.30952	0.62271	1.26923	0.46153	1.96153	1.04761	2.33882	0.67399	2.23076	0.47069	1.46153	0.22527
yw; +/UAS-CycGΔP;da-Gal4/+	37	2	2	0.46477	1.02103	0.46477	0.9021	0.37694	0.81975	0.51783	0.67154	0.55809	0.71545	0.67337	0.87465	0.74656	1.02835	0.94235	0.81244	0.92222	0.75571	1.31198	0.62396	1.26623	0.45928	1.95424	1.04482	2.33668	0.6752	2.23055	0.47026	1.45836	0.22506
yw; +/UAS-CycGΔP;da-Gal4/+	38	1	1	0.5989	1.08058	0.59157	0.9597	0.50366	0.87545	0.63003	0.7271	0.67765	0.76373	0.78937	0.91391	0.86996	1.0641	1.04578	0.84249	1.02014	0.78571	1.3901	0.64102	1.33882	0.46886	2.02197	1.00183	2.30952	0.65384	2.22527	0.46703	1.52014	0.24725
yw; +/UAS-CycGΔP;da-Gal4/+	38	1	2	0.59652	1.08325	0.5892	0.95882	0.49954	0.87282	0.62579	0.7246	0.67154	0.7612	0.78133	0.91125	0.86916	1.06495	1.04482	0.84171	1.02286	0.78133	1.39066	0.64226	1.3321	0.47026	2.05854	0.99176	2.30923	0.65324	2.21408	0.46477	1.51509	0.24153
yw; +/UAS-CycGΔP;da-Gal4/+	38	2	1	0.47069	1.0586	0.47619	0.93772	0.39194	0.85531	0.53846	0.70146	0.58608	0.74542	0.67765	0.90476	0.76373	1.06776	0.96336	0.84981	0.94322	0.78571	1.32783	0.65934	1.2619	0.48901	1.87728	1.07875	2.28021	0.73076	2.20695	0.54029	1.45604	0.27472
yw; +/UAS-CycGΔP;da-Gal4/+	38	2	2	0.47392	1.05946	0.47758	0.93869	0.39158	0.85086	0.54162	0.69716	0.58005	0.74473	0.67703	0.90393	0.76303	1.06678	0.95882	0.8472	0.94235	0.78499	1.32661	0.66056	1.25708	0.48856	1.87556	1.07776	2.27629	0.73192	2.2031	0.53796	1.45653	0.27264
yw; +/UAS-CycGΔP;da-Gal4/+	39	1	1	0.50915	1.09157	0.51465	0.97985	0.43223	0.89926	0.56227	0.75641	0.60256	0.79487	0.71062	0.94322	0.78937	1.09706	0.97252	0.87545	0.95604	0.81684	1.31501	0.68315	1.26556	0.51648	1.90476	1.07142	2.25641	0.71611	2.17216	0.52747	1.4249	0.30219
yw; +/UAS-CycGΔP;da-Gal4/+	39	1	2	0.51051	1.09423	0.51051	0.97895	0.43	0.90393	0.55992	0.75571	0.59835	0.79597	0.70631	0.94235	0.78682	1.0924	0.97346	0.87831	0.95516	0.81792	1.31198	0.68069	1.2644	0.51966	1.9085	1.07227	2.25616	0.71911	2.16467	0.52881	1.4236	0.30375
yw; +/UAS-CycGΔP;da-Gal4/+	39	2	1	0.54945	1.01282	0.5586	0.89743	0.47985	0.82234	0.62271	0.68681	0.65934	0.72344	0.75274	0.87545	0.8315	1.0293	1.00183	0.8315	0.98534	0.77106	1.35347	0.66117	1.326	0.49633	1.98351	1.04578	2.28021	0.72161	2.18681	0.53113	1.50732	0.30219
yw; +/UAS-CycGΔP;da-Gal4/+	39	2	2	0.55077	1.0064	0.55626	0.89661	0.47758	0.81975	0.61664	0.68069	0.65507	0.72643	0.74656	0.87282	0.83256	1.03018	1.00274	0.83256	0.98078	0.77035	1.35223	0.65873	1.32478	0.49222	1.98169	1.04665	2.27629	0.71911	2.1848	0.53064	1.50045	0.30009
yw; +/UAS-CycGΔP;da-Gal4/+	40	1	1	0.54212	1.20695	0.54395	1.08424	0.45238	1.00549	0.57875	0.85531	0.62271	0.90293	0.75091	1.05494	0.83516	1.21245	1.0238	0.9945	1.00915	0.9304	1.37728	0.81501	1.34249	0.61172	1.97619	1.2271	2.35897	0.88461	2.29853	0.69597	1.55677	0.36263
yw; +/UAS-CycGΔP;da-Gal4/+	40	1	2	0.54711	1.20768	0.54162	1.08142	0.45196	1.00823	0.57456	0.85635	0.62213	0.9021	0.75022	1.05214	0.83073	1.21317	1.02103	0.99725	1.0064	0.92954	1.37785	0.81426	1.33393	0.60933	1.9762	1.2278	2.35497	0.88563	2.29825	0.69716	1.54985	0.36413
yw; +/UAS-CycGΔP;da-Gal4/+	40	2	1	0.55494	1.03113	0.5586	0.91208	0.4652	0.84981	0.60622	0.69597	0.64468	0.73992	0.75091	0.88461	0.82417	1.03479	1	0.82967	0.97985	0.76923	1.34615	0.63553	1.29853	0.47619	1.95054	1.0293	2.2967	0.68315	2.20329	0.48901	1.48351	0.26007
yw; +/UAS-CycGΔP;da-Gal4/+	40	2	2	0.5526	1.02835	0.55809	0.91308	0.46843	0.84354	0.60567	0.69716	0.64409	0.73375	0.75205	0.88197	0.82707	1.03384	0.99908	0.8289	0.97712	0.76486	1.34857	0.63494	1.29551	0.47575	1.95058	1.03018	2.29276	0.68435	2.19578	0.48673	1.48215	0.25617
yw; +/UAS-CycGΔP;da-Gal4/+	41	1	1	0.64102	1.03479	0.64835	0.91941	0.5586	0.84432	0.6923	0.6923	0.7326	0.7326	0.84065	0.88461	0.93589	1.03846	1.08974	0.82051	1.07509	0.7619	1.45054	0.61904	1.40109	0.45238	2.01282	1.02564	2.36813	0.67032	2.29487	0.47802	1.59157	0.23443
yw; +/UAS-CycGΔP;da-Gal4/+	41	1	2	0.64226	1.03567	0.64592	0.92039	0.55626	0.84354	0.68801	0.69533	0.72643	0.73375	0.83073	0.8838	0.93503	1.04116	1.09057	0.82158	1.07593	0.75937	1.44738	0.61847	1.39981	0.45013	2.00914	1.02469	2.36412	0.66788	2.29093	0.47758	1.58645	0.23604
yw; +/UAS-CycGΔP;da-Gal4/+	41	2	1	0.47435	1.04578	0.47985	0.92124	0.39194	0.84615	0.53296	0.69047	0.57875	0.7326	0.68498	0.89377	0.77106	1.05494	0.9652	0.8315	0.95054	0.76373	1.34615	0.62454	1.29853	0.45054	2.01098	1.05128	2.35714	0.68498	2.26556	0.48534	1.51282	0.21428
yw; +/UAS-CycGΔP;da-Gal4/+	41	2	2	0.47209	1.04116	0.47758	0.91856	0.38792	0.84537	0.52698	0.69167	0.56907	0.73192	0.68252	0.89112	0.76669	1.05214	0.96614	0.8289	0.94784	0.7612	1.3504	0.62213	1.29551	0.45196	2.0128	1.04848	2.35131	0.68801	2.26531	0.4849	1.50777	0.21408
yw; +/UAS-CycGΔP;da-Gal4/+	42	1	1	0.55494	1.07509	0.54761	0.9597	0.45604	0.89377	0.57875	0.74175	0.61904	0.78388	0.73443	0.91575	0.8315	1.06959	0.9945	0.84981	0.97069	0.78754	1.30952	0.65018	1.2619	0.47985	1.8901	1.01282	2.23992	0.64102	2.15567	0.45604	1.44139	0.25641
yw; +/UAS-CycGΔP;da-Gal4/+	42	1	2	0.55077	1.07959	0.55077	0.96065	0.45745	0.89112	0.58005	0.74473	0.61664	0.78133	0.73741	0.91673	0.83073	1.06678	0.99176	0.84903	0.9698	0.78865	1.30466	0.64958	1.25891	0.4849	1.89203	1.01189	2.23421	0.64409	2.14271	0.45379	1.44006	0.25983
yw; +/UAS-CycGΔP;da-Gal4/+	42	2	1	0.49816	0.99267	0.51098	0.87912	0.43406	0.80586	0.57142	0.67032	0.61721	0.71245	0.71245	0.85897	0.77655	1.01648	0.96153	0.82051	0.94322	0.76007	1.30219	0.64652	1.24542	0.48534	1.89194	1.05311	2.22161	0.69963	2.1282	0.50915	1.44505	0.28388
yw; +/UAS-CycGΔP;da-Gal4/+	42	2	2	0.49954	0.99176	0.516	0.88014	0.43	0.80695	0.56541	0.67154	0.60384	0.70997	0.70265	0.85635	0.7795	1.01189	0.95882	0.81792	0.94052	0.75754	1.29734	0.64409	1.2461	0.48307	1.87922	1.04665	2.21408	0.70265	2.12442	0.50686	1.44006	0.28362
yw; +/UAS-CycGΔP;da-Gal4/+	43	1	1	0.51648	1.10439	0.51648	0.97985	0.41758	0.90659	0.56776	0.73626	0.61355	0.77838	0.71428	0.94322	0.82051	1.10256	0.99267	0.88278	0.96886	0.81868	1.38461	0.68131	1.326	0.47985	2.06043	1.07142	2.41208	0.73443	2.33333	0.54761	1.54029	0.24908
yw; +/UAS-CycGΔP;da-Gal4/+	43	1	2	0.51783	1.09972	0.51417	0.97895	0.41902	0.90393	0.56358	0.73741	0.6075	0.77584	0.70814	0.93869	0.81426	1.09606	0.9881	0.88014	0.9698	0.81426	1.38151	0.67886	1.32478	0.48124	2.05854	1.07227	2.40987	0.73558	2.33485	0.54711	1.53338	0.24519
yw; +/UAS-CycGΔP;da-Gal4/+	43	2	1	0.47069	1.08974	0.46886	0.96703	0.37545	0.86996	0.51648	0.7326	0.55677	0.76923	0.66117	0.92857	0.77106	1.09157	0.92857	0.8663	0.90842	0.80402	1.34798	0.66849	1.28937	0.48717	1.96336	1.10073	2.35897	0.77472	2.2912	0.56043	1.50366	0.24725
yw; +/UAS-CycGΔP;da-Gal4/+	43	2	2	0.4666	1.0924	0.47209	0.96248	0.3806	0.88014	0.52149	0.7246	0.55992	0.77035	0.66788	0.92954	0.77218	1.08874	0.92588	0.87099	0.91125	0.80329	1.34857	0.66971	1.29002	0.48856	1.94875	1.09606	2.35497	0.77767	2.28361	0.55992	1.50045	0.24519
yw; +/UAS-CycGΔP;da-Gal4/+	44	1	1	0.53846	1.00549	0.54945	0.88827	0.4597	0.81318	0.58608	0.67765	0.62271	0.71062	0.7326	0.85714	0.84249	1.01465	1.0238	0.79304	0.99816	0.73626	1.3608	0.5989	1.31318	0.43956	2.02014	0.97435	2.3663	0.58974	2.24175	0.3956	1.50732	0.20879
yw; +/UAS-CycGΔP;da-Gal4/+	44	1	2	0.54345	1.0064	0.54528	0.88563	0.45928	0.81244	0.59469	0.66239	0.62945	0.70814	0.7429	0.85269	0.83805	1.01006	1.01737	0.79231	0.99542	0.73375	1.35955	0.59469	1.31198	0.43915	2.03293	0.97163	2.36046	0.5892	2.24335	0.39341	1.50045	0.21225
yw; +/UAS-CycGΔP;da-Gal4/+	44	2	1	0.50183	1.06593	0.50915	0.93772	0.41025	0.8608	0.54395	0.71428	0.59157	0.75824	0.71245	0.90659	0.79304	1.0586	0.98901	0.84065	0.97435	0.78388	1.35531	0.6575	1.32051	0.48168	2.03113	1.06043	2.37912	0.71978	2.30586	0.53846	1.53479	0.24725
yw; +/UAS-CycGΔP;da-Gal4/+	44	2	2	0.49954	1.06129	0.50868	0.93686	0.4117	0.86184	0.54528	0.71362	0.5892	0.75571	0.70631	0.9021	0.79963	1.05946	0.98627	0.84354	0.97529	0.78316	1.35223	0.65873	1.3193	0.48124	2.0311	1.0558	2.37876	0.71911	2.3074	0.53613	1.53704	0.24519
yw; +/UAS-CycGΔP;da-Gal4/+	45	1	1	0.54761	1.00915	0.54761	0.88827	0.45238	0.826	0.58974	0.66666	0.63186	0.70512	0.74542	0.85164	0.82967	1.00732	1.00183	0.78754	0.97985	0.7271	1.33882	0.58058	1.28388	0.4249	1.96703	0.9597	2.31318	0.57875	2.21794	0.39743	1.44505	0.20879
yw; +/UAS-CycGΔP;da-Gal4/+	45	1	2	0.53979	1.00823	0.54345	0.88929	0.45562	0.82158	0.58737	0.67154	0.62213	0.70631	0.73924	0.84903	0.8289	1.00091	0.99908	0.78682	0.97895	0.7246	1.33576	0.57639	1.27904	0.42268	1.96339	0.95516	2.30557	0.57639	2.21591	0.3989	1.44738	0.20859
yw; +/UAS-CycGΔP;da-Gal4/+	45	2	1	0.49267	1.09523	0.49267	0.97435	0.40659	0.90476	0.54395	0.75274	0.58241	0.78937	0.69963	0.93589	0.78754	1.08424	0.97069	0.85714	0.94505	0.80219	1.28571	0.65934	1.24908	0.4945	1.98717	1.00549	2.27838	0.60439	2.14835	0.41208	1.4304	0.27289
yw; +/UAS-CycGΔP;da-Gal4/+	45	2	2	0.49039	1.09606	0.49039	0.97712	0.40439	0.90393	0.53796	0.75388	0.57639	0.78865	0.70265	0.93503	0.78865	1.08691	0.97346	0.85818	0.94235	0.79963	1.28819	0.6569	1.24427	0.49588	1.98535	1.0064	2.27812	0.60567	2.1482	0.40622	1.4236	0.27264
yw; +/UAS-CycGΔP;da-Gal4/+	46	1	1	0.45421	1.11904	0.43772	1.00183	0.34249	0.93589	0.46153	0.77472	0.50366	0.81135	0.63919	0.94505	0.73992	1.09157	0.89743	0.8663	0.87728	0.81135	1.25274	0.66849	1.22344	0.47985	1.88644	1.03296	2.25274	0.69047	2.17216	0.50366	1.40842	0.23809
yw; +/UAS-CycGΔP;da-Gal4/+	46	1	2	0.45379	1.11984	0.44098	1.00091	0.344	0.92954	0.46111	0.77218	0.50503	0.80878	0.62396	0.94784	0.73924	1.0924	0.89661	0.87282	0.87648	0.81061	1.25159	0.66971	1.22414	0.47392	1.87739	1.03201	2.2525	0.69167	2.17016	0.5032	1.40896	0.2397
yw; +/UAS-CycGΔP;da-Gal4/+	46	2	1	0.48351	1.01465	0.48351	0.8956	0.40659	0.80952	0.5586	0.66849	0.5934	0.71245	0.68315	0.86996	0.77472	1.0238	0.96703	0.81868	0.9597	0.76007	1.31684	0.65201	1.27655	0.49267	1.92124	1.06593	2.28205	0.74358	2.20329	0.54945	1.49267	0.27655
yw; +/UAS-CycGΔP;da-Gal4/+	46	2	2	0.48307	1.01189	0.48307	0.89661	0.40073	0.81061	0.55626	0.66971	0.59652	0.70997	0.67886	0.86367	0.78133	1.02469	0.96614	0.82158	0.95882	0.75754	1.31564	0.65141	1.27538	0.49039	1.91765	1.06495	2.27446	0.74473	2.19944	0.54894	1.4913	0.27996
yw; +/UAS-CycGΔP;da-Gal4/+	47	1	1	0.50549	1.08791	0.50732	0.96886	0.41758	0.8956	0.55311	0.74725	0.58974	0.78388	0.6923	0.9304	0.77655	1.08058	0.97985	0.85714	0.95421	0.79853	1.31135	0.65201	1.25824	0.50549	2.00915	1.00732	2.30586	0.61904	2.17948	0.4304	1.43772	0.27106
yw; +/UAS-CycGΔP;da-Gal4/+	47	1	2	0.50137	1.08691	0.5032	0.96614	0.41536	0.89112	0.55077	0.74107	0.59103	0.78316	0.69899	0.92771	0.78316	1.08508	0.97895	0.86001	0.95333	0.7978	1.31198	0.65324	1.25891	0.5032	2.01097	1.00823	2.30191	0.6203	2.17931	0.43366	1.43274	0.26715
yw; +/UAS-CycGΔP;da-Gal4/+	47	2	1	0.51831	0.99267	0.53663	0.87362	0.45787	0.78571	0.59706	0.66117	0.63553	0.70329	0.73076	0.8608	0.79487	1.01648	0.98351	0.82783	0.97252	0.76739	1.33333	0.67399	1.30952	0.51098	1.8956	1.11904	2.28205	0.80219	2.21245	0.61538	1.50366	0.32051
yw; +/UAS-CycGΔP;da-Gal4/+	47	2	2	0.52149	0.98261	0.53796	0.86916	0.45745	0.78865	0.59469	0.66422	0.63494	0.70448	0.72643	0.86001	0.79963	1.0192	0.98261	0.8289	0.9698	0.76852	1.33576	0.67886	1.31015	0.51051	1.89203	1.11619	2.27629	0.80695	2.21408	0.61664	1.50594	0.31655
yw; +/UAS-CycGΔP;da-Gal4/+	48	1	1	0.5586	1.04578	0.54761	0.93223	0.45604	0.85164	0.5934	0.69413	0.63186	0.73626	0.74908	0.88644	0.83333	1.04029	1.00915	0.82967	0.9945	0.77289	1.37912	0.66117	1.33333	0.47619	1.92124	1.06959	2.33516	0.76739	2.28571	0.57509	1.57875	0.23626
yw; +/UAS-CycGΔP;da-Gal4/+	48	1	2	0.55443	1.04848	0.55443	0.92222	0.45562	0.84903	0.59103	0.69716	0.62762	0.73741	0.74473	0.8838	0.83073	1.04299	1.01006	0.8289	0.99176	0.77218	1.37968	0.66056	1.33393	0.47941	1.91948	1.06495	2.33485	0.76486	2.28544	0.57273	1.57364	0.23421
yw; +/UAS-CycGΔP;da-Gal4/+	48	2	1	0.51098	0.98534	0.52014	0.87362	0.44505	0.79304	0.58974	0.6575	0.62637	0.6978	0.73626	0.84615	0.7967	1.00366	0.98351	0.80769	0.96703	0.74175	1.33333	0.63003	1.31318	0.47069	1.95238	1.03296	2.28571	0.6923	2.19963	0.51098	1.46886	0.25641
yw; +/UAS-CycGΔP;da-Gal4/+	48	2	2	0.516	0.98627	0.52698	0.86733	0.43915	0.79231	0.58371	0.65324	0.62579	0.6935	0.73192	0.8472	0.79414	0.99908	0.98261	0.80512	0.96248	0.74107	1.3321	0.62945	1.31015	0.47392	1.95607	1.0375	2.28178	0.6935	2.19395	0.51051	1.46751	0.258
yw; +/UAS-CycGΔP;da-Gal4/+	49	1	1	0.53846	1.05128	0.54212	0.93772	0.45238	0.8608	0.58424	0.70879	0.62637	0.75274	0.74358	0.89926	0.84065	1.06043	1.03113	0.84249	1.01465	0.78021	1.37728	0.65384	1.3315	0.46703	2.01098	1.03846	2.36263	0.67399	2.27838	0.5	1.52014	0.24358
yw; +/UAS-CycGΔP;da-Gal4/+	49	1	2	0.53979	1.0558	0.54711	0.93503	0.45196	0.86001	0.58188	0.70814	0.62579	0.74656	0.73741	0.90027	0.83988	1.05763	1.02469	0.84171	1.01189	0.77767	1.37602	0.64958	1.3321	0.46477	2.02195	1.0375	2.36229	0.6752	2.28178	0.49954	1.52241	0.24153
yw; +/UAS-CycGΔP;da-Gal4/+	49	2	1	0.48351	1.00366	0.4945	0.89377	0.40842	0.81135	0.55311	0.67216	0.59157	0.71794	0.69597	0.87362	0.75824	1.02747	0.95421	0.82967	0.94505	0.76739	1.31318	0.66117	1.27838	0.47619	1.90659	1.08424	2.28021	0.74908	2.1978	0.55128	1.46703	0.27106
yw; +/UAS-CycGΔP;da-Gal4/+	49	2	2	0.4849	1.00091	0.49222	0.89112	0.40622	0.81244	0.55077	0.6752	0.58737	0.71545	0.69533	0.86916	0.76303	1.02469	0.95516	0.8289	0.94052	0.76303	1.30832	0.66056	1.27721	0.47758	1.90667	1.08691	2.27629	0.75205	2.19395	0.5526	1.46568	0.27447
yw; +/UAS-CycGΔP;da-Gal4/+	50	1	1	0.67948	1.0934	0.67399	0.98168	0.59157	0.91391	0.71062	0.7619	0.75274	0.79853	0.87545	0.9304	0.96153	1.08058	1.11721	0.85897	1.09706	0.80402	1.42673	0.65567	1.36446	0.50183	2.03479	1.00549	2.36263	0.61904	2.24725	0.44139	1.52747	0.26923
yw; +/UAS-CycGΔP;da-Gal4/+	50	1	2	0.67886	1.0924	0.67154	0.97712	0.58737	0.91308	0.70814	0.75754	0.75022	0.7978	0.87282	0.92954	0.96065	1.07959	1.11619	0.86001	1.09423	0.79963	1.4236	0.65324	1.36138	0.50137	2.03658	1.00457	2.36046	0.61481	2.24701	0.44098	1.52606	0.27081
yw; +/UAS-CycGΔP;da-Gal4/+	50	2	1	0.58974	1.05494	0.58791	0.94139	0.51465	0.86813	0.63553	0.73076	0.67582	0.76923	0.77838	0.91391	0.84981	1.0586	1.02564	0.86996	1.00549	0.80769	1.34249	0.69597	1.31318	0.53113	1.91941	1.03113	2.25641	0.76923	2.163	0.58974	1.51282	0.31501
yw; +/UAS-CycGΔP;da-Gal4/+	50	2	2	0.58554	1.0558	0.58737	0.94235	0.51417	0.86916	0.63677	0.73192	0.67337	0.77218	0.77218	0.91491	0.8472	1.05763	1.02469	0.86367	1.0064	0.80512	1.34125	0.69533	1.31198	0.52881	1.91948	1.03201	2.25433	0.76669	2.15918	0.58737	1.50594	0.31655
yw; +/UAS-CycGΔP;da-Gal4/+	51	1	1	0.48901	1.05311	0.49084	0.94139	0.41208	0.85714	0.55311	0.71428	0.59157	0.75457	0.70512	0.90659	0.78571	1.06043	0.9652	0.85347	0.94688	0.78937	1.34249	0.6575	1.30952	0.48717	1.9652	1.05677	2.31501	0.70146	2.22893	0.50366	1.4945	0.27289
yw; +/UAS-CycGΔP;da-Gal4/+	51	1	2	0.49222	1.05397	0.49588	0.93686	0.40804	0.85818	0.54528	0.7118	0.5892	0.75571	0.70082	0.90576	0.78499	1.05946	0.9698	0.85269	0.94418	0.78499	1.34125	0.65507	1.30649	0.48307	1.96705	1.05763	2.31472	0.70265	2.22872	0.49954	1.48947	0.27264
yw; +/UAS-CycGΔP;da-Gal4/+	51	2	1	0.4652	0.95787	0.47435	0.84615	0.40476	0.76007	0.54761	0.63186	0.58974	0.67765	0.69047	0.83699	0.74358	0.99816	0.94871	0.80586	0.93589	0.74542	1.33882	0.65567	1.30036	0.49084	1.9249	1.0989	2.29487	0.78021	2.21245	0.55494	1.49633	0.28571
yw; +/UAS-CycGΔP;da-Gal4/+	51	2	2	0.46477	0.95699	0.48124	0.84171	0.39707	0.75571	0.54528	0.63128	0.58554	0.67337	0.68801	0.83622	0.74656	1.00091	0.94601	0.80695	0.93503	0.7429	1.33576	0.65507	1.29734	0.49039	1.93594	1.10155	2.29642	0.77584	2.21225	0.55443	1.49313	0.28362
yw; +/UAS-CycGΔP;da-Gal4/+	52	1	1	0.56593	1.03113	0.56776	0.92307	0.48351	0.84432	0.62454	0.70512	0.66849	0.73992	0.77106	0.88827	0.85714	1.04212	1.0238	0.83516	1.01282	0.77472	1.33516	0.65384	1.30402	0.49084	1.95604	1.04212	2.28754	0.68498	2.19597	0.4945	1.49816	0.27655
yw; +/UAS-CycGΔP;da-Gal4/+	52	1	2	0.56175	1.03018	0.57273	0.92039	0.48673	0.84537	0.61847	0.70814	0.66056	0.74473	0.76669	0.88929	0.85452	1.04299	1.02286	0.83439	1.01189	0.77035	1.3321	0.65324	1.30283	0.49222	1.95607	1.04299	2.28727	0.68069	2.19395	0.49771	1.49313	0.27996
yw; +/UAS-CycGΔP;da-Gal4/+	52	2	1	0.44871	0.97619	0.46336	0.86446	0.38095	0.78021	0.53663	0.64835	0.57326	0.69413	0.67948	0.85347	0.74175	1.00915	0.95604	0.82783	0.94322	0.76007	1.31868	0.67399	1.29304	0.50366	1.91025	1.13369	2.28021	0.82783	2.21794	0.61355	1.49816	0.2912
yw; +/UAS-CycGΔP;da-Gal4/+	52	2	2	0.45013	0.97895	0.46294	0.86001	0.37877	0.77767	0.52698	0.64775	0.56358	0.69167	0.6752	0.85086	0.73924	1.0064	0.94967	0.82341	0.94235	0.75754	1.31198	0.66971	1.29185	0.50137	1.91216	1.13448	2.27812	0.82707	2.21042	0.6075	1.4913	0.29094
yw; +/UAS-CycGΔP;da-Gal4/+	53	1	1	0.57142	1.09157	0.57326	0.97069	0.47435	0.89743	0.6282	0.74542	0.66666	0.78571	0.78205	0.93223	0.86813	1.09157	1.03846	0.85897	1.01282	0.80219	1.38461	0.64835	1.34798	0.49633	2.07142	0.98534	2.36263	0.58241	2.24175	0.40293	1.50549	0.27472
yw; +/UAS-CycGΔP;da-Gal4/+	53	1	2	0.5709	1.08691	0.57273	0.97163	0.47392	0.89844	0.61664	0.74839	0.66056	0.78682	0.7795	0.92954	0.86733	1.09057	1.03933	0.85818	1.01372	0.80146	1.38334	0.64775	1.34308	0.49771	2.0622	0.98444	2.35863	0.58188	2.23969	0.40073	1.50594	0.26898
yw; +/UAS-CycGΔP;da-Gal4/+	53	2	1	0.52747	1.06959	0.52197	0.95054	0.42673	0.88095	0.55311	0.7326	0.5934	0.77289	0.71062	0.90659	0.81318	1.05677	0.96886	0.83699	0.95054	0.78205	1.31501	0.63553	1.27106	0.47985	1.94139	0.97069	2.24358	0.62637	2.14652	0.45238	1.37545	0.26007
yw; +/UAS-CycGΔP;da-Gal4/+	53	2	2	0.52515	1.06678	0.52149	0.95333	0.42268	0.88563	0.55443	0.73375	0.5892	0.76852	0.70814	0.90393	0.81061	1.05397	0.9698	0.83622	0.94967	0.78133	1.31381	0.63677	1.26989	0.47758	2.00731	0.95516	2.24518	0.62396	2.14088	0.45013	1.37236	0.26166
yw; +/UAS-CycGΔP;da-Gal4/+	54	1	1	0.48351	1.0934	0.48534	0.97435	0.39377	0.89377	0.54212	0.73076	0.58974	0.77838	0.6978	0.93406	0.7912	1.09706	0.97802	0.86996	0.95054	0.80952	1.36813	0.66117	1.31501	0.50915	2.08974	1.0293	2.3663	0.65384	2.25091	0.46336	1.5293	0.27472
yw; +/UAS-CycGΔP;da-Gal4/+	54	1	2	0.47941	1.09423	0.48307	0.97163	0.39524	0.88563	0.54162	0.74107	0.58737	0.77767	0.68801	0.92954	0.78865	1.09423	0.97346	0.87099	0.9515	0.80512	1.36504	0.66422	1.30649	0.51417	2.0805	1.02835	2.36229	0.64958	2.2525	0.46111	1.52424	0.27447
yw; +/UAS-CycGΔP;da-Gal4/+	54	2	1	0.45054	0.96703	0.4652	0.85164	0.3901	0.76007	0.54761	0.62454	0.57509	0.66849	0.67948	0.82967	0.73443	0.97802	0.93223	0.79304	0.91575	0.7326	1.31868	0.63186	1.28754	0.4652	1.9652	1.04578	2.31135	0.75091	2.23992	0.54761	1.4945	0.2619
yw; +/UAS-CycGΔP;da-Gal4/+	54	2	2	0.45196	0.96614	0.4666	0.84903	0.39341	0.75205	0.54345	0.6203	0.58005	0.66422	0.68618	0.8289	0.73375	0.98078	0.92954	0.79231	0.91308	0.73192	1.3193	0.63128	1.28453	0.46477	1.99999	1.04848	2.3074	0.75022	2.23786	0.54528	1.48215	0.258
yw; +/UAS-CycGΔP;da-Gal4/+	55	1	1	0.43772	1.09523	0.43956	0.97435	0.34432	0.90293	0.48534	0.76007	0.52564	0.79853	0.63186	0.94688	0.73443	1.10256	0.8956	0.87728	0.87179	0.81868	1.26373	0.66117	1.21428	0.5	1.93956	1.06043	2.30036	0.68681	2.17399	0.47619	1.3901	0.27472
yw; +/UAS-CycGΔP;da-Gal4/+	55	1	2	0.43915	1.09606	0.43915	0.97529	0.34217	0.90393	0.47575	0.75937	0.51966	0.79597	0.62762	0.94418	0.73192	1.10338	0.89295	0.87648	0.86916	0.81609	1.26806	0.65507	1.20951	0.50503	1.93594	1.06129	2.29459	0.68618	2.17382	0.47026	1.387	0.27264
yw; +/UAS-CycGΔP;da-Gal4/+	55	2	1	0.50366	1.04395	0.50366	0.92307	0.41575	0.85164	0.55311	0.70879	0.59157	0.74908	0.69597	0.88644	0.78754	1.03846	0.9652	0.82967	0.94688	0.76923	1.28754	0.65018	1.24725	0.48717	1.89194	1.03113	2.26739	0.69413	2.17399	0.50183	1.44322	0.27106
yw; +/UAS-CycGΔP;da-Gal4/+	55	2	2	0.49771	1.03933	0.50686	0.92222	0.41719	0.8472	0.54528	0.70448	0.58554	0.74656	0.70448	0.88746	0.79414	1.04116	0.95882	0.83073	0.94418	0.76852	1.28636	0.64592	1.2461	0.48856	1.88837	1.03201	2.25982	0.69533	2.1665	0.50503	1.43274	0.27447
yw; +/UAS-CycGΔP;da-Gal4/+	56	1	1	0.68382	1.18566	0.68566	1.06066	0.59742	0.98529	0.73713	0.84375	0.77941	0.87867	0.90257	1.02941	0.97058	1.18566	1.14154	0.97977	1.13051	0.9136	1.50367	0.79779	1.47977	0.63419	2.21323	1.19117	2.48529	0.91176	2.41176	0.69852	1.70955	0.4136
yw; +/UAS-CycGΔP;da-Gal4/+	56	1	2	0.67765	1.18131	0.68131	1.0586	0.59157	0.98168	0.73443	0.83699	0.76923	0.87912	0.8901	1.0293	0.96336	1.17948	1.13553	0.97802	1.12637	0.91575	1.49633	0.7967	1.47435	0.63003	2.19413	1.18681	2.47069	0.90842	2.40292	0.6978	1.69963	0.41025
yw; +/UAS-CycGΔP;da-Gal4/+	56	2	1	0.66176	1.2408	0.6636	1.12132	0.57904	1.05698	0.70036	0.90992	0.75183	0.93566	0.86764	1.08639	0.94485	1.22977	1.1158	1.01838	1.08272	0.9522	1.43566	0.80698	1.38602	0.64154	2.15992	1.13235	2.40073	0.8033	2.30147	0.62132	1.58455	0.41911
yw; +/UAS-CycGΔP;da-Gal4/+	56	2	2	0.65934	1.23992	0.66666	1.11355	0.57692	1.04944	0.69963	0.90292	0.74358	0.93589	0.8608	1.08058	0.94688	1.23259	1.11172	1.01465	1.08058	0.94688	1.42857	0.80586	1.37911	0.64102	2.15384	1.1282	2.3956	0.79853	2.28937	0.61904	1.58607	0.41391
yw; +/UAS-CycGΔP;da-Gal4/+	57	1	1	0.6011	1.1011	0.61764	0.98529	0.53308	0.89889	0.67279	0.76654	0.70772	0.80698	0.79227	0.96139	0.86213	1.11764	1.04044	0.93014	1.03125	0.87132	1.39522	0.77022	1.37683	0.58823	1.90073	1.20404	2.3033	0.89338	2.22242	0.69669	1.54411	0.41544
yw; +/UAS-CycGΔP;da-Gal4/+	57	1	2	0.59706	1.09523	0.60988	0.97802	0.52747	0.89926	0.67216	0.76739	0.70146	0.80586	0.7912	0.9597	0.86996	1.11538	1.04029	0.9304	1.02564	0.86629	1.39377	0.76556	1.37179	0.58608	1.89193	1.20146	2.29486	0.8901	2.21794	0.6978	1.54029	0.41575
yw; +/UAS-CycGΔP;da-Gal4/+	57	2	1	0.54044	1.125	0.55698	1.00919	0.47058	0.92647	0.6011	0.79227	0.6397	0.82904	0.73345	0.97794	0.81433	1.13051	0.97977	0.93014	0.96507	0.87132	1.31985	0.75551	1.26654	0.59191	1.86397	1.14338	2.20588	0.8033	2.12132	0.61764	1.44852	0.40073
yw; +/UAS-CycGΔP;da-Gal4/+	57	2	2	0.53846	1.11904	0.55311	1.00183	0.47252	0.92307	0.59523	0.78937	0.63919	0.82783	0.73076	0.97435	0.81135	1.12637	0.97435	0.92673	0.9597	0.86996	1.31501	0.75274	1.26373	0.58791	1.85164	1.13736	2.19596	0.79853	2.11904	0.61538	1.44322	0.39743
yw; +/UAS-CycGΔP;da-Gal4/+	58	1	1	0.65992	1.20036	0.67095	1.08088	0.58455	1.00183	0.71507	0.86397	0.75551	0.90441	0.85661	1.05514	0.9283	1.20772	1.11948	1.00735	1.09742	0.94117	1.45772	0.83088	1.41727	0.66176	2.05147	1.25919	2.39522	0.91176	2.30882	0.71691	1.63419	0.45404
yw; +/UAS-CycGΔP;da-Gal4/+	58	1	2	0.65201	1.19413	0.66483	1.07509	0.58424	0.99267	0.71245	0.85897	0.74725	0.90109	0.86446	1.05128	0.9249	1.20329	1.11904	1.00549	1.08974	0.94139	1.45054	0.826	1.41208	0.65934	2.04029	1.25274	2.38461	0.90476	2.30952	0.71977	1.63736	0.44688
yw; +/UAS-CycGΔP;da-Gal4/+	58	2	1	0.58272	1.22426	0.58455	1.10845	0.50183	1.02389	0.63419	0.88419	0.67095	0.92095	0.77757	1.06985	0.86029	1.22242	1.02757	1.00551	1.00551	0.93933	1.33639	0.80882	1.27389	0.65992	1.97242	1.1875	2.27389	0.82352	2.16727	0.64338	1.48345	0.43014
yw; +/UAS-CycGΔP;da-Gal4/+	58	2	2	0.58241	1.22344	0.58424	1.10256	0.49999	1.0238	0.63003	0.88095	0.66666	0.91758	0.76923	1.06043	0.85347	1.21245	1.02014	0.99999	1.00366	0.93772	1.33333	0.81135	1.27106	0.65567	1.96703	1.18131	2.26373	0.82234	2.1575	0.64835	1.47802	0.4249
yw; +/UAS-CycGΔP;da-Gal4/+	59	1	1	0.63602	1.09007	0.65073	0.96691	0.55882	0.88786	0.70036	0.74448	0.73713	0.78492	0.84007	0.94485	0.91911	1.11029	1.11029	0.88786	1.08639	0.82352	1.45404	0.69301	1.40257	0.54779	2.09558	1.11213	2.43566	0.7261	2.33455	0.53676	1.61764	0.32536
yw; +/UAS-CycGΔP;da-Gal4/+	59	1	2	0.63553	1.08791	0.65018	0.9652	0.5586	0.88461	0.69597	0.74175	0.7326	0.78021	0.83516	0.93772	0.91391	1.10073	1.10073	0.88278	1.07875	0.81684	1.44505	0.69047	1.39743	0.54212	2.08607	1.10622	2.42307	0.72344	2.32234	0.53296	1.61538	0.31868
yw; +/UAS-CycGΔP;da-Gal4/+	59	2	1	0.51102	1.05698	0.52941	0.93933	0.44117	0.85477	0.58823	0.71691	0.625	0.75735	0.71323	0.91727	0.79411	1.08088	0.97794	0.88051	0.96507	0.81985	1.33455	0.70955	1.29227	0.54963	1.89522	1.16176	2.25551	0.83088	2.17463	0.63419	1.48713	0.35477
yw; +/UAS-CycGΔP;da-Gal4/+	59	2	2	0.50549	1.05128	0.52747	0.93406	0.44505	0.85164	0.58608	0.71611	0.62454	0.75824	0.72161	0.91941	0.78754	1.07875	0.97252	0.87545	0.96886	0.81318	1.3315	0.70879	1.28388	0.54945	1.88644	1.15567	2.25457	0.826	2.17032	0.63003	1.489	0.35164
yw; +/UAS-CycGΔP;da-Gal4/+	60	1	1	0.91911	1.17095	0.90992	1.05514	0.81433	0.99264	0.93014	0.84558	0.97426	0.875	1.09558	1.00367	1.18382	1.14338	1.32904	0.93198	1.3033	0.86764	1.63051	0.71875	1.56433	0.5772	2.27022	1.00919	2.53125	0.63602	2.41911	0.47977	1.72794	0.36764
yw; +/UAS-CycGΔP;da-Gal4/+	60	1	2	0.91025	1.16666	0.90842	1.05128	0.81501	0.98901	0.9304	0.83882	0.96886	0.86813	1.08607	0.99999	1.17765	1.13553	1.32417	0.9304	1.29853	0.86446	1.6227	0.71428	1.5586	0.57325	2.26373	1.01281	2.52197	0.63736	2.40659	0.47802	1.71794	0.3663
yw; +/UAS-CycGΔP;da-Gal4/+	60	2	1	0.68198	1.28492	0.68933	1.16544	0.61397	1.09742	0.73713	0.96139	0.77389	0.99632	0.87316	1.13786	0.94852	1.29227	1.12867	1.09007	1.10661	1.02941	1.42279	0.91544	1.38051	0.77022	1.99632	1.29963	2.33272	0.96875	2.24632	0.78308	1.59007	0.56617
yw; +/UAS-CycGΔP;da-Gal4/+	60	2	2	0.68131	1.27289	0.68681	1.163	0.60988	1.09157	0.7326	0.95604	0.76739	0.99084	0.86813	1.13369	0.93955	1.28937	1.12454	1.08791	1.10439	1.02197	1.41574	0.91208	1.37179	0.76739	1.989	1.2912	2.32417	0.96703	2.23809	0.78205	1.58607	0.56959
yw; +/UAS-CycGΔP;da-Gal4/+	61	1	1	0.59742	1.11948	0.61764	1.00183	0.53308	0.9136	0.6783	0.7886	0.71323	0.83088	0.80514	0.9908	0.86764	1.14889	1.09375	0.96323	1.08455	0.89889	1.45955	0.81433	1.43933	0.63786	2.07904	1.2261	2.43933	0.92095	2.35294	0.72794	1.66544	0.45404
yw; +/UAS-CycGΔP;da-Gal4/+	61	1	2	0.5934	1.11355	0.61355	0.9945	0.52747	0.91758	0.67582	0.78388	0.70695	0.82966	0.7967	0.98717	0.87362	1.14835	1.08974	0.9597	1.07692	0.8956	1.45054	0.80769	1.43406	0.63369	2.06959	1.2271	2.43223	0.91575	2.34432	0.72527	1.66117	0.45604
yw; +/UAS-CycGΔP;da-Gal4/+	61	2	1	0.57169	1.20588	0.57904	1.08639	0.4908	1.01286	0.61948	0.87683	0.66176	0.91176	0.77573	1.05147	0.85661	1.20036	1.02757	1	1.00367	0.93933	1.3125	0.8272	1.24632	0.67279	1.86764	1.20955	2.20404	0.88051	2.12867	0.69301	1.4136	0.47794
yw; +/UAS-CycGΔP;da-Gal4/+	61	2	2	0.56959	1.20146	0.57875	1.08058	0.48717	1.01098	0.61904	0.87912	0.65201	0.91208	0.78021	1.04944	0.85164	1.1978	1.01281	0.99816	1.00183	0.93406	1.30769	0.82051	1.24175	0.67032	1.8608	1.20879	2.1978	0.87912	2.12454	0.68864	1.40292	0.49267
yw; +/UAS-CycGΔP;da-Gal4/+	62	1	1	0.60477	1.18014	0.61029	1.05698	0.51838	0.98161	0.64889	0.83272	0.6875	0.875	0.80882	1.02941	0.89154	1.18014	1.07352	0.97058	1.05147	0.89522	1.42647	0.74264	1.37316	0.59007	2.04044	1.15625	2.3897	0.79411	2.30514	0.60294	1.58272	0.36213
yw; +/UAS-CycGΔP;da-Gal4/+	62	1	2	0.60622	1.17765	0.60805	1.0586	0.51648	0.98168	0.64468	0.82783	0.68498	0.86813	0.78937	1.02197	0.88461	1.17948	1.06776	0.9652	1.04944	0.89377	1.41941	0.74542	1.36629	0.58974	2.03479	1.15567	2.3901	0.78937	2.30036	0.5989	1.57325	0.35897
yw; +/UAS-CycGΔP;da-Gal4/+	62	2	1	0.47794	0.98345	0.48345	0.86397	0.4136	0.7886	0.53125	0.64705	0.56985	0.68566	0.66727	0.83639	0.74632	0.99632	0.92647	0.79595	0.90625	0.73529	1.25735	0.61948	1.18933	0.45404	1.83639	1.00183	2.21139	0.66544	2.15625	0.4908	1.39154	0.21139
yw; +/UAS-CycGΔP;da-Gal4/+	62	2	2	0.47435	0.97985	0.48168	0.8608	0.41208	0.78754	0.52197	0.64651	0.56776	0.68864	0.6575	0.83882	0.74175	0.98717	0.92124	0.7912	0.90476	0.73809	1.25274	0.61721	1.18681	0.44688	1.83699	0.99633	2.21062	0.66849	2.14651	0.48901	1.38461	0.21428
yw; +/UAS-CycGΔP;da-Gal4/+	63	1	1	0.6636	1.16544	0.67279	1.04595	0.58455	0.96507	0.7261	0.82352	0.76654	0.86213	0.86397	1.02389	0.9375	1.17647	1.09926	0.98345	1.08823	0.91911	1.49448	0.81066	1.44669	0.6636	2.0533	1.22977	2.44117	0.89705	2.35661	0.71323	1.7261	0.46323
yw; +/UAS-CycGΔP;da-Gal4/+	63	1	2	0.65567	1.16117	0.67032	1.04029	0.58241	0.96336	0.71977	0.82051	0.7564	0.86263	0.85164	1.01281	0.93406	1.17399	1.0989	0.97802	1.08241	0.91758	1.489	0.80586	1.43955	0.65934	2.05128	1.22527	2.4304	0.89743	2.34065	0.70329	1.71428	0.46886
yw; +/UAS-CycGΔP;da-Gal4/+	63	2	1	0.55147	1.2886	0.5533	1.16911	0.46139	1.09375	0.59742	0.94669	0.6397	0.98161	0.75	1.12867	0.82352	1.28125	1.00183	1.07904	0.98345	1.0147	1.38786	0.87132	1.33455	0.70588	2	1.25	2.32536	0.92095	2.22794	0.71691	1.53125	0.50551
yw; +/UAS-CycGΔP;da-Gal4/+	63	2	2	0.54578	1.28205	0.55128	1.16483	0.45787	1.08974	0.59523	0.94505	0.63369	0.97985	0.73443	1.1282	0.81684	1.27655	0.99267	1.07142	0.97435	1.01281	1.38095	0.86446	1.32966	0.70329	1.99267	1.24908	2.31501	0.91758	2.2216	0.71428	1.51831	0.49999
yw; +/UAS-CycGΔP;da-Gal4/+	64	1	1	0.56433	1.07352	0.57904	0.94852	0.4908	0.86764	0.61948	0.7261	0.65441	0.77022	0.74816	0.93014	0.84007	1.09191	1.03308	0.88602	1.02022	0.8272	1.38235	0.74264	1.33823	0.54779	1.99264	1.17279	2.37683	0.8511	2.32904	0.67095	1.56066	0.31433
yw; +/UAS-CycGΔP;da-Gal4/+	64	1	2	0.55677	1.07325	0.56959	0.94871	0.48534	0.86629	0.61538	0.7271	0.64835	0.76556	0.74358	0.92857	0.83699	1.08424	1.03113	0.88461	1.01831	0.826	1.37728	0.73809	1.33333	0.54761	1.98351	1.16849	2.36812	0.85164	2.31867	0.67032	1.55494	0.31868
yw; +/UAS-CycGΔP;da-Gal4/+	64	2	1	0.50919	1.19485	0.52022	1.07536	0.43566	0.98529	0.58088	0.85294	0.61029	0.89889	0.69301	1.0533	0.77941	1.22242	0.97794	1.0147	0.96323	0.95036	1.34191	0.81801	1.29779	0.67647	1.93566	1.28125	2.31433	0.93382	2.20955	0.71691	1.50919	0.46875
yw; +/UAS-CycGΔP;da-Gal4/+	64	2	2	0.50915	1.19047	0.51648	1.07325	0.43772	0.98351	0.57692	0.85531	0.60988	0.8956	0.69597	1.05128	0.77472	1.21611	0.97618	1.01098	0.96336	0.94871	1.33699	0.81501	1.30036	0.67216	1.92856	1.28021	2.30402	0.92857	2.20329	0.71062	1.50549	0.46886
yw; +/UAS-CycGΔP;da-Gal4/+	65	1	1	0.56066	1.09558	0.58455	0.97794	0.51286	0.88602	0.65625	0.76102	0.68933	0.80514	0.77205	0.9761	0.83639	1.14889	1.04227	0.95772	1.03308	0.89154	1.4136	0.81617	1.375	0.63419	1.9283	1.31617	2.34007	1.00367	2.27573	0.79044	1.59375	0.4522
yw; +/UAS-CycGΔP;da-Gal4/+	65	1	2	0.55311	1.09523	0.58058	0.97618	0.51098	0.88644	0.65384	0.76007	0.68681	0.80952	0.76373	0.96886	0.83333	1.13919	1.04212	0.95604	1.03479	0.88827	1.41208	0.81318	1.36996	0.63553	1.92307	1.30402	2.33149	1.00183	2.27289	0.78937	1.58974	0.44505
yw; +/UAS-CycGΔP;da-Gal4/+	65	2	1	0.59375	1.29411	0.5772	1.1783	0.48713	1.12316	0.57904	0.95588	0.63235	0.98529	0.76102	1.1158	0.85661	1.24816	1.02022	1.0147	0.9908	0.95588	1.33088	0.75551	1.27573	0.60294	2.03125	1.04595	2.27941	0.6158	2.1397	0.45955	1.39522	0.37867
yw; +/UAS-CycGΔP;da-Gal4/+	65	2	2	0.58974	1.2912	0.56959	1.17216	0.48534	1.11721	0.58424	0.95421	0.6282	0.98168	0.75091	1.11355	0.85531	1.24175	1.02014	1.00732	0.97985	0.95421	1.32417	0.75457	1.26922	0.60073	2.01831	1.04029	2.27655	0.61538	2.13369	0.45421	1.39194	0.37728
yw; +/UAS-CycGΔP;da-Gal4/+	66	1	1	0.6397	1.24816	0.64338	1.12316	0.55698	1.04963	0.67647	0.90257	0.71323	0.9375	0.82904	1.08272	0.92095	1.2408	1.12316	1.01654	1.10477	0.95588	1.47242	0.82352	1.4283	0.66176	2.13786	1.19485	2.45404	0.83639	2.36213	0.66176	1.64705	0.40992
yw; +/UAS-CycGΔP;da-Gal4/+	66	1	2	0.63553	1.23992	0.63553	1.12087	0.54945	1.04761	0.67399	0.90109	0.70695	0.93589	0.82234	1.07875	0.91941	1.23076	1.11904	1.00915	1.09706	0.95421	1.46153	0.81684	1.41758	0.663	2.13003	1.18314	2.44322	0.83333	2.35714	0.65934	1.64468	0.40842
yw; +/UAS-CycGΔP;da-Gal4/+	66	2	1	0.49264	1.08272	0.52205	0.96323	0.44852	0.88419	0.58823	0.75367	0.61764	0.79779	0.71691	0.95772	0.77022	1.12132	0.97242	0.93198	0.95772	0.86764	1.31801	0.77941	1.28125	0.60845	1.90625	1.21139	2.23897	0.88602	2.1636	0.71139	1.48897	0.43014
yw; +/UAS-CycGΔP;da-Gal4/+	66	2	2	0.49633	1.07692	0.5238	0.96153	0.44139	0.88095	0.58608	0.75091	0.62087	0.7912	0.71794	0.95238	0.76923	1.10988	0.96886	0.92673	0.95787	0.86996	1.31318	0.77472	1.27838	0.60805	1.90659	1.20879	2.23443	0.88278	2.15933	0.70879	1.48351	0.4304
yw; +/UAS-CycGΔP;da-Gal4/+	67	1	1	0.73713	1.2022	0.73345	1.09375	0.66727	1.01654	0.79227	0.88235	0.83272	0.91544	0.9283	1.0625	1.0147	1.19852	1.18566	1.00919	1.17463	0.94852	1.48529	0.83823	1.45404	0.69117	2.09007	1.20955	2.39522	0.85294	2.29779	0.66911	1.64522	0.49264
yw; +/UAS-CycGΔP;da-Gal4/+	67	1	2	0.73443	1.1978	0.73809	1.08791	0.66117	1.01648	0.7912	0.87362	0.82783	0.91208	0.92124	1.05494	1.01465	1.1978	1.18314	1.00549	1.17216	0.94322	1.48351	0.83333	1.45054	0.68498	2.08241	1.20329	2.3901	0.84798	2.28937	0.66849	1.64468	0.49999
yw; +/UAS-CycGΔP;da-Gal4/+	67	2	1	0.64889	1.01286	0.66727	0.90073	0.59375	0.81617	0.7408	0.69852	0.77022	0.7408	0.85661	0.89889	0.92463	1.05514	1.12316	0.89338	1.11397	0.82169	1.45036	0.77022	1.43198	0.61764	1.95772	1.23529	2.3511	0.94117	2.30147	0.75183	1.69485	0.4283
yw; +/UAS-CycGΔP;da-Gal4/+	67	2	2	0.63919	1.01281	0.66483	0.89743	0.59706	0.81318	0.73992	0.69597	0.76556	0.73626	0.85531	0.89743	0.91941	1.04944	1.11904	0.88644	1.10988	0.81868	1.44322	0.76739	1.4304	0.60988	1.95421	1.22893	2.34248	0.94139	2.29853	0.75091	1.68681	0.43406
yw; +/UAS-CycGΔP;da-Gal4/+	68	1	1	0.86213	1.30882	0.85845	1.19301	0.77389	1.12683	0.87132	0.98161	0.91544	1.0147	1.02389	1.14705	1.13051	1.29044	1.27389	1.07169	1.25551	1.00367	1.5772	0.86397	1.51838	0.73345	2.17463	1.19301	2.48713	0.84007	2.375	0.66544	1.70955	0.51102
yw; +/UAS-CycGΔP;da-Gal4/+	68	1	2	0.85714	1.30402	0.85347	1.18681	0.77472	1.11904	0.87179	0.97802	0.91208	1.00915	1.02747	1.14468	1.1227	1.28021	1.27472	1.06959	1.25091	1.00366	1.56959	0.86446	1.51281	0.73076	2.15933	1.18498	2.47618	0.83699	2.36996	0.66117	1.70695	0.50366
yw; +/UAS-CycGΔP;da-Gal4/+	68	2	1	0.52205	1.15992	0.53125	1.0386	0.4522	0.97058	0.56433	0.83272	0.60294	0.87316	0.69485	1.00919	0.77941	1.15441	0.9283	0.95588	0.91176	0.89889	1.22794	0.77573	1.18566	0.63051	1.76654	1.1158	2.09926	0.81801	2.00735	0.64705	1.38419	0.41727
yw; +/UAS-CycGΔP;da-Gal4/+	68	2	2	0.51831	1.15018	0.52747	1.03479	0.45604	0.96703	0.5641	0.82966	0.5989	0.86996	0.70695	1.00732	0.77655	1.15201	0.9304	0.95604	0.90659	0.8901	1.22344	0.77289	1.17948	0.63003	1.75457	1.11355	2.08974	0.81868	2.00549	0.64651	1.38461	0.41758
yw; +/UAS-CycGΔP;da-Gal4/+	69	1	1	0.41544	1.15992	0.41727	1.03125	0.32904	0.95772	0.44852	0.80514	0.49448	0.84558	0.60294	0.99448	0.70588	1.15625	0.87683	0.93198	0.85661	0.86397	1.21507	0.70404	1.15257	0.55698	1.87683	1.1011	2.21139	0.70588	2.1011	0.50183	1.33823	0.31801
yw; +/UAS-CycGΔP;da-Gal4/+	69	1	2	0.41575	1.15201	0.41575	1.02747	0.326	0.95421	0.45421	0.80219	0.48901	0.84065	0.5989	0.99267	0.69963	1.15384	0.87362	0.92307	0.85164	0.8608	1.20879	0.69963	1.14468	0.55494	1.86813	1.09706	2.19963	0.69963	2.09157	0.50366	1.32966	0.32234
yw; +/UAS-CycGΔP;da-Gal4/+	69	2	1	0.43014	1.26286	0.43014	1.13786	0.34007	1.06617	0.46323	0.9136	0.50735	0.95036	0.61029	1.1011	0.70955	1.26102	0.87867	1.03308	0.85477	0.96139	1.19669	0.80147	1.13602	0.63602	1.88235	1.19301	2.23529	0.79595	2.1011	0.5772	1.32536	0.40257
yw; +/UAS-CycGΔP;da-Gal4/+	69	2	2	0.4249	1.25457	0.42857	1.13003	0.34249	1.06227	0.4597	0.91025	0.49999	0.94505	0.60622	1.09523	0.71245	1.25274	0.87545	1.02564	0.84981	0.95787	1.1923	0.7912	1.13736	0.63736	1.87728	1.18864	2.22893	0.78937	2.0934	0.57325	1.32051	0.3956
yw; +/UAS-CycGΔP;da-Gal4/+	70	1	1	0.56985	1.15992	0.57352	1.03676	0.48897	0.95588	0.61948	0.80882	0.65808	0.84926	0.75919	1.01286	0.84191	1.16911	1.01654	0.94852	0.99816	0.87683	1.38235	0.7261	1.31801	0.58088	2.02573	1.16176	2.38235	0.76286	2.24816	0.54227	1.50735	0.35477
yw; +/UAS-CycGΔP;da-Gal4/+	70	1	2	0.56959	1.15384	0.5641	1.03479	0.48351	0.95054	0.61355	0.80219	0.65018	0.84615	0.75091	1.00549	0.83699	1.16483	1.01648	0.94688	0.99633	0.87728	1.37728	0.71977	1.31135	0.57875	2.01281	1.15384	2.37362	0.76373	2.23992	0.54395	1.49999	0.35531
yw; +/UAS-CycGΔP;da-Gal4/+	70	2	1	0.31985	1.10294	0.34742	0.98529	0.29044	0.89154	0.43014	0.77573	0.46691	0.81985	0.53492	0.9908	0.59558	1.15441	0.81433	0.98161	0.80514	0.91911	1.15441	0.85845	1.13602	0.70404	1.72794	1.33639	2.10477	1.00367	2.01838	0.79411	1.38786	0.51654
yw; +/UAS-CycGΔP;da-Gal4/+	70	2	2	0.31868	1.09706	0.34615	0.98168	0.28571	0.88644	0.43772	0.77106	0.47069	0.81868	0.54212	0.98534	0.59523	1.14835	0.81318	0.97802	0.80402	0.91575	1.15201	0.85531	1.13369	0.69963	1.7271	1.33333	2.09889	0.99633	2.01465	0.79303	1.38461	0.51648
yw; +/UAS-CycGΔP;da-Gal4/+	71	1	1	0.54044	1.20588	0.53308	1.09191	0.4522	1.01654	0.57536	0.86397	0.61948	0.90257	0.73529	1.04227	0.81801	1.19669	1	0.96875	0.97242	0.91176	1.31801	0.75919	1.26654	0.59558	2.03125	1.09375	2.33088	0.7022	2.19852	0.51102	1.44485	0.37316
yw; +/UAS-CycGΔP;da-Gal4/+	71	1	2	0.53662	1.20329	0.53296	1.08791	0.45421	1.01281	0.57509	0.86629	0.62454	0.90109	0.73626	1.04029	0.81135	1.18864	0.99633	0.96703	0.9652	0.91025	1.31684	0.75457	1.2619	0.59157	2.0293	1.08974	2.32417	0.69597	2.19413	0.51648	1.43772	0.37179
yw; +/UAS-CycGΔP;da-Gal4/+	71	2	1	0.72794	1.19301	0.73713	1.07169	0.65257	0.99632	0.77941	0.85661	0.81801	0.89522	0.9283	1.04595	0.98713	1.18566	1.1783	0.99632	1.1636	0.94117	1.50367	0.82536	1.46507	0.65073	2.12316	1.22977	2.49448	0.89705	2.4136	0.7022	1.66911	0.45036
yw; +/UAS-CycGΔP;da-Gal4/+	71	2	2	0.72344	1.18498	0.73809	1.06959	0.65018	0.99267	0.77289	0.85164	0.81318	0.8901	0.92307	1.04029	0.98901	1.18498	1.17765	0.99633	1.15933	0.93406	1.49816	0.82234	1.46336	0.64835	2.1227	1.22344	2.48351	0.89377	2.40109	0.70329	1.66483	0.44688
yw; +/UAS-CycGΔP;da-Gal4/+	72	1	1	0.75183	1.09558	0.75183	0.9761	0.66911	0.90625	0.77573	0.75183	0.81617	0.78676	0.93933	0.9283	1.03676	1.0772	1.19852	0.84926	1.1783	0.78125	1.50183	0.63786	1.44852	0.47977	2.11948	0.99264	2.43933	0.61948	2.33272	0.4375	1.6636	0.23345
yw; +/UAS-CycGΔP;da-Gal4/+	72	1	2	0.75824	1.08791	0.75091	0.97069	0.67399	0.89926	0.77472	0.74908	0.81501	0.78571	0.93223	0.92673	1.03296	1.07142	1.19596	0.84432	1.17399	0.78021	1.49816	0.63186	1.44688	0.47985	2.11171	0.99084	2.4304	0.61172	2.326	0.43589	1.65384	0.22893
yw; +/UAS-CycGΔP;da-Gal4/+	72	2	1	0.56066	1.20955	0.58088	1.08272	0.50183	1.00183	0.64705	0.86764	0.68566	0.90625	0.77389	1.07169	0.84742	1.23897	1.06985	1.03125	1.04595	0.97242	1.36764	0.86764	1.31985	0.70772	2.05698	1.27205	2.34191	0.8897	2.23345	0.71139	1.52757	0.49264
yw; +/UAS-CycGΔP;da-Gal4/+	72	2	2	0.55677	1.19963	0.58241	1.07875	0.50183	0.99816	0.64102	0.86263	0.68131	0.90109	0.76923	1.06593	0.84249	1.23809	1.06959	1.0238	1.04212	0.96336	1.36446	0.86813	1.31501	0.70695	2.05311	1.27106	2.33516	0.88461	2.22344	0.70879	1.5238	0.49267
yw; +/UAS-CycGΔP;da-Gal4/+	73	1	1	0.60294	1.05698	0.60477	0.93382	0.52205	0.8658	0.6397	0.72058	0.68198	0.75735	0.78308	0.89705	0.87867	1.0386	1.04779	0.83455	1.03492	0.77389	1.3897	0.64522	1.34926	0.47794	1.93014	1.03125	2.31066	0.70404	2.23529	0.52205	1.53492	0.2886
yw; +/UAS-CycGΔP;da-Gal4/+	73	1	2	0.5989	1.05128	0.60622	0.93223	0.52014	0.8608	0.64102	0.71428	0.67582	0.75091	0.77472	0.89377	0.87545	1.03846	1.05128	0.82966	1.03846	0.77289	1.3901	0.64102	1.34798	0.47435	1.92307	1.02564	2.30585	0.69963	2.23259	0.52014	1.52747	0.28754
yw; +/UAS-CycGΔP;da-Gal4/+	73	2	1	0.62316	1.24448	0.62132	1.13051	0.53492	1.06433	0.64705	0.91544	0.6875	0.95036	0.79963	1.08272	0.88235	1.22794	1.02389	1.02389	1.00367	0.96691	1.34742	0.8272	1.30514	0.67463	1.87132	1.1875	2.21139	0.84926	2.13786	0.68566	1.53492	0.46691
yw; +/UAS-CycGΔP;da-Gal4/+	73	2	2	0.61904	1.23626	0.61904	1.12454	0.53113	1.0586	0.64285	0.91208	0.67948	0.94688	0.79303	1.08058	0.88278	1.21977	1.02014	1.02014	0.99999	0.9652	1.34248	0.82234	1.30402	0.67216	1.86813	1.17765	2.20695	0.84798	2.13186	0.68498	1.52563	0.46886
yw; +/UAS-CycGΔP;da-Gal4/+	74	1	1	0.55698	1.35661	0.5625	1.2408	0.46323	1.17647	0.57904	1.02757	0.62316	1.05882	0.73897	1.19485	0.82904	1.33088	0.99448	1.12132	0.97242	1.0625	1.31617	0.90073	1.26102	0.73713	1.98529	1.21691	2.27573	0.81801	2.15992	0.6397	1.42647	0.5147
yw; +/UAS-CycGΔP;da-Gal4/+	74	1	2	0.55311	1.35714	0.55494	1.23992	0.46153	1.17399	0.57875	1.01831	0.62087	1.05128	0.74175	1.18864	0.826	1.32783	0.99267	1.11721	0.97069	1.0586	1.31318	0.89926	1.25824	0.73443	1.98168	1.20879	2.26739	0.81135	2.15201	0.64102	1.41758	0.51282
yw; +/UAS-CycGΔP;da-Gal4/+	74	2	1	0.58088	1.11397	0.58455	1	0.50919	0.92279	0.6397	0.78308	0.68198	0.81617	0.7886	0.96875	0.85845	1.12316	1.04227	0.92279	1.01654	0.86029	1.39889	0.73529	1.3511	0.56801	2.04411	1.12316	2.32536	0.8272	2.24816	0.63602	1.54411	0.375
yw; +/UAS-CycGΔP;da-Gal4/+	74	2	2	0.58058	1.10988	0.59157	0.9945	0.50732	0.91941	0.63736	0.77289	0.67948	0.80952	0.78021	0.96703	0.85531	1.12087	1.0293	0.91391	1.01648	0.85714	1.3956	0.7326	1.34615	0.56593	2.02747	1.11904	2.31684	0.82417	2.23809	0.63369	1.53662	0.37362
yw; +/UAS-CycGΔP;da-Gal4/+	75	1	1	0.61397	1.25735	0.61397	1.13602	0.53125	1.0625	0.65073	0.91544	0.69117	0.95772	0.80882	1.10845	0.89154	1.26654	1.0625	1.05514	1.04044	0.99264	1.38602	0.87132	1.34558	0.71691	2.00183	1.25367	2.34926	0.88235	2.26838	0.70588	1.5147	0.4761
yw; +/UAS-CycGΔP;da-Gal4/+	75	1	2	0.60622	1.24908	0.60988	1.13186	0.52564	1.06043	0.64835	0.91941	0.6923	0.95604	0.81135	1.10439	0.88827	1.25824	1.05677	1.05677	1.03846	0.99084	1.38278	0.86813	1.33333	0.71062	1.99633	1.25274	2.34981	0.88095	2.26007	0.69963	1.51281	0.47985
yw; +/UAS-CycGΔP;da-Gal4/+	75	2	1	0.54411	1.23345	0.55147	1.11397	0.46139	1.0386	0.59191	0.89338	0.63051	0.93566	0.74264	1.08088	0.81801	1.23345	0.98529	1.02022	0.96691	0.95955	1.28125	0.83272	1.24448	0.6783	1.90073	1.21139	2.23897	0.83639	2.13235	0.64705	1.45036	0.45036
yw; +/UAS-CycGΔP;da-Gal4/+	75	2	2	0.54395	1.2271	0.55128	1.10805	0.46153	1.03479	0.58791	0.88827	0.63003	0.92857	0.74542	1.07509	0.81318	1.2271	0.98534	1.01465	0.96703	0.95421	1.27838	0.82966	1.24175	0.67399	1.89377	1.21062	2.23259	0.8315	2.12454	0.64468	1.44505	0.44688
yw; +/UAS-CycGΔP;da-Gal4/+	76	1	1	0.55882	1.0625	0.56617	0.93933	0.47794	0.86397	0.61213	0.72058	0.65073	0.76286	0.75551	0.90808	0.83639	1.07352	0.99816	0.85845	0.97977	0.79595	1.34558	0.67095	1.30514	0.51654	1.97794	1.06617	2.31801	0.7022	2.21875	0.52022	1.52205	0.29411
yw; +/UAS-CycGΔP;da-Gal4/+	76	1	2	0.55311	1.05494	0.56776	0.93406	0.47802	0.85897	0.60622	0.71794	0.64102	0.75824	0.75091	0.90659	0.83333	1.07142	0.9945	0.85164	0.97802	0.7912	1.34065	0.66666	1.30402	0.50915	1.97069	1.06227	2.30402	0.70512	2.20695	0.52197	1.51281	0.29304
yw; +/UAS-CycGΔP;da-Gal4/+	76	2	1	0.53492	1.26654	0.53676	1.14705	0.44669	1.07352	0.57169	0.91727	0.6158	0.95588	0.73897	1.11029	0.81985	1.26838	0.99264	1.04595	0.97426	0.98345	1.32536	0.84007	1.27022	0.67647	1.95955	1.2261	2.30514	0.83088	2.1875	0.63602	1.45588	0.43198
yw; +/UAS-CycGΔP;da-Gal4/+	76	2	2	0.53662	1.26739	0.54395	1.14102	0.44505	1.06776	0.57325	0.91025	0.61355	0.95238	0.7326	1.10439	0.81868	1.26739	0.99084	1.04029	0.9652	0.97618	1.32051	0.8315	1.26373	0.67032	1.96153	1.21977	2.30036	0.826	2.17948	0.63553	1.45421	0.43223
yw; +/UAS-CycGΔP;da-Gal4/+	77	1	1	0.70955	1.03492	0.72794	0.9136	0.65808	0.83272	0.79227	0.70772	0.82536	0.75	0.91727	0.90441	0.98161	1.07169	1.15808	0.875	1.13786	0.81801	1.50367	0.71875	1.47242	0.56433	2.0386	1.13235	2.40625	0.85477	2.32169	0.67647	1.6875	0.36764
yw; +/UAS-CycGΔP;da-Gal4/+	77	1	2	0.71245	1.0293	0.72893	0.91025	0.65934	0.82783	0.78937	0.70695	0.82051	0.74725	0.90842	0.90292	0.97069	1.0641	1.15567	0.87179	1.13919	0.81318	1.49999	0.71611	1.46703	0.56593	2.02747	1.13186	2.39743	0.84981	2.31501	0.67765	1.68314	0.36813
yw; +/UAS-CycGΔP;da-Gal4/+	77	2	1	0.59742	1.17279	0.61029	1.04595	0.51654	0.97426	0.63602	0.82536	0.67463	0.86397	0.79227	1.01102	0.87683	1.1636	1.04227	0.94852	1.02941	0.88602	1.39522	0.75183	1.35661	0.59926	1.96691	1.14154	2.33455	0.7886	2.24632	0.58823	1.55514	0.35661
yw; +/UAS-CycGΔP;da-Gal4/+	77	2	2	0.60256	1.16483	0.60439	1.04578	0.51831	0.97252	0.63369	0.82783	0.66483	0.86263	0.79853	1.00366	0.87545	1.16117	1.03846	0.94505	1.02564	0.88461	1.3956	0.74542	1.35347	0.59706	1.95421	1.13736	2.326	0.78388	2.23443	0.58791	1.55677	0.35531
yw; +/UAS-CycGΔP;da-Gal4/+	78	1	1	0.60477	1.21875	0.60845	1.09742	0.52573	1.02573	0.66176	0.875	0.69117	0.91544	0.80147	1.0625	0.88235	1.22426	1.06801	0.99632	1.04044	0.93566	1.38602	0.79411	1.34007	0.6397	2.07536	1.1875	2.3897	0.80698	2.26838	0.61213	1.54044	0.40073
yw; +/UAS-CycGΔP;da-Gal4/+	78	1	2	0.60622	1.20695	0.60988	1.09523	0.52197	1.0238	0.65567	0.86996	0.6923	0.91025	0.80036	1.0586	0.87912	1.21611	1.06043	0.99633	1.04029	0.93406	1.38095	0.78754	1.33516	0.63553	2.06593	1.18498	2.38461	0.79853	2.26739	0.60622	1.53662	0.40109
yw; +/UAS-CycGΔP;da-Gal4/+	78	2	1	0.40625	1.17647	0.42279	1.06066	0.33639	0.97977	0.47426	0.84007	0.51286	0.88051	0.61029	1.03676	0.69669	1.20955	0.8897	0.98529	0.875	0.91544	1.22058	0.79227	1.18382	0.6397	1.88602	1.22426	2.2261	0.86764	2.09742	0.64154	1.39154	0.42463
yw; +/UAS-CycGΔP;da-Gal4/+	78	2	2	0.41025	1.17399	0.42124	1.0586	0.33333	0.97985	0.4652	0.83699	0.50732	0.87545	0.60622	1.03479	0.69413	1.20146	0.88827	0.98351	0.87545	0.91391	1.22161	0.78754	1.17582	0.63736	1.87545	1.21794	2.2216	0.86263	2.09706	0.64285	1.38644	0.42673
yw; +/UAS-CycGΔP;da-Gal4/+	79	1	1	0.68382	1.0625	0.69852	0.93933	0.62132	0.85294	0.74816	0.71691	0.78125	0.76102	0.8897	0.90808	0.95588	1.06985	1.14154	0.86213	1.12683	0.80147	1.47242	0.6875	1.43198	0.53308	2.06985	1.09558	2.41176	0.73345	2.3125	0.54595	1.63235	0.34007
yw; +/UAS-CycGΔP;da-Gal4/+	79	1	2	0.68131	1.05494	0.6923	0.93406	0.61904	0.85347	0.73992	0.71611	0.77655	0.76007	0.88278	0.90292	0.95421	1.0641	1.13736	0.85714	1.12087	0.80036	1.4652	0.68681	1.42857	0.53113	2.05494	1.08791	2.39926	0.73626	2.30769	0.54578	1.62637	0.33516
yw; +/UAS-CycGΔP;da-Gal4/+	79	2	1	0.55147	1.17279	0.56066	1.04779	0.47058	0.96875	0.59558	0.82169	0.63235	0.86764	0.7408	1.0147	0.83272	1.17279	1.01102	0.95404	0.98161	0.89338	1.32352	0.75183	1.27022	0.60294	1.95404	1.10477	2.26102	0.74448	2.15073	0.57169	1.47058	0.38235
yw; +/UAS-CycGΔP;da-Gal4/+	79	2	2	0.54761	1.16849	0.55494	1.04212	0.46336	0.96703	0.59523	0.82051	0.62637	0.86446	0.73809	1.01098	0.82783	1.17216	1.00366	0.94871	0.97985	0.8901	1.32234	0.75091	1.26556	0.60439	1.94688	1.10073	2.24908	0.74358	2.14102	0.56776	1.46703	0.38278
yw; +/UAS-CycGΔP;da-Gal4/+	80	1	1	0.8033	1.27941	0.80698	1.16176	0.72426	1.09558	0.83088	0.94852	0.8658	0.98897	0.96875	1.12867	1.0625	1.26838	1.16911	1.0625	1.14705	1.00183	1.44485	0.85661	1.40625	0.71507	2.02573	1.12683	2.31985	0.84558	2.19669	0.70955	1.60661	0.48529
yw; +/UAS-CycGΔP;da-Gal4/+	80	1	2	0.80219	1.27655	0.80402	1.1575	0.72161	1.09157	0.82417	0.94871	0.8608	0.98534	0.96153	1.1227	1.0586	1.26373	1.17399	1.0586	1.14835	1.00183	1.44139	0.85531	1.40109	0.71062	2.03662	1.11904	2.31135	0.84615	2.18681	0.70695	1.60073	0.48901
yw; +/UAS-CycGΔP;da-Gal4/+	80	2	1	0.64154	1.14889	0.65441	1.02022	0.57904	0.94485	0.70588	0.80147	0.74448	0.84375	0.83455	0.99816	0.91911	1.15625	1.09926	0.94117	1.08639	0.87683	1.42279	0.75919	1.37683	0.59742	1.98529	1.17095	2.37683	0.83639	2.29227	0.63602	1.59558	0.38051
yw; +/UAS-CycGΔP;da-Gal4/+	80	2	2	0.63919	1.14651	0.65567	1.01831	0.57325	0.94139	0.70329	0.80586	0.73992	0.84432	0.82783	0.99633	0.91575	1.15201	1.09523	0.93772	1.08424	0.87362	1.41758	0.75457	1.37362	0.59706	1.98168	1.17399	2.36446	0.8315	2.28204	0.63369	1.58791	0.38278
yw; +/UAS-CycGΔP;da-Gal4/+	81	1	1	0.52573	1.3033	0.54779	1.1783	0.45588	1.09742	0.59007	0.95588	0.63235	0.99632	0.72242	1.15257	0.8033	1.32352	0.97794	1.10294	0.95772	1.03492	1.35845	0.88786	1.30147	0.74264	1.94301	1.33272	2.31617	0.94485	2.19669	0.73529	1.48713	0.52757
yw; +/UAS-CycGΔP;da-Gal4/+	81	1	2	0.52564	1.30036	0.53479	1.17399	0.44688	1.09523	0.58791	0.95238	0.62637	0.9945	0.72161	1.14835	0.80036	1.31868	0.97435	1.10073	0.95604	1.03662	1.35164	0.88461	1.29853	0.73443	1.94505	1.32966	2.30769	0.94322	2.18864	0.73076	1.47802	0.5293
yw; +/UAS-CycGΔP;da-Gal4/+	81	2	1	0.5147	1.18382	0.51654	1.0625	0.4375	0.98529	0.57536	0.84007	0.61764	0.88235	0.70955	1.02941	0.79044	1.20404	0.96507	0.97977	0.94669	0.91911	1.32169	0.79227	1.25919	0.64154	1.94301	1.21875	2.2886	0.82352	2.16544	0.64154	1.44117	0.43382
yw; +/UAS-CycGΔP;da-Gal4/+	81	2	2	0.51465	1.17582	0.51831	1.05677	0.43772	0.97802	0.56959	0.83699	0.61538	0.87545	0.71062	1.0293	0.78205	1.18864	0.96153	0.97985	0.94322	0.91575	1.31501	0.7912	1.26007	0.63919	1.94139	1.21245	2.28571	0.82417	2.15933	0.64285	1.43223	0.4304
yw; +/UAS-CycGΔP;da-Gal4/+	82	1	1	0.58272	1.13786	0.58639	1.02573	0.50551	0.94301	0.65073	0.79411	0.68933	0.83639	0.79595	1.00551	0.85294	1.17095	1.02757	0.95404	1.01286	0.88602	1.4136	0.73897	1.36764	0.58455	2.04044	1.1397	2.44852	0.80698	2.2886	0.59191	1.57169	0.375
yw; +/UAS-CycGΔP;da-Gal4/+	82	1	2	0.58608	1.14468	0.59157	1.02197	0.50366	0.93589	0.64835	0.79303	0.68498	0.83333	0.79853	0.99816	0.84981	1.16666	1.0238	0.95421	1.00915	0.88461	1.40292	0.7326	1.35897	0.58424	2.03479	1.13736	2.43772	0.80219	2.26922	0.5934	1.5641	0.37545
yw; +/UAS-CycGΔP;da-Gal4/+	82	2	1	0.50551	1.29595	0.48897	1.17647	0.39154	1.1011	0.51654	0.93566	0.5625	0.9761	0.70772	1.11397	0.78676	1.2647	0.95588	1.0386	0.93382	0.97977	1.3272	0.83823	1.27389	0.67279	2.00735	1.1397	2.34191	0.79779	2.25735	0.63051	1.50367	0.41911
yw; +/UAS-CycGΔP;da-Gal4/+	82	2	2	0.50549	1.2967	0.49267	1.17032	0.3901	1.10073	0.51282	0.93772	0.56043	0.97069	0.70329	1.11172	0.79487	1.26373	0.95421	1.03479	0.93589	0.97618	1.32417	0.8315	1.26922	0.67032	1.989	1.14285	2.33333	0.79487	2.25457	0.63736	1.49633	0.42307
yw; +/UAS-CycGΔP;da-Gal4/+	83	1	1	0.71691	1.22426	0.7261	1.09742	0.63051	1.03492	0.76102	0.87867	0.80514	0.91176	0.90808	1.0533	1.00367	1.20588	1.17095	0.98529	1.14705	0.92463	1.48529	0.75919	1.41176	0.61213	2.18933	1.06433	2.42095	0.7022	2.32352	0.52573	1.59191	0.39338
yw; +/UAS-CycGΔP;da-Gal4/+	83	1	2	0.71428	1.21611	0.72161	1.0934	0.6282	1.03296	0.75274	0.87728	0.79853	0.90842	0.90842	1.04944	1.00366	1.20512	1.16666	0.98351	1.13919	0.92307	1.48168	0.76373	1.40659	0.61172	2.17948	1.06227	2.41208	0.69963	2.31318	0.5238	1.58241	0.38644
yw; +/UAS-CycGΔP;da-Gal4/+	83	2	1	0.54963	1.11029	0.56617	0.98529	0.47426	0.9136	0.59742	0.7647	0.63786	0.80514	0.73713	0.9522	0.82904	1.10294	0.97977	0.89338	0.96139	0.83088	1.31433	0.69485	1.24448	0.53676	1.88602	1.07536	2.25	0.72058	2.15257	0.54044	1.41727	0.32352
yw; +/UAS-CycGΔP;da-Gal4/+	83	2	2	0.55494	1.0989	0.56227	0.98534	0.47435	0.91208	0.5934	0.77106	0.63553	0.80769	0.73076	0.94871	0.82783	1.09706	0.97985	0.8956	0.95604	0.82966	1.31318	0.69413	1.23992	0.53296	1.87728	1.07142	2.23809	0.71794	2.15018	0.53479	1.41574	0.32417
yw; +/UAS-CycGΔP;da-Gal4/+	84	1	1	0.63368	1.12634	0.64833	1.01279	0.56958	0.93403	0.70693	0.80034	0.73624	0.83697	0.84246	0.99264	0.91755	1.15564	1.08421	0.95235	1.06956	0.89008	1.42486	0.78935	1.37725	0.62269	1.98712	1.21608	2.3644	0.86627	2.28015	0.67397	1.57138	0.41757
yw; +/UAS-CycGΔP;da-Gal4/+	84	1	2	0.63486	1.1321	0.64953	1.011	0.5633	0.9321	0.70274	0.79632	0.74128	0.83669	0.83852	0.99449	0.91926	1.15228	1.0899	0.94862	1.07522	0.8954	1.42384	0.78715	1.37797	0.62752	1.98714	1.22017	2.36879	0.86238	2.28623	0.67522	1.57614	0.42385
yw; +/UAS-CycGΔP;da-Gal4/+	84	2	1	0.49265	1.14465	0.51097	1.02561	0.42489	0.94319	0.56591	0.80583	0.60254	0.84246	0.71243	0.9963	0.77653	1.15564	0.98348	0.95052	0.96517	0.89008	1.30216	0.77836	1.26919	0.61536	1.95232	1.17395	2.26733	0.8095	2.17026	0.62086	1.46515	0.41207
yw; +/UAS-CycGΔP;da-Gal4/+	84	2	2	0.49724	1.14128	0.51375	1.02751	0.42201	0.94678	0.56697	0.80917	0.60917	0.8477	0.71192	0.99632	0.77614	1.15045	0.98898	0.95045	0.9688	0.8899	1.30274	0.78164	1.27155	0.61651	1.95962	1.17247	2.26421	0.8055	2.17246	0.62385	1.46971	0.41467
yw; +/UAS-CycGΔP;da-Gal4/+	85	1	1	0.60437	1.23989	0.6117	1.11168	0.52013	1.03476	0.65199	0.88092	0.68862	0.91938	0.79668	1.07139	0.89557	1.22707	1.07872	1.00546	1.05857	0.94136	1.42669	0.8095	1.37725	0.63734	1.99811	1.20326	2.38821	0.83514	2.28931	0.65016	1.57321	0.40108
yw; +/UAS-CycGΔP;da-Gal4/+	85	1	2	0.61284	1.23669	0.60917	1.11559	0.51742	1.04036	0.65137	0.8899	0.69174	0.9266	0.78715	1.07522	0.89724	1.22568	1.08073	1.00366	1.06421	0.94311	1.42935	0.80733	1.38164	0.64036	2.00366	1.20733	2.38347	0.84036	2.29723	0.6532	1.57614	0.40917
yw; +/UAS-CycGΔP;da-Gal4/+	85	2	1	0.43954	1.08604	0.44504	0.96151	0.3553	0.88642	0.48899	0.7399	0.52745	0.78019	0.63368	0.92671	0.72708	1.08788	0.90473	0.8681	0.88275	0.8095	1.24355	0.67763	1.19227	0.52379	1.91203	1.04575	2.20323	0.66481	2.09334	0.49265	1.37908	0.30585
yw; +/UAS-CycGΔP;da-Gal4/+	85	2	2	0.44036	1.09357	0.4422	0.96696	0.35045	0.89357	0.49357	0.74311	0.53027	0.78164	0.63669	0.9321	0.72293	1.08623	0.91192	0.86788	0.89174	0.80917	1.24586	0.67889	1.19632	0.52293	1.91558	1.04953	2.19999	0.66788	2.10091	0.49174	1.37981	0.30458
yw; +/UAS-CycGΔP;da-Gal4/+	86	1	1	0.53478	1.23805	0.53295	1.11535	0.43771	1.04392	0.5476	0.89741	0.59155	0.93403	0.71243	1.07689	0.8095	1.2234	0.98348	0.99814	0.95967	0.94136	1.32963	0.80034	1.26003	0.65199	1.95232	1.16113	2.27832	0.79484	2.19407	0.62635	1.48164	0.38826
yw; +/UAS-CycGΔP;da-Gal4/+	86	1	2	0.5321	1.24403	0.53027	1.11926	0.43669	1.04953	0.54678	0.90091	0.59265	0.93761	0.70825	1.07889	0.80917	1.22568	0.98348	1.00366	0.95962	0.94311	1.3266	0.8055	1.26238	0.65137	1.95412	1.16146	2.28072	0.79449	2.19815	0.62568	1.4899	0.38898
yw; +/UAS-CycGΔP;da-Gal4/+	86	2	1	0.52562	1.15015	0.52745	1.04026	0.45419	0.97066	0.5769	0.84429	0.62086	0.88092	0.73257	1.01828	0.804	1.16663	0.96517	0.97799	0.94685	0.91755	1.2875	0.81316	1.25454	0.67214	1.97979	1.19227	2.26184	0.84246	2.17026	0.66298	1.47981	0.46518
yw; +/UAS-CycGΔP;da-Gal4/+	86	2	2	0.52293	1.15045	0.53027	1.0477	0.45137	0.97614	0.57614	0.84953	0.62018	0.88256	0.73027	1.02201	0.80917	1.16329	0.96696	0.97797	0.94678	0.92109	1.29173	0.81467	1.26238	0.67155	1.97797	1.19449	2.26788	0.84403	2.17613	0.66421	1.48072	0.46421
yw; +/UAS-CycGΔP;da-Gal4/+	87	1	1	0.72159	1.21608	0.72159	1.09703	0.641	1.03293	0.76005	0.89008	0.80034	0.92488	0.91572	1.06224	0.99447	1.20875	1.15198	0.99997	1.12817	0.94502	1.45783	0.804	1.38823	0.66115	2.09151	1.13549	2.40103	0.77836	2.3003	0.59338	1.56588	0.43771
yw; +/UAS-CycGΔP;da-Gal4/+	87	1	2	0.7266	1.22017	0.73027	1.10274	0.64586	1.03485	0.76146	0.89357	0.79816	0.92843	0.92293	1.06421	0.99632	1.20917	1.15595	1.00183	1.13394	0.94678	1.46238	0.811	1.39265	0.66421	2.09173	1.13944	2.40733	0.77981	2.3009	0.59449	1.57247	0.43302
yw; +/UAS-CycGΔP;da-Gal4/+	87	2	1	0.57324	1.18311	0.57873	1.0659	0.49998	0.97982	0.63551	0.8388	0.67214	0.88459	0.7747	1.0366	0.84796	1.19959	1.04026	0.99264	1.01645	0.93037	1.37358	0.80583	1.3278	0.65749	2.01276	1.2234	2.36989	0.84979	2.25817	0.63917	1.51644	0.42855
yw; +/UAS-CycGΔP;da-Gal4/+	87	2	2	0.5743	1.18348	0.58164	1.06421	0.50091	0.98715	0.62935	0.84953	0.67155	0.8899	0.78164	1.04036	0.84586	1.19816	1.04403	0.99449	1.02018	0.93027	1.37981	0.80733	1.33027	0.65687	2.011	1.22568	2.37246	0.85137	2.26054	0.64219	1.52293	0.43486
yw; +/UAS-CycGΔP;da-Gal4/+	88	1	1	0.68313	1.20875	0.68679	1.09154	0.59705	1.02378	0.72891	0.87909	0.76554	0.91938	0.86993	1.06224	0.95967	1.21058	1.11535	1.0018	1.09703	0.94136	1.48164	0.80217	1.42669	0.64283	2.08235	1.17212	2.39553	0.80217	2.29846	0.62269	1.58603	0.42306
yw; +/UAS-CycGΔP;da-Gal4/+	88	1	2	0.6899	1.21283	0.68807	1.0954	0.59999	1.02751	0.73027	0.88807	0.76696	0.92476	0.86788	1.06421	0.95779	1.20917	1.12109	0.99999	1.10641	0.94311	1.48623	0.80366	1.42568	0.6477	2.08439	1.17063	2.40182	0.8055	2.3009	0.62385	1.59265	0.42752
yw; +/UAS-CycGΔP;da-Gal4/+	88	2	1	0.61902	1.19959	0.62635	1.08421	0.5421	1.0018	0.68496	0.86993	0.71609	0.91023	0.8095	1.0659	0.89924	1.22523	1.07506	1.02744	1.0659	0.96334	1.44684	0.87177	1.40838	0.69961	1.99811	1.31131	2.36989	0.98898	2.3003	0.78752	1.60618	0.49998
yw; +/UAS-CycGΔP;da-Gal4/+	88	2	2	0.62018	1.2055	0.62568	1.08623	0.54495	1.0055	0.6844	0.87339	0.71742	0.91559	0.8055	1.06972	0.89907	1.22384	1.07522	1.03302	1.06421	0.96696	1.4477	0.87155	1.411	0.70825	1.99081	1.31559	2.37613	0.98898	2.30457	0.79082	1.6165	0.50091
yw; +/UAS-CycGΔP;da-Gal4/+	89	1	1	0.73441	1.16113	0.73074	1.04758	0.63368	0.97982	0.75822	0.8333	0.80034	0.86444	0.92305	1.00729	1.00912	1.14831	1.17395	0.93403	1.15747	0.87543	1.50178	0.73074	1.43768	0.57873	2.1025	1.10253	2.43765	0.72342	2.33509	0.53478	1.60618	0.36079
yw; +/UAS-CycGΔP;da-Gal4/+	89	1	2	0.72843	1.16696	0.7266	1.04953	0.63669	0.97797	0.75596	0.83118	0.79999	0.86788	0.92109	1.00917	1.00917	1.15045	1.17797	0.93394	1.15779	0.87522	1.50458	0.7321	1.44036	0.57614	2.11008	1.10274	2.44035	0.7266	2.33944	0.53761	1.611	0.35596
yw; +/UAS-CycGΔP;da-Gal4/+	89	2	1	0.54027	1.21608	0.54577	1.08604	0.4487	1.01279	0.57873	0.86444	0.61902	0.90473	0.72525	1.05674	0.83147	1.20692	1.01279	0.99997	0.99814	0.9377	1.39007	0.83147	1.3516	0.6465	1.95781	1.23622	2.34425	0.91023	2.26733	0.70693	1.5494	0.42123
yw; +/UAS-CycGΔP;da-Gal4/+	89	2	2	0.53944	1.20917	0.54495	1.0899	0.44587	1.01467	0.57247	0.87155	0.61284	0.91192	0.74128	1.05687	0.83302	1.2055	1.01284	1.00183	0.99632	0.94311	1.39265	0.82935	1.35045	0.64586	1.95595	1.24036	2.34861	0.91008	2.26971	0.71192	1.55412	0.42201
yw; +/UAS-CycGΔP;da-Gal4/+	90	1	1	0.67946	1.21608	0.67397	1.09703	0.58606	1.0311	0.71426	0.88092	0.75822	0.91389	0.87177	1.05674	0.94869	1.20509	1.11718	0.99447	1.09154	0.9377	1.456	0.78935	1.38823	0.641	2.12448	1.12084	2.40835	0.77287	2.30579	0.58972	1.57138	0.41573
yw; +/UAS-CycGΔP;da-Gal4/+	90	1	2	0.68073	1.2165	0.67889	1.09907	0.58898	1.03118	0.71559	0.8844	0.7633	0.91375	0.86788	1.05871	0.95229	1.2055	1.11559	0.99082	1.0899	0.93394	1.45687	0.79265	1.38898	0.64403	2.11925	1.12476	2.40916	0.77247	2.30641	0.59449	1.5688	0.42018
yw; +/UAS-CycGΔP;da-Gal4/+	90	2	1	0.641	1.11352	0.64833	0.99447	0.55676	0.91572	0.70877	0.7747	0.74356	0.81865	0.83147	0.97249	0.92305	1.13916	1.09886	0.93403	1.08055	0.8736	1.47248	0.76554	1.41754	0.60254	2.1025	1.17579	2.46329	0.79668	2.37172	0.62086	1.61533	0.38643
yw; +/UAS-CycGΔP;da-Gal4/+	90	2	2	0.6477	1.11559	0.64953	0.99999	0.56513	0.91742	0.70641	0.77614	0.74678	0.81651	0.84036	0.97614	0.91926	1.13577	1.10458	0.93394	1.08073	0.87706	1.47705	0.76696	1.4165	0.6055	2.10274	1.17981	2.46604	0.79816	2.37246	0.62018	1.61467	0.38715
yw; +/UAS-CycGΔP;da-Gal4/+	91	1	1	0.61719	1.19227	0.62269	1.07322	0.53112	0.98898	0.66847	0.84246	0.7106	0.88642	0.82232	1.04942	0.90839	1.21058	1.09886	0.99447	1.08238	0.9322	1.50728	0.81682	1.45783	0.62818	2.08235	1.2582	2.49077	0.92854	2.43399	0.72891	1.68493	0.37361
yw; +/UAS-CycGΔP;da-Gal4/+	91	1	2	0.61651	1.19632	0.61834	1.08073	0.52843	0.99449	0.67155	0.84219	0.71375	0.88623	0.82385	1.0477	0.91375	1.20917	1.10274	0.99816	1.0844	0.93394	1.51008	0.82018	1.45687	0.62935	2.0899	1.25687	2.49723	0.93027	2.43485	0.72843	1.6899	0.37431
yw; +/UAS-CycGΔP;da-Gal4/+	91	2	1	0.51463	1.08788	0.51646	0.97066	0.45053	0.88825	0.58789	0.74723	0.62269	0.79118	0.71609	0.95235	0.79851	1.11718	0.99447	0.91023	0.97799	0.84796	1.37175	0.7399	1.33512	0.57324	1.96697	1.18128	2.33326	0.82048	2.25451	0.62635	1.52926	0.34614
yw; +/UAS-CycGΔP;da-Gal4/+	91	2	2	0.51009	1.08806	0.51742	0.97063	0.44953	0.8899	0.58531	0.74862	0.62752	0.79265	0.71559	0.95229	0.79816	1.11192	0.99999	0.91192	0.98348	0.85137	1.3743	0.74311	1.33761	0.57064	1.96513	1.18164	2.33944	0.82568	2.2587	0.62752	1.53027	0.34678
yw; +/UAS-CycGΔP;da-Gal4/+	92	1	1	0.62452	1.2582	0.62269	1.13916	0.52745	1.07322	0.64467	0.91572	0.68679	0.95418	0.80766	1.09154	0.92305	1.23622	1.06956	1.01645	1.04209	0.95601	1.40289	0.80583	1.33695	0.64283	2.06221	1.13733	2.36257	0.75638	2.26367	0.57873	1.51644	0.39742
yw; +/UAS-CycGΔP;da-Gal4/+	92	1	2	0.62385	1.25687	0.62385	1.13761	0.53027	1.07339	0.64586	0.92109	0.68807	0.95596	0.80733	1.09357	0.91926	1.23852	1.06788	1.01834	1.0477	0.95779	1.40366	0.80733	1.34127	0.64219	2.06421	1.13944	2.36879	0.75596	2.26421	0.57797	1.51926	0.39816
yw; +/UAS-CycGΔP;da-Gal4/+	92	2	1	0.7747	1.14465	0.76737	1.02744	0.67763	0.96517	0.79851	0.81316	0.84063	0.85162	0.95601	0.99081	1.05674	1.13	1.20875	0.91206	1.18861	0.85345	1.51827	0.71243	1.47248	0.55676	2.1373	1.05491	2.45597	0.68313	2.3589	0.49632	1.63731	0.32599
yw; +/UAS-CycGΔP;da-Gal4/+	92	2	2	0.77614	1.14128	0.76513	1.02935	0.67889	0.9688	0.80183	0.81651	0.84036	0.85504	0.95596	0.99082	1.05504	1.1321	1.211	0.91742	1.19265	0.85871	1.52293	0.71559	1.47338	0.55779	2.14494	1.0532	2.46237	0.68073	2.36145	0.50275	1.63852	0.32293
yw; +/UAS-CycGΔP;da-Gal4/+	93	1	1	0.62086	1.26553	0.61536	1.14465	0.52013	1.07872	0.65016	0.92671	0.69228	0.96151	0.81682	1.1007	0.90473	1.24721	1.07872	1.02561	1.05125	0.967	1.4212	0.82048	1.35527	0.65565	2.01459	1.18494	2.34242	0.82048	2.24902	0.63551	1.52742	0.43771
yw; +/UAS-CycGΔP;da-Gal4/+	93	1	2	0.62385	1.26605	0.61284	1.14861	0.52109	1.07889	0.65137	0.92293	0.69724	0.95779	0.82018	1.10274	0.91375	1.24953	1.08073	1.02935	1.0532	0.97063	1.42201	0.81834	1.35779	0.65504	2.01834	1.18348	2.34678	0.82018	2.25503	0.63852	1.5266	0.4422
yw; +/UAS-CycGΔP;da-Gal4/+	93	2	1	0.48716	1.18494	0.50548	1.06773	0.4194	0.98348	0.56042	0.85345	0.60254	0.89374	0.70693	1.04942	0.77104	1.20143	0.967	1.01462	0.95235	0.95967	1.31498	0.86444	1.28567	0.70693	1.94866	1.22523	2.24352	0.87726	2.14279	0.70327	1.47614	0.50181
yw; +/UAS-CycGΔP;da-Gal4/+	93	2	2	0.4844	1.18531	0.50091	1.06788	0.42018	0.98348	0.56513	0.85871	0.60183	0.89724	0.69724	1.0477	0.7633	1.2055	0.97247	1.01467	0.95412	0.95779	1.31559	0.86605	1.28623	0.70274	1.95779	1.23485	2.24769	0.87889	2.14311	0.69908	1.49357	0.49174
yw; +/UAS-CycGΔP;da-Gal4/+	94	1	1	0.66847	1.16113	0.65749	1.03843	0.56774	0.97616	0.68862	0.82781	0.73074	0.86078	0.83514	0.99997	0.92854	1.13916	1.0952	0.93037	1.07322	0.86993	1.41754	0.73257	1.38091	0.58423	2.04939	1.0659	2.36073	0.71609	2.26184	0.53661	1.59152	0.35896
yw; +/UAS-CycGΔP;da-Gal4/+	94	1	2	0.66421	1.16329	0.65871	1.04403	0.56697	0.98348	0.6899	0.83669	0.73027	0.86238	0.84036	1.00183	0.92476	1.14128	1.09907	0.93394	1.07339	0.87339	1.42017	0.7321	1.37981	0.58348	2.04953	1.06972	2.36329	0.71192	2.26237	0.53761	1.59632	0.35963
yw; +/UAS-CycGΔP;da-Gal4/+	94	2	1	0.4835	1.20509	0.49082	1.08604	0.40658	1.01462	0.53661	0.86993	0.57324	0.90656	0.68313	1.0659	0.76737	1.22157	0.96151	1.00912	0.94502	0.94685	1.33512	0.8333	1.30032	0.66847	1.95781	1.25637	2.33326	0.93587	2.25268	0.73074	1.52742	0.44687
yw; +/UAS-CycGΔP;da-Gal4/+	94	2	2	0.48807	1.20366	0.48807	1.09357	0.40183	1.01651	0.53761	0.86972	0.5743	0.90825	0.67339	1.06788	0.7688	1.2165	0.96329	1.01284	0.94678	0.94862	1.33944	0.83485	1.30091	0.66972	1.96696	1.26421	2.33577	0.93761	2.2587	0.73577	1.5321	0.44953
yw; +/UAS-CycGΔP;da-Gal4/+	95	1	1	0.66115	1.16663	0.65749	1.05491	0.58606	0.97799	0.71609	0.84063	0.75272	0.88092	0.85528	1.0311	0.94136	1.18128	1.13366	0.98715	1.11352	0.92671	1.47065	0.81865	1.42486	0.65016	2.08602	1.20875	2.42667	0.85345	2.3296	0.67763	1.61533	0.44504
yw; +/UAS-CycGΔP;da-Gal4/+	95	1	2	0.66238	1.1743	0.66238	1.0532	0.58898	0.97614	0.71926	0.84403	0.75596	0.8844	0.8532	1.03118	0.93577	1.18348	1.13944	0.99082	1.11926	0.92843	1.47889	0.81834	1.43118	0.64953	2.0954	1.21283	2.42751	0.85687	2.3321	0.67706	1.62017	0.44587
yw; +/UAS-CycGΔP;da-Gal4/+	95	2	1	0.57141	1.11352	0.58423	0.99447	0.49998	0.91206	0.64283	0.77653	0.67763	0.81865	0.78202	0.97066	0.86261	1.13183	1.07689	0.9322	1.05674	0.87177	1.41387	0.76737	1.38457	0.59155	2.08418	1.15564	2.38271	0.78752	2.27832	0.61536	1.58969	0.39193
yw; +/UAS-CycGΔP;da-Gal4/+	95	2	2	0.5688	1.11559	0.58715	0.99449	0.50091	0.91008	0.6477	0.77614	0.68073	0.82018	0.77981	0.9743	0.86238	1.12843	1.07889	0.93394	1.05871	0.87155	1.41467	0.76696	1.38898	0.59082	2.0899	1.15595	2.39081	0.78715	2.28623	0.61651	1.59082	0.39449
yw; +/UAS-CycGΔP;da-Gal4/+	96	1	1	0.6465	1.27285	0.63368	1.15198	0.53661	1.08788	0.65382	0.92671	0.70144	0.95967	0.82232	1.09886	0.9322	1.24355	1.0659	1.01828	1.04026	0.96151	1.42486	0.78935	1.3864	0.62269	2.05305	1.12267	2.36257	0.7454	2.26733	0.56774	1.56955	0.38826
yw; +/UAS-CycGΔP;da-Gal4/+	96	1	2	0.6477	1.27155	0.63486	1.15412	0.54311	1.0899	0.66054	0.92293	0.70091	0.96513	0.81834	1.09907	0.92293	1.24219	1.06788	1.02018	1.04036	0.96329	1.43118	0.79082	1.38898	0.62385	2.0587	1.1266	2.36696	0.74862	2.26971	0.57064	1.5743	0.39265
yw; +/UAS-CycGΔP;da-Gal4/+	96	2	1	0.50731	1.25637	0.50914	1.14099	0.4194	1.0604	0.55859	0.91755	0.59888	0.95784	0.7051	1.10436	0.79484	1.26553	0.97799	1.05491	0.95601	0.9963	1.34794	0.86444	1.30399	0.70693	2.0329	1.23989	2.32594	0.85711	2.21239	0.68129	1.49446	0.48533
yw; +/UAS-CycGΔP;da-Gal4/+	96	2	2	0.50825	1.26238	0.50642	1.14311	0.42018	1.05504	0.56146	0.91742	0.60183	0.96146	0.70641	1.10825	0.79449	1.26972	0.98531	1.05687	0.95962	0.99632	1.35228	0.86605	1.30641	0.70458	2.04036	1.24219	2.32843	0.86238	2.22017	0.68073	1.49907	0.48256
yw; +/UAS-CycGΔP;da-Gal4/+	97	1	1	0.60804	1.14099	0.61719	1.02744	0.53844	0.95418	0.66847	0.82048	0.70877	0.85711	0.81682	1.0018	0.89374	1.1593	1.05674	0.95784	1.04026	0.89741	1.39373	0.78202	1.35344	0.62635	1.9688	1.17762	2.33143	0.84429	2.25634	0.66298	1.54574	0.41757
yw; +/UAS-CycGΔP;da-Gal4/+	97	1	2	0.60917	1.14128	0.61467	1.02568	0.54128	0.95412	0.67339	0.81834	0.71192	0.85687	0.80917	1.0055	0.89174	1.15962	1.05871	0.95962	1.04219	0.89724	1.39449	0.78531	1.35962	0.62568	1.9743	1.17981	2.3321	0.84953	2.26054	0.66238	1.54678	0.42018
yw; +/UAS-CycGΔP;da-Gal4/+	97	2	1	0.49082	1.17579	0.49632	1.05857	0.40841	0.98165	0.56225	0.84063	0.59522	0.88275	0.69045	1.04026	0.77104	1.19959	0.96517	1.0018	0.95052	0.93953	1.3278	0.84796	1.293	0.69595	1.88089	1.27468	2.27282	0.97433	2.20323	0.77653	1.51644	0.46701
yw; +/UAS-CycGΔP;da-Gal4/+	97	2	2	0.4899	1.17797	0.49357	1.05871	0.41467	0.97981	0.55963	0.84403	0.59265	0.88623	0.68623	1.04219	0.77063	1.19999	0.96696	1.0055	0.95229	0.94311	1.3321	0.85137	1.29724	0.69908	1.88806	1.27889	2.27522	0.9743	2.20733	0.77247	1.52476	0.46788
yw; +/UAS-CycGΔP;da-Gal4/+	98	1	1	0.50181	1.25637	0.50364	1.13916	0.41207	1.06956	0.54027	0.91206	0.58423	0.94685	0.69411	1.10253	0.78752	1.24721	0.96334	1.03293	0.93953	0.96883	1.28201	0.83514	1.24721	0.66298	1.95049	1.17579	2.28381	0.81133	2.18308	0.62452	1.41021	0.44321
yw; +/UAS-CycGΔP;da-Gal4/+	98	1	2	0.50642	1.25687	0.50825	1.13761	0.40917	1.06972	0.54311	0.91008	0.58348	0.95412	0.69541	1.10458	0.79265	1.24953	0.96513	1.03669	0.94128	0.97247	1.28623	0.83852	1.2477	0.66421	1.94861	1.18164	2.2899	0.80733	2.19815	0.62568	1.40733	0.44036
yw; +/UAS-CycGΔP;da-Gal4/+	98	2	1	0.4835	1.22707	0.49082	1.10436	0.39009	1.02744	0.55859	0.88092	0.58789	0.92121	0.68313	1.08238	0.76554	1.24355	0.95052	1.03293	0.93403	0.967	1.31681	0.82415	1.26553	0.67946	1.9743	1.24172	2.3644	0.85345	2.23803	0.63917	1.45233	0.46335
yw; +/UAS-CycGΔP;da-Gal4/+	98	2	2	0.48807	1.23118	0.49541	1.10458	0.40183	1.02568	0.55412	0.87889	0.59082	0.92293	0.68807	1.0844	0.77063	1.24586	0.95962	1.03669	0.94128	0.96513	1.31926	0.82935	1.26788	0.68256	1.9688	1.2477	2.36696	0.8532	2.24219	0.64219	1.45504	0.46054
yw; +/UAS-CycGΔP;da-Gal4/+	99	1	1	0.70327	1.23989	0.69961	1.13	0.6117	1.0659	0.73441	0.91572	0.76737	0.94869	0.88275	1.08421	0.96883	1.22523	1.11718	1.01645	1.09154	0.95967	1.42853	0.81865	1.37541	0.66664	2.04023	1.13733	2.35707	0.79484	2.28198	0.62086	1.55306	0.44321
yw; +/UAS-CycGΔP;da-Gal4/+	99	1	2	0.70641	1.24219	0.70458	1.13027	0.61467	1.06238	0.7321	0.91375	0.7688	0.95229	0.8844	1.08806	0.9743	1.22935	1.12109	1.01467	1.10091	0.95596	1.43302	0.81834	1.37614	0.66421	2.04769	1.13944	2.36145	0.79816	2.28623	0.62201	1.55412	0.4422
yw; +/UAS-CycGΔP;da-Gal4/+	99	2	1	0.49998	1.16113	0.52013	1.04758	0.44687	0.97249	0.5824	0.84612	0.62086	0.89008	0.7051	1.04392	0.78202	1.20875	0.95967	1.01462	0.94502	0.95235	1.3223	0.85162	1.30032	0.70693	1.93401	1.30765	2.29114	0.97799	2.20872	0.76371	1.5146	0.50548
yw; +/UAS-CycGΔP;da-Gal4/+	99	2	2	0.50275	1.1688	0.52109	1.0532	0.4477	0.97247	0.58531	0.8477	0.62385	0.8899	0.71008	1.04953	0.77981	1.21283	0.96513	1.02018	0.95229	0.95412	1.3266	0.8532	1.30458	0.70458	1.94311	1.30641	2.29723	0.98164	2.20366	0.76513	1.52109	0.50458
yw; +/UAS-CycGΔP;da-Gal4/+	100	1	1	0.66115	1.15564	0.64833	1.04209	0.55492	0.97616	0.67946	0.82964	0.72159	0.86444	0.84246	0.99814	0.93037	1.14282	1.12267	0.93037	1.09703	0.87177	1.42853	0.73257	1.37175	0.5769	2.07686	1.07322	2.40103	0.70144	2.29846	0.52562	1.54208	0.35346
yw; +/UAS-CycGΔP;da-Gal4/+	100	1	2	0.65871	1.16146	0.65504	1.04219	0.55596	0.97614	0.6844	0.82752	0.72109	0.86605	0.84403	1.00366	0.93577	1.14678	1.12843	0.9321	1.10091	0.86972	1.43852	0.73394	1.37247	0.58348	2.07522	1.07889	2.40182	0.70825	2.30274	0.5266	1.54678	0.35229
yw; +/UAS-CycGΔP;da-Gal4/+	100	2	1	0.6062	1.23989	0.62269	1.11901	0.52745	1.04392	0.66481	0.90839	0.70327	0.95052	0.804	1.10436	0.88459	1.26003	1.06956	1.05674	1.05674	0.99264	1.41571	0.88642	1.37358	0.72159	1.99444	1.30765	2.37539	0.96883	2.30579	0.78569	1.59519	0.50364
yw; +/UAS-CycGΔP;da-Gal4/+	100	2	2	0.60366	1.24403	0.62385	1.12476	0.5266	1.04586	0.66972	0.91008	0.71008	0.95045	0.80917	1.10641	0.88623	1.25871	1.07339	1.05871	1.06238	0.99449	1.4165	0.8899	1.37797	0.72476	1.99448	1.31192	2.3798	0.96696	2.30641	0.78898	1.59632	0.50458
yw; +/UAS-CycGΔP;da-Gal4/+	101	1	1	0.67031	1.15015	0.67214	1.03476	0.58606	0.96334	0.72159	0.81865	0.76371	0.85528	0.85894	1.00546	0.94502	1.1593	1.10802	0.95418	1.08971	0.89741	1.45966	0.77836	1.41021	0.61902	2.05671	1.1648	2.39736	0.81865	2.30579	0.63001	1.60618	0.40291
yw; +/UAS-CycGΔP;da-Gal4/+	101	1	2	0.67155	1.15228	0.67706	1.03669	0.59082	0.96146	0.72476	0.82201	0.76146	0.86238	0.86421	1.0055	0.94311	1.15962	1.11192	0.95962	1.09357	0.89724	1.46421	0.78348	1.41283	0.62018	2.07155	1.16696	2.40182	0.82201	2.30824	0.63302	1.60549	0.40183
yw; +/UAS-CycGΔP;da-Gal4/+	101	2	1	0.52745	1.04392	0.53478	0.92854	0.47068	0.84979	0.60254	0.71975	0.641	0.76188	0.71792	0.91755	0.80217	1.08421	1.00729	0.87909	0.98898	0.81865	1.36992	0.72342	1.32596	0.56774	1.98712	1.16113	2.33876	0.79118	2.24352	0.6062	1.5146	0.36628
yw; +/UAS-CycGΔP;da-Gal4/+	101	2	2	0.53027	1.04586	0.53027	0.93027	0.46605	0.84953	0.60733	0.71742	0.64036	0.7688	0.71742	0.91926	0.80366	1.0844	1.00733	0.88256	0.98715	0.82201	1.37063	0.72476	1.32843	0.5688	1.98898	1.16329	2.34127	0.79632	2.24402	0.60366	1.51559	0.36513
yw; +/UAS-CycGΔP;da-Gal4/+	102	1	1	0.65749	1.19227	0.65199	1.07872	0.56591	1.01096	0.69045	0.86444	0.72891	0.90107	0.83514	1.04575	0.92854	1.18494	1.0952	0.97616	1.07506	0.91938	1.43768	0.78202	1.3864	0.62086	2.0329	1.14831	2.35341	0.78386	2.26184	0.59705	1.56772	0.39925
yw; +/UAS-CycGΔP;da-Gal4/+	102	1	2	0.65871	1.19265	0.65137	1.08073	0.56513	1.01284	0.6899	0.86605	0.7321	0.90091	0.83852	1.04219	0.93027	1.18531	1.0954	0.97797	1.07339	0.92109	1.44219	0.77981	1.38715	0.62568	2.03118	1.14861	2.35412	0.78164	2.26054	0.59632	1.57063	0.40366
yw; +/UAS-CycGΔP;da-Gal4/+	102	2	1	0.42123	1.02011	0.43588	0.90473	0.36079	0.83147	0.49998	0.69778	0.53661	0.73441	0.62086	0.89008	0.69595	1.04942	0.90107	0.85528	0.88275	0.79668	1.27285	0.69411	1.23073	0.53661	1.89921	1.10436	2.20506	0.72891	2.097	0.55309	1.4212	0.33881
[truncated: 417 more rows]
