# Supplementary material for: Cyclin G and the Polycomb Repressive complexes PRC1 and PR-DUB cooperate for developmental stability
Source: PLoS Genet. 2018 Jul 11;14(7):e1007498. doi: 10.1371/journal.pgen.1007498 (PMC6065198; doi:10.1371/journal.pgen.1007498)
Supplement: S5 Table — Wing centroid size fluctuating asymmetry was estimated with the FA10 index using the 15 landmarks as described previously [6]. See source data in S6 Table. Standard F-tests were used to compare FA values between genotypes. Df: degrees of freedom. (XLS) [file pgen.1007498.s007.xls]

## Sheet: Sheet1
S5 Table: Wing centroid size fluctuating asymmetry of flies expressing CycGΔP combined with different PcG or ETP mutant alleles.
Wing centroid size fluctuating asymmetry was estimated with the FA10 index using the 15 landmarks as described previously (6). See source data in S6 Table. Standard F-tests were used to compare FA values between genotypes. Df: degrees of freedom.
Genotype	FA	Df	F	p-value
+/daGal4	2.86696e-05	27.7149
+/da-Gal4; UAS-CycGΔP	0.000705318	28.9095
corto420/da-Gal4	1.04897e-05	19.4788	2.73311	0.0123
corto420/da-Gal4; UAS-CycGΔP	0.00104909	28.9758	1.4874	0.146
cortoL1/da-Gal4	1.73548e-05	25.7796	1	0.102
cortoL1/da-Gal4; UAS-CycGΔP	0.00150353	28.965	2.13171	0.023
Asx22P4/+; +/da-Gal4	2.31415e-05	28.3069	1.65445	0.287
Asx22P4/+; +/da-Gal4; UAS-CycGΔP	0.00136373	26.9401	1.93349	0.0426
AsxXF23/+; +/da-Gal4	1.85728e-05	27.6228	2.20611	0.13
AsxXF23/+; +/da-Gal4; UAS-CycGΔP	0.000368302	28.9348	1.91505	0.0429
caly1/+; +/da-Gal4	2.15179e-05	27.8541	1.77057	0.227
caly1/+; +/da-Gal4; UAS-CycGΔP	0.00258154	28.9651	3.66011	0.000406
caly2/+; +/da-Gal4	3.0268e-05	26.3083	2.05133	0.443
caly2/+; +/da-Gal4; UAS-CycGΔP	0.00201372	28.9521	2.85505	0.0031
E(z)63/da-Gal4	1.69513e-05	27.8584	2.88549	0.086
E(z)63/da-Gal4; UAS-CycGΔP	0.000987171	28.9554	1.39961	0.186
esc21/+; +/da-Gal4	1.20629e-05	26.9079	1.61599	0.0138
esc21/+; +/da-Gal4; UAS-CycGΔP	0.000713608	26.8195	1.01175	0.486
Pc1/da-Gal4	2.08217e-05	26.2609	1.14997	0.207
Pc1/da-Gal4; UAS-CycGΔP	0.00158942	29.9269	2.25348	0.0158
ph-d401ph-p602/+; +/da-Gal4	1.11252e-05	19.1637	1.98496	0.0176
ph-d401ph-p602/+; +/da-Gal4; UAS-CycGΔP	0.0015004	28.9498	2.12727	0.0233
ph-p410/+; +/da-Gal4	1.98229e-05	18.2911	1.06058	0.208
ph-p410/+; +/da-Gal4; UAS-CycGΔP	0.00262628	27.8843	3.72354	0.000372
Psc1/+; +/da-Gal4	1.37867e-05	27.0977	1.88975	0.0304
Psc1/+; +/da-Gal4; UAS-CycGΔP	0.000845088	28.8471	1.19816	0.315
Sce1/da-Gal4	1.66365e-05	23.2046	1.3143	0.0928
Sce1/da-Gal4; UAS-CycGΔP	0.00425081	28.9292	6.0268	3.15e-06
Sce33M2/da-Gal4	6.67927e-05	28.7122	1.58598	0.0144
Sce33M2/da-Gal4; UAS-CycGΔP	0.00167798	28.9684	2.37903	0.0114
SceKO4/da-Gal4	1.83158e-05	26.399	6.36744	0.126
SceKO4/da-Gal4; UAS-CycGΔP	0.00282171	29.9687	4.00062	0.000172
ScmD1/da-Gal4	2.2245e-05	28.2225	1.74607	0.253
ScmD1/da-Gal4; UAS-CycGΔP	0.00277204	28.9594	3.93019	0.000215
