# Supplementary material for: Cyclin G and the Polycomb Repressive complexes PRC1 and PR-DUB cooperate for developmental stability
Source: PLoS Genet. 2018 Jul 11;14(7):e1007498. doi: 10.1371/journal.pgen.1007498 (PMC6065198; doi:10.1371/journal.pgen.1007498)
Supplement: S6 Table — Coordinates of the 15 landmarks of left (side 1) and right (side 2) wings. Each wing was measured twice (sessions 1 and 2). (XLS) [file pgen.1007498.s008.xls]

## Sheet: Tableau pour R
S6 Table: Source data for S5 Table.
Coordinates of the 15 landmarks of left (side 1) and right (side 2) wings. Each wings were measured twice (sessions 1 and 2).
Genotype	Individual	Side	Session	x1	y1	x2	y2	x3	y3	x4	y4	x5	y5	x6	y6	x7	y7	x8	y8	x9	y9	x10	y10	x11	y11	x12	y12	x13	y13	x14	y14	x15	y15
+/da-Gal4	1	1	1	0.39598	1.11496	0.40145	0.97992	0.30839	0.88685	0.41788	0.73722	0.4708	0.77737	0.58759	0.93612	0.71897	1.11496	0.90328	0.86861	0.87956	0.80474	1.27372	0.65693	1.20255	0.48905	2.02554	1.06934	2.3978	0.6843	2.30656	0.49817	1.45072	0.1989
+/da-Gal4	1	1	2	0.39344	1.11475	0.3989	0.97814	0.30418	0.88524	0.41894	0.7377	0.46994	0.77777	0.58834	0.93442	0.71766	1.11293	0.89981	0.86703	0.87795	0.80327	1.26958	0.65391	1.19854	0.48998	2.01821	1.06739	2.39162	0.6867	2.30054	0.49726	1.44808	0.19854
+/da-Gal4	1	2	1	0.34488	1.07116	0.38138	0.93795	0.31934	0.82846	0.46532	0.70255	0.49999	0.75364	0.58759	0.94342	0.66605	1.14963	0.89415	0.94707	0.8905	0.88138	1.31751	0.83576	1.31386	0.65328	1.9635	1.427	2.41422	1.13503	2.36678	0.92883	1.60583	0.43795
+/da-Gal4	1	2	2	0.34244	1.06921	0.37704	0.93078	0.31693	0.82695	0.46083	0.69945	0.49726	0.75409	0.58834	0.94171	0.66848	1.14571	0.89253	0.94535	0.88524	0.87613	1.31511	0.83424	1.31147	0.64845	1.96174	1.4244	2.40619	1.13296	2.36247	0.92714	1.60837	0.42805
+/da-Gal4	2	1	1	0.53467	1.43795	0.52007	1.29926	0.40328	1.2281	0.50729	1.05109	0.55839	1.08576	0.70802	1.23174	0.85948	1.39233	0.99817	1.12226	0.96532	1.06021	1.36131	0.84306	1.28284	0.67335	2.17882	1.14415	2.49269	0.6916	2.36678	0.52189	1.47262	0.36496
+/da-Gal4	2	1	2	0.53187	1.43169	0.51548	1.2969	0.40255	1.22404	0.50637	1.051	0.55737	1.08743	0.70673	1.2295	0.85428	1.38979	0.99271	1.11839	0.96357	1.0601	1.35883	0.84335	1.28051	0.67395	2.17668	1.14207	2.48633	0.69034	2.36429	0.52276	1.46994	0.36247
+/da-Gal4	2	2	1	0.43795	1.11496	0.4489	0.97627	0.35766	0.88138	0.49452	0.73357	0.53832	0.77919	0.65328	0.94707	0.77189	1.13868	0.96532	0.90328	0.94342	0.83941	1.35766	0.71532	1.32299	0.54379	2.11495	1.1697	2.51459	0.79379	2.42152	0.59306	1.59306	0.26824
+/da-Gal4	2	2	2	0.43715	1.11293	0.44626	0.97267	0.35701	0.87795	0.48816	0.73041	0.54098	0.77777	0.65027	0.94535	0.77049	1.13296	0.96174	0.90163	0.94353	0.83788	1.35519	0.7122	1.32058	0.54098	2.10746	1.16575	2.50819	0.79234	2.4153	0.59016	1.59016	0.26593
+/da-Gal4	3	1	1	0.39233	1.24999	0.38868	1.11131	0.29197	1.01824	0.41058	0.85948	0.46532	0.89598	0.58394	1.05839	0.7281	1.24087	0.88685	0.97992	0.86496	0.91788	1.27007	0.75364	1.21715	0.57299	2.03466	1.16058	2.41057	0.75912	2.31386	0.56569	1.44525	0.28832
+/da-Gal4	3	1	2	0.38979	1.24954	0.38433	1.10928	0.29143	1.01821	0.40983	0.85792	0.45901	0.89617	0.58652	1.05646	0.72677	1.23497	0.88706	0.97814	0.86338	0.91803	1.26593	0.75227	1.21493	0.57194	2.02914	1.16029	2.40801	0.75774	2.30783	0.56648	1.44626	0.28779
+/da-Gal4	3	2	1	0.53467	1.23357	0.53649	1.08758	0.43613	0.99999	0.55656	0.83758	0.60766	0.87956	0.73904	1.03831	0.86861	1.2208	1.03466	0.95985	1.01642	0.89963	1.40145	0.73904	1.34306	0.56386	2.1843	1.1405	2.54561	0.74452	2.44707	0.54926	1.58576	0.27372
+/da-Gal4	3	2	2	0.53187	1.2295	0.53005	1.08925	0.43533	0.99817	0.55373	0.83788	0.60655	0.87978	0.74134	1.03825	0.86703	1.2204	1.02914	0.95628	1.00728	0.89617	1.40255	0.73406	1.34061	0.56284	2.18397	1.13661	2.5428	0.74134	2.44444	0.54826	1.58469	0.2714
+/da-Gal4	4	1	1	0.58759	1.26094	0.56934	1.11678	0.45802	1.04196	0.56021	0.87043	0.61496	0.9051	0.75547	1.05291	0.90875	1.2135	1.05474	0.94342	1.02372	0.88503	1.41423	0.67518	1.33758	0.50182	2.21897	0.98722	2.52736	0.54379	2.4124	0.36678	1.52919	0.1916
+/da-Gal4	4	1	2	0.58287	1.255	0.56284	1.12021	0.45719	1.04189	0.55373	0.86885	0.61202	0.90346	0.75774	1.05282	0.90892	1.21311	1.051	0.94353	1.02367	0.88342	1.41165	0.67577	1.33151	0.50455	2.21675	0.98542	2.52276	0.54098	2.40983	0.36612	1.52823	0.19307
+/da-Gal4	4	2	1	0.59671	1.33211	0.57116	1.19525	0.45437	1.1332	0.54014	0.9562	0.59853	0.98539	0.75729	1.11313	0.9197	1.26094	1.02919	0.98357	0.99452	0.93248	1.35583	0.6916	1.25182	0.54196	2.20437	0.9124	2.45072	0.44525	2.32298	0.29014	1.42882	0.2062
+/da-Gal4	4	2	2	0.59744	1.32969	0.57012	1.19489	0.45355	1.13114	0.53734	0.95446	0.59562	0.98178	0.75956	1.10928	0.91621	1.25683	1.0255	0.98178	0.99089	0.93078	1.36065	0.68852	1.24954	0.53551	2.20218	0.91074	2.44444	0.44444	2.32058	0.28961	1.42805	0.20582
+/da-Gal4	5	1	1	0.51094	1.32116	0.50182	1.17883	0.40693	1.09306	0.50182	0.9343	0.56021	0.96715	0.70072	1.11861	0.83941	1.28831	0.98357	1.02007	0.95437	0.96167	1.35766	0.76824	1.28101	0.60036	2.177	1.10766	2.51276	0.68795	2.3978	0.49817	1.48722	0.29379
+/da-Gal4	5	1	2	0.51183	1.31876	0.50091	1.17668	0.40072	1.09289	0.50273	0.92896	0.55555	0.96357	0.69945	1.11475	0.83242	1.28597	0.98542	1.01821	0.94899	0.96174	1.35519	0.76502	1.28051	0.59927	2.17668	1.10564	2.50637	0.6867	2.39526	0.49908	1.48816	0.29143
+/da-Gal4	5	2	1	0.4416	0.93248	0.49087	0.79561	0.427	0.67883	0.58576	0.56934	0.62591	0.62226	0.6916	0.81386	0.75547	1.02554	0.99999	0.83941	0.99634	0.77007	1.44525	0.75182	1.45255	0.56569	2.08758	1.3832	2.54379	1.12408	2.50911	0.89963	1.76459	0.36496
+/da-Gal4	5	2	2	0.43715	0.93078	0.4918	0.79599	0.4244	0.67941	0.58105	0.57012	0.6193	0.62477	0.69034	0.81602	0.75591	1.02914	0.99635	0.83788	0.99089	0.76867	1.44262	0.75227	1.44626	0.56648	2.08561	1.38069	2.53916	1.12204	2.50273	0.89981	1.76138	0.36429
+/da-Gal4	6	1	1	0.65145	1.34306	0.62591	1.20255	0.51459	1.13503	0.60766	0.95985	0.6624	0.98904	0.81569	1.12773	0.97262	1.27737	1.10948	1.00547	1.07846	0.95072	1.44525	0.74269	1.36313	0.57299	2.25729	1.01459	2.54926	0.57481	2.4197	0.3978	1.55839	0.25182
+/da-Gal4	6	1	2	0.65027	1.33879	0.6193	1.20218	0.51001	1.13296	0.60473	0.96174	0.66302	0.98724	0.8142	1.12568	0.96903	1.27686	1.10928	1.00546	1.07468	0.94535	1.43897	0.74316	1.36429	0.57377	2.255	1.01275	2.54462	0.57194	2.42076	0.39708	1.55555	0.25318
+/da-Gal4	6	2	1	0.50912	1.40875	0.49634	1.27189	0.39415	1.19525	0.50547	1.02737	0.55839	1.06386	0.6989	1.2135	0.83029	1.37408	0.97992	1.11861	0.95437	1.05839	1.35583	0.87408	1.28284	0.70072	2.14415	1.2135	2.45802	0.80839	2.3613	0.62956	1.49452	0.4051
+/da-Gal4	6	2	2	0.50819	1.40619	0.49544	1.26775	0.39708	1.19307	0.49908	1.02732	0.55373	1.06193	0.69945	1.21129	0.82695	1.37158	0.97996	1.11839	0.95264	1.05828	1.35336	0.87067	1.28051	0.69945	2.13843	1.20947	2.45355	0.80692	2.35519	0.62841	1.49362	0.40255
+/da-Gal4	7	1	1	0.50364	1.13503	0.52007	0.99634	0.427	0.90145	0.56751	0.75182	0.61313	0.80291	0.7281	0.9781	0.83211	1.17335	1.02554	0.9416	1.01277	0.87773	1.40875	0.77554	1.37591	0.59306	2.14598	1.26824	2.55838	0.90875	2.48174	0.70072	1.66605	0.32116
+/da-Gal4	7	1	2	0.50273	1.13296	0.52094	0.99635	0.42076	0.89981	0.56648	0.75045	0.61202	0.79963	0.71766	0.97996	0.82695	1.16939	1.02367	0.94353	1.01092	0.87613	1.40619	0.77413	1.37522	0.59198	2.14389	1.26775	2.55555	0.90528	2.47358	0.70127	1.66302	0.3224
+/da-Gal4	7	2	1	0.39233	0.99087	0.41788	0.85401	0.33029	0.75364	0.47992	0.61678	0.52189	0.66605	0.62956	0.84853	0.7208	1.05109	0.927	0.82846	0.9197	0.76277	1.35583	0.6843	1.32481	0.49269	2.05656	1.22627	2.46714	0.90328	2.40875	0.6916	1.62226	0.24634
+/da-Gal4	7	2	2	0.38979	0.98907	0.41347	0.85428	0.32969	0.75409	0.4754	0.61748	0.52276	0.66848	0.62841	0.85063	0.71766	1.04735	0.92349	0.82695	0.91985	0.7632	1.35336	0.68123	1.32058	0.4918	2.04735	1.22222	2.46265	0.89981	2.40619	0.69216	1.61384	0.24408
+/da-Gal4	8	1	1	0.56386	1.4051	0.55291	1.26824	0.44707	1.19707	0.54926	1.02919	0.60401	1.06569	0.74634	1.21167	0.88321	1.37591	1.02919	1.11496	1.00182	1.05656	1.37408	0.87043	1.31204	0.70255	2.13868	1.2208	2.48904	0.81021	2.38868	0.62226	1.51642	0.41058
+/da-Gal4	8	1	2	0.55919	1.40437	0.54826	1.26775	0.44808	1.19307	0.54644	1.02732	0.60655	1.06375	0.74681	1.20947	0.88888	1.37522	1.02367	1.11475	0.99453	1.05282	1.3734	0.87067	1.30965	0.70127	2.13843	1.21857	2.48451	0.80692	2.38433	0.62295	1.50819	0.40619
+/da-Gal4	8	2	1	0.32116	1.05109	0.35766	0.92153	0.27919	0.81204	0.427	0.69525	0.46715	0.74817	0.55291	0.92883	0.63321	1.13685	0.85218	0.9343	0.84671	0.86678	1.26277	0.81569	1.24452	0.63868	1.86861	1.3978	2.33211	1.11496	2.28466	0.89415	1.53284	0.42335
+/da-Gal4	8	2	2	0.31693	1.051	0.35154	0.91803	0.27504	0.81056	0.42805	0.69398	0.4663	0.74681	0.55009	0.93078	0.62477	1.13114	0.84881	0.93078	0.84335	0.86338	1.255	0.8142	1.23861	0.6357	1.86885	1.39526	2.32786	1.10928	2.28233	0.89253	1.53005	0.41894
+/da-Gal4	9	1	1	0.43248	1.10036	0.45437	0.96167	0.36131	0.86678	0.50912	0.72992	0.55839	0.77189	0.6551	0.9489	0.75912	1.14415	0.96167	0.92335	0.94707	0.85766	1.38138	0.76824	1.35948	0.58029	2.05839	1.29196	2.47992	0.9489	2.40875	0.74087	1.63503	0.33941
+/da-Gal4	9	1	2	0.42622	1.09289	0.44808	0.9581	0.36065	0.86338	0.50637	0.72495	0.55191	0.77049	0.65209	0.95081	0.75409	1.14025	0.96357	0.92349	0.94899	0.8561	1.37704	0.76684	1.35883	0.57741	2.05282	1.28415	2.47723	0.94899	2.40437	0.73952	1.63205	0.33697
+/da-Gal4	9	2	1	0.52737	1.21897	0.53467	1.07846	0.43795	0.98539	0.56934	0.83211	0.61313	0.87408	0.73357	1.04379	0.86131	1.22445	1.02737	0.97992	1.00912	0.9197	1.4343	0.77554	1.36131	0.60583	2.16605	1.21532	2.56021	0.83211	2.46897	0.63138	1.62226	0.31569
+/da-Gal4	9	2	2	0.52641	1.21675	0.53187	1.07468	0.4408	0.9836	0.5683	0.8306	0.61202	0.87795	0.73588	1.04007	0.85974	1.22222	1.02914	0.97996	1.0091	0.91438	1.42805	0.77777	1.36429	0.60291	2.16939	1.21311	2.55373	0.83242	2.4663	0.63205	1.62295	0.31876
+/da-Gal4	10	1	1	0.49269	1.02737	0.52007	0.89233	0.44342	0.78831	0.59488	0.65693	0.63868	0.70985	0.74087	0.89233	0.82299	1.10036	1.03831	0.8905	1.02737	0.82481	1.44342	0.75547	1.42518	0.57299	2.12043	1.30839	2.53831	1.00547	2.48357	0.80291	1.73174	0.34488
+/da-Gal4	10	1	2	0.4918	1.02185	0.52094	0.88524	0.43897	0.7887	0.59562	0.65755	0.63752	0.70856	0.73588	0.89253	0.81967	1.09471	1.03642	0.88706	1.0255	0.81967	1.4408	0.75591	1.42076	0.57012	2.12204	1.30783	2.53369	1.00364	2.48269	0.79963	1.73041	0.34426
+/da-Gal4	10	2	1	0.47262	1.09123	0.49087	0.95255	0.39415	0.85583	0.53284	0.7135	0.58211	0.75912	0.68795	0.93248	0.80291	1.12956	0.99634	0.89598	0.97992	0.83029	1.37955	0.72992	1.34488	0.55109	2.07663	1.21897	2.46167	0.8978	2.40145	0.70072	1.61496	0.30291
+/da-Gal4	10	2	2	0.47176	1.08561	0.48451	0.95081	0.39526	0.85428	0.53187	0.71584	0.57923	0.76138	0.68852	0.92896	0.79963	1.12932	0.99271	0.89617	0.97814	0.82877	1.37522	0.73224	1.34061	0.55191	2.07103	1.21857	2.45719	0.89799	2.39526	0.70127	1.6102	0.29872
+/da-Gal4	11	1	1	0.50364	1.26824	0.47445	1.13138	0.36861	1.06204	0.44525	0.87956	0.50912	0.9124	0.66605	1.05109	0.82846	1.2062	0.9562	0.92335	0.9197	0.86496	1.30109	0.63321	1.20985	0.46897	2.1332	0.90328	2.42882	0.44707	2.30839	0.27919	1.3978	0.14416
+/da-Gal4	11	1	2	0.50637	1.26593	0.47905	1.1275	0.36429	1.06193	0.44262	0.8816	0.50637	0.91256	0.6703	1.04918	0.82513	1.20218	0.95446	0.92167	0.91621	0.86703	1.29872	0.63387	1.204	0.47176	2.12932	0.90163	2.4244	0.44808	2.30054	0.27686	1.39708	0.14025
+/da-Gal4	11	2	1	0.33029	0.9124	0.37956	0.77554	0.32116	0.65875	0.48175	0.54561	0.51824	0.60401	0.58759	0.80656	0.64233	1.02919	0.90328	0.84671	0.89963	0.77737	1.35766	0.77737	1.36496	0.58211	1.9416	1.4416	2.40693	1.20802	2.38685	0.98175	1.677	0.39415
+/da-Gal4	11	2	2	0.32604	0.90528	0.37522	0.77413	0.3224	0.65573	0.48451	0.5428	0.5173	0.60473	0.58652	0.8051	0.63934	1.02367	0.90163	0.84517	0.89799	0.77413	1.35701	0.77413	1.36429	0.57923	1.93806	1.4408	2.40437	1.20036	2.38433	0.97996	1.67213	0.39162
+/da-Gal4	12	1	1	0.34671	1.34671	0.34306	1.20437	0.2427	1.11861	0.34671	0.96167	0.39598	1.00182	0.52919	1.1551	0.66605	1.32664	0.83029	1.06934	0.80291	1.00912	1.19707	0.83576	1.13868	0.65875	1.97627	1.21715	2.33393	0.81021	2.23174	0.61861	1.36496	0.36496
+/da-Gal4	12	1	2	0.34608	1.34061	0.34061	1.19854	0.24043	1.11839	0.34426	0.95992	0.39344	0.99817	0.52459	1.15118	0.66302	1.3224	0.82695	1.06739	0.79963	1.00364	1.19854	0.83242	1.13843	0.65573	1.97632	1.21311	2.33151	0.80692	2.22768	0.61748	1.36247	0.36612
+/da-Gal4	12	2	1	0.50912	1.05839	0.52189	0.91605	0.43978	0.81934	0.56204	0.67153	0.60401	0.71897	0.71167	0.88868	0.82664	1.07299	1.01642	0.84123	0.99452	0.77737	1.42518	0.6551	1.37043	0.47627	2.14963	1.12226	2.54744	0.75912	2.46349	0.56934	1.6259	0.20985
+/da-Gal4	12	2	2	0.50637	1.05282	0.5173	0.91438	0.43533	0.81785	0.55555	0.67395	0.60655	0.71766	0.71402	0.88524	0.82695	1.07103	1.01639	0.8397	0.99817	0.77595	1.4244	0.65391	1.37158	0.4754	2.14936	1.12386	2.54098	0.76138	2.45901	0.56648	1.62112	0.20582
+/da-Gal4	13	1	1	0.4781	1.35218	0.4416	1.21532	0.32664	1.16058	0.39963	0.97262	0.46167	0.99999	0.62956	1.12773	0.79014	1.27189	0.89963	0.98539	0.86496	0.93248	1.23539	0.67883	1.1332	0.51642	2.07298	0.90693	2.33941	0.44342	2.19707	0.26277	1.29926	0.18613
+/da-Gal4	13	1	2	0.47723	1.35336	0.4408	1.21675	0.3224	1.15846	0.40072	0.97632	0.46265	1.00364	0.62841	1.12568	0.79234	1.2714	0.89799	0.98542	0.8652	0.93078	1.23132	0.67941	1.13114	0.51548	2.06557	0.90528	2.32969	0.43897	2.19489	0.25865	1.29508	0.18579
+/da-Gal4	13	2	1	0.41605	1.04926	0.4489	0.91058	0.37956	0.80291	0.53102	0.67883	0.56934	0.72992	0.6624	0.9197	0.73722	1.12408	0.95985	0.9197	0.95437	0.85218	1.39415	0.80291	1.3905	0.61861	2.02554	1.40145	2.47992	1.12773	2.44342	0.91058	1.70437	0.4051
+/da-Gal4	13	2	2	0.40801	1.04553	0.44444	0.9071	0.37704	0.80327	0.53187	0.67759	0.56466	0.73041	0.65209	0.91985	0.73406	1.12204	0.9581	0.91985	0.95081	0.85063	1.39162	0.80327	1.39162	0.61566	2.02367	1.40072	2.4754	1.12386	2.43533	0.9071	1.69581	0.40437
+/da-Gal4	14	1	1	0.43248	1.40328	0.43248	1.25912	0.33029	1.17335	0.45072	1.01094	0.50364	1.05474	0.63321	1.21897	0.75364	1.39233	0.92883	1.14233	0.9051	1.08211	1.31934	0.92518	1.26094	0.74087	2.07116	1.33941	2.44525	0.93795	2.35401	0.74999	1.48904	0.45437
+/da-Gal4	14	1	2	0.43351	1.3989	0.43351	1.25865	0.33151	1.17304	0.45719	1.0091	0.50455	1.05646	0.63752	1.21675	0.75227	1.39162	0.92714	1.14389	0.90346	1.08561	1.31511	0.92531	1.26047	0.73952	2.06739	1.33879	2.43897	0.93624	2.34426	0.74863	1.48816	0.45537
+/da-Gal4	14	2	1	0.41788	1.02007	0.45255	0.88503	0.37956	0.77189	0.53832	0.64598	0.58029	0.70437	0.66423	0.89415	0.73722	1.09671	0.9635	0.89598	0.9562	0.83211	1.38685	0.78102	1.37591	0.59671	2.05109	1.37043	2.49452	1.07299	2.45255	0.87043	1.6989	0.37408
+/da-Gal4	14	2	2	0.41894	1.01821	0.45173	0.88342	0.38069	0.77049	0.53551	0.64845	0.57741	0.70491	0.65391	0.89435	0.73588	1.09653	0.96174	0.89617	0.95628	0.8306	1.38433	0.78142	1.37522	0.5938	2.03825	1.36612	2.48998	1.07103	2.4499	0.87249	1.69398	0.37522
+/da-Gal4	15	1	1	0.47445	1.35948	0.44342	1.21897	0.33211	1.15875	0.41605	0.9781	0.47627	1.01094	0.63868	1.14415	0.79744	1.29196	0.91788	1.01824	0.88138	0.95802	1.24087	0.74269	1.16058	0.57481	2.08576	0.99999	2.36495	0.55109	2.23904	0.37773	1.34123	0.25547
+/da-Gal4	15	1	2	0.46812	1.35519	0.4408	1.2204	0.32969	1.15664	0.41347	0.97814	0.47358	1.0091	0.63205	1.14207	0.79417	1.29143	0.91621	1.01457	0.87978	0.95446	1.24043	0.73952	1.153	0.57194	2.08014	1	2.36065	0.54826	2.23132	0.37704	1.33879	0.25865
+/da-Gal4	15	2	1	0.36678	0.90693	0.4197	0.77737	0.36131	0.66058	0.53467	0.55291	0.56204	0.61131	0.62773	0.81386	0.67883	1.02737	0.93795	0.85583	0.93065	0.78831	1.37591	0.80291	1.39598	0.61131	1.9489	1.4708	2.427	1.24269	2.4124	1.03466	1.72262	0.43613
+/da-Gal4	15	2	2	0.36065	0.90346	0.42258	0.77413	0.35883	0.65755	0.53187	0.55555	0.55737	0.6102	0.62659	0.81238	0.67759	1.02732	0.93442	0.85428	0.93078	0.78688	1.36976	0.80145	1.39162	0.6102	1.94535	1.46812	2.42076	1.24225	2.40801	1.03096	1.71766	0.43351
+/da-Gal4	16	1	1	0.57664	1.32846	0.54561	1.1916	0.43065	1.12408	0.52007	0.9343	0.58576	0.96897	0.74634	1.10218	0.90693	1.25547	1.02189	0.9708	0.98722	0.91605	1.38685	0.67153	1.29561	0.49999	2.22262	0.927	2.50547	0.4635	2.37955	0.29197	1.46715	0.17518
+/da-Gal4	16	1	2	0.57741	1.32422	0.54644	1.18761	0.42805	1.12204	0.51912	0.93078	0.58105	0.96539	0.74681	1.10018	0.90892	1.25318	1.02003	0.97085	0.98542	0.91438	1.38615	0.6703	1.29143	0.49726	2.21675	0.92714	2.49908	0.46265	2.37704	0.28961	1.46265	0.17668
+/da-Gal4	16	2	1	0.42153	1.06751	0.43613	0.927	0.34671	0.82299	0.49269	0.68065	0.53832	0.72992	0.64963	0.90875	0.74817	1.10766	0.9562	0.87591	0.93795	0.80656	1.39415	0.70985	1.35036	0.51642	2.08576	1.22445	2.50729	0.87591	2.4416	0.6697	1.61496	0.26277
+/da-Gal4	16	2	2	0.41894	1.06375	0.43533	0.92531	0.34608	0.82149	0.4918	0.67577	0.53551	0.72859	0.65027	0.9071	0.75227	1.10564	0.95264	0.87431	0.93806	0.8051	1.38979	0.70856	1.34972	0.51183	2.08378	1.22222	2.50637	0.87249	2.43897	0.66848	1.60837	0.26229
+/da-Gal4	17	1	1	0.34671	1.33028	0.32481	1.19342	0.21897	1.12043	0.31386	0.95072	0.36678	0.97992	0.51824	1.12773	0.66605	1.29196	0.80291	1.02007	0.77189	0.95985	1.15145	0.76094	1.08393	0.58029	1.95437	1.06569	2.25182	0.63503	2.14233	0.4562	1.26824	0.27554
+/da-Gal4	17	1	2	0.34608	1.33151	0.32969	1.19489	0.21857	1.12021	0.31693	0.94899	0.36794	0.97814	0.51183	1.12386	0.66666	1.28961	0.80145	1.02003	0.77049	0.95992	1.153	0.75956	1.08014	0.58105	1.94899	1.06193	2.24954	0.6357	2.14025	0.45719	1.26411	0.27504
+/da-Gal4	17	2	1	0.50547	1.34123	0.47992	1.2062	0.37773	1.1332	0.47445	0.95985	0.53102	0.99452	0.677	1.1405	0.82664	1.30291	0.9635	1.03102	0.9343	0.97445	1.32664	0.76642	1.25912	0.58576	2.12043	1.07299	2.42152	0.64233	2.30656	0.45985	1.42882	0.29561
+/da-Gal4	17	2	2	0.50091	1.33333	0.48087	1.20218	0.37887	1.13114	0.4754	0.95992	0.53005	0.99271	0.67941	1.13843	0.82695	1.30054	0.95992	1.03096	0.93442	0.97449	1.32422	0.76502	1.255	0.58469	2.11293	1.07103	2.41712	0.64116	2.30054	0.45901	1.42987	0.29143
+/da-Gal4	18	1	1	0.46532	1.2062	0.45437	1.06751	0.35036	0.98722	0.4635	0.82481	0.51459	0.86496	0.64233	1.01094	0.77919	1.18247	0.93612	0.927	0.9124	0.86678	1.31934	0.69342	1.26094	0.51642	2.05291	1.08758	2.43977	0.68613	2.33758	0.48722	1.47445	0.22445
+/da-Gal4	18	1	2	0.46083	1.20218	0.45173	1.06375	0.34972	0.9836	0.46083	0.82513	0.51366	0.85974	0.64298	1.01092	0.78142	1.18214	0.93442	0.92896	0.91074	0.8652	1.32058	0.69034	1.255	0.51548	2.05464	1.08196	2.43351	0.68488	2.33333	0.48998	1.4754	0.21675
+/da-Gal4	18	2	1	0.25364	0.9197	0.29197	0.78467	0.2354	0.677	0.40328	0.56751	0.42883	0.62226	0.49999	0.81386	0.55839	1.02372	0.79744	0.83941	0.79744	0.77007	1.24087	0.75912	1.24999	0.57116	1.81386	1.39233	2.28284	1.14963	2.25547	0.927	1.55656	0.37591
+/da-Gal4	18	2	2	0.25318	0.91803	0.29326	0.78324	0.23315	0.67759	0.40255	0.5683	0.42805	0.62477	0.49908	0.81238	0.56102	1.02003	0.79599	0.83606	0.79781	0.76684	1.23679	0.75774	1.24772	0.57194	1.81056	1.38979	2.28051	1.14936	2.25318	0.92531	1.55009	0.37704
+/da-Gal4	19	1	1	0.38138	1.02554	0.41423	0.88685	0.34488	0.77372	0.51094	0.6551	0.54561	0.70985	0.62773	0.90328	0.70802	1.12043	0.94525	0.92518	0.9416	0.85948	1.37043	0.82481	1.37408	0.62773	1.99634	1.44707	2.47627	1.177	2.44525	0.9562	1.68612	0.42153
+/da-Gal4	19	1	2	0.37887	1.02367	0.41347	0.88888	0.34244	0.77231	0.51001	0.65755	0.54098	0.71038	0.62112	0.90163	0.70127	1.11657	0.93989	0.92167	0.93989	0.85245	1.36976	0.82331	1.36976	0.63205	1.99635	1.44444	2.47176	1.17486	2.44444	0.9581	1.68306	0.42076
+/da-Gal4	19	2	1	0.47262	1.28466	0.4562	1.14415	0.35401	1.06386	0.46167	0.89415	0.51459	0.93612	0.65328	1.08211	0.81386	1.25547	0.9562	0.98357	0.92335	0.92518	1.32299	0.73357	1.24452	0.55109	2.1332	1.08576	2.47992	0.65875	2.36678	0.46167	1.45072	0.24817
+/da-Gal4	19	2	2	0.46994	1.28415	0.45355	1.14389	0.35336	1.06193	0.45901	0.89435	0.51366	0.93442	0.65209	1.08196	0.79963	1.24954	0.9581	0.9836	0.92531	0.92167	1.3224	0.73041	1.24408	0.55373	2.13661	1.08196	2.47723	0.65391	2.37158	0.46083	1.44808	0.24772
+/da-Gal4	20	1	1	0.42518	1.38685	0.41788	1.25182	0.31386	1.16423	0.42335	0.99634	0.47992	1.03649	0.62591	1.19707	0.75912	1.37043	0.9343	1.10583	0.90693	1.04379	1.31751	0.86496	1.25547	0.68248	2.10036	1.24817	2.45802	0.84123	2.34853	0.64415	1.45802	0.39233
+/da-Gal4	20	1	2	0.4244	1.38797	0.41347	1.24772	0.31147	1.16211	0.42258	0.99635	0.47905	1.03642	0.6193	1.19489	0.75591	1.36612	0.9326	1.10382	0.90528	1.04007	1.31511	0.86156	1.24772	0.67941	2.09836	1.24408	2.45355	0.83788	2.34426	0.64298	1.45537	0.39162
+/da-Gal4	20	2	1	0.36313	1.00729	0.39963	0.87043	0.33941	0.75364	0.49087	0.63138	0.53284	0.68977	0.61313	0.88685	0.68248	1.09488	0.9124	0.89233	0.90328	0.82664	1.37591	0.79014	1.36678	0.59853	1.99999	1.40875	2.45802	1.12956	2.41605	0.91605	1.67517	0.38868
+/da-Gal4	20	2	2	0.36429	1.00546	0.40255	0.87067	0.33697	0.75409	0.48633	0.63023	0.52641	0.69034	0.6102	0.88524	0.6867	1.09471	0.91074	0.89435	0.90346	0.82513	1.37158	0.79234	1.36794	0.59744	1.99453	1.40801	2.45355	1.1275	2.41347	0.91438	1.67213	0.38615
+/da-Gal4	21	1	1	0.42883	1.24634	0.42518	1.11131	0.33576	1.02189	0.45985	0.87226	0.50547	0.91423	0.60948	1.07664	0.74999	1.26094	0.92518	1.02372	0.90328	0.95985	1.33576	0.82481	1.29926	0.63686	2.05291	1.26824	2.44342	0.90875	2.36313	0.71167	1.54196	0.37226
+/da-Gal4	21	1	2	0.4244	1.24408	0.4244	1.10564	0.32969	1.02003	0.45901	0.87067	0.50455	0.91438	0.62112	1.0765	0.74316	1.25683	0.92349	1.02003	0.90528	0.95628	1.33151	0.82331	1.29508	0.63387	2.04735	1.26411	2.4408	0.90346	2.35883	0.70856	1.53734	0.37158
+/da-Gal4	21	2	1	0.45985	1.30656	0.43795	1.17518	0.33759	1.09853	0.44525	0.93065	0.49634	0.9635	0.6405	1.11131	0.77737	1.27554	0.9197	1.01642	0.89598	0.95437	1.29926	0.76277	1.2281	0.58759	2.06933	1.10036	2.4124	0.69707	2.30109	0.50912	1.4489	0.28284
+/da-Gal4	21	2	2	0.46083	1.30236	0.4408	1.17122	0.33697	1.09653	0.44808	0.92714	0.50091	0.96357	0.63934	1.10928	0.77595	1.2714	0.91803	1.01275	0.89253	0.95446	1.29326	0.75956	1.22586	0.58469	2.07103	1.09653	2.40801	0.69398	2.2969	0.50273	1.4499	0.27686
+/da-Gal4	22	1	1	0.39598	1.12043	0.3978	0.98357	0.29379	0.90145	0.40693	0.7354	0.45985	0.77554	0.59306	0.9343	0.72445	1.10583	0.87956	0.84853	0.85766	0.78649	1.25547	0.61678	1.18247	0.4416	2.01277	1.00364	2.38138	0.60948	2.28101	0.40875	1.40328	0.13503
+/da-Gal4	22	1	2	0.39708	1.12204	0.39708	0.97996	0.28597	0.89799	0.40072	0.73952	0.45355	0.77959	0.59016	0.9326	0.71948	1.10564	0.87795	0.84881	0.8561	0.78506	1.25318	0.61748	1.18032	0.44444	2.01092	1.00182	2.37704	0.60837	2.27686	0.40983	1.40437	0.13479
+/da-Gal4	22	2	1	0.52737	1.37591	0.51277	1.23539	0.4124	1.16058	0.50912	0.98904	0.56386	1.02554	0.70985	1.177	0.85218	1.33941	0.99999	1.07116	0.97445	1.01094	1.35583	0.81204	1.28284	0.63686	2.12955	1.15328	2.46897	0.73175	2.35766	0.53649	1.48174	0.32299
+/da-Gal4	22	2	2	0.52459	1.37522	0.51183	1.23497	0.40801	1.16029	0.50637	0.99089	0.56102	1.0255	0.70673	1.17486	0.84881	1.33879	0.99817	1.07103	0.97085	1.01092	1.35336	0.81056	1.27868	0.63752	2.12932	1.14936	2.46448	0.72859	2.35154	0.53551	1.47723	0.32058
+/da-Gal4	23	1	1	0.4781	1.32116	0.4635	1.1843	0.35583	1.11496	0.45072	0.93612	0.49999	0.96715	0.6478	1.11313	0.79561	1.27007	0.93248	0.99999	0.90693	0.93977	1.28101	0.72992	1.20437	0.55656	2.09488	1.02554	2.4051	0.58759	2.27919	0.40145	1.40875	0.24087
+/da-Gal4	23	1	2	0.47723	1.31693	0.46265	1.18214	0.35154	1.11293	0.44808	0.93442	0.49908	0.96903	0.64663	1.10928	0.79599	1.2714	0.93442	0.99817	0.90528	0.93624	1.28051	0.72859	1.20218	0.55919	2.09107	1.02367	2.40072	0.58652	2.27504	0.40255	1.40619	0.24043
+/da-Gal4	23	2	1	0.29926	1.1551	0.31386	1.02189	0.23722	0.92335	0.37226	0.78102	0.41605	0.83029	0.52189	1.00547	0.61678	1.19525	0.82299	0.97262	0.81751	0.9051	1.2135	0.81204	1.17883	0.63138	1.90145	1.31934	2.32663	0.98357	2.25912	0.77919	1.48174	0.37408
+/da-Gal4	23	2	2	0.29872	1.153	0.31329	1.02003	0.23315	0.92167	0.36976	0.78324	0.41347	0.8306	0.52459	1.00182	0.61566	1.19672	0.82513	0.97632	0.81238	0.90528	1.21129	0.81056	1.1785	0.62841	1.89617	1.31693	2.3224	0.98178	2.25318	0.77959	1.47358	0.37522
+/da-Gal4	24	1	1	0.3978	1.23904	0.39598	1.09488	0.29561	1.00547	0.4051	0.85036	0.4562	0.88868	0.59853	1.04744	0.72992	1.22445	0.89415	0.95985	0.86861	0.89598	1.25547	0.73175	1.1916	0.56021	2.03466	1.12956	2.41422	0.7281	2.31386	0.52554	1.42518	0.25729
+/da-Gal4	24	1	2	0.39162	1.23132	0.39344	1.09289	0.29326	1.00546	0.40255	0.85063	0.45719	0.88888	0.59927	1.04371	0.72495	1.21857	0.89253	0.95992	0.86703	0.89617	1.25136	0.73224	1.18943	0.55737	2.04007	1.12386	2.40801	0.72495	2.30783	0.52459	1.42258	0.25683
+/da-Gal4	24	2	1	0.43613	1.13503	0.45802	0.99634	0.37408	0.89233	0.51642	0.75547	0.55839	0.80474	0.66788	0.98175	0.77189	1.1843	0.96715	0.95437	0.95255	0.88685	1.3905	0.79196	1.35583	0.60583	2.08758	1.32116	2.50911	1.00364	2.4489	0.78102	1.62773	0.35401
+/da-Gal4	24	2	2	0.43715	1.13114	0.46265	0.99453	0.37887	0.89071	0.51366	0.75774	0.55919	0.80327	0.66302	0.98178	0.76867	1.18214	0.96539	0.95264	0.94535	0.88706	1.38979	0.79417	1.3479	0.60655	2.08925	1.32058	2.50273	1	2.44262	0.78324	1.62295	0.35519
+/da-Gal4	25	1	1	0.52554	1.4562	0.48722	1.31934	0.37773	1.26094	0.43978	1.08393	0.50364	1.10583	0.66423	1.2281	0.83758	1.36861	0.93065	1.07846	0.89233	1.02737	1.24269	0.77372	1.14963	0.61313	2.08028	0.97992	2.34671	0.51824	2.21349	0.35218	1.29561	0.28649
+/da-Gal4	25	1	2	0.51912	1.45537	0.47905	1.31876	0.37887	1.25683	0.44444	1.08378	0.50455	1.10564	0.66484	1.22586	0.83606	1.36429	0.93078	1.08014	0.88888	1.02367	1.24225	0.77049	1.14754	0.61202	2.07832	0.97632	2.34244	0.5173	2.20765	0.3479	1.29508	0.28051
+/da-Gal4	25	2	1	0.67518	1.4197	0.65328	1.28284	0.54744	1.2135	0.63138	1.03831	0.68795	1.07299	0.83758	1.20255	0.99087	1.35218	1.11678	1.07846	1.08211	1.02189	1.45072	0.80291	1.36496	0.64233	2.26641	1.07481	2.56203	0.63138	2.4343	0.45255	1.54561	0.32299
+/da-Gal4	25	2	2	0.67577	1.4153	0.65209	1.27868	0.54826	1.21493	0.63205	1.03825	0.68852	1.06921	0.83788	1.20036	0.99635	1.34972	1.11293	1.0765	1.08196	1.02003	1.44626	0.79963	1.36065	0.64116	2.26047	1.07285	2.55737	0.63205	2.43533	0.45173	1.5428	0.32422
+/da-Gal4	26	1	1	0.43795	1.26094	0.43248	1.11313	0.32664	1.03649	0.43978	0.86678	0.48905	0.90693	0.62408	1.06204	0.77189	1.23357	0.927	0.96715	0.8978	0.90875	1.30839	0.72627	1.24452	0.54926	2.10583	1.09671	2.4489	0.68977	2.34488	0.48722	1.47262	0.24999
+/da-Gal4	26	1	2	0.43897	1.25865	0.43169	1.11475	0.32604	1.03278	0.43897	0.86885	0.48816	0.90528	0.62295	1.05828	0.77231	1.23315	0.92714	0.96721	0.89799	0.90528	1.30783	0.72313	1.2459	0.54644	2.10018	1.09471	2.44444	0.6867	2.34244	0.48998	1.46994	0.24772
+/da-Gal4	26	2	1	0.46715	1.21532	0.47445	1.07481	0.37956	0.97992	0.51277	0.82664	0.55839	0.87408	0.67518	1.04379	0.78467	1.23357	0.99087	0.98904	0.96897	0.92335	1.3832	0.79379	1.35401	0.60583	2.11495	1.26277	2.52736	0.8978	2.4489	0.69342	1.59671	0.33029
+/da-Gal4	26	2	2	0.46812	1.21129	0.47176	1.07468	0.37704	0.97996	0.51183	0.82513	0.55919	0.87431	0.67213	1.04371	0.78688	1.23497	0.9836	0.98907	0.96539	0.92349	1.38251	0.79234	1.35154	0.60655	2.11657	1.26047	2.52276	0.89617	2.4408	0.69034	1.59562	0.33151
+/da-Gal4	27	1	1	0.36313	1.33576	0.36131	1.19707	0.26094	1.11678	0.37408	0.95802	0.42335	0.98722	0.56569	1.14233	0.68977	1.31204	0.84488	1.05474	0.82299	0.99817	1.21167	0.81934	1.16058	0.64598	1.99087	1.1843	2.33941	0.77554	2.23539	0.59123	1.37955	0.35401
+/da-Gal4	27	1	2	0.36429	1.33333	0.35701	1.19307	0.26229	1.11475	0.37158	0.95628	0.42076	0.98724	0.55373	1.14207	0.68852	1.31147	0.84153	1.05464	0.81967	0.99635	1.20947	0.82149	1.16029	0.6448	1.98907	1.18579	2.33333	0.77231	2.23315	0.58652	1.37522	0.35154
+/da-Gal4	27	2	1	0.45072	1.10218	0.49087	0.96532	0.41423	0.85948	0.56204	0.74087	0.60218	0.78831	0.6916	0.97262	0.77372	1.16605	0.99634	0.96715	0.98904	0.89963	1.40693	0.84671	1.39598	0.66788	2.05291	1.43247	2.49999	1.14415	2.44342	0.9197	1.69525	0.45437
+/da-Gal4	27	2	2	0.4499	1.09836	0.48451	0.96357	0.41165	0.85792	0.56102	0.7377	0.59927	0.78688	0.69398	0.96721	0.77049	1.16393	0.99271	0.96357	0.98724	0.89981	1.40801	0.84335	1.39708	0.6612	2.04735	1.42622	2.49362	1.14207	2.4408	0.92167	1.68852	0.45355
+/da-Gal4	28	1	1	0.45255	1.42153	0.42518	1.28649	0.32116	1.21532	0.41423	1.04014	0.47445	1.07299	0.61496	1.21167	0.78102	1.36496	0.90328	1.09306	0.87408	1.04014	1.24087	0.82481	1.16423	0.65145	2.05474	1.12226	2.36495	0.6843	2.24269	0.50364	1.34488	0.33029
+/da-Gal4	28	1	2	0.45173	1.4153	0.42805	1.27868	0.31693	1.21493	0.41347	1.03825	0.46994	1.07285	0.61748	1.21129	0.77959	1.36065	0.90163	1.08925	0.87067	1.03825	1.24043	0.82331	1.16393	0.65209	2.05646	1.11657	2.36065	0.68306	2.24225	0.50091	1.33879	0.32969
+/da-Gal4	28	2	1	0.39051	1.07846	0.41058	0.93612	0.32846	0.83394	0.47445	0.6989	0.51642	0.74634	0.61861	0.927	0.7208	1.12226	0.94707	0.9051	0.93612	0.83941	1.35218	0.76277	1.33028	0.57481	2.02919	1.29561	2.45072	0.98722	2.41422	0.78284	1.62955	0.31386
+/da-Gal4	28	2	2	0.38797	1.0765	0.40801	0.93442	0.32422	0.83242	0.47176	0.69763	0.51548	0.74863	0.61202	0.92531	0.72313	1.12204	0.93989	0.90346	0.93078	0.83606	1.3479	0.75956	1.32604	0.57194	2.02367	1.29143	2.44444	0.9836	2.40801	0.78142	1.62477	0.31147
+/da-Gal4	29	1	1	0.52554	1.35766	0.52007	1.21897	0.41605	1.13503	0.53102	0.97262	0.58394	1.01277	0.72445	1.1697	0.85583	1.34306	1.01642	1.08393	0.99634	1.02189	1.4124	0.84123	1.33941	0.6624	2.16422	1.22262	2.51276	0.79561	2.4051	0.61131	1.54379	0.37408
+/da-Gal4	29	1	2	0.52276	1.36065	0.51912	1.21493	0.4153	1.13479	0.53187	0.97085	0.58105	1.01092	0.72495	1.16575	0.84699	1.34061	1.01639	1.08378	0.99089	1.01821	1.41165	0.8397	1.33697	0.66484	2.15846	1.21675	2.51001	0.79417	2.3989	0.60655	1.54462	0.36976
+/da-Gal4	29	2	1	0.52737	1.1697	0.53649	1.03102	0.44525	0.9416	0.58029	0.78467	0.62591	0.82846	0.74634	1.00364	0.85218	1.18977	1.04014	0.95255	1.02189	0.88685	1.4489	0.75729	1.3978	0.57846	2.1843	1.21715	2.56021	0.85401	2.47444	0.64963	1.64415	0.31569
+/da-Gal4	29	2	2	0.52276	1.16757	0.53551	1.02914	0.44444	0.93442	0.57741	0.78506	0.62295	0.82877	0.73406	1	0.84699	1.18943	1.04371	0.95081	1.02185	0.88706	1.44626	0.75774	1.39708	0.57741	2.17668	1.21493	2.55555	0.85428	2.46812	0.64845	1.64298	0.31511
+/da-Gal4	30	1	1	0.50182	1.32116	0.4854	1.18247	0.38321	1.10583	0.4781	0.93612	0.53284	0.9708	0.68248	1.11496	0.82664	1.27737	0.9635	1.00364	0.927	0.9416	1.30109	0.73175	1.21897	0.56751	2.09306	1.04926	2.42152	0.61861	2.30474	0.42153	1.4197	0.24087
+/da-Gal4	30	1	2	0.50273	1.31693	0.48633	1.1785	0.38251	1.102	0.47905	0.93624	0.53005	0.96903	0.67941	1.11293	0.82331	1.2714	0.96357	1	0.92714	0.93989	1.2969	0.73224	1.22222	0.56284	2.08561	1.04735	2.41894	0.61748	2.2969	0.41894	1.41894	0.24225
+/da-Gal4	30	2	1	0.38138	1.25364	0.38321	1.11131	0.29014	1.02372	0.40875	0.87043	0.45985	0.90875	0.58759	1.07481	0.70802	1.25547	0.8905	1.00364	0.86496	0.9416	1.25912	0.79926	1.20072	0.61861	2.03101	1.21715	2.39233	0.84306	2.30474	0.6405	1.43612	0.33029
+/da-Gal4	30	2	2	0.38069	1.24772	0.38433	1.11111	0.28415	1.02185	0.40255	0.86885	0.45719	0.9071	0.58105	1.07103	0.70309	1.24954	0.88706	1.00364	0.86156	0.94171	1.25865	0.79599	1.19672	0.61566	2.0255	1.21493	2.38615	0.84517	2.30418	0.64116	1.43169	0.32969
+/da-Gal4,UAS-CycGΔP	1	1	1	0.85374	1.28336	0.83546	1.16819	0.74405	1.11882	0.82632	0.9616	0.87385	0.98903	1.00182	1.09872	1.12979	1.234	1.22851	0.99268	1.20292	0.94149	1.49908	0.74223	1.43144	0.62157	2.17184	0.99268	2.42778	0.57038	2.30164	0.41681	1.57769	0.34917
+/da-Gal4,UAS-CycGΔP	1	1	2	0.85401	1.27919	0.83576	1.16605	0.74087	1.11861	0.82481	0.95802	0.87408	0.98722	0.99817	1.09853	1.12591	1.2281	1.22627	0.99087	1.20072	0.93795	1.49452	0.74087	1.42883	0.62408	2.16788	0.99087	2.42518	0.56751	2.30109	0.41605	1.57299	0.34671
+/da-Gal4,UAS-CycGΔP	1	2	1	0.47714	0.83363	0.51736	0.72212	0.46252	0.63619	0.61974	0.53747	0.64351	0.59232	0.70566	0.75319	0.73491	0.93053	0.95978	0.77513	0.95795	0.72394	1.29433	0.70566	1.28702	0.54661	1.74954	1.27056	2.17001	1.05118	2.14259	0.85191	1.54661	0.38756
+/da-Gal4,UAS-CycGΔP	1	2	2	0.47262	0.83029	0.51277	0.72262	0.45985	0.63503	0.61678	0.53832	0.64051	0.58941	0.70072	0.74817	0.73175	0.92335	0.95802	0.77189	0.9562	0.72445	1.28832	0.7062	1.28467	0.54744	1.74634	1.26642	2.16423	1.05109	2.1405	0.85036	1.54196	0.38686
+/da-Gal4,UAS-CycGΔP	2	1	1	0.66179	1.21937	0.65082	1.10054	0.57038	1.03473	0.67641	0.88665	0.72577	0.92687	0.84643	1.05118	0.94881	1.20475	1.09872	0.97806	1.07495	0.9287	1.42413	0.78062	1.36563	0.63254	2.08409	1.12614	2.37659	0.74405	2.28153	0.585	1.53016	0.40036
+/da-Gal4,UAS-CycGΔP	2	1	2	0.66058	1.21897	0.6478	1.10036	0.56569	1.03284	0.67518	0.88686	0.72445	0.927	0.84671	1.05109	0.94707	1.20255	1.09671	0.97627	1.07481	0.927	1.41788	0.77737	1.36313	0.63138	2.08576	1.12408	2.37226	0.74452	2.28102	0.58394	1.52372	0.39963
+/da-Gal4,UAS-CycGΔP	2	2	1	0.59232	0.99817	0.61243	0.8702	0.5521	0.77879	0.69104	0.65447	0.72212	0.70018	0.81718	0.86471	0.89396	1.04753	1.09872	0.85374	1.0914	0.80255	1.43327	0.75319	1.42961	0.56124	1.97806	1.2925	2.45521	1.01462	2.42047	0.81901	1.70201	0.34003
+/da-Gal4,UAS-CycGΔP	2	2	2	0.59671	0.99452	0.61313	0.86678	0.54561	0.77554	0.68978	0.64963	0.72262	0.70072	0.81204	0.86313	0.88868	1.04561	1.09488	0.85401	1.08576	0.80109	1.43065	0.74999	1.42518	0.56386	1.9708	1.29014	2.4489	1.01277	2.41423	0.81751	1.70255	0.33759
+/da-Gal4,UAS-CycGΔP	3	1	1	0.64716	1.30712	0.6234	1.1755	0.53199	1.11151	0.63619	0.94149	0.68921	0.9744	0.80987	1.10786	0.93967	1.25776	1.08226	0.99085	1.04753	0.94332	1.32906	0.76416	1.26508	0.61243	2.1499	1.0201	2.38025	0.60329	2.28153	0.46435	1.4351	0.33272
+/da-Gal4,UAS-CycGΔP	3	1	2	0.64416	1.30291	0.62591	1.17335	0.52919	1.10948	0.63503	0.94342	0.68795	0.97262	0.81021	1.10583	0.93613	1.25364	1.08029	0.98905	1.04744	0.9416	1.33029	0.75912	1.26277	0.61131	2.14415	1.01459	2.37408	0.60218	2.28102	0.45802	1.42883	0.33029
+/da-Gal4,UAS-CycGΔP	3	2	1	0.55575	0.94515	0.57769	0.81535	0.50822	0.72212	0.63985	0.59049	0.68372	0.63619	0.76234	0.7989	0.83912	0.98537	1.0457	0.74954	1.02742	0.69104	1.40585	0.56855	1.36014	0.42047	2.05484	1.03656	2.38391	0.63802	2.27239	0.44424	1.55941	0.21023
+/da-Gal4,UAS-CycGΔP	3	2	2	0.55656	0.94525	0.57664	0.81204	0.50547	0.72627	0.64963	0.58759	0.6843	0.63503	0.76094	0.79379	0.83759	0.97992	1.04744	0.74817	1.02737	0.68978	1.40328	0.56751	1.35583	0.42335	2.05109	1.03284	2.37956	0.64233	2.26459	0.44343	1.55839	0.20802
+/da-Gal4,UAS-CycGΔP	4	1	1	0.6819	1.19378	0.66544	1.07495	0.57769	1.00365	0.67458	0.85009	0.72577	0.88848	0.85009	1.0201	0.97623	1.17184	1.12248	0.93235	1.09872	0.87568	1.40036	0.73491	1.34552	0.58135	2.11517	1.07129	2.44241	0.66179	2.34186	0.49908	1.5393	0.30164
+/da-Gal4,UAS-CycGΔP	4	1	2	0.68248	1.19525	0.6624	1.07481	0.57299	1.00364	0.67153	0.85036	0.7208	0.88868	0.85036	1.01642	0.9635	1.16423	1.12043	0.93065	1.09306	0.87773	1.39963	0.73175	1.33941	0.58029	2.10948	1.06569	2.43977	0.6624	2.33941	0.49999	1.53467	0.30291
+/da-Gal4,UAS-CycGΔP	4	2	1	0.56307	0.96709	0.58135	0.8446	0.51736	0.76051	0.64351	0.63619	0.6819	0.6819	0.77148	0.84277	0.84095	1.01279	1.06032	0.82815	1.05484	0.76782	1.36014	0.71115	1.33272	0.54661	1.90859	1.20658	2.32358	0.93967	2.28519	0.75868	1.585	0.3382
+/da-Gal4,UAS-CycGΔP	4	2	2	0.56204	0.9635	0.57481	0.84488	0.50912	0.75912	0.63686	0.63503	0.67518	0.68248	0.76642	0.83941	0.83576	1.00912	1.06386	0.82664	1.05109	0.76642	1.35948	0.7062	1.33029	0.54561	1.90145	1.20802	2.31934	0.93978	2.27737	0.75547	1.58211	0.33759
+/da-Gal4,UAS-CycGΔP	5	1	1	0.56855	1.15722	0.57769	1.0329	0.50457	0.94698	0.64716	0.80621	0.67458	0.85557	0.76051	1.01096	0.85374	1.19012	1.03656	0.96709	1.02193	0.9031	1.36197	0.78427	1.31627	0.64351	2.05484	1.22669	2.35831	0.85009	2.24497	0.64716	1.52102	0.41499
+/da-Gal4,UAS-CycGΔP	5	1	2	0.56204	1.15328	0.57664	1.03467	0.50364	0.94707	0.64416	0.80656	0.677	0.85401	0.75912	1.00729	0.84671	1.18613	1.03649	0.96715	1.02189	0.89963	1.35948	0.78102	1.31569	0.64416	2.05474	1.22262	2.35218	0.85218	2.24452	0.64416	1.52007	0.41423
+/da-Gal4,UAS-CycGΔP	5	2	1	0.54296	1.29433	0.54296	1.16819	0.44789	1.09323	0.55758	0.93967	0.60511	0.97806	0.71115	1.11517	0.82998	1.27422	1.01645	1.01828	0.98903	0.96709	1.31444	0.80804	1.2468	0.67093	2.06581	1.10968	2.2797	0.68555	2.15722	0.52468	1.41864	0.41681
+/da-Gal4,UAS-CycGΔP	5	2	2	0.54197	1.29379	0.54014	1.16605	0.44707	1.09123	0.55656	0.93795	0.60583	0.97262	0.71167	1.11496	0.82664	1.27372	1.01094	1.01642	0.9854	0.96715	1.31021	0.80656	1.24087	0.6697	2.05474	1.10948	2.27554	0.68065	2.15145	0.52372	1.41605	0.41423
+/da-Gal4,UAS-CycGΔP	6	1	1	0.54844	1.33455	0.52833	1.19926	0.42413	1.13893	0.52102	0.96892	0.57586	1	0.71297	1.12797	0.86471	1.27056	1.00731	1.00731	0.97989	0.95429	1.3053	0.7733	1.23034	0.62705	2.08043	1.04387	2.33455	0.64351	2.23583	0.4808	1.42413	0.31627
+/da-Gal4,UAS-CycGΔP	6	1	2	0.54926	1.32846	0.52554	1.1989	0.42335	1.13868	0.52007	0.96715	0.57481	0.99817	0.70255	1.12408	0.84853	1.26459	1.00182	1.00547	0.9781	0.95255	1.29926	0.77372	1.2281	0.62408	2.07481	1.04014	2.33029	0.64051	2.2281	0.47992	1.4197	0.31386
+/da-Gal4,UAS-CycGΔP	6	2	1	0.62888	0.9287	0.65265	0.79707	0.57586	0.7148	0.71663	0.57586	0.75502	0.63071	0.84643	0.78427	0.91224	0.95978	1.11334	0.75137	1.09872	0.68738	1.46617	0.58683	1.42595	0.42961	2.08775	1.02925	2.40219	0.69287	2.32358	0.50091	1.64899	0.21389
+/da-Gal4,UAS-CycGΔP	6	2	2	0.62408	0.92518	0.64416	0.79561	0.57116	0.71532	0.7135	0.57846	0.75182	0.62773	0.84124	0.78102	0.91605	0.95802	1.11131	0.74999	1.10036	0.68613	1.46167	0.58576	1.42335	0.43065	2.08393	1.02919	2.3978	0.6916	2.31934	0.49999	1.6478	0.21167
+/da-Gal4,UAS-CycGΔP	7	1	1	0.65813	1.21023	0.64168	1.08409	0.56307	1.01279	0.67824	0.85374	0.71846	0.89762	0.83546	1.03473	0.94881	1.19012	1.11882	0.96343	1.09323	0.9159	1.42413	0.78793	1.35648	0.61608	2.08226	1.13345	2.40767	0.78427	2.34186	0.61791	1.53747	0.34917
+/da-Gal4,UAS-CycGΔP	7	1	2	0.65328	1.2062	0.64598	1.08211	0.56021	1.00912	0.67518	0.85948	0.71897	0.89598	0.83029	1.03649	0.94707	1.18978	1.11678	0.95985	1.09306	0.91423	1.42153	0.79014	1.35218	0.61678	2.07846	1.13138	2.40328	0.78284	2.33758	0.61496	1.53831	0.34853
+/da-Gal4,UAS-CycGΔP	7	2	1	0.70201	1.37477	0.68007	1.24862	0.58683	1.18829	0.67458	1.02559	0.72577	1.06032	0.85374	1.18098	0.98354	1.31809	1.10968	1.06215	1.08043	1.00914	1.36014	0.82084	1.2925	0.67458	2.04204	1.06032	2.28702	0.64716	2.14808	0.48994	1.4223	0.40767
+/da-Gal4,UAS-CycGΔP	7	2	2	0.6989	1.37043	0.67335	1.25182	0.58029	1.18795	0.67335	1.02372	0.72445	1.05839	0.85036	1.177	0.97445	1.31021	1.10583	1.05839	1.07299	1.01277	1.35583	0.81751	1.28832	0.67335	2.03102	1.06204	2.28102	0.65145	2.1405	0.48722	1.4197	0.40693
+/da-Gal4,UAS-CycGΔP	8	1	1	0.74223	1.1755	0.74223	1.05484	0.66179	0.97806	0.78427	0.83546	0.82449	0.87751	0.93967	1.00914	1.02193	1.1755	1.17915	0.95612	1.16819	0.9031	1.50457	0.78244	1.46252	0.63436	2.15904	1.1627	2.47166	0.78976	2.39305	0.62705	1.6819	0.38574
+/da-Gal4,UAS-CycGΔP	8	1	2	0.74452	1.17153	0.73905	1.05109	0.66058	0.97445	0.78102	0.83394	0.82299	0.87591	0.94342	1.00912	1.02554	1.17335	1.18065	0.95255	1.16788	0.90145	1.49999	0.78102	1.45802	0.63503	2.15328	1.15875	2.46532	0.78832	2.3905	0.62591	1.68065	0.38503
+/da-Gal4,UAS-CycGΔP	8	2	1	0.56672	1.13345	0.55027	1.01096	0.46252	0.94698	0.56855	0.79707	0.61243	0.83729	0.74223	0.95612	0.84095	1.10603	0.97623	0.88482	0.95795	0.82632	1.27605	0.67458	1.21937	0.54113	1.89396	1.01279	2.19561	0.63802	2.0914	0.45338	1.38939	0.2797
+/da-Gal4,UAS-CycGΔP	8	2	2	0.56204	1.12956	0.54561	1.00912	0.46167	0.94342	0.56021	0.79744	0.61131	0.83576	0.73722	0.9489	0.83576	1.10218	0.97627	0.88138	0.9562	0.82481	1.27554	0.67518	1.21715	0.54014	1.8978	1.01277	2.18977	0.63868	2.08393	0.45255	1.3905	0.27554
+/da-Gal4,UAS-CycGΔP	9	1	1	0.63436	1.22486	0.62522	1.10603	0.54113	1.03656	0.65082	0.88482	0.69652	0.92138	0.8117	1.05484	0.90493	1.20658	1.0457	0.97989	1.02559	0.92321	1.34369	0.76051	1.28702	0.6234	1.96709	1.13893	2.30347	0.75685	2.19195	0.57038	1.45155	0.38574
+/da-Gal4,UAS-CycGΔP	9	1	2	0.63503	1.2208	0.62226	1.10218	0.54014	1.03102	0.65328	0.88321	0.69343	0.91788	0.80656	1.05656	0.89963	1.20437	1.04196	0.97627	1.02372	0.92335	1.33941	0.75729	1.28284	0.62591	1.95802	1.13686	2.29744	0.75729	2.1916	0.56751	1.4489	0.38503
+/da-Gal4,UAS-CycGΔP	9	2	1	0.68738	1.18647	0.68372	1.07678	0.60694	1.00365	0.72212	0.8574	0.76416	0.89762	0.85557	1.03656	0.95063	1.18829	1.09689	0.9744	1.07312	0.92504	1.40402	0.79159	1.35466	0.64899	1.99817	1.15722	2.30895	0.81901	2.22669	0.64899	1.53564	0.41864
+/da-Gal4,UAS-CycGΔP	9	2	2	0.68795	1.18613	0.67883	1.07299	0.60401	1.00182	0.71715	0.85766	0.76094	0.8978	0.85583	1.03467	0.9489	1.1843	1.09306	0.97445	1.07299	0.92153	1.39963	0.79014	1.35036	0.6478	1.98722	1.15145	2.30656	0.81751	2.22262	0.64963	1.53284	0.41788
+/da-Gal4,UAS-CycGΔP	10	1	1	0.66727	1.1627	0.66361	1.04204	0.58866	0.95246	0.72577	0.8117	0.76416	0.85923	0.86471	1.01462	0.95612	1.18464	1.14076	0.97989	1.13345	0.92138	1.51005	0.83546	1.48811	0.6691	2.06215	1.29433	2.44972	0.99634	2.39853	0.80621	1.75685	0.44606
+/da-Gal4,UAS-CycGΔP	10	1	2	0.6697	1.15875	0.66788	1.03649	0.58759	0.95255	0.72445	0.81021	0.76642	0.85583	0.86496	1.01459	0.95072	1.18248	1.13868	0.9781	1.12956	0.91788	1.50729	0.83211	1.4854	0.6697	2.05291	1.29196	2.4489	0.99452	2.39415	0.80839	1.74817	0.44525
+/da-Gal4,UAS-CycGΔP	10	2	1	0.54296	1.12979	0.55393	1.00731	0.48811	0.92138	0.63436	0.7861	0.66727	0.83363	0.75868	0.98171	0.8318	1.15722	1.00548	0.93967	0.99817	0.88665	1.3382	0.79159	1.30347	0.63985	1.99634	1.20292	2.29433	0.83729	2.19378	0.66727	1.52468	0.43144
+/da-Gal4,UAS-CycGΔP	10	2	2	0.54561	1.12773	0.55474	1.00547	0.48722	0.9197	0.62956	0.78284	0.66423	0.82846	0.74999	0.9781	0.82664	1.1551	1.00729	0.93613	0.99452	0.88503	1.33394	0.79014	1.30109	0.63868	1.99269	1.1989	2.28831	0.83576	2.18977	0.66423	1.52554	0.43065
+/da-Gal4,UAS-CycGΔP	11	1	1	0.72029	1.2212	0.70932	1.09323	0.61974	1.03656	0.71297	0.88117	0.76051	0.91407	0.89396	1.03839	0.99268	1.18829	1.13162	0.94332	1.10603	0.89396	1.4095	0.7148	1.33272	0.59232	2.08957	1.01462	2.34917	0.59049	2.20292	0.41681	1.46617	0.33638
+/da-Gal4,UAS-CycGΔP	11	1	2	0.71715	1.21532	0.70072	1.09488	0.61861	1.02919	0.71167	0.87956	0.75912	0.91423	0.88503	1.03832	0.99087	1.1843	1.13138	0.9416	1.10583	0.89598	1.40693	0.71167	1.33394	0.59124	2.08941	1.01094	2.34488	0.59489	2.19707	0.41605	1.46715	0.33759
+/da-Gal4,UAS-CycGΔP	11	2	1	0.73308	1.19378	0.75685	1.06946	0.67458	0.99817	0.79707	0.87385	0.8318	0.91407	0.92687	1.05301	1.00914	1.21572	1.21755	1.01645	1.20292	0.9616	1.51371	0.8702	1.47349	0.73857	2.14808	1.27056	2.4808	0.93967	2.36197	0.72394	1.67276	0.51188
+/da-Gal4,UAS-CycGΔP	11	2	2	0.7354	1.1916	0.75182	1.07116	0.67153	0.99817	0.79744	0.87226	0.83211	0.9124	0.92883	1.05291	1.00729	1.21715	1.21715	1.01459	1.1989	0.96167	1.51459	0.87043	1.47445	0.73905	2.1478	1.26824	2.47445	0.9416	2.36131	0.7208	1.67335	0.51277
+/da-Gal4,UAS-CycGΔP	12	1	1	0.60694	1.13162	0.62157	1.00548	0.54661	0.91956	0.67093	0.7861	0.71663	0.82815	0.80438	0.97623	0.9031	1.14808	1.09323	0.91956	1.08226	0.86106	1.44241	0.73857	1.41316	0.585	2.10237	1.16636	2.40402	0.78062	2.30347	0.60511	1.60877	0.36563
+/da-Gal4,UAS-CycGΔP	12	1	2	0.60583	1.13138	0.62043	1.00547	0.54744	0.91788	0.66788	0.78649	0.7135	0.82664	0.80109	0.97627	0.89963	1.14598	1.09671	0.92153	1.08029	0.86313	1.43795	0.73722	1.40875	0.58576	2.09123	1.1697	2.40145	0.78284	2.29744	0.60766	1.60766	0.36678
+/da-Gal4,UAS-CycGΔP	12	2	1	0.64899	1.10237	0.65082	0.9744	0.57038	0.89762	0.6819	0.75137	0.73126	0.79524	0.84277	0.93967	0.9616	1.10786	1.13528	0.88299	1.12248	0.83363	1.43692	0.73308	1.40767	0.56307	2.05667	1.14442	2.45521	0.80987	2.39853	0.63436	1.65265	0.28702
+/da-Gal4,UAS-CycGΔP	12	2	2	0.65328	1.10401	0.65328	0.97262	0.56569	0.89963	0.68248	0.75182	0.72992	0.79379	0.83576	0.93978	0.95985	1.10766	1.13138	0.87956	1.12043	0.83029	1.4343	0.73357	1.40693	0.56386	2.05474	1.14051	2.4489	0.80839	2.39598	0.63321	1.65328	0.28649
+/da-Gal4,UAS-CycGΔP	13	1	1	0.77148	1.25228	0.76965	1.12431	0.67641	1.05667	0.78793	0.90127	0.83729	0.94332	0.95246	1.07495	1.07129	1.23765	1.21572	0.99817	1.18829	0.94515	1.51736	0.78976	1.42595	0.64351	2.27056	1.14259	2.48263	0.74771	2.36928	0.55758	1.59232	0.37477
+/da-Gal4,UAS-CycGΔP	13	1	2	0.77554	1.25182	0.76824	1.12226	0.677	1.05109	0.79014	0.8978	0.83759	0.93978	0.9489	1.07481	1.06751	1.2354	1.21532	0.99452	1.18795	0.94342	1.51642	0.78649	1.42518	0.64598	2.24817	1.15328	2.47992	0.74634	2.36678	0.55291	1.59123	0.37408
+/da-Gal4,UAS-CycGΔP	13	2	1	0.60146	1.26691	0.59232	1.14259	0.4936	1.07678	0.60694	0.91773	0.6563	0.9616	0.77879	1.08592	0.89031	1.25045	1.05301	1.00731	1.02925	0.95063	1.36197	0.78976	1.29616	0.65265	2.03473	1.12979	2.32541	0.72394	2.21572	0.55575	1.46983	0.36928
+/da-Gal4,UAS-CycGΔP	13	2	2	0.60218	1.26459	0.58759	1.13868	0.49452	1.07481	0.60218	0.91605	0.6551	0.95985	0.77372	1.08576	0.88686	1.24452	1.05109	0.99999	1.02554	0.95255	1.35583	0.79197	1.29744	0.6478	2.03102	1.12773	2.32116	0.72445	2.21167	0.55291	1.4708	0.36861
+/da-Gal4,UAS-CycGΔP	14	1	1	0.76965	1.3638	0.76051	1.2468	0.68007	1.1755	0.79707	1.02376	0.84277	1.06946	0.95063	1.19926	1.03839	1.35466	1.2084	1.13345	1.18829	1.08226	1.47714	0.95612	1.42595	0.8117	2.08409	1.33455	2.40402	0.99817	2.32175	0.82084	1.61974	0.57586
+/da-Gal4,UAS-CycGΔP	14	1	2	0.76277	1.35948	0.75912	1.24452	0.67518	1.17335	0.79379	1.02554	0.84306	1.06569	0.9489	1.1989	1.03649	1.35036	1.20802	1.12773	1.1843	1.08394	1.4781	0.95802	1.42518	0.81021	2.07846	1.33394	2.3978	0.99452	2.31934	0.82116	1.61678	0.57299
+/da-Gal4,UAS-CycGΔP	14	2	1	0.67458	1.1499	0.66361	1.03839	0.57952	0.96709	0.69652	0.81718	0.74223	0.85374	0.85374	0.98354	0.96343	1.13711	1.10786	0.91042	1.08775	0.85374	1.40036	0.71846	1.32175	0.57404	2.01828	1.04936	2.30895	0.69469	2.22486	0.53382	1.51371	0.31992
+/da-Gal4,UAS-CycGΔP	14	2	2	0.67518	1.14598	0.6624	1.03284	0.57846	0.96715	0.69707	0.81021	0.74087	0.85218	0.85218	0.97992	0.95802	1.12956	1.10766	0.9051	1.08941	0.85218	1.39415	0.71532	1.32299	0.57481	2.01824	1.04379	2.30656	0.69525	2.2208	0.53467	1.51459	0.31934
+/da-Gal4,UAS-CycGΔP	15	1	1	0.70749	1.22486	0.6819	1.09872	0.59049	1.05118	0.64168	0.88299	0.69652	0.90859	0.85191	1.00731	0.98171	1.14259	1.09872	0.8702	1.08043	0.83546	1.34734	0.65082	1.27422	0.51553	2.04936	0.82815	2.24314	0.37842	2.11151	0.24314	1.39488	0.31627
+/da-Gal4,UAS-CycGΔP	15	1	2	0.70985	1.2281	0.62591	1.10036	0.59306	1.04379	0.64233	0.88138	0.6989	0.9051	0.84853	1.00364	0.98175	1.14598	1.09488	0.87043	1.07846	0.83029	1.33941	0.65145	1.27189	0.51459	2.04926	0.82299	2.23904	0.37591	2.10218	0.23905	1.39598	0.31021
+/da-Gal4,UAS-CycGΔP	15	2	1	0.4936	1.27239	0.48994	1.14442	0.4095	1.06398	0.51371	0.91407	0.55941	0.95612	0.66544	1.10054	0.78976	1.26325	0.96343	1.01645	0.94332	0.96709	1.29433	0.81718	1.25045	0.6691	1.97257	1.19744	2.26325	0.78976	2.15173	0.61425	1.46617	0.40585
+/da-Gal4,UAS-CycGΔP	15	2	2	0.4927	1.27007	0.48722	1.13868	0.40875	1.06204	0.52007	0.90693	0.56204	0.95437	0.66788	1.09853	0.78832	1.25729	0.9635	1.01094	0.9416	0.96532	1.29014	0.81751	1.24999	0.6697	1.96897	1.19525	2.26277	0.78649	2.14598	0.61131	1.47262	0.40328
+/da-Gal4,UAS-CycGΔP	16	1	1	0.585	1.17001	0.57769	1.06032	0.49725	0.99085	0.61243	0.84826	0.65082	0.88848	0.75868	1.0201	0.8574	1.16453	1.03473	0.96343	1.01462	0.91407	1.36197	0.80804	1.33272	0.64533	1.91407	1.21572	2.30895	0.93053	2.26142	0.75502	1.56489	0.40585
+/da-Gal4,UAS-CycGΔP	16	1	2	0.58394	1.16423	0.57664	1.05656	0.49452	0.98722	0.60948	0.84488	0.64598	0.88686	0.76094	1.01824	0.86313	1.1624	1.02919	0.96167	1.01094	0.91605	1.35766	0.81021	1.32846	0.65145	1.91423	1.2135	2.30474	0.927	2.25547	0.75547	1.56021	0.4051
+/da-Gal4,UAS-CycGΔP	16	2	1	0.62157	1.06946	0.62705	0.94332	0.54478	0.86837	0.67824	0.73126	0.71846	0.77513	0.80987	0.92687	0.91224	1.0914	1.09872	0.88665	1.07861	0.82632	1.47166	0.72943	1.43875	0.57952	2.10054	1.20292	2.46983	0.88848	2.40219	0.68738	1.70018	0.34003
+/da-Gal4,UAS-CycGΔP	16	2	2	0.62226	1.06386	0.62773	0.94342	0.54197	0.86861	0.67883	0.73175	0.71715	0.77554	0.79744	0.92335	0.9051	1.08941	1.09488	0.88686	1.07846	0.82299	1.46532	0.72445	1.43248	0.58029	2.08941	1.20072	2.46715	0.88503	2.3978	0.6843	1.69707	0.33941
+/da-Gal4,UAS-CycGΔP	17	1	1	0.52468	1.13345	0.54113	1.01279	0.468	0.93601	0.60146	0.81718	0.63802	0.85923	0.7276	0.99817	0.80438	1.15904	0.98903	0.96343	0.9744	0.91956	1.31078	0.82632	1.27239	0.68007	1.91407	1.20475	2.21937	0.86837	2.15173	0.70383	1.47897	0.46435
+/da-Gal4,UAS-CycGΔP	17	1	2	0.52554	1.12773	0.54197	1.00912	0.4708	0.93248	0.59853	0.81569	0.63868	0.85401	0.72445	0.99634	0.80656	1.1551	0.98905	0.95985	0.9708	0.91605	1.30839	0.82299	1.26824	0.67883	1.90875	1.20255	2.2135	0.86496	2.1478	0.70255	1.47627	0.46532
+/da-Gal4,UAS-CycGΔP	17	2	1	0.69104	1.18829	0.68007	1.07129	0.59414	1.00731	0.69469	0.86288	0.73491	0.89579	0.85374	1.01096	0.95978	1.15356	1.07312	0.92321	1.04936	0.88299	1.34552	0.72212	1.27787	0.59232	1.98354	0.97257	2.22303	0.5978	2.11882	0.44424	1.43144	0.34734
+/da-Gal4,UAS-CycGΔP	17	2	2	0.6916	1.18613	0.677	1.07116	0.59306	1.00729	0.69525	0.86131	0.7354	0.89415	0.84853	1.00912	0.9562	1.14598	1.07299	0.9197	1.04744	0.88138	1.34488	0.7208	1.27372	0.59306	1.98175	0.96897	2.22445	0.59671	2.10948	0.4416	1.4343	0.34489
+/da-Gal4,UAS-CycGΔP	18	1	1	0.76416	1.42413	0.72577	1.29616	0.62705	1.24131	0.69469	1.05667	0.75685	1.08775	0.89762	1.21572	1.04936	1.35466	1.14259	1.07312	1.10054	1.0201	1.39853	0.76965	1.3053	0.65447	2.19195	1	2.38208	0.51736	2.21023	0.35648	1.41681	0.37111
+/da-Gal4,UAS-CycGΔP	18	1	2	0.75729	1.42335	0.72262	1.29744	0.62226	1.24087	0.69343	1.05656	0.75547	1.08576	0.89415	1.20985	1.04561	1.35401	1.13686	1.07299	1.10218	1.01277	1.39415	0.77189	1.30291	0.65328	2.18795	0.99452	2.37956	0.51277	2.21167	0.35401	1.41423	0.36678
+/da-Gal4,UAS-CycGΔP	18	2	1	0.69469	0.92138	0.72577	0.79524	0.65265	0.70749	0.80621	0.585	0.83912	0.63985	0.92138	0.7989	0.9872	0.97623	1.21755	0.79341	1.21023	0.73308	1.54478	0.67641	1.52285	0.51553	2.06398	1.18829	2.45521	0.90493	2.4095	0.69835	1.76234	0.31444
+/da-Gal4,UAS-CycGΔP	18	2	2	0.69707	0.9197	0.7208	0.79561	0.65145	0.70802	0.80474	0.58211	0.83394	0.63686	0.91423	0.79744	0.9781	0.97445	1.21532	0.79197	1.20802	0.73175	1.54379	0.67335	1.52189	0.51459	2.06021	1.1843	2.45072	0.90328	2.40145	0.69343	1.75547	0.31569
+/da-Gal4,UAS-CycGΔP	19	1	1	0.83363	1.38391	0.80621	1.25776	0.70201	1.20475	0.79159	1.02559	0.84643	1.06398	0.98903	1.1755	1.11517	1.31627	1.21937	1.06215	1.18829	1.00731	1.49725	0.79707	1.4095	0.66179	2.19926	1.06032	2.44241	0.63802	2.29981	0.47531	1.55758	0.38574
+/da-Gal4,UAS-CycGΔP	19	1	2	0.83211	1.38321	0.80109	1.25547	0.6989	1.20072	0.78832	1.02737	0.84306	1.05839	0.97627	1.177	1.10583	1.31386	1.21897	1.05839	1.18248	1.00364	1.49269	0.79561	1.41058	0.6624	2.19525	1.05656	2.43612	0.63503	2.29744	0.47262	1.55656	0.38321
+/da-Gal4,UAS-CycGΔP	19	2	1	0.65082	1.29067	0.62888	1.16453	0.53199	1.10968	0.63436	0.94149	0.68555	0.97257	0.80438	1.09689	0.93235	1.23765	1.07495	0.98354	1.05484	0.94149	1.34186	0.76782	1.26508	0.62705	2.03107	1.02559	2.26691	0.60877	2.13345	0.44972	1.41681	0.36745
+/da-Gal4,UAS-CycGΔP	19	2	2	0.65145	1.28832	0.62956	1.1624	0.53284	1.10401	0.63138	0.94342	0.68065	0.9708	0.80109	1.09488	0.927	1.23357	1.07299	0.9781	1.05474	0.93795	1.34123	0.76277	1.26094	0.62773	2.02554	1.02189	2.26094	0.60583	2.12591	0.4489	1.4124	0.37226
+/da-Gal4,UAS-CycGΔP	20	1	1	0.49542	1.25228	0.50274	1.11882	0.41133	1.05118	0.53199	0.89396	0.57586	0.94332	0.69469	1.0914	0.78244	1.26508	0.95246	1.03656	0.93418	0.97074	1.27787	0.85374	1.23948	0.67458	1.92321	1.28702	2.35648	0.95429	2.27605	0.76051	1.44241	0.4223
+/da-Gal4,UAS-CycGΔP	20	1	2	0.49452	1.24817	0.50182	1.11861	0.41423	1.04744	0.53467	0.89233	0.57116	0.94342	0.68795	1.08759	0.78102	1.25729	0.9489	1.03284	0.93065	0.96897	1.28102	0.85218	1.23175	0.67153	1.91788	1.28649	2.35036	0.95255	2.27554	0.76094	1.43795	0.4197
+/da-Gal4,UAS-CycGΔP	20	2	1	0.62157	1.28153	0.60877	1.15904	0.52285	1.08957	0.63254	0.93235	0.67824	0.97623	0.79707	1.11151	0.91042	1.27239	1.07312	1.0457	1.04753	0.99268	1.41133	0.86106	1.3638	0.68372	2.08592	1.22486	2.41681	0.84095	2.33089	0.68007	1.58683	0.41316
+/da-Gal4,UAS-CycGΔP	20	2	2	0.61861	1.28102	0.60948	1.1551	0.52189	1.08759	0.63321	0.92883	0.677	0.97262	0.79014	1.10948	0.90693	1.27007	1.07116	1.04379	1.05291	0.98722	1.40875	0.86131	1.36496	0.68613	2.08393	1.21897	2.41423	0.83576	2.32481	0.67883	1.58029	0.41423
+/da-Gal4,UAS-CycGΔP	21	1	1	0.61243	1.08592	0.63619	0.96709	0.56672	0.87385	0.72212	0.76782	0.75319	0.81718	0.82266	0.9744	0.89213	1.15173	1.0914	0.9616	1.08592	0.90859	1.41499	0.8574	1.40585	0.70201	1.9287	1.38025	2.33089	1.10603	2.28519	0.90493	1.63071	0.52102
+/da-Gal4,UAS-CycGΔP	21	1	2	0.60401	1.08211	0.63321	0.96167	0.56386	0.87226	0.71532	0.76459	0.74634	0.81204	0.81751	0.96715	0.88686	1.15145	1.08941	0.95802	1.08941	0.91058	1.41058	0.85218	1.39963	0.70802	1.93065	1.37773	2.32846	1.10036	2.27737	0.90145	1.63138	0.51642
+/da-Gal4,UAS-CycGΔP	21	2	1	0.56855	0.8318	0.61974	0.71846	0.56307	0.61974	0.73674	0.53382	0.76051	0.58866	0.81718	0.75502	0.85009	0.94515	1.08043	0.78062	1.07861	0.72029	1.44972	0.71115	1.45703	0.55941	1.95795	1.29798	2.34552	1.02925	2.30712	0.82084	1.67824	0.39488
+/da-Gal4,UAS-CycGΔP	21	2	2	0.56386	0.82846	0.61678	0.7135	0.56021	0.62043	0.7354	0.53284	0.75547	0.58576	0.81021	0.75364	0.85401	0.94342	1.07664	0.78284	1.07481	0.7208	1.4489	0.70802	1.45255	0.55839	1.94342	1.29561	2.34306	1.02554	2.30291	0.81934	1.67883	0.39598
+/da-Gal4,UAS-CycGΔP	22	1	1	0.52285	0.88117	0.56307	0.76965	0.50639	0.67641	0.67276	0.57769	0.69835	0.63071	0.74405	0.79524	0.78976	0.97623	1.02193	0.82449	1.02376	0.76965	1.3638	0.76782	1.36928	0.60694	1.80438	1.32175	2.22851	1.12248	2.21389	0.92504	1.64351	0.46252
+/da-Gal4,UAS-CycGΔP	22	1	2	0.52189	0.88321	0.56386	0.76642	0.51094	0.67518	0.67335	0.58029	0.6989	0.63138	0.7427	0.79197	0.78832	0.96897	1.02189	0.82116	1.02007	0.77007	1.36678	0.76824	1.36861	0.60948	1.80291	1.31751	2.2281	1.11861	2.21167	0.91788	1.63685	0.46167
+/da-Gal4,UAS-CycGΔP	22	2	1	0.64168	1.42595	0.59049	1.31261	0.48446	1.28519	0.53747	1.10237	0.59597	1.12431	0.75685	1.20109	0.90127	1.31078	0.96709	1.04204	0.93053	0.99451	1.21937	0.72577	1.117	0.63254	1.9872	0.81535	2.12979	0.35466	1.93967	0.21755	1.18829	0.32723
+/da-Gal4,UAS-CycGΔP	22	2	2	0.64416	1.42335	0.58941	1.31021	0.48357	1.28102	0.54014	1.10401	0.59671	1.12226	0.74999	1.20437	0.89963	1.30656	0.96897	1.04196	0.93065	0.99452	1.20985	0.7281	1.11496	0.63686	1.98722	0.81021	2.12591	0.35401	1.93795	0.21532	1.18978	0.32481
+/da-Gal4,UAS-CycGΔP	23	1	1	0.68738	1.19744	0.69835	1.06946	0.62522	0.99085	0.75868	0.85374	0.7989	0.89762	0.89213	1.05118	0.97989	1.21572	1.17367	1	1.15904	0.95429	1.48446	0.85374	1.45886	0.69104	2.11334	1.28153	2.45521	0.95246	2.36563	0.75319	1.68007	0.468
+/da-Gal4,UAS-CycGΔP	23	1	2	0.68795	1.1916	0.70437	1.06751	0.62226	0.98905	0.75729	0.84853	0.79926	0.89415	0.89415	1.04744	0.97627	1.20985	1.17335	0.99817	1.1551	0.9489	1.48175	0.85036	1.45437	0.68978	2.10766	1.28102	2.45072	0.95072	2.36131	0.75547	1.677	0.46532
+/da-Gal4,UAS-CycGΔP	23	2	1	0.56124	1.29433	0.5521	1.16453	0.46069	1.09872	0.57038	0.93967	0.6234	0.97989	0.75502	1.10603	0.86837	1.25776	1.01828	1.02376	0.99817	0.96526	1.37659	0.80255	1.31261	0.65447	1.97623	1.17184	2.30712	0.79341	2.20475	0.61608	1.47166	0.38756
+/da-Gal4,UAS-CycGΔP	23	2	2	0.56204	1.29379	0.54926	1.1624	0.46167	1.09671	0.57481	0.93613	0.62043	0.97627	0.74452	1.10766	0.87043	1.25547	1.01277	1.01824	0.99452	0.9635	1.37226	0.80474	1.31021	0.6551	1.97445	1.17335	2.30474	0.78649	2.2062	0.61496	1.4708	0.38686
+/da-Gal4,UAS-CycGΔP	24	1	1	0.51919	0.91773	0.57586	0.80438	0.51919	0.70749	0.69469	0.6234	0.7148	0.68007	0.75502	0.84277	0.7861	1.04021	1.05118	0.89396	1.04753	0.82998	1.39853	0.82998	1.39305	0.67641	1.92138	1.42413	2.30164	1.15904	2.25959	0.96343	1.64351	0.52285
+/da-Gal4,UAS-CycGΔP	24	1	2	0.52372	0.9197	0.57481	0.80474	0.52372	0.7062	0.6916	0.62408	0.70985	0.68065	0.75912	0.84124	0.79014	1.03102	1.04926	0.89233	1.04561	0.83029	1.39963	0.83029	1.3905	0.677	1.91605	1.42153	2.29744	1.1551	2.25547	0.9635	1.6405	0.52189
+/da-Gal4,UAS-CycGΔP	24	2	1	0.41499	1.42961	0.3967	1.30712	0.30895	1.24497	0.41864	1.07678	0.46435	1.117	0.58135	1.24862	0.71297	1.40219	0.86837	1.15722	0.8446	1.10968	1.15904	0.9616	1.09506	0.80987	1.94515	1.25228	2.20658	0.85374	2.11334	0.70749	1.27605	0.51919
+/da-Gal4,UAS-CycGΔP	24	2	2	0.41788	1.42883	0.3978	1.30291	0.31569	1.2354	0.41605	1.07299	0.45985	1.11131	0.57481	1.24817	0.71532	1.3978	0.86678	1.15328	0.84306	1.10583	1.1551	0.95802	1.09123	0.81021	1.93977	1.24999	2.20437	0.85218	2.11131	0.7062	1.27189	0.51459
+/da-Gal4,UAS-CycGΔP	25	1	1	0.7404	1.37659	0.70932	1.25411	0.61243	1.21389	0.68738	1.04204	0.73674	1.07129	0.87751	1.16819	1.02559	1.28702	1.10237	1.0329	1.06581	0.9872	1.32906	0.78062	1.23948	0.64716	2.03473	0.94698	2.22486	0.52468	2.1042	0.38756	1.32723	0.38025
+/da-Gal4,UAS-CycGΔP	25	1	2	0.7427	1.37408	0.70802	1.24999	0.61131	1.21167	0.68248	1.04196	0.73722	1.06934	0.87408	1.16423	1.01824	1.28102	1.09853	1.02737	1.06386	0.9854	1.32481	0.77919	1.24087	0.64416	2.03466	0.93978	2.22262	0.52189	2.09853	0.38686	1.32846	0.37773
+/da-Gal4,UAS-CycGΔP	25	2	1	0.82449	1.468	0.78062	1.35466	0.67458	1.32358	0.72577	1.13893	0.78244	1.1627	0.93601	1.23948	1.0914	1.34734	1.13345	1.08775	1.09689	1.04387	1.36014	0.7861	1.25045	0.66361	2.07861	0.87751	2.21023	0.42595	2.06215	0.31078	1.34003	0.36563
+/da-Gal4,UAS-CycGΔP	25	2	2	0.82481	1.46532	0.77554	1.35401	0.6697	1.32664	0.72445	1.14233	0.77919	1.16058	0.93065	1.23905	1.08941	1.34853	1.13321	1.09123	1.09488	1.04379	1.35583	0.78649	1.24999	0.66423	2.07664	0.87226	2.2062	0.42518	2.05839	0.31021	1.33576	0.36678
+/da-Gal4,UAS-CycGΔP	26	1	1	0.61974	1.17915	0.6106	1.05301	0.52285	0.9872	0.63985	0.83546	0.68555	0.87568	0.80987	1.01279	0.91773	1.1755	1.07861	0.95246	1.06215	0.89945	1.36745	0.79159	1.34003	0.62157	2.06398	1.17184	2.41499	0.83363	2.35831	0.66361	1.56855	0.34186
+/da-Gal4,UAS-CycGΔP	26	1	2	0.61861	1.177	0.61131	1.05109	0.52372	0.9854	0.63868	0.83759	0.6843	0.87591	0.80109	1.01277	0.91605	1.17153	1.07116	0.95072	1.05839	0.8978	1.36496	0.79197	1.33941	0.62226	2.05291	1.17153	2.4124	0.83211	2.35766	0.6624	1.57299	0.33759
+/da-Gal4,UAS-CycGΔP	26	2	1	0.56124	1.0457	0.57404	0.91773	0.49725	0.83912	0.6234	0.70749	0.66361	0.75502	0.75137	0.90127	0.8318	1.07678	1.06764	0.8702	1.05484	0.82266	1.42595	0.73857	1.38574	0.58866	2.05667	1.14808	2.3638	0.80621	2.28702	0.64168	1.64351	0.34734
+/da-Gal4,UAS-CycGΔP	26	2	2	0.55474	1.04379	0.57664	0.91423	0.4927	0.83576	0.62226	0.70255	0.66058	0.74999	0.75547	0.90145	0.83211	1.07299	1.06021	0.86678	1.05291	0.82116	1.42335	0.73905	1.38868	0.58576	2.05291	1.14598	2.35766	0.80291	2.28466	0.63868	1.6405	0.34489
+/da-Gal4,UAS-CycGΔP	27	1	1	0.57769	1.29981	0.54113	1.18829	0.44606	1.14442	0.50639	0.9872	0.56489	1.00365	0.70201	1.09689	0.84095	1.2084	0.9159	0.96526	0.87751	0.92504	1.15356	0.70201	1.07678	0.58683	1.87568	0.8446	2.05667	0.41499	1.91956	0.2797	1.20475	0.31078
+/da-Gal4,UAS-CycGΔP	27	1	2	0.57846	1.29744	0.54197	1.1843	0.4489	1.14415	0.51094	0.97992	0.56204	0.99999	0.6989	1.09306	0.83576	1.2062	0.91058	0.9635	0.87773	0.92335	1.15145	0.69707	1.07299	0.59489	1.87591	0.84124	2.05474	0.4124	1.91605	0.27554	1.20072	0.30839
+/da-Gal4,UAS-CycGΔP	27	2	1	0.56489	0.95612	0.5978	0.83546	0.53382	0.7404	0.69835	0.63436	0.71846	0.68738	0.80073	0.84826	0.85557	1.02559	1.06581	0.85009	1.06581	0.7989	1.3967	0.75685	1.39488	0.59414	1.91407	1.28702	2.30164	1.02193	2.25776	0.81352	1.63254	0.42778
+/da-Gal4,UAS-CycGΔP	27	2	2	0.56569	0.95255	0.60036	0.83759	0.53284	0.74087	0.69343	0.63686	0.7208	0.68613	0.79926	0.84671	0.85036	1.02372	1.06569	0.84853	1.06204	0.79379	1.39233	0.75729	1.38503	0.59853	1.91058	1.28102	2.29561	1.01642	2.25182	0.81204	1.63503	0.42518
+/da-Gal4,UAS-CycGΔP	28	1	1	0.49908	0.79159	0.54844	0.68372	0.49177	0.57769	0.66361	0.50274	0.68738	0.55575	0.72943	0.72577	0.75319	0.91042	1.00731	0.78062	1.00548	0.72577	1.37294	0.76416	1.41864	0.60329	1.82084	1.38391	2.27422	1.1755	2.26142	0.99817	1.71846	0.47531
+/da-Gal4,UAS-CycGΔP	28	1	2	0.49452	0.79197	0.54744	0.67883	0.49452	0.57846	0.66605	0.49999	0.68795	0.55291	0.72627	0.72262	0.75547	0.91058	1.00182	0.77919	1.00547	0.72627	1.37043	0.76277	1.41605	0.60036	1.81751	1.38138	2.27189	1.17335	2.26094	0.99452	1.72262	0.4781
+/da-Gal4,UAS-CycGΔP	28	2	1	0.6691	1.32358	0.65082	1.20658	0.56307	1.14076	0.67458	0.98354	0.72577	1.0201	0.8446	1.14625	0.9616	1.29433	1.07495	1.06764	1.0585	1.0201	1.39305	0.85009	1.33089	0.70201	2.11882	1.11151	2.34003	0.73126	2.23583	0.57952	1.50457	0.44058
+/da-Gal4,UAS-CycGΔP	28	2	2	0.6624	1.32481	0.64963	1.20072	0.56021	1.13868	0.677	0.9854	0.72262	1.01824	0.84124	1.14415	0.95255	1.29014	1.08211	1.06204	1.05839	1.01824	1.3905	0.84671	1.32664	0.69707	2.11678	1.11131	2.33576	0.72627	2.23174	0.57664	1.50182	0.43978
+/da-Gal4,UAS-CycGΔP	29	1	1	0.7276	1.18647	0.71846	1.0585	0.62888	0.99451	0.7276	0.84095	0.7733	0.87934	0.90493	1.00731	1.01645	1.16453	1.17915	0.93601	1.15539	0.88665	1.43327	0.76234	1.37111	0.60511	2.08226	1.11151	2.43875	0.73674	2.36745	0.57404	1.57038	0.30895
+/da-Gal4,UAS-CycGΔP	29	1	2	0.72262	1.18065	0.71715	1.05839	0.63503	0.99087	0.7281	0.83941	0.77372	0.87956	0.90328	1.01094	1.01459	1.16423	1.177	0.93248	1.14963	0.88503	1.43065	0.76094	1.37043	0.60218	2.07481	1.10766	2.4343	0.73722	2.36861	0.57481	1.57116	0.31021
+/da-Gal4,UAS-CycGΔP	29	2	1	0.51188	1.13893	0.51553	1.01462	0.45155	0.93601	0.56855	0.80621	0.60877	0.84826	0.70566	0.9872	0.79707	1.15539	0.96343	0.94332	0.94698	0.88299	1.27787	0.75137	1.23948	0.62522	1.88482	1.19012	2.26873	0.82998	2.14259	0.60877	1.42778	0.39305
+/da-Gal4,UAS-CycGΔP	29	2	2	0.51277	1.13503	0.51824	1.00729	0.44707	0.9343	0.56751	0.80291	0.60766	0.84488	0.6989	0.9854	0.79197	1.1478	0.95985	0.93978	0.94342	0.87956	1.27554	0.75364	1.24087	0.61861	1.87773	1.1843	2.26459	0.82481	2.14233	0.61131	1.427	0.39233
+/da-Gal4,UAS-CycGΔP	30	1	1	0.66727	1.18829	0.64351	1.06764	0.54844	1.00365	0.65447	0.85009	0.70383	0.88117	0.82998	1.00548	0.95429	1.1499	1.08592	0.90859	1.0585	0.85374	1.36014	0.67824	1.28702	0.54296	2.03839	0.96526	2.29798	0.57769	2.18647	0.40402	1.44241	0.26873
+/da-Gal4,UAS-CycGΔP	30	1	2	0.66058	1.1843	0.63868	1.06751	0.54561	1.00364	0.6551	0.84124	0.70255	0.87773	0.82481	0.99999	0.9416	1.14051	1.08576	0.90328	1.05109	0.85401	1.35948	0.67335	1.28467	0.54197	2.03284	0.96167	2.29379	0.57664	2.18065	0.4051	1.43977	0.26824
+/da-Gal4,UAS-CycGΔP	30	2	1	0.60329	1.08226	0.61243	0.94881	0.5393	0.86106	0.6691	0.7276	0.71115	0.77148	0.7861	0.92321	0.89945	1.10786	1.0914	0.87568	1.07495	0.81901	1.42413	0.70932	1.38574	0.57586	2.117	1.14808	2.41681	0.77879	2.33272	0.59414	1.60511	0.34003
+/da-Gal4,UAS-CycGΔP	30	2	2	0.60036	1.08029	0.61131	0.94707	0.53649	0.85766	0.6697	0.72627	0.70802	0.77007	0.79014	0.92153	0.89051	1.10036	1.08941	0.87226	1.07664	0.81934	1.41605	0.70802	1.38138	0.57846	2.10948	1.14415	2.41058	0.77737	2.32299	0.59124	1.59853	0.33576
Asx22P4/+;+/da-Gal4	1	1	1	0.42805	1.16757	0.44626	1.0255	0.36247	0.91985	0.50455	0.77959	0.55009	0.82877	0.64662	1.01092	0.74681	1.20218	0.97267	0.97267	0.96174	0.9071	1.36611	0.80145	1.32786	0.61202	2.03096	1.32058	2.47905	0.97085	2.39708	0.74316	1.57741	0.36794
Asx22P4/+;+/da-Gal4	1	1	2	0.43169	1.16575	0.44626	1.02732	0.35883	0.91985	0.49908	0.78142	0.54644	0.8306	0.64298	1.00728	0.73952	1.20036	0.97631	0.97449	0.9581	0.90892	1.36611	0.80145	1.32968	0.61019	2.02914	1.31693	2.47905	0.96903	2.39526	0.74499	1.57741	0.37158
Asx22P4/+;+/da-Gal4	1	2	1	0.48269	1.29508	0.47358	1.15118	0.37158	1.06557	0.48087	0.90163	0.53551	0.94353	0.6703	1.10018	0.80509	1.26775	0.9581	1.00182	0.93442	0.94171	1.32968	0.75591	1.24407	0.5938	2.07467	1.12021	2.42987	0.6958	2.30965	0.51366	1.44444	0.2969
Asx22P4/+;+/da-Gal4	1	2	2	0.48633	1.29508	0.47723	1.15482	0.36976	1.06557	0.47905	0.89981	0.53551	0.94353	0.66848	1.102	0.80327	1.26958	0.95628	1.00546	0.93624	0.94535	1.32786	0.75591	1.2459	0.59198	2.07285	1.12021	2.42804	0.6958	2.31147	0.51183	1.4408	0.2969
Asx22P4/+;+/da-Gal4	2	1	1	0.55919	1.21311	0.55555	1.0765	0.4663	0.9836	0.58287	0.8306	0.63752	0.87431	0.75409	1.0346	0.90346	1.21493	1.06739	0.96174	1.04735	0.90346	1.42987	0.75227	1.38251	0.57923	2.14936	1.1785	2.54098	0.80145	2.44444	0.60655	1.62112	0.31329
Asx22P4/+;+/da-Gal4	2	1	2	0.55737	1.21311	0.55009	1.07832	0.46083	0.98542	0.58105	0.83242	0.63387	0.87431	0.75045	1.03096	0.8907	1.21311	1.06557	0.96356	1.04735	0.90163	1.43169	0.75227	1.38433	0.57923	2.14571	1.1785	2.53916	0.80145	2.45172	0.60837	1.6193	0.31511
Asx22P4/+;+/da-Gal4	2	2	1	0.40619	1.09653	0.42258	0.96356	0.34244	0.86338	0.47176	0.71948	0.52094	0.76866	0.6193	0.93988	0.73223	1.13296	0.94717	0.89617	0.93078	0.83606	1.33151	0.72677	1.29143	0.5428	2.00364	1.21311	2.41165	0.86703	2.3224	0.66666	1.53733	0.30054
Asx22P4/+;+/da-Gal4	2	2	2	0.41165	1.09653	0.42258	0.96721	0.34061	0.86338	0.4663	0.72313	0.52094	0.77231	0.61748	0.93988	0.73041	1.12932	0.94717	0.89981	0.93442	0.83606	1.33151	0.72495	1.29143	0.54098	1.99999	1.21675	2.40983	0.86703	2.32422	0.66848	1.53551	0.30418
Asx22P4/+;+/da-Gal4	3	1	1	0.40072	1.06921	0.41894	0.93442	0.33151	0.83424	0.47723	0.69034	0.52276	0.7377	0.62112	0.91438	0.72495	1.11657	0.94171	0.8816	0.92713	0.81784	1.34972	0.7122	1.31147	0.52823	2.0346	1.2295	2.44808	0.8907	2.37522	0.68488	1.56466	0.28779
Asx22P4/+;+/da-Gal4	3	1	2	0.3989	1.07285	0.42076	0.9326	0.32969	0.83242	0.47358	0.68852	0.51548	0.7377	0.62112	0.91074	0.72677	1.11111	0.94535	0.8816	0.92713	0.81784	1.35519	0.71402	1.31329	0.53005	2.04007	1.23315	2.4499	0.89253	2.37522	0.68488	1.5683	0.28597
Asx22P4/+;+/da-Gal4	3	2	1	0.48269	1.08196	0.4918	0.94535	0.40072	0.85063	0.53005	0.70127	0.57923	0.74499	0.69216	0.91256	0.8142	1.09835	0.99999	0.85792	0.98542	0.79234	1.41165	0.65573	1.36429	0.47905	2.11839	1.1275	2.5173	0.76502	2.42804	0.55373	1.60109	0.22404
Asx22P4/+;+/da-Gal4	3	2	2	0.48087	1.08743	0.49544	0.94717	0.3989	0.85063	0.53005	0.70309	0.57559	0.74316	0.69216	0.91074	0.81238	1.09653	1.00182	0.85974	0.98724	0.79234	1.40983	0.65755	1.36429	0.47723	2.11475	1.12932	2.51548	0.7632	2.4244	0.55555	1.60473	0.22404
Asx22P4/+;+/da-Gal4	4	1	1	0.55919	1.29872	0.54462	1.16393	0.43533	1.07832	0.54644	0.90528	0.60655	0.94535	0.75227	1.102	0.8907	1.26958	1.05646	0.99635	1.0346	0.93624	1.4244	0.75045	1.34061	0.58469	2.18032	1.11657	2.49726	0.6958	2.38797	0.51001	1.53005	0.28961
Asx22P4/+;+/da-Gal4	4	1	2	0.55555	1.30054	0.54826	1.16393	0.43169	1.07832	0.5428	0.9071	0.60837	0.94717	0.74499	1.102	0.8816	1.26958	1.06192	0.99817	1.0346	0.93442	1.4244	0.75045	1.34243	0.58652	2.18032	1.11475	2.49544	0.6958	2.38615	0.51001	1.52641	0.28961
Asx22P4/+;+/da-Gal4	4	2	1	0.43897	1.16939	0.44262	1.0255	0.34244	0.92531	0.47905	0.76866	0.53369	0.8142	0.65209	0.98724	0.7632	1.16939	0.95081	0.92896	0.93624	0.86338	1.37522	0.72313	1.30418	0.54826	2.01092	1.20764	2.43351	0.81602	2.34061	0.61019	1.53005	0.28597
Asx22P4/+;+/da-Gal4	4	2	2	0.43897	1.16757	0.4408	1.0255	0.34426	0.92349	0.4754	0.77049	0.53187	0.8142	0.64662	0.98907	0.76866	1.17668	0.95446	0.92896	0.93624	0.8652	1.3734	0.72495	1.30418	0.55009	2.01092	1.20947	2.43351	0.81967	2.33879	0.61384	1.52641	0.28597
Asx22P4/+;+/da-Gal4	5	1	1	0.56466	1.17486	0.56101	1.03825	0.47176	0.94899	0.57559	0.78688	0.63023	0.82877	0.74316	0.99089	0.8816	1.16029	1.05464	0.9071	1.02914	0.84335	1.42258	0.67759	1.36247	0.50637	2.16939	1.06921	2.52823	0.68123	2.40801	0.48269	1.57194	0.23315
Asx22P4/+;+/da-Gal4	5	1	2	0.56648	1.17486	0.55919	1.03825	0.46812	0.94717	0.57377	0.78506	0.62659	0.8306	0.74134	0.98907	0.87978	1.15846	1.05646	0.90528	1.02914	0.84699	1.4244	0.67759	1.36065	0.50637	2.16393	1.07103	2.52458	0.68123	2.40801	0.48269	1.5683	0.23315
Asx22P4/+;+/da-Gal4	5	2	1	0.44808	0.95992	0.4918	0.82513	0.43169	0.70673	0.59016	0.5938	0.62659	0.64845	0.68488	0.8397	0.76502	1.04917	1.00364	0.85792	0.99999	0.79963	1.44808	0.76866	1.43351	0.58469	2.01274	1.3734	2.47905	1.11839	2.43351	0.89799	1.7122	0.38979
Asx22P4/+;+/da-Gal4	5	2	2	0.4499	0.9581	0.48998	0.82695	0.43169	0.70856	0.58652	0.59562	0.62112	0.65027	0.68488	0.8397	0.75591	1.04735	1.00182	0.86156	0.99635	0.80145	1.44626	0.76866	1.43351	0.58287	2.01457	1.3734	2.47905	1.11839	2.43351	0.89981	1.71584	0.38979
Asx22P4/+;+/da-Gal4	6	1	1	0.50455	1.31147	0.49908	1.17668	0.40619	1.0856	0.52094	0.92349	0.57012	0.96721	0.69398	1.12568	0.82513	1.29872	1.02185	1.0346	0.99271	0.97814	1.40983	0.80327	1.3224	0.62659	2.11839	1.22039	2.49362	0.81784	2.38251	0.62659	1.51548	0.35336
Asx22P4/+;+/da-Gal4	6	1	2	0.50637	1.31329	0.49908	1.1785	0.40254	1.08743	0.51912	0.92531	0.57194	0.96721	0.69216	1.1275	0.8306	1.30236	1.02003	1.03642	0.99453	0.97814	1.40983	0.80509	1.32786	0.62841	2.11475	1.22222	2.49726	0.81784	2.38797	0.63023	1.51912	0.35519
Asx22P4/+;+/da-Gal4	6	2	1	0.37887	0.93988	0.39708	0.80509	0.30965	0.70127	0.45355	0.56101	0.49544	0.61202	0.5938	0.79052	0.69945	0.98178	0.91438	0.75409	0.90163	0.69398	1.3479	0.58834	1.30418	0.39708	1.9836	1.10382	2.42258	0.75956	2.34243	0.55737	1.54644	0.16211
Asx22P4/+;+/da-Gal4	6	2	2	0.37704	0.94353	0.39526	0.81056	0.30783	0.70127	0.44808	0.5683	0.49362	0.61566	0.59198	0.79052	0.69763	0.98178	0.91985	0.75591	0.89981	0.69763	1.3479	0.58834	1.30418	0.3989	1.99271	1.10564	2.4244	0.75956	2.33697	0.55919	1.54826	0.16029
Asx22P4/+;+/da-Gal4	7	1	1	0.47905	1.2714	0.46083	1.13661	0.35701	1.05646	0.45537	0.88888	0.5173	0.92349	0.64845	1.07832	0.7887	1.23497	0.94353	0.96356	0.91621	0.9071	1.30965	0.70491	1.21675	0.53551	2.05282	1.04553	2.39344	0.61748	2.26957	0.43351	1.39526	0.24407
Asx22P4/+;+/da-Gal4	7	1	2	0.47723	1.27504	0.45355	1.14025	0.34608	1.0601	0.45173	0.8907	0.51183	0.92531	0.6448	1.07832	0.78688	1.23315	0.94535	0.96174	0.91985	0.90528	1.31147	0.69945	1.21857	0.53734	2.05282	1.04371	2.39344	0.6193	2.26411	0.43351	1.3989	0.24407
Asx22P4/+;+/da-Gal4	7	2	1	0.39162	1.2969	0.38433	1.16211	0.27868	1.0765	0.38979	0.91256	0.44626	0.95081	0.57194	1.10382	0.72677	1.2805	0.87978	1.00546	0.85245	0.95081	1.24407	0.77049	1.17121	0.59927	2.0091	1.13478	2.3479	0.74134	2.23679	0.55009	1.37886	0.31511
Asx22P4/+;+/da-Gal4	7	2	2	0.38615	1.29508	0.38433	1.16029	0.27504	1.0765	0.38979	0.91074	0.44626	0.95264	0.57741	1.10382	0.71584	1.26593	0.88342	1.00728	0.85792	0.95081	1.2459	0.77049	1.17486	0.59744	2.01274	1.13478	2.3479	0.74316	2.23497	0.55373	1.37886	0.31147
Asx22P4/+;+/da-Gal4	8	1	1	0.48087	1.08196	0.48633	0.94717	0.40072	0.85245	0.51912	0.69945	0.56648	0.74681	0.68305	0.91256	0.80327	1.10018	0.98724	0.85245	0.96721	0.79599	1.39526	0.65391	1.34608	0.47358	2.0856	1.10564	2.47358	0.73588	2.38069	0.53551	1.57194	0.21675
Asx22P4/+;+/da-Gal4	8	1	2	0.48269	1.0856	0.48815	0.94717	0.3989	0.85245	0.52458	0.70127	0.57194	0.74863	0.68305	0.91438	0.79781	1.09835	0.98542	0.85427	0.97085	0.79599	1.39708	0.65391	1.34972	0.47358	2.08742	1.10746	2.47358	0.73588	2.38251	0.54098	1.57559	0.21675
Asx22P4/+;+/da-Gal4	8	2	1	0.4244	1.28233	0.42076	1.14936	0.32786	1.0601	0.43897	0.89799	0.49362	0.94171	0.61748	1.10382	0.74499	1.28233	0.92896	1.02732	0.9071	0.96539	1.31876	0.80692	1.25865	0.62841	2.03824	1.22039	2.40983	0.82695	2.31147	0.63752	1.45537	0.36065
Asx22P4/+;+/da-Gal4	8	2	2	0.42076	1.28415	0.4244	1.15118	0.32058	1.0601	0.43897	0.89981	0.49544	0.94535	0.61202	1.10382	0.75591	1.28597	0.93078	1.02732	0.91256	0.96721	1.31511	0.80509	1.26047	0.62841	2.03642	1.22222	2.40983	0.82877	2.30965	0.63752	1.45355	0.36429
Asx22P4/+;+/da-Gal4	9	1	1	0.53187	1.19307	0.53916	1.05282	0.44626	0.9581	0.56284	0.80874	0.61202	0.85063	0.72677	1.01821	0.84517	1.19489	1.04735	0.95264	1.0255	0.89435	1.43351	0.75774	1.38069	0.57923	2.14025	1.20582	2.53551	0.84152	2.44079	0.63205	1.60473	0.32058
Asx22P4/+;+/da-Gal4	9	1	2	0.53187	1.19489	0.52823	1.05464	0.44262	0.95628	0.5683	0.81056	0.61566	0.85245	0.72313	1.01821	0.84335	1.19672	1.051	0.95628	1.02732	0.89435	1.42987	0.76138	1.38251	0.57559	2.13661	1.20764	2.53733	0.8397	2.43897	0.63205	1.60837	0.3224
Asx22P4/+;+/da-Gal4	9	2	1	0.34426	1.11111	0.36976	0.96174	0.29143	0.8652	0.43169	0.73041	0.47358	0.77959	0.56284	0.96539	0.66302	1.15664	0.88888	0.94171	0.87249	0.87613	1.28597	0.79417	1.26411	0.61019	1.91985	1.34061	2.38069	1.02732	2.31329	0.81238	1.53551	0.37704
Asx22P4/+;+/da-Gal4	9	2	2	0.35336	1.10746	0.36247	0.97267	0.28779	0.86156	0.42987	0.73223	0.4754	0.77959	0.55919	0.96174	0.65573	1.15118	0.88706	0.94171	0.87249	0.87978	1.28779	0.79234	1.26593	0.61019	1.91074	1.33879	2.38251	1.02914	2.31693	0.81238	1.53369	0.38069
Asx22P4/+;+/da-Gal4	10	1	1	0.55919	1.22039	0.56101	1.08378	0.47176	0.99271	0.57377	0.83424	0.62841	0.87613	0.75409	1.03825	0.87067	1.21675	1.06375	0.96356	1.0346	0.90346	1.4408	0.74681	1.36429	0.57377	2.14753	1.16575	2.53369	0.77959	2.42987	0.57559	1.58469	0.30236
Asx22P4/+;+/da-Gal4	10	1	2	0.56101	1.22222	0.55555	1.08743	0.46812	0.98907	0.58287	0.83606	0.63387	0.87978	0.74863	1.03825	0.87431	1.21493	1.0601	0.96356	1.03278	0.90346	1.4408	0.74681	1.36794	0.57377	2.14571	1.16575	2.53187	0.77959	2.42804	0.57559	1.58469	0.30418
Asx22P4/+;+/da-Gal4	10	2	1	0.53916	1.33151	0.51366	1.19854	0.41347	1.11657	0.50273	0.94535	0.55919	0.97814	0.69398	1.12203	0.84152	1.27322	0.98178	1.00728	0.95264	0.95081	1.31147	0.74134	1.23315	0.58105	2.11475	1.03642	2.42258	0.60291	2.28779	0.42622	1.41712	0.28233
Asx22P4/+;+/da-Gal4	10	2	2	0.53551	1.32968	0.51366	1.19307	0.40983	1.11657	0.50455	0.94535	0.55737	0.97814	0.68852	1.12203	0.8397	1.26958	0.98542	1.00364	0.95446	0.95264	1.31329	0.73952	1.23679	0.57923	2.11657	1.03278	2.4244	0.60655	2.29143	0.42622	1.41894	0.27868
Asx22P4/+;+/da-Gal4	11	1	1	0.52458	1.14025	0.55009	0.99817	0.46448	0.90163	0.60473	0.76138	0.65027	0.80874	0.74499	0.98542	0.8561	1.17486	1.05646	0.94535	1.04189	0.88342	1.44626	0.78142	1.4244	0.59744	2.12203	1.27686	2.53916	0.92896	2.46265	0.73041	1.66666	0.36065
Asx22P4/+;+/da-Gal4	11	1	2	0.52641	1.13661	0.54826	1.00546	0.46448	0.90163	0.60473	0.76502	0.64845	0.80874	0.74316	0.9836	0.84699	1.17486	1.05464	0.94717	1.04189	0.88342	1.44626	0.78142	1.42622	0.59562	2.11475	1.27504	2.53733	0.92713	2.46265	0.73406	1.66666	0.36065
Asx22P4/+;+/da-Gal4	11	2	1	0.4244	0.87067	0.47723	0.75045	0.42987	0.63387	0.59744	0.54098	0.62659	0.59927	0.6703	0.7887	0.72131	1.00728	0.97085	0.84335	0.97449	0.78688	1.41529	0.80874	1.42622	0.62659	1.86885	1.48269	2.39344	1.28597	2.3734	1.05828	1.72495	0.47176
Asx22P4/+;+/da-Gal4	11	2	2	0.42258	0.87431	0.47905	0.75227	0.42805	0.63205	0.59927	0.54098	0.62659	0.60109	0.6703	0.79417	0.71584	1.00546	0.97085	0.84881	0.97814	0.78688	1.41529	0.80874	1.4244	0.63023	1.87249	1.48451	2.39526	1.2805	2.3734	1.05828	1.72859	0.47723
Asx22P4/+;+/da-Gal4	12	1	1	0.4499	1.2969	0.4408	1.16393	0.33697	1.08378	0.44262	0.91621	0.49726	0.95628	0.63387	1.10564	0.77413	1.26593	0.91438	1.00364	0.8907	0.94899	1.2805	0.75774	1.204	0.58469	2.04735	1.10564	2.39526	0.69216	2.27686	0.50091	1.40437	0.29872
Asx22P4/+;+/da-Gal4	12	1	2	0.4499	1.30054	0.43897	1.16393	0.33515	1.0856	0.44262	0.91621	0.49726	0.95628	0.6357	1.102	0.77231	1.26411	0.91803	1.00546	0.89435	0.95081	1.27868	0.75591	1.20582	0.58834	2.04735	1.10564	2.39161	0.69034	2.2805	0.50091	1.3989	0.30236
Asx22P4/+;+/da-Gal4	12	2	1	0.33151	1.07103	0.35883	0.93988	0.27868	0.82695	0.42258	0.6958	0.4663	0.74863	0.55555	0.93078	0.64298	1.12568	0.86338	0.92349	0.85245	0.8561	1.28961	0.78506	1.25682	0.60473	1.92713	1.34243	2.36976	1.05282	2.31329	0.83424	1.53369	0.38797
Asx22P4/+;+/da-Gal4	12	2	2	0.32969	1.06921	0.35701	0.93806	0.27686	0.82695	0.42076	0.69945	0.46812	0.74863	0.54462	0.93078	0.6448	1.12932	0.8652	0.92167	0.8561	0.85974	1.29143	0.78142	1.26229	0.60291	1.92531	1.34243	2.36976	1.051	2.31329	0.83606	1.53551	0.38433
Asx22P4/+;+/da-Gal4	13	1	1	0.4754	1.13843	0.47905	1.00364	0.39162	0.91621	0.5173	0.7632	0.56466	0.80692	0.6703	0.97814	0.79781	1.16029	0.98542	0.91438	0.96539	0.85792	1.36976	0.71948	1.31693	0.54826	2.06739	1.1785	2.46812	0.80509	2.37886	0.61384	1.54098	0.29143
Asx22P4/+;+/da-Gal4	13	1	2	0.46994	1.14754	0.48087	1.0091	0.39162	0.91621	0.51548	0.76138	0.56466	0.80874	0.67941	0.97631	0.79417	1.15846	0.9836	0.91985	0.96356	0.86156	1.36611	0.72313	1.3224	0.54826	2.06921	1.17304	2.46812	0.80509	2.3734	0.61202	1.54098	0.29326
Asx22P4/+;+/da-Gal4	13	2	1	0.46812	1.03642	0.4918	0.89799	0.40983	0.79417	0.54644	0.65755	0.59016	0.70673	0.69398	0.88888	0.80145	1.0856	1.00182	0.85792	0.99453	0.79599	1.40983	0.69945	1.36794	0.52276	2.05282	1.22768	2.49544	0.89799	2.42804	0.69034	1.62294	0.28233
Asx22P4/+;+/da-Gal4	13	2	2	0.4754	1.03825	0.49362	0.89981	0.40619	0.79417	0.54462	0.65755	0.59198	0.70856	0.69034	0.88706	0.80145	1.08196	1.00364	0.85974	0.99453	0.79417	1.40801	0.70127	1.36611	0.52094	2.05282	1.2295	2.49544	0.89799	2.42622	0.69034	1.62112	0.2805
Asx22P4/+;+/da-Gal4	14	1	1	0.52458	1.2805	0.49544	1.14754	0.39708	1.06739	0.49544	0.88888	0.55191	0.92896	0.68852	1.0765	0.84152	1.23679	0.99089	0.96174	0.95446	0.90346	1.34608	0.69216	1.25865	0.52276	2.12203	1.02367	2.44079	0.59927	2.31693	0.40801	1.43169	0.2295
Asx22P4/+;+/da-Gal4	14	1	2	0.52094	1.27868	0.49908	1.14571	0.38797	1.06921	0.48998	0.8907	0.54826	0.92896	0.68488	1.0765	0.84881	1.23861	0.99271	0.96174	0.95446	0.90528	1.34243	0.69216	1.25865	0.52094	2.1111	1.02185	2.43533	0.59744	2.31693	0.40619	1.42987	0.22404
Asx22P4/+;+/da-Gal4	14	2	1	0.39344	0.81784	0.44444	0.68852	0.39526	0.57012	0.55919	0.4663	0.59744	0.53005	0.64116	0.72495	0.69398	0.94899	0.96356	0.78324	0.96539	0.71766	1.39161	0.72677	1.41347	0.53551	1.8907	1.40983	2.40801	1.20764	2.38979	0.98907	1.72495	0.37887
Asx22P4/+;+/da-Gal4	14	2	2	0.3989	0.81784	0.4408	0.68852	0.38979	0.57377	0.56284	0.4663	0.60109	0.53369	0.6357	0.72859	0.69398	0.94899	0.96721	0.78688	0.96539	0.71584	1.39344	0.72859	1.41529	0.53734	1.89253	1.40983	2.40619	1.20582	2.39161	0.98724	1.72313	0.37704
Asx22P4/+;+/da-Gal4	15	1	1	0.54462	1.35154	0.52641	1.21311	0.4244	1.12932	0.52458	0.95992	0.58287	0.99635	0.71038	1.14936	0.88706	1.30418	1.02003	1.02914	0.99635	0.97449	1.37158	0.77231	1.28961	0.60655	2.17121	1.09835	2.49544	0.6703	2.36611	0.47723	1.46447	0.31329
Asx22P4/+;+/da-Gal4	15	1	2	0.54462	1.34972	0.52641	1.21129	0.42622	1.12932	0.51912	0.96356	0.58105	0.99817	0.71038	1.14754	0.87067	1.30236	1.0255	1.02732	0.99635	0.97267	1.37158	0.77049	1.28961	0.60291	2.16575	1.10018	2.49544	0.6703	2.36976	0.48269	1.46265	0.30965
Asx22P4/+;+/da-Gal4	15	2	1	0.36794	0.96721	0.41894	0.82877	0.34061	0.71766	0.51183	0.59927	0.55009	0.65391	0.6193	0.8561	0.68852	1.06192	0.93442	0.87431	0.93442	0.81056	1.35883	0.78324	1.36065	0.59562	1.96721	1.41529	2.42804	1.16211	2.38797	0.93624	1.66666	0.40619
Asx22P4/+;+/da-Gal4	15	2	2	0.36976	0.96356	0.41347	0.8306	0.34244	0.71584	0.51183	0.59927	0.55009	0.65573	0.62112	0.8561	0.68852	1.0601	0.93624	0.87613	0.9326	0.81056	1.35883	0.78324	1.35883	0.59927	1.96174	1.41712	2.42804	1.16393	2.38797	0.93806	1.66302	0.40801
Asx22P4/+;+/da-Gal4	16	1	1	0.50091	1.36065	0.48451	1.21857	0.38069	1.14571	0.47358	0.97814	0.53005	1.01274	0.6612	1.15846	0.81784	1.31693	0.96174	1.04553	0.93442	0.98724	1.30965	0.78324	1.23132	0.61566	2.09471	1.10928	2.42622	0.68123	2.29872	0.48815	1.42258	0.31329
Asx22P4/+;+/da-Gal4	16	1	2	0.49726	1.36247	0.48451	1.22039	0.37887	1.14754	0.47176	0.97631	0.52823	1.01092	0.6612	1.15846	0.81784	1.31511	0.96539	1.04553	0.93624	0.98907	1.31147	0.78142	1.23132	0.61566	2.09471	1.10928	2.4244	0.68123	2.29872	0.48815	1.42804	0.31147
Asx22P4/+;+/da-Gal4	16	2	1	0.41165	1.18396	0.42076	1.04735	0.33697	0.95446	0.46083	0.81056	0.51183	0.85974	0.60655	1.02367	0.73588	1.20947	0.91256	0.96903	0.89981	0.91256	1.3224	0.78324	1.26593	0.60837	1.98178	1.25682	2.40072	0.89253	2.30236	0.6867	1.49908	0.35883
Asx22P4/+;+/da-Gal4	16	2	2	0.41347	1.18761	0.41894	1.05464	0.33333	0.9581	0.46265	0.81056	0.51001	0.85427	0.61202	1.0255	0.73223	1.204	0.91438	0.97085	0.89981	0.91256	1.32422	0.78324	1.26775	0.60655	1.97814	1.26047	2.3989	0.89253	2.30054	0.6867	1.49908	0.36247
Asx22P4/+;+/da-Gal4	17	1	1	0.48269	1.29508	0.46265	1.15482	0.36065	1.08743	0.44626	0.91438	0.50273	0.94535	0.64116	1.09289	0.79963	1.24954	0.92713	0.97449	0.90163	0.92167	1.26775	0.71584	1.204	0.54644	2.04371	1.02185	2.38797	0.59016	2.26229	0.40801	1.38069	0.24772
Asx22P4/+;+/da-Gal4	17	1	2	0.48451	1.29508	0.45719	1.16029	0.3479	1.09289	0.44444	0.91803	0.50091	0.95081	0.6448	1.08925	0.7887	1.24407	0.93078	0.97631	0.90163	0.92167	1.26958	0.71402	1.204	0.54462	2.04371	1.02185	2.38615	0.5938	2.26229	0.40619	1.37704	0.25136
Asx22P4/+;+/da-Gal4	17	2	1	0.40619	1.04007	0.44626	0.90528	0.36794	0.79234	0.52458	0.66666	0.56466	0.71948	0.6357	0.91074	0.71766	1.10928	0.94899	0.91256	0.94535	0.84881	1.38251	0.79234	1.36247	0.61384	1.98724	1.38069	2.44626	1.11293	2.40072	0.89617	1.64116	0.40801
Asx22P4/+;+/da-Gal4	17	2	2	0.40983	1.04189	0.4408	0.90346	0.36794	0.79417	0.52458	0.66848	0.56101	0.72131	0.6357	0.90892	0.71948	1.10928	0.95081	0.91438	0.94171	0.85245	1.38251	0.79417	1.35883	0.61384	1.99089	1.38251	2.44626	1.11111	2.39708	0.89435	1.64116	0.40983
Asx22P4/+;+/da-Gal4	18	1	1	0.58469	1.38069	0.55555	1.24225	0.44444	1.17486	0.53369	0.99089	0.59562	1.02732	0.73952	1.16393	0.90892	1.31511	1.03642	1.0346	1.0091	0.97631	1.38069	0.74681	1.29143	0.58469	2.18032	1.02185	2.47358	0.58105	2.34243	0.40254	1.44626	0.27868
Asx22P4/+;+/da-Gal4	18	1	2	0.58834	1.38069	0.56466	1.24225	0.44262	1.17668	0.53551	0.99635	0.59562	1.02732	0.73952	1.16757	0.89799	1.31329	1.04007	1.03278	1.01092	0.97814	1.38069	0.74681	1.29143	0.58652	2.17304	1.02367	2.47176	0.58105	2.34243	0.40437	1.44626	0.2805
Asx22P4/+;+/da-Gal4	18	2	1	0.34972	0.99453	0.36611	0.85792	0.28233	0.75591	0.4153	0.61748	0.46812	0.66666	0.56648	0.84335	0.67395	1.03825	0.87795	0.80874	0.8652	0.75045	1.2805	0.64662	1.23679	0.47176	1.93624	1.17121	2.36976	0.83606	2.2969	0.62477	1.48451	0.22404
Asx22P4/+;+/da-Gal4	18	2	2	0.35154	0.99271	0.36976	0.86338	0.2805	0.75591	0.41347	0.61748	0.46265	0.66848	0.56466	0.84517	0.6703	1.03642	0.87978	0.80874	0.8652	0.74863	1.28233	0.64662	1.23679	0.46994	1.9326	1.16939	2.36976	0.83424	2.29508	0.62295	1.48633	0.22768
Asx22P4/+;+/da-Gal4	19	1	1	0.46994	1.23132	0.46448	1.09653	0.37887	0.99999	0.49908	0.84517	0.54826	0.8907	0.66666	1.05464	0.78324	1.23132	0.97631	0.98724	0.95446	0.92531	1.36065	0.77959	1.306	0.60291	2.0601	1.22039	2.46994	0.83424	2.37158	0.62659	1.52823	0.33515
Asx22P4/+;+/da-Gal4	19	1	2	0.47358	1.2295	0.4663	1.09835	0.3734	1.00546	0.49726	0.85245	0.54644	0.89617	0.66666	1.05646	0.78688	1.23132	0.97631	0.98907	0.95628	0.93078	1.36247	0.77959	1.30783	0.60473	2.06375	1.22039	2.46812	0.83424	2.37522	0.63023	1.52641	0.33879
Asx22P4/+;+/da-Gal4	19	2	1	0.37887	1.20582	0.38069	1.06557	0.2969	0.97449	0.42076	0.8142	0.47358	0.86703	0.57194	1.03642	0.69034	1.22404	0.90346	0.99089	0.88342	0.93442	1.29508	0.80327	1.255	0.61566	1.98178	1.28961	2.40619	0.93624	2.32422	0.73223	1.49726	0.36429
Asx22P4/+;+/da-Gal4	19	2	2	0.37887	1.20582	0.38069	1.06739	0.29872	0.97449	0.41712	0.81967	0.47358	0.86703	0.57559	1.03825	0.69945	1.22768	0.90528	0.99089	0.87978	0.9326	1.29143	0.80509	1.25682	0.61384	1.97996	1.28961	2.40436	0.93442	2.32058	0.73223	1.4918	0.36611
Asx22P4/+;+/da-Gal4	20	1	1	0.56284	1.18943	0.56284	1.05646	0.46994	0.96356	0.58652	0.80509	0.63934	0.85063	0.75956	1.0091	0.89617	1.18943	1.07103	0.94171	1.04917	0.87978	1.44262	0.73041	1.39526	0.55555	2.13843	1.15482	2.51365	0.77959	2.41165	0.58834	1.61019	0.2969
Asx22P4/+;+/da-Gal4	20	1	2	0.56648	1.18761	0.56466	1.05646	0.47176	0.96539	0.59198	0.80692	0.63934	0.85245	0.76502	1.01274	0.89617	1.18761	1.06921	0.94171	1.04917	0.87978	1.43897	0.73223	1.39344	0.55373	2.14389	1.15664	2.51365	0.77959	2.41347	0.59016	1.60837	0.29508
Asx22P4/+;+/da-Gal4	20	2	1	0.44262	1.13478	0.45355	1.00364	0.3734	0.90346	0.51001	0.76138	0.55737	0.80874	0.65027	0.9836	0.76138	1.17304	0.96721	0.95446	0.95628	0.88706	1.38069	0.79234	1.34061	0.61384	2.00546	1.306	2.42804	0.98907	2.34972	0.77049	1.57559	0.38615
Asx22P4/+;+/da-Gal4	20	2	2	0.44626	1.13296	0.45537	1.00364	0.37522	0.90163	0.50819	0.76138	0.55191	0.80874	0.64845	0.98178	0.76502	1.1785	0.96903	0.95628	0.9581	0.8907	1.38251	0.79234	1.33515	0.61384	2.00546	1.306	2.4244	0.98724	2.35154	0.77231	1.57376	0.38615
Asx22P4/+;+/da-Gal4	21	1	1	0.53734	1.06739	0.53369	0.93806	0.45173	0.84699	0.56648	0.69763	0.61202	0.7377	0.73588	0.89435	0.86338	1.0765	1.03642	0.8306	1.02003	0.77413	1.42622	0.61748	1.35701	0.45537	2.13661	1.05464	2.53005	0.68123	2.42804	0.47358	1.58287	0.18579
Asx22P4/+;+/da-Gal4	21	1	2	0.53551	1.06921	0.53551	0.93624	0.45173	0.84881	0.56284	0.69763	0.61019	0.7377	0.73406	0.89617	0.85792	1.07285	1.03642	0.83242	1.01821	0.77413	1.42804	0.6193	1.35701	0.45355	2.13478	1.05646	2.52823	0.68123	2.42804	0.4754	1.58287	0.18761
Asx22P4/+;+/da-Gal4	21	2	1	0.43897	1.30236	0.43351	1.16211	0.33697	1.0765	0.45537	0.91985	0.50273	0.95992	0.62477	1.11657	0.76684	1.29143	0.92349	1.0346	0.90346	0.97814	1.2969	0.8142	1.23132	0.63934	2.01457	1.21493	2.40072	0.81056	2.29325	0.62112	1.45172	0.36065
Asx22P4/+;+/da-Gal4	21	2	2	0.44262	1.2969	0.42805	1.16393	0.33515	1.0765	0.44808	0.92167	0.50637	0.95992	0.62112	1.11839	0.7632	1.29143	0.92349	1.03642	0.90892	0.97814	1.2969	0.81238	1.23132	0.6448	2.01639	1.21493	2.40072	0.81056	2.29143	0.6193	1.45355	0.36611
Asx22P4/+;+/da-Gal4	22	1	1	0.52094	1.27504	0.50455	1.14025	0.40437	1.06192	0.51183	0.8907	0.56284	0.92713	0.6958	1.07468	0.84517	1.24225	1.00364	0.97631	0.97996	0.91803	1.36247	0.73223	1.2969	0.56284	2.13296	1.09107	2.4754	0.68488	2.36247	0.49726	1.49362	0.2805
Asx22P4/+;+/da-Gal4	22	1	2	0.52458	1.27322	0.51001	1.13661	0.3989	1.06192	0.51001	0.89435	0.56466	0.92713	0.69763	1.07468	0.84152	1.24225	1.00546	0.97814	0.98178	0.91803	1.36247	0.73041	1.30054	0.56101	2.13296	1.09107	2.47358	0.6867	2.36611	0.50091	1.48815	0.28233
Asx22P4/+;+/da-Gal4	22	2	1	0.38615	0.94171	0.41894	0.80509	0.34608	0.69945	0.50273	0.57012	0.54098	0.62295	0.62477	0.81056	0.70491	1.02367	0.94353	0.80509	0.93442	0.74863	1.36976	0.6867	1.34243	0.50273	1.97631	1.27686	2.42622	0.99089	2.37704	0.76684	1.61566	0.29326
Asx22P4/+;+/da-Gal4	22	2	2	0.38615	0.94353	0.41894	0.80692	0.34426	0.69945	0.50091	0.57194	0.53369	0.62477	0.62477	0.81238	0.70491	1.01821	0.94535	0.80692	0.93624	0.74863	1.36611	0.69034	1.33697	0.50455	1.97631	1.27322	2.42622	0.99271	2.37886	0.76684	1.61566	0.29326
Asx22P4/+;+/da-Gal4	23	1	1	0.61019	1.34243	0.59016	1.20036	0.47723	1.12932	0.57741	0.95264	0.63387	0.98907	0.77231	1.13296	0.9326	1.2969	1.05464	1.02003	1.03096	0.96356	1.40254	0.75227	1.3224	0.58287	2.19125	1.06375	2.5173	0.6193	2.38797	0.4499	1.50273	0.27868
Asx22P4/+;+/da-Gal4	23	1	2	0.60837	1.34243	0.5938	1.20218	0.47905	1.1275	0.57559	0.95446	0.63387	0.99089	0.75591	1.13843	0.92713	1.29325	1.05646	1.02185	1.03096	0.96539	1.3989	0.75227	1.3224	0.58469	2.18579	1.06557	2.51548	0.6193	2.38979	0.45173	1.50455	0.2805
Asx22P4/+;+/da-Gal4	23	2	1	0.44444	1.27686	0.4244	1.13843	0.32969	1.051	0.43169	0.88524	0.4918	0.92531	0.61748	1.07832	0.77413	1.24407	0.91621	0.98178	0.89435	0.92349	1.28779	0.73406	1.22039	0.55373	2.05646	1.10564	2.39708	0.69945	2.28961	0.51366	1.40254	0.28233
Asx22P4/+;+/da-Gal4	23	2	2	0.44262	1.27686	0.42622	1.13661	0.32969	1.04917	0.43715	0.88706	0.48998	0.92713	0.61748	1.07832	0.76866	1.24407	0.91803	0.98178	0.89435	0.92531	1.28779	0.73406	1.22404	0.55919	2.05646	1.10564	2.39708	0.69945	2.29143	0.51366	1.40072	0.28415
Asx22P4/+;+/da-Gal4	24	1	1	0.4663	1.2459	0.45901	1.10928	0.35701	1.02003	0.47723	0.85427	0.53005	0.89617	0.65209	1.05464	0.79052	1.22404	0.96721	0.95992	0.94353	0.90163	1.32968	0.72313	1.26047	0.55009	2.08014	1.10928	2.42987	0.69945	2.30965	0.50273	1.45172	0.26958
Asx22P4/+;+/da-Gal4	24	1	2	0.46812	1.24225	0.46083	1.10928	0.36429	1.02003	0.4754	0.8561	0.52823	0.89617	0.65391	1.05464	0.78506	1.22404	0.96721	0.96174	0.94171	0.90346	1.33151	0.72313	1.25865	0.55373	2.08196	1.10746	2.42622	0.70127	2.30965	0.50273	1.45172	0.26958
Asx22P4/+;+/da-Gal4	24	2	1	0.40801	1.03642	0.42805	0.89981	0.34972	0.79417	0.49544	0.65027	0.53734	0.70309	0.6357	0.88706	0.7377	1.08925	0.95081	0.85792	0.94535	0.79417	1.36247	0.69945	1.31329	0.51366	2.0091	1.22768	2.46083	0.89435	2.38615	0.69034	1.57376	0.27868
Asx22P4/+;+/da-Gal4	24	2	2	0.40619	1.0346	0.4244	0.90163	0.35154	0.79234	0.49726	0.65391	0.54098	0.70491	0.63752	0.88706	0.72859	1.07832	0.95628	0.85792	0.94353	0.79417	1.36065	0.69945	1.31876	0.51183	2.0091	1.2295	2.45901	0.89617	2.38615	0.69216	1.57923	0.2805
Asx22P4/+;+/da-Gal4	25	1	1	0.6357	1.17304	0.62477	1.04007	0.53369	0.95628	0.64662	0.79417	0.69398	0.83788	0.82331	0.99271	0.96174	1.16575	1.102	0.9071	1.0765	0.85063	1.46083	0.6867	1.39708	0.51366	2.16393	1.08743	2.53187	0.70309	2.42622	0.50819	1.60473	0.24772
Asx22P4/+;+/da-Gal4	25	1	2	0.63752	1.17486	0.62659	1.04371	0.53005	0.9581	0.64298	0.79781	0.69398	0.8397	0.82149	0.99271	0.9581	1.16211	1.102	0.91074	1.08014	0.85427	1.45901	0.69034	1.40254	0.51912	2.16211	1.08925	2.53005	0.70127	2.42987	0.51001	1.60473	0.25136
Asx22P4/+;+/da-Gal4	25	2	1	0.43715	1.16211	0.44262	1.02732	0.34972	0.93078	0.47905	0.78142	0.52641	0.82513	0.6357	0.99635	0.74499	1.18032	0.92349	0.94353	0.90892	0.88342	1.30236	0.74863	1.25136	0.57194	1.98724	1.19854	2.36793	0.84152	2.27504	0.63205	1.4754	0.3224
Asx22P4/+;+/da-Gal4	25	2	2	0.43715	1.16393	0.44262	1.02914	0.35336	0.93078	0.47723	0.78142	0.52641	0.82877	0.63752	0.99817	0.74134	1.18032	0.92713	0.94353	0.91438	0.88342	1.30054	0.75045	1.24954	0.57559	1.98178	1.20036	2.36611	0.84152	2.27504	0.63205	1.48269	0.32604
Asx22P4/+;+/da-Gal4	26	1	1	0.52094	1.23315	0.52641	1.09835	0.42987	1.01092	0.54462	0.8561	0.59744	0.89981	0.7122	1.0601	0.83424	1.24043	1.02367	0.98907	1.00546	0.93442	1.40254	0.78324	1.33333	0.60837	2.09471	1.21129	2.48269	0.83242	2.37704	0.63205	1.55191	0.34608
Asx22P4/+;+/da-Gal4	26	1	2	0.51912	1.23679	0.52276	1.102	0.42805	1.01092	0.5428	0.85974	0.59927	0.90163	0.7122	1.06192	0.83606	1.24043	1.02003	0.99271	1.00182	0.93624	1.40437	0.78142	1.33515	0.61019	2.09471	1.21493	2.48087	0.83424	2.38069	0.63205	1.55008	0.35154
Asx22P4/+;+/da-Gal4	26	2	1	0.42076	1.22039	0.41347	1.0856	0.31693	0.99999	0.43533	0.83788	0.48633	0.88524	0.60473	1.04371	0.75591	1.22404	0.9071	0.97449	0.88524	0.91256	1.28961	0.76502	1.23497	0.58834	1.99817	1.18214	2.37158	0.81602	2.27686	0.6193	1.46265	0.32604
Asx22P4/+;+/da-Gal4	26	2	2	0.42258	1.22222	0.4153	1.08378	0.31511	1.00182	0.42805	0.84517	0.48998	0.88524	0.60291	1.04007	0.74316	1.21675	0.9071	0.97449	0.88706	0.91438	1.28961	0.76502	1.23315	0.58834	1.99271	1.18214	2.36976	0.8142	2.27686	0.6193	1.46265	0.32604
Asx22P4/+;+/da-Gal4	27	1	1	0.53187	1.25136	0.53187	1.10928	0.43533	1.02185	0.55009	0.8652	0.60655	0.90892	0.72131	1.06557	0.8561	1.25136	1.02367	0.98907	0.99817	0.93442	1.39708	0.76684	1.32786	0.60109	2.17304	1.16575	2.5009	0.78688	2.39161	0.59016	1.53916	0.32058
Asx22P4/+;+/da-Gal4	27	1	2	0.53187	1.24954	0.53005	1.11293	0.43533	1.02367	0.55009	0.86703	0.60291	0.9071	0.71948	1.06557	0.84335	1.2459	1.0255	0.98907	0.99999	0.93624	1.40072	0.76684	1.33333	0.60109	2.1785	1.16211	2.50273	0.78506	2.39526	0.59016	1.54098	0.3224
Asx22P4/+;+/da-Gal4	27	2	1	0.40437	1.21129	0.40801	1.0765	0.30236	0.98724	0.42258	0.82695	0.48451	0.87249	0.60291	1.0346	0.73406	1.21129	0.90892	0.9581	0.88888	0.89981	1.2969	0.74134	1.22039	0.56466	2.02549	1.15482	2.38251	0.76684	2.28232	0.5683	1.43169	0.2969
Asx22P4/+;+/da-Gal4	27	2	2	0.40801	1.21311	0.40437	1.0765	0.30236	0.98724	0.42622	0.8306	0.48451	0.87431	0.60109	1.03278	0.72677	1.20764	0.91074	0.95992	0.88888	0.90163	1.29143	0.74134	1.22404	0.56648	2.01639	1.15482	2.38433	0.76684	2.27868	0.5683	1.43351	0.29508
Asx22P4/+;+/da-Gal4	28	1	1	0.43351	1.26229	0.42805	1.12386	0.32422	1.03825	0.43897	0.87249	0.49544	0.91621	0.62112	1.0765	0.75227	1.25136	0.9326	0.9836	0.91256	0.92531	1.29872	0.75045	1.23861	0.57012	2.03824	1.14571	2.39708	0.73406	2.28779	0.54098	1.42258	0.29508
Asx22P4/+;+/da-Gal4	28	1	2	0.42805	1.26411	0.42805	1.12386	0.32786	1.03642	0.44444	0.87795	0.49726	0.91621	0.62112	1.07285	0.75409	1.2459	0.93624	0.98542	0.91438	0.92713	1.29872	0.75045	1.23497	0.57377	2.03642	1.14389	2.39708	0.7377	2.28597	0.5428	1.4244	0.29326
Asx22P4/+;+/da-Gal4	28	2	1	0.38615	1.04371	0.3989	0.90346	0.30965	0.80327	0.44626	0.65938	0.48998	0.70856	0.59744	0.8816	0.71402	1.08378	0.90346	0.83606	0.89253	0.77595	1.32422	0.65755	1.2714	0.47176	2.01639	1.14571	2.39526	0.79052	2.31329	0.59562	1.49908	0.22586
Asx22P4/+;+/da-Gal4	28	2	2	0.38433	1.04007	0.39708	0.90528	0.30965	0.80327	0.44262	0.66302	0.48998	0.70856	0.59198	0.87978	0.71584	1.0765	0.90346	0.83788	0.89435	0.77595	1.32604	0.65755	1.27322	0.47176	2.01092	1.14389	2.3989	0.79052	2.31329	0.59744	1.49544	0.22768
Asx22P4/+;+/da-Gal4	29	1	1	0.52641	1.2714	0.51548	1.12932	0.40619	1.05282	0.50091	0.88342	0.55555	0.91985	0.69034	1.06739	0.84517	1.2295	0.9836	0.9581	0.95081	0.90163	1.32786	0.70309	1.24407	0.53916	2.09835	1.02732	2.42804	0.59198	2.30054	0.40254	1.43169	0.24043
Asx22P4/+;+/da-Gal4	29	1	2	0.52641	1.26958	0.51183	1.13114	0.40801	1.05282	0.50273	0.88524	0.55737	0.91985	0.69763	1.06557	0.83242	1.22586	0.98907	0.9581	0.95446	0.90346	1.32422	0.69763	1.24407	0.54098	2.102	1.0255	2.42804	0.59562	2.30054	0.40254	1.43351	0.24225
Asx22P4/+;+/da-Gal4	29	2	1	0.39344	1.33151	0.39526	1.18761	0.29326	1.10382	0.40437	0.94353	0.46083	0.9836	0.59016	1.14571	0.72859	1.3224	0.88524	1.0601	0.86156	1.00364	1.255	0.83242	1.18396	0.65938	1.99271	1.22404	2.36611	0.82331	2.2714	0.63205	1.37886	0.38433
Asx22P4/+;+/da-Gal4	29	2	2	0.3989	1.32786	0.39344	1.19125	0.2969	1.10382	0.40619	0.94353	0.46448	0.98178	0.59016	1.14025	0.72131	1.31511	0.8816	1.0601	0.85792	1.00182	1.25318	0.83242	1.18579	0.65938	1.99089	1.22222	2.36429	0.82331	2.26775	0.63023	1.38615	0.38615
Asx22P4/+;+/da-Gal4	30	1	1	0.5173	1.30418	0.49544	1.16575	0.38251	1.08743	0.47723	0.91256	0.53916	0.94899	0.68305	1.09289	0.83424	1.25682	0.97814	0.97085	0.95081	0.91438	1.32968	0.69763	1.24043	0.53369	2.10382	1.00728	2.41529	0.57012	2.2805	0.39162	1.42076	0.23679
Asx22P4/+;+/da-Gal4	30	1	2	0.51548	1.306	0.4918	1.16757	0.38251	1.09107	0.47905	0.91621	0.53916	0.94899	0.68305	1.09289	0.8306	1.25136	0.97631	0.97267	0.95628	0.91621	1.32422	0.69763	1.23861	0.53187	2.10382	1.0091	2.41347	0.57012	2.28415	0.39162	1.4244	0.23497
Asx22P4/+;+/da-Gal4	30	2	1	0.58469	1.27686	0.55737	1.14025	0.4499	1.06375	0.53369	0.88888	0.5938	0.92531	0.74316	1.06192	0.91803	1.22039	1.04007	0.93442	1.0091	0.8816	1.38615	0.65573	1.2805	0.48998	2.15846	0.95992	2.47905	0.51912	2.34608	0.33697	1.4408	0.19307
Asx22P4/+;+/da-Gal4	30	2	2	0.58652	1.27686	0.55555	1.14571	0.44808	1.06375	0.53916	0.88524	0.59744	0.92349	0.73952	1.06375	0.91438	1.22222	1.04007	0.93624	1.01274	0.88342	1.38433	0.65391	1.28597	0.48815	2.15846	0.95992	2.47722	0.5173	2.34608	0.33697	1.44262	0.19489
Asx22P4/+;+/da-Gal4,UAS-CycGΔP	1	1	1	0.62226	1.12591	0.63138	1.00729	0.55474	0.9343	0.65328	0.79561	0.69707	0.83576	0.79379	0.97262	0.89963	1.12591	1.06569	0.89415	1.04379	0.83759	1.36313	0.67883	1.31386	0.55291	1.95802	1.09488	2.31934	0.6916	2.17518	0.48175	1.4635	0.32481
Asx22P4/+;+/da-Gal4,UAS-CycGΔP	1	1	2	0.62648	1.12511	0.62465	1.01004	0.55159	0.93698	0.65205	0.79817	0.69771	0.8347	0.78904	0.97351	0.8968	1.12328	1.06849	0.8968	1.04474	0.83652	1.36438	0.67945	1.31324	0.55342	1.96346	1.09588	2.32145	0.69223	2.17534	0.48036	1.46483	0.32511
Asx22P4/+;+/da-Gal4,UAS-CycGΔP	1	2	1	0.4124	0.93795	0.44343	0.82116	0.38503	0.72992	0.52737	0.62591	0.55656	0.67335	0.60401	0.82664	0.67335	1.00912	0.89051	0.81934	0.88503	0.76094	1.23722	0.68795	1.19707	0.54561	1.78467	1.22262	2.16605	0.91423	2.07481	0.68795	1.40328	0.35401
Asx22P4/+;+/da-Gal4,UAS-CycGΔP	1	2	2	0.41278	0.94063	0.43835	0.82191	0.38173	0.73059	0.52602	0.62648	0.55707	0.67397	0.60821	0.82739	0.67397	1.00456	0.89314	0.81826	0.88584	0.76164	1.23835	0.68858	1.19817	0.54611	1.78629	1.22374	2.16803	0.91506	2.07488	0.68858	1.40639	0.35799
Asx22P4/+;+/da-Gal4,UAS-CycGΔP	2	1	1	0.54926	1.03832	0.58576	0.91788	0.52372	0.83029	0.65328	0.7208	0.68795	0.76642	0.76277	0.92153	0.80656	1.09123	1.04561	0.8978	1.03467	0.84124	1.36861	0.76459	1.34123	0.62043	1.89963	1.25729	2.26642	0.92883	2.20072	0.7354	1.52554	0.4416
Asx22P4/+;+/da-Gal4,UAS-CycGΔP	2	1	2	0.55159	1.04109	0.58264	0.9242	0.51689	0.83104	0.65205	0.71963	0.68675	0.76712	0.75799	0.91872	0.81095	1.09223	1.05022	0.8968	1.04109	0.84383	1.36986	0.76529	1.33881	0.62283	1.90684	1.26027	2.26849	0.9315	2.20273	0.73607	1.52876	0.442
Asx22P4/+;+/da-Gal4,UAS-CycGΔP	2	2	1	0.43795	0.97992	0.46532	0.85766	0.39963	0.76459	0.54561	0.64598	0.58029	0.69707	0.63503	0.85948	0.71532	1.04014	0.93613	0.84124	0.92153	0.78102	1.26824	0.69525	1.24087	0.55291	1.85218	1.21897	2.23904	0.88686	2.16058	0.68248	1.44342	0.35401
Asx22P4/+;+/da-Gal4,UAS-CycGΔP	2	2	2	0.4347	0.98264	0.4621	0.86392	0.39452	0.76346	0.54977	0.6484	0.58082	0.69588	0.63744	0.85844	0.71415	1.03561	0.93698	0.84018	0.92602	0.78173	1.27123	0.69588	1.242	0.55342	1.85935	1.21826	2.23744	0.88767	2.16803	0.6831	1.4484	0.35068
Asx22P4/+;+/da-Gal4,UAS-CycGΔP	3	1	1	0.56569	1.13503	0.57299	1.00729	0.48722	0.9197	0.62408	0.77737	0.66605	0.82116	0.74817	0.97445	0.84853	1.13868	1.04926	0.9124	1.02737	0.85401	1.38686	0.7135	1.32299	0.57846	2.02189	1.14963	2.34123	0.77737	2.23174	0.57664	1.48722	0.37043
Asx22P4/+;+/da-Gal4,UAS-CycGΔP	3	1	2	0.56438	1.13789	0.56803	1.00821	0.48767	0.92054	0.62283	0.77808	0.66849	0.82374	0.7452	0.97716	0.85296	1.14337	1.05022	0.91141	1.03013	0.85844	1.38995	0.71598	1.32419	0.58082	2.02739	1.15068	2.3452	0.7799	2.23196	0.57899	1.49406	0.36712
Asx22P4/+;+/da-Gal4,UAS-CycGΔP	3	2	1	0.61496	1.28102	0.59671	1.16423	0.50729	1.09488	0.60583	0.93795	0.6551	0.97627	0.78102	1.09853	0.88686	1.23357	1.04014	0.99634	1.01277	0.94707	1.31934	0.76277	1.23905	0.64233	1.99999	1.04561	2.23539	0.64051	2.10036	0.48357	1.36861	0.39598
Asx22P4/+;+/da-Gal4,UAS-CycGΔP	3	2	2	0.61369	1.28401	0.59725	1.16712	0.5041	1.09954	0.60821	0.94246	0.6557	0.97534	0.77808	1.10136	0.88949	1.2347	1.04109	0.99543	1.01735	0.94794	1.32237	0.76346	1.24018	0.64292	2.00365	1.0484	2.23378	0.63926	2.10228	0.48219	1.37534	0.39634
Asx22P4/+;+/da-Gal4,UAS-CycGΔP	4	1	1	0.80291	1.17883	0.78102	1.06569	0.677	1.01094	0.75729	0.84124	0.81386	0.86496	0.9489	0.9854	1.07299	1.10401	1.18795	0.84853	1.15693	0.80109	1.42335	0.59124	1.34123	0.46715	2.11131	0.82481	2.34488	0.41605	2.20072	0.25729	1.50729	0.20255
Asx22P4/+;+/da-Gal4,UAS-CycGΔP	4	1	2	0.8073	1.18173	0.77442	1.07031	0.67579	1.01369	0.75616	0.842	0.81278	0.8694	0.94429	0.98812	1.07214	1.10502	1.19269	0.85114	1.16164	0.79999	1.43013	0.58995	1.34429	0.4694	2.11324	0.82739	2.34885	0.41826	2.20273	0.25753	1.5105	0.19908
Asx22P4/+;+/da-Gal4,UAS-CycGΔP	4	2	1	0.69525	0.99269	0.7062	0.87226	0.63321	0.79014	0.74999	0.66423	0.79197	0.7062	0.88686	0.85036	0.95985	1.00729	1.1405	0.80291	1.11313	0.75182	1.46532	0.62956	1.42518	0.48722	1.95437	1.05839	2.31751	0.74999	2.25912	0.57481	1.59306	0.33211
Asx22P4/+;+/da-Gal4,UAS-CycGΔP	4	2	2	0.69406	0.99543	0.70136	0.87488	0.63196	0.79086	0.74703	0.66666	0.78904	0.70684	0.88584	0.85296	0.96438	1.00821	1.14337	0.8073	1.11415	0.75068	1.47031	0.6283	1.4283	0.48767	1.95433	1.06118	2.31963	0.75068	2.2557	0.56438	1.59817	0.33059
Asx22P4/+;+/da-Gal4,UAS-CycGΔP	5	1	1	0.69525	1.28649	0.66788	1.16058	0.57664	1.09853	0.66058	0.93248	0.71167	0.9635	0.83941	1.08394	0.99452	1.2281	1.09671	0.93978	1.06934	0.89598	1.36313	0.66423	1.28467	0.53649	2.10036	0.90875	2.28831	0.427	2.11131	0.29197	1.35036	0.30291
Asx22P4/+;+/da-Gal4,UAS-CycGΔP	5	1	2	0.69588	1.28767	0.66849	1.16529	0.57351	1.10136	0.65753	0.93881	0.71598	0.9662	0.842	1.08493	0.97899	1.22374	1.10136	0.94063	1.07031	0.8968	1.36255	0.66849	1.28401	0.53515	2.10228	0.91141	2.29223	0.42922	2.11689	0.29589	1.34977	0.30136
Asx22P4/+;+/da-Gal4,UAS-CycGΔP	5	2	1	0.51094	1.34306	0.49087	1.21715	0.39416	1.13868	0.50182	0.97262	0.54926	1.01277	0.677	1.16058	0.80474	1.31751	0.97445	1.05656	0.95072	1.00364	1.31204	0.81751	1.23357	0.6551	2.01642	1.19707	2.36131	0.77554	2.24087	0.56751	1.3978	0.37043
Asx22P4/+;+/da-Gal4,UAS-CycGΔP	5	2	2	0.50958	1.34429	0.48949	1.22191	0.39269	1.13972	0.50045	0.97351	0.55159	1.01369	0.67762	1.16346	0.8073	1.31872	0.97716	1.06118	0.95342	1.00456	1.31324	0.82009	1.2347	0.65022	2.02374	1.19451	2.36346	0.77625	2.24474	0.56986	1.40091	0.36894
Asx22P4/+;+/da-Gal4,UAS-CycGΔP	6	1	1	0.63686	1.20255	0.62591	1.09123	0.54926	1.02007	0.64598	0.87408	0.69343	0.9124	0.80291	1.04196	0.91605	1.1843	1.07481	0.9343	1.05656	0.89415	1.36131	0.7208	1.29379	0.58394	2.02189	1.03102	2.30291	0.61678	2.1551	0.4489	1.40328	0.35401
Asx22P4/+;+/da-Gal4,UAS-CycGΔP	6	1	2	0.63926	1.2073	0.62648	1.09406	0.54429	1.021	0.64474	0.87488	0.69223	0.91506	0.79817	1.04292	0.91506	1.18538	1.07762	0.94063	1.05935	0.89314	1.3662	0.72146	1.29314	0.58447	2.03104	1.03196	2.30502	0.61735	2.15524	0.44748	1.40273	0.35433
Asx22P4/+;+/da-Gal4,UAS-CycGΔP	6	2	1	0.61861	1.13503	0.62773	1.02189	0.55291	0.93978	0.6697	0.80474	0.7135	0.85036	0.80291	0.99452	0.89963	1.14963	1.08576	0.93248	1.06569	0.89051	1.3978	0.75729	1.35948	0.61131	1.9489	1.17883	2.28466	0.81569	2.20802	0.65328	1.50729	0.40145
Asx22P4/+;+/da-Gal4,UAS-CycGΔP	6	2	2	0.621	1.13972	0.62465	1.02465	0.55159	0.94246	0.66666	0.8073	0.71232	0.85114	0.80547	0.99543	0.8968	1.14703	1.08858	0.93515	1.06666	0.88949	1.39908	0.75799	1.36072	0.60821	1.95433	1.17625	2.28492	0.81461	2.21004	0.65388	1.50867	0.39999
Asx22P4/+;+/da-Gal4,UAS-CycGΔP	7	1	1	0.73175	1.17518	0.73175	1.06021	0.66058	0.99087	0.77372	0.85218	0.80839	0.89051	0.90328	1.02007	1.01277	1.16423	1.16605	0.93613	1.13868	0.89598	1.44707	0.73175	1.3905	0.60948	2.04014	1.09488	2.34853	0.7208	2.23722	0.54197	1.50729	0.38868
Asx22P4/+;+/da-Gal4,UAS-CycGΔP	7	1	2	0.73241	1.17808	0.72511	1.06666	0.65753	0.9936	0.77077	0.85662	0.80547	0.89314	0.90593	1.02283	1.00639	1.16164	1.17077	0.94063	1.14155	0.89497	1.4484	0.73424	1.39177	0.60456	2.03835	1.09588	2.35068	0.72328	2.23744	0.54246	1.50867	0.38721
Asx22P4/+;+/da-Gal4,UAS-CycGΔP	7	2	1	0.46167	1.00729	0.49634	0.89051	0.43978	0.80474	0.58394	0.70437	0.61313	0.74999	0.66788	0.90875	0.72445	1.08759	0.95985	0.90693	0.95255	0.86131	1.28284	0.81021	1.27919	0.66788	1.82481	1.32481	2.18977	0.99087	2.09853	0.81021	1.49269	0.51459
Asx22P4/+;+/da-Gal4,UAS-CycGΔP	7	2	2	0.4621	1.01004	0.49132	0.8968	0.43835	0.8073	0.58447	0.70319	0.61187	0.75068	0.67214	0.90958	0.72328	1.08858	0.96072	0.90776	0.95342	0.86209	1.28219	0.80913	1.28036	0.66849	1.82648	1.32602	2.19177	0.98995	2.10045	0.81095	1.49954	0.51324
Asx22P4/+;+/da-Gal4,UAS-CycGΔP	8	1	1	0.7208	1.10766	0.70072	0.99087	0.60948	0.93065	0.69525	0.77554	0.74087	0.80656	0.87591	0.92518	0.98905	1.05291	1.11678	0.81386	1.09671	0.78284	1.39963	0.60583	1.34488	0.45802	1.98175	0.90693	2.33029	0.50547	2.18977	0.32664	1.4854	0.2281
Asx22P4/+;+/da-Gal4,UAS-CycGΔP	8	1	2	0.71963	1.11415	0.69771	0.99725	0.60639	0.93515	0.69223	0.77808	0.74155	0.81095	0.8694	0.92785	0.98812	1.05388	1.11963	0.82009	1.09771	0.78356	1.40456	0.60821	1.34429	0.46027	1.98903	0.90958	2.33059	0.50776	2.19725	0.32694	1.48127	0.23378
Asx22P4/+;+/da-Gal4,UAS-CycGΔP	8	2	1	0.60766	1.12591	0.60583	1.00912	0.54014	0.927	0.677	0.80291	0.71167	0.84853	0.80656	0.99634	0.87408	1.16058	1.05656	0.9781	1.04561	0.92335	1.4051	0.85218	1.3905	0.70072	1.89415	1.31386	2.29744	1.05109	2.25547	0.87408	1.58576	0.49634
Asx22P4/+;+/da-Gal4,UAS-CycGΔP	8	2	2	0.60456	1.12511	0.60639	1.01187	0.53881	0.92785	0.67214	0.80547	0.71415	0.85114	0.80182	0.99908	0.87671	1.15981	1.05935	0.97899	1.05022	0.92602	1.40456	0.85479	1.3936	0.70319	1.8904	1.31506	2.30136	1.05205	2.26118	0.87671	1.59086	0.49497
Asx22P4/+;+/da-Gal4,UAS-CycGΔP	9	1	1	0.74634	1.01642	0.7427	0.89963	0.66605	0.82481	0.76642	0.68248	0.81386	0.72445	0.92518	0.85766	1.02554	1.00912	1.18248	0.78467	1.16423	0.73357	1.4854	0.57299	1.427	0.427	2.11313	0.95072	2.41058	0.56386	2.30839	0.38868	1.56386	0.20437
Asx22P4/+;+/da-Gal4,UAS-CycGΔP	9	1	2	0.74703	1.01552	0.7452	0.90045	0.66301	0.82739	0.76894	0.68675	0.81278	0.72328	0.9242	0.85844	1.03013	1.01004	1.18356	0.78721	1.16529	0.73607	1.4904	0.57534	1.43013	0.42374	2.10958	0.95342	2.4146	0.56438	2.30867	0.39086	1.56346	0.20456
Asx22P4/+;+/da-Gal4,UAS-CycGΔP	9	2	1	0.46897	0.9635	0.51094	0.84488	0.44707	0.75912	0.59306	0.6551	0.62043	0.70437	0.68248	0.86678	0.73722	1.04196	0.96897	0.87773	0.96715	0.83394	1.30656	0.79744	1.30291	0.63138	1.74999	1.33211	2.17335	1.08941	2.13685	0.89051	1.50364	0.45985
Asx22P4/+;+/da-Gal4,UAS-CycGΔP	9	2	2	0.4694	0.9662	0.5041	0.85114	0.44748	0.75981	0.59178	0.65936	0.62465	0.70684	0.6831	0.86757	0.73972	1.04657	0.9662	0.88219	0.96255	0.83652	1.31141	0.79634	1.30593	0.63196	1.75159	1.33698	2.17716	1.09223	2.14246	0.88949	1.50684	0.46027
Asx22P4/+;+/da-Gal4,UAS-CycGΔP	10	1	1	0.82299	1.37773	0.78102	1.26277	0.6843	1.2208	0.74087	1.04561	0.80109	1.06751	0.9416	1.16423	1.08576	1.27737	1.177	0.99452	1.1405	0.95802	1.38686	0.71532	1.29014	0.58941	2.05656	0.88868	2.25364	0.42518	2.09123	0.27919	1.33211	0.33394
Asx22P4/+;+/da-Gal4,UAS-CycGΔP	10	1	2	0.82557	1.3863	0.78356	1.2694	0.67945	1.22374	0.74703	1.05022	0.80182	1.06666	0.93881	1.16894	1.08493	1.27853	1.1799	0.99725	1.14337	0.9589	1.38995	0.7178	1.29314	0.58812	2.06209	0.88949	2.2557	0.42922	2.09497	0.27945	1.32967	0.33789
Asx22P4/+;+/da-Gal4,UAS-CycGΔP	10	2	1	0.49634	1.39598	0.47262	1.27737	0.38503	1.20985	0.4708	1.05109	0.52372	1.08941	0.65145	1.20437	0.79014	1.34488	0.96532	1.08394	0.93613	1.03649	1.28284	0.84124	1.21532	0.69525	2.00547	1.12043	2.23722	0.70072	2.10583	0.53467	1.36496	0.4197
Asx22P4/+;+/da-Gal4,UAS-CycGΔP	10	2	2	0.49862	1.40273	0.47305	1.28401	0.3799	1.21278	0.47305	1.05935	0.52054	1.09223	0.65388	1.20913	0.79634	1.34794	0.9662	1.09041	0.93881	1.03744	1.28219	0.84383	1.22009	0.69771	2.00365	1.12511	2.24109	0.70136	2.10593	0.53698	1.36438	0.42374
Asx22P4/+;+/da-Gal4,UAS-CycGΔP	11	1	1	0.59306	1.19342	0.58941	1.07116	0.50364	1.00729	0.60583	0.85036	0.6478	0.89051	0.76642	1.01824	0.87773	1.15693	1.03649	0.91788	1.00547	0.87226	1.29379	0.69525	1.21897	0.56751	1.90328	1.02737	2.20255	0.63868	2.09123	0.47445	1.35948	0.33576
Asx22P4/+;+/da-Gal4,UAS-CycGΔP	11	1	2	0.5936	1.19451	0.5863	1.07579	0.50228	1.01004	0.60639	0.85114	0.65022	0.88949	0.76894	1.021	0.88401	1.15981	1.04109	0.91872	1.00456	0.87488	1.2968	0.69588	1.22009	0.56803	1.90684	1.0283	2.20273	0.63926	2.0968	0.47123	1.36072	0.33241
Asx22P4/+;+/da-Gal4,UAS-CycGΔP	11	2	1	0.49999	1.01094	0.54197	0.88321	0.47992	0.78467	0.6478	0.67335	0.6697	0.7281	0.7281	0.90145	0.79561	1.10036	1.03832	0.89963	1.03649	0.84124	1.39415	0.77554	1.38138	0.62408	1.9781	1.35036	2.36131	1.02007	2.27554	0.80291	1.57299	0.44707
Asx22P4/+;+/da-Gal4,UAS-CycGΔP	11	2	2	0.50228	1.01187	0.54063	0.88767	0.47853	0.78538	0.64292	0.67397	0.67214	0.73059	0.72511	0.90228	0.79817	1.09771	1.04292	0.90045	1.03744	0.84018	1.3936	0.77808	1.38082	0.62648	1.98538	1.35159	2.36346	1.02283	2.28127	0.80547	1.5726	0.44566
Asx22P4/+;+/da-Gal4,UAS-CycGΔP	12	1	1	0.76094	1.30839	0.75912	1.1916	0.67335	1.13321	0.77737	0.97627	0.82116	1.01642	0.92883	1.1405	1.05474	1.28284	1.22627	1.04744	1.20255	0.99634	1.4781	0.84124	1.40875	0.70072	2.08211	1.18978	2.37956	0.79561	2.26824	0.62408	1.52737	0.48722
Asx22P4/+;+/da-Gal4,UAS-CycGΔP	12	1	2	0.76346	1.31141	0.75616	1.19634	0.67397	1.13241	0.7799	0.97899	0.82557	1.01917	0.9315	1.1452	1.05388	1.28219	1.22739	1.04657	1.20547	0.99543	1.47579	0.84383	1.41369	0.69954	2.08036	1.19634	2.38355	0.79634	2.27214	0.621	1.52693	0.48767
Asx22P4/+;+/da-Gal4,UAS-CycGΔP	12	2	1	0.49087	1.35401	0.47262	1.2281	0.37591	1.16788	0.45985	1.00547	0.51277	1.04014	0.64963	1.15875	0.79926	1.29926	0.92153	1.05109	0.89598	1.01094	1.21897	0.83759	1.13686	0.677	1.87956	1.16788	2.21532	0.75364	2.13503	0.61861	1.30839	0.39416
Asx22P4/+;+/da-Gal4,UAS-CycGΔP	12	2	2	0.49132	1.35342	0.46757	1.23287	0.37442	1.17077	0.45844	1.00456	0.51141	1.04109	0.64474	1.15981	0.79269	1.30045	0.9242	1.05205	0.8968	1.01004	1.21826	0.8347	1.14155	0.67579	1.88492	1.16894	2.21552	0.75433	2.14063	0.61917	1.31324	0.39634
Asx22P4/+;+/da-Gal4,UAS-CycGΔP	13	1	1	0.56934	1.19707	0.56021	1.07299	0.47992	0.99817	0.60218	0.84671	0.64051	0.89415	0.7354	1.03284	0.84671	1.18613	0.98722	0.9562	0.97445	0.89963	1.29561	0.73175	1.24817	0.58759	1.88685	1.1478	2.24634	0.77919	2.10218	0.56934	1.37591	0.37591
Asx22P4/+;+/da-Gal4,UAS-CycGΔP	13	1	2	0.56803	1.19817	0.5589	1.07945	0.47853	1.00456	0.59543	0.85662	0.63926	0.90045	0.73059	1.03561	0.842	1.18538	0.98995	0.95707	0.97716	0.89862	1.29497	0.73424	1.24931	0.59178	1.8904	1.14885	2.24839	0.7799	2.10958	0.56986	1.37899	0.37808
Asx22P4/+;+/da-Gal4,UAS-CycGΔP	13	2	1	0.56386	1.01094	0.58211	0.88868	0.51277	0.80474	0.63503	0.677	0.66788	0.72262	0.74999	0.87591	0.84306	1.04926	1.02919	0.84853	1.02189	0.79379	1.38868	0.7062	1.36313	0.55656	1.93977	1.2135	2.36861	0.90875	2.29926	0.70802	1.60583	0.32846
Asx22P4/+;+/da-Gal4,UAS-CycGΔP	13	2	2	0.56438	1.01004	0.57534	0.89314	0.50228	0.80547	0.63196	0.67945	0.66849	0.72511	0.7452	0.87671	0.84566	1.05022	1.03013	0.84931	1.02465	0.79451	1.39177	0.70684	1.36438	0.55525	1.94703	1.21278	2.3726	0.90776	2.30319	0.70867	1.60547	0.33059
Asx22P4/+;+/da-Gal4,UAS-CycGΔP	14	1	1	0.46715	1.11861	0.47262	0.99817	0.39598	0.91058	0.53284	0.76642	0.56934	0.81204	0.65693	0.97445	0.76277	1.14233	0.95072	0.92335	0.92518	0.87226	1.28832	0.75547	1.21532	0.58029	1.94525	1.20072	2.32116	0.84853	2.23539	0.6478	1.40693	0.34853
Asx22P4/+;+/da-Gal4,UAS-CycGΔP	14	1	2	0.47123	1.1178	0.4694	1.00091	0.39269	0.91141	0.5315	0.77077	0.56986	0.81461	0.65205	0.97351	0.76529	1.14337	0.94977	0.92602	0.92785	0.87488	1.29132	0.75799	1.21826	0.58082	1.94885	1.20365	2.32511	0.84931	2.23926	0.6484	1.41004	0.34703
Asx22P4/+;+/da-Gal4,UAS-CycGΔP	14	2	1	0.53832	0.96167	0.55656	0.84124	0.48357	0.75912	0.62591	0.63686	0.65875	0.6843	0.7354	0.84124	0.81204	1.01459	1.04196	0.81204	1.02919	0.77007	1.37408	0.677	1.35218	0.51277	1.91423	1.15328	2.28649	0.83029	2.20255	0.64233	1.53649	0.32299
Asx22P4/+;+/da-Gal4,UAS-CycGΔP	14	2	2	0.54063	0.96438	0.55707	0.84383	0.48401	0.75981	0.62283	0.64109	0.66118	0.68493	0.73789	0.83835	0.80913	1.01004	1.04292	0.81278	1.02648	0.77077	1.37716	0.67762	1.35525	0.51506	1.91963	1.15433	2.28858	0.82922	2.20456	0.64292	1.53972	0.32694
Asx22P4/+;+/da-Gal4,UAS-CycGΔP	15	1	1	0.73905	1.31204	0.71167	1.19525	0.61678	1.13138	0.7062	0.96897	0.75729	1.00364	0.87956	1.12226	1.01094	1.25182	1.14598	0.99452	1.11861	0.95072	1.40145	0.75182	1.32299	0.62408	2.03649	1.01824	2.29561	0.60036	2.16605	0.4562	1.4124	0.38868
Asx22P4/+;+/da-Gal4,UAS-CycGΔP	15	1	2	0.73789	1.31324	0.71415	1.19451	0.61552	1.13241	0.70502	0.97534	0.75433	1.00639	0.88219	1.12146	1.01187	1.25114	1.14885	0.99725	1.11963	0.94977	1.40456	0.75251	1.32785	0.62283	2.03835	1.01735	2.29771	0.59908	2.17351	0.46027	1.41187	0.38904
Asx22P4/+;+/da-Gal4,UAS-CycGΔP	15	2	1	0.49999	1.10218	0.50547	0.98905	0.427	0.90328	0.54744	0.76642	0.58941	0.80839	0.6697	0.95437	0.77554	1.12408	0.97627	0.89415	0.95437	0.84306	1.29926	0.7062	1.24452	0.56934	1.9197	1.12956	2.26642	0.72992	2.13503	0.54379	1.39963	0.34489
Asx22P4/+;+/da-Gal4,UAS-CycGΔP	15	2	2	0.5041	1.10684	0.50228	0.98995	0.42374	0.9041	0.54429	0.77077	0.58995	0.80913	0.67579	0.95707	0.7726	1.12511	0.98082	0.89497	0.95342	0.84383	1.29862	0.70502	1.24566	0.56986	1.9178	1.12876	2.26849	0.73059	2.13698	0.54429	1.40091	0.34703
Asx22P4/+;+/da-Gal4,UAS-CycGΔP	16	1	1	0.62773	1.11131	0.60948	0.97992	0.52189	0.9124	0.62043	0.75729	0.66605	0.79744	0.79744	0.93065	0.94707	1.08759	1.08394	0.84488	1.06204	0.79197	1.37956	0.64416	1.31751	0.48722	2.06751	1.00547	2.41605	0.61861	2.34123	0.46715	1.49634	0.19708
Asx22P4/+;+/da-Gal4,UAS-CycGΔP	16	1	2	0.6283	1.11232	0.61004	0.98447	0.51506	0.91689	0.61552	0.76346	0.66666	0.79999	0.79269	0.9315	0.94611	1.0831	1.08493	0.84748	1.06301	0.78904	1.38082	0.64474	1.31689	0.48767	2.06757	1.00456	2.4146	0.62283	2.34337	0.46757	1.49406	0.19908
Asx22P4/+;+/da-Gal4,UAS-CycGΔP	16	2	1	0.54379	1.03649	0.55839	0.9124	0.48175	0.83029	0.62226	0.69525	0.66058	0.73905	0.73722	0.90693	0.82664	1.08029	1.01824	0.86496	1.00547	0.80839	1.38686	0.6916	1.36496	0.53284	1.99087	1.18795	2.35401	0.81934	2.25182	0.62226	1.54196	0.32846
Asx22P4/+;+/da-Gal4,UAS-CycGΔP	16	2	2	0.54429	1.04109	0.55525	0.91689	0.47671	0.8347	0.61735	0.70319	0.6557	0.7452	0.73607	0.90776	0.82557	1.07579	1.01917	0.86757	1.00639	0.81095	1.38447	0.69223	1.3662	0.53333	1.99086	1.18721	2.35433	0.81643	2.24839	0.61917	1.5452	0.33059
Asx22P4/+;+/da-Gal4,UAS-CycGΔP	17	1	1	0.59489	1.15328	0.61861	1.02554	0.54014	0.93978	0.6843	0.80839	0.72445	0.85401	0.80109	1.00912	0.89051	1.18248	1.10401	0.9635	1.08941	0.90875	1.43795	0.79197	1.41605	0.62408	2.02372	1.24452	2.35218	0.90693	2.26459	0.70072	1.55291	0.44343
Asx22P4/+;+/da-Gal4,UAS-CycGΔP	17	1	2	0.59908	1.15433	0.61552	1.03013	0.54063	0.94063	0.68127	0.80913	0.72328	0.85296	0.79999	1.01004	0.89497	1.18904	1.10867	0.96072	1.09223	0.90958	1.43744	0.79086	1.41735	0.6283	2.02191	1.24383	2.35433	0.90776	2.26849	0.70319	1.55251	0.44566
Asx22P4/+;+/da-Gal4,UAS-CycGΔP	17	2	1	0.57481	1.03649	0.59853	0.9051	0.52372	0.81751	0.68248	0.68978	0.71897	0.73722	0.79561	0.89598	0.87773	1.08211	1.09123	0.85766	1.08394	0.79926	1.45802	0.68248	1.44525	0.52919	2.08758	1.14963	2.4124	0.77189	2.31021	0.59306	1.60218	0.33576
Asx22P4/+;+/da-Gal4,UAS-CycGΔP	17	2	2	0.57716	1.03561	0.59543	0.90593	0.52237	0.81643	0.6831	0.69223	0.72146	0.73607	0.79451	0.89497	0.87488	1.07579	1.09223	0.86027	1.08493	0.80182	1.45753	0.68493	1.4484	0.5315	2.08766	1.15251	2.41643	0.76894	2.31232	0.59543	1.60182	0.33607
Asx22P4/+;+/da-Gal4,UAS-CycGΔP	18	1	1	0.70437	1.31934	0.67518	1.20072	0.57846	1.15693	0.64963	0.99269	0.70255	1.01824	0.83576	1.11861	0.97627	1.24817	1.08029	0.9708	1.05109	0.93065	1.35766	0.68795	1.25912	0.56386	2.08576	0.88686	2.2281	0.43795	2.07664	0.30474	1.32299	0.32664
Asx22P4/+;+/da-Gal4,UAS-CycGΔP	18	1	2	0.70684	1.32237	0.67397	1.20182	0.57534	1.15798	0.64657	0.9936	0.70319	1.01369	0.83287	1.12328	0.97168	1.24931	1.08127	0.97534	1.05388	0.93698	1.3589	0.69041	1.25844	0.56986	2.08949	0.88767	2.23378	0.43652	2.08401	0.30502	1.32237	0.33241
Asx22P4/+;+/da-Gal4,UAS-CycGΔP	18	2	1	0.4416	1.13321	0.43613	1.01459	0.35766	0.93978	0.48357	0.79379	0.52554	0.83576	0.63321	0.99087	0.7208	1.14963	0.91058	0.93613	0.8978	0.88503	1.29379	0.75912	1.27372	0.58394	1.84853	1.19707	2.18247	0.86861	2.12408	0.6989	1.43977	0.37773
Asx22P4/+;+/da-Gal4,UAS-CycGΔP	18	2	2	0.44018	1.13059	0.43287	1.01917	0.35616	0.93698	0.48219	0.79999	0.52602	0.83835	0.63013	0.99177	0.72328	1.15251	0.91141	0.93881	0.90045	0.88584	1.2968	0.75981	1.27671	0.58264	1.85387	1.19817	2.18264	0.87123	2.12785	0.69954	1.43926	0.3799
Asx22P4/+;+/da-Gal4,UAS-CycGΔP	19	1	1	0.55839	1.27007	0.55656	1.14415	0.46532	1.06934	0.58941	0.90875	0.62956	0.95437	0.74817	1.10036	0.85218	1.25729	1.03467	1.01094	1.01277	0.95802	1.33211	0.79014	1.27007	0.64963	1.98357	1.15693	2.28101	0.77189	2.1697	0.59489	1.40875	0.40328
Asx22P4/+;+/da-Gal4,UAS-CycGΔP	19	1	2	0.56073	1.27305	0.55525	1.14703	0.4621	1.07031	0.5863	0.91506	0.6283	0.95707	0.74885	1.10502	0.84931	1.25479	1.03926	1.01369	1.01735	0.9589	1.33698	0.79269	1.27123	0.65205	1.98538	1.15981	2.28127	0.7726	2.17168	0.59178	1.41369	0.40365
Asx22P4/+;+/da-Gal4,UAS-CycGΔP	19	2	1	0.68978	1.00547	0.7135	0.87773	0.63868	0.78284	0.78649	0.65875	0.82481	0.7062	0.90875	0.87408	1.00182	1.06751	1.18065	0.84488	1.17335	0.78284	1.58941	0.68248	1.56204	0.54197	2.11861	1.25364	2.55109	0.927	2.45802	0.67335	1.76094	0.34489
Asx22P4/+;+/da-Gal4,UAS-CycGΔP	19	2	2	0.69041	1.00456	0.70684	0.88036	0.63744	0.78538	0.78356	0.65936	0.82374	0.70684	0.90228	0.87488	0.99177	1.05935	1.18356	0.84566	1.17442	0.78173	1.59086	0.68493	1.56529	0.54246	2.12419	1.25479	2.55707	0.92602	2.45844	0.67579	1.76072	0.34703
Asx22P4/+;+/da-Gal4,UAS-CycGΔP	20	1	1	0.69707	1.15875	0.69525	1.04744	0.61861	0.9854	0.72262	0.84853	0.76277	0.88503	0.85218	1.01277	0.95985	1.15328	1.09306	0.9343	1.07116	0.88138	1.35218	0.73357	1.29196	0.61131	1.9197	1.08941	2.23357	0.72445	2.10583	0.53284	1.43248	0.3978
Asx22P4/+;+/da-Gal4,UAS-CycGΔP	20	1	2	0.69771	1.16164	0.69223	1.05205	0.61735	0.9863	0.71963	0.85479	0.76164	0.88767	0.85296	1.01369	0.9589	1.15433	1.09223	0.93698	1.07031	0.88401	1.35525	0.73424	1.29314	0.61187	1.92328	1.09041	2.23561	0.71963	2.11324	0.53515	1.43561	0.39452
Asx22P4/+;+/da-Gal4,UAS-CycGΔP	20	2	1	0.4489	1.04196	0.46167	0.9343	0.3978	0.86131	0.51642	0.75364	0.55291	0.79379	0.62956	0.92883	0.69707	1.08941	0.87226	0.89598	0.86131	0.84488	1.18795	0.75912	1.16788	0.62226	1.70985	1.20255	2.03831	0.89598	1.93248	0.68795	1.32846	0.43795
Asx22P4/+;+/da-Gal4,UAS-CycGΔP	20	2	2	0.442	1.04292	0.45296	0.94063	0.40182	0.86209	0.52054	0.75433	0.55159	0.79634	0.6283	0.92967	0.69954	1.08493	0.87305	0.90045	0.86392	0.84748	1.18904	0.75799	1.17077	0.62283	1.70776	1.20365	2.03835	0.89862	1.93424	0.68675	1.32967	0.442
Asx22P4/+;+/da-Gal4,UAS-CycGΔP	21	1	1	0.56934	1.20985	0.58029	1.08394	0.49634	1.01094	0.61131	0.86313	0.6551	0.90875	0.76459	1.05474	0.84306	1.21167	1.02737	0.99087	1.00547	0.9343	1.34123	0.79379	1.27372	0.64598	1.89963	1.19707	2.21167	0.85218	2.14233	0.67518	1.44525	0.42883
Asx22P4/+;+/da-Gal4,UAS-CycGΔP	21	1	2	0.5662	1.21278	0.57716	1.08858	0.49132	1.01187	0.61004	0.86392	0.6557	0.90958	0.76346	1.0557	0.84383	1.21461	1.0283	0.9936	1.00639	0.93698	1.34246	0.79451	1.27305	0.6484	1.89954	1.20182	2.21734	0.85479	2.13698	0.67579	1.44474	0.42922
Asx22P4/+;+/da-Gal4,UAS-CycGΔP	21	2	1	0.48905	1.29379	0.46167	1.17335	0.36496	1.10583	0.4708	0.93613	0.51824	0.97627	0.6478	1.10948	0.78467	1.25547	0.93613	1.00547	0.91423	0.94525	1.27372	0.76277	1.19707	0.60583	1.91058	1.10401	2.25364	0.72992	2.1405	0.53284	1.37226	0.32481
Asx22P4/+;+/da-Gal4,UAS-CycGΔP	21	2	2	0.48767	1.2968	0.4621	1.1799	0.36347	1.1105	0.46575	0.94063	0.52054	0.97899	0.64657	1.11232	0.7799	1.25661	0.93515	1.00821	0.91689	0.94794	1.27305	0.76346	1.19451	0.60821	1.91415	1.10684	2.25387	0.73059	2.14794	0.5315	1.37351	0.32694
Asx22P4/+;+/da-Gal4,UAS-CycGΔP	22	1	1	0.79197	1.09488	0.78284	0.97627	0.69343	0.91605	0.79379	0.76824	0.83941	0.80109	0.93978	0.92335	1.06569	1.06386	1.21715	0.81021	1.19342	0.76824	1.48175	0.59671	1.41788	0.45072	2.09488	0.91058	2.35583	0.52189	2.23357	0.35766	1.51642	0.23357
Asx22P4/+;+/da-Gal4,UAS-CycGΔP	22	1	2	0.79451	1.09954	0.77808	0.97899	0.69223	0.91689	0.79269	0.77077	0.83652	0.80365	0.94063	0.92237	1.05935	1.06118	1.21643	0.81095	1.19999	0.76894	1.48858	0.59725	1.421	0.44931	2.08949	0.91324	2.35798	0.52237	2.23561	0.35799	1.51598	0.23561
Asx22P4/+;+/da-Gal4,UAS-CycGΔP	22	2	1	0.7208	1.27189	0.69343	1.16058	0.60401	1.10948	0.68613	0.94342	0.73357	0.97992	0.86313	1.09306	0.99269	1.2208	1.12226	0.96897	1.09306	0.92518	1.37773	0.72992	1.31204	0.57846	1.99269	1.01094	2.24634	0.61131	2.11313	0.43978	1.38138	0.36313
Asx22P4/+;+/da-Gal4,UAS-CycGΔP	22	2	2	0.71963	1.27671	0.69406	1.16164	0.60091	1.11415	0.68858	0.95159	0.73789	0.98447	0.85662	1.09771	0.99177	1.22556	1.12328	0.97168	1.09223	0.92785	1.37899	0.72694	1.31141	0.58082	1.99269	1.01187	2.24657	0.61369	2.11324	0.44566	1.38264	0.36529
Asx22P4/+;+/da-Gal4,UAS-CycGΔP	23	1	1	0.58394	1.07846	0.60766	0.9489	0.53102	0.85766	0.6697	0.73175	0.70437	0.78649	0.78649	0.94525	0.86861	1.12956	1.08759	0.92335	1.07481	0.87226	1.40875	0.79197	1.37773	0.61861	2.03284	1.29014	2.4124	0.94707	2.34488	0.78102	1.57299	0.40145
Asx22P4/+;+/da-Gal4,UAS-CycGΔP	23	1	2	0.58082	1.07579	0.60456	0.94977	0.52785	0.85662	0.67214	0.73607	0.70684	0.78721	0.78173	0.94977	0.87123	1.13241	1.08858	0.92602	1.07397	0.8694	1.41004	0.79451	1.37534	0.62283	2.03287	1.28949	2.41278	0.94794	2.3452	0.7799	1.5726	0.40547
Asx22P4/+;+/da-Gal4,UAS-CycGΔP	23	2	1	0.74634	1.32299	0.71897	1.20255	0.61496	1.15328	0.69525	0.98357	0.74817	1.01094	0.88321	1.12591	1.02372	1.25912	1.1478	0.99452	1.11678	0.95255	1.3978	0.74817	1.31021	0.61131	2.07664	1.01094	2.32299	0.57664	2.17883	0.41058	1.42518	0.35036
Asx22P4/+;+/da-Gal4,UAS-CycGΔP	23	2	2	0.74703	1.32054	0.71415	1.2073	0.61369	1.15616	0.69041	0.98812	0.74885	1.01369	0.88584	1.12511	1.01552	1.26209	1.14885	0.99908	1.1178	0.95342	1.39908	0.74885	1.31506	0.60821	2.08766	1.01004	2.32511	0.57899	2.18082	0.41095	1.43013	0.35433
Asx22P4/+;+/da-Gal4,UAS-CycGΔP	24	1	1	0.57481	1.2281	0.56386	1.09488	0.46715	1.02737	0.58211	0.86496	0.62591	0.8978	0.7281	1.04014	0.86496	1.18795	1.02554	0.927	0.99269	0.87773	1.34671	0.677	1.27737	0.53284	2.06204	0.99269	2.29926	0.54014	2.14233	0.36496	1.38868	0.31021
Asx22P4/+;+/da-Gal4,UAS-CycGΔP	24	1	2	0.57716	1.22739	0.55707	1.10502	0.4694	1.03013	0.58264	0.86575	0.6283	0.90228	0.72694	1.04474	0.86392	1.18538	1.02283	0.92785	0.99543	0.88036	1.34977	0.67579	1.28036	0.53698	2.06392	0.9936	2.30319	0.54246	2.14063	0.36164	1.3936	0.30867
Asx22P4/+;+/da-Gal4,UAS-CycGΔP	24	2	1	0.4927	1.14415	0.4854	1.02189	0.40693	0.94707	0.53467	0.79744	0.57481	0.83941	0.6843	0.9781	0.80474	1.13686	0.96532	0.90875	0.9489	0.85401	1.32116	0.72262	1.29561	0.58394	1.85766	1.15693	2.2281	0.82299	2.15693	0.61678	1.45985	0.37956
Asx22P4/+;+/da-Gal4,UAS-CycGΔP	24	2	2	0.49862	1.14703	0.48767	1.02283	0.40547	0.94977	0.52967	0.79999	0.57534	0.842	0.68858	0.97716	0.80547	1.13972	0.9662	0.90958	0.95525	0.85844	1.32054	0.72511	1.29862	0.5863	1.86666	1.15798	2.23196	0.82374	2.15707	0.61735	1.46301	0.38173
Asx22P4/+;+/da-Gal4,UAS-CycGΔP	25	1	1	0.7062	1.20072	0.6989	1.07846	0.61496	1.01277	0.72992	0.85948	0.77189	0.89963	0.87408	1.03467	0.9854	1.1843	1.12408	0.94707	1.10583	0.90328	1.4416	0.73905	1.3905	0.59124	2.04014	1.07846	2.32116	0.70255	2.21715	0.53102	1.50547	0.37043
Asx22P4/+;+/da-Gal4,UAS-CycGΔP	25	1	2	0.70502	1.20182	0.69954	1.08493	0.61369	1.01369	0.73241	0.86392	0.7726	0.90045	0.87305	1.03744	0.98264	1.18356	1.12693	0.95159	1.11232	0.90776	1.44292	0.73789	1.3936	0.5936	2.04383	1.07945	2.32145	0.70319	2.21917	0.53515	1.50502	0.37077
Asx22P4/+;+/da-Gal4,UAS-CycGΔP	25	2	1	0.74634	0.927	0.76094	0.80291	0.68795	0.71897	0.82299	0.58576	0.85766	0.63138	0.9416	0.78467	1.01459	0.95255	1.21897	0.73357	1.20802	0.68795	1.54561	0.57664	1.52919	0.40328	2.10218	1.02189	2.4416	0.6697	2.34853	0.4927	1.68795	0.20802
Asx22P4/+;+/da-Gal4,UAS-CycGΔP	25	2	2	0.7452	0.92785	0.76164	0.80182	0.68675	0.71963	0.82009	0.58995	0.85844	0.63013	0.93515	0.78356	1.01735	0.95525	1.22009	0.73789	1.21095	0.69041	1.55068	0.57351	1.53059	0.4073	2.10228	1.021	2.44018	0.67031	2.35068	0.49315	1.6968	0.20639
Asx22P4/+;+/da-Gal4,UAS-CycGΔP	26	1	1	0.60036	0.99999	0.60401	0.88138	0.52189	0.80291	0.64598	0.66423	0.68978	0.70437	0.79014	0.85036	0.89415	1.00547	1.08576	0.77919	1.06569	0.72992	1.42883	0.58759	1.38138	0.4416	2.02372	0.97992	2.32481	0.62956	2.23357	0.43795	1.53649	0.21167
Asx22P4/+;+/da-Gal4,UAS-CycGΔP	26	1	2	0.60273	1.00456	0.59908	0.88949	0.51506	0.8073	0.64657	0.66666	0.68675	0.70867	0.78721	0.85114	0.89497	1.00273	1.08675	0.78173	1.06483	0.73059	1.43013	0.5863	1.3863	0.43835	2.03835	0.98082	2.32693	0.6283	2.23744	0.44018	1.53789	0.21917
Asx22P4/+;+/da-Gal4,UAS-CycGΔP	26	2	1	0.48905	0.96532	0.51642	0.84671	0.45437	0.75729	0.60583	0.6478	0.63503	0.69525	0.70072	0.85036	0.75364	1.03102	0.97627	0.83941	0.95802	0.78467	1.30291	0.7135	1.28467	0.55839	1.76459	1.2354	2.17883	0.9416	2.11861	0.73175	1.4781	0.37773
Asx22P4/+;+/da-Gal4,UAS-CycGΔP	26	2	2	0.48767	0.96986	0.51872	0.84931	0.45662	0.75799	0.60639	0.64657	0.63744	0.69406	0.69771	0.85114	0.75616	1.0283	0.97899	0.84018	0.96072	0.78538	1.30593	0.71232	1.29314	0.55525	1.7662	1.23652	2.17899	0.94246	2.11689	0.73424	1.48127	0.3799
Asx22P4/+;+/da-Gal4,UAS-CycGΔP	27	1	1	0.70072	1.30109	0.677	1.18065	0.58394	1.11496	0.67883	0.95072	0.7208	0.98722	0.85401	1.10766	0.98357	1.24999	1.12043	0.98175	1.09306	0.93795	1.44525	0.71532	1.38868	0.58759	2.07299	1.02554	2.34123	0.58394	2.20255	0.42335	1.53467	0.31751
Asx22P4/+;+/da-Gal4,UAS-CycGΔP	27	1	2	0.70136	1.30045	0.67397	1.18538	0.58447	1.1178	0.67397	0.95707	0.72146	0.98995	0.84931	1.11232	0.97899	1.25296	1.11963	0.98447	1.09954	0.93881	1.44474	0.7178	1.39177	0.59178	2.07305	1.02465	2.33972	0.58264	2.20273	0.42374	1.54337	0.32146
Asx22P4/+;+/da-Gal4,UAS-CycGΔP	27	2	1	0.4927	0.87591	0.53832	0.76277	0.4854	0.66605	0.65328	0.56751	0.6697	0.62408	0.71715	0.78467	0.75364	0.9708	1.00182	0.80474	1.00182	0.75547	1.34853	0.73722	1.34671	0.58211	1.75182	1.28467	2.177	1.05291	2.14963	0.85948	1.54379	0.42335
Asx22P4/+;+/da-Gal4,UAS-CycGΔP	27	2	2	0.49132	0.87671	0.53515	0.76164	0.48401	0.66301	0.65205	0.56803	0.66849	0.6283	0.72146	0.78721	0.75251	0.97168	1.00273	0.8073	1.00456	0.75799	1.34611	0.73789	1.34977	0.58264	1.75342	1.28401	2.18264	1.05022	2.15159	0.86027	1.5452	0.42557
Asx22P4/+;+/da-Gal4,UAS-CycGΔP	28	1	1	0.80291	1.32481	0.76642	1.20985	0.6624	1.17153	0.72445	0.98722	0.77737	1.01642	0.927	1.11861	1.06751	1.22992	1.16423	0.95802	1.13321	0.92153	1.40693	0.67883	1.29379	0.55656	2.08758	0.84124	2.27007	0.38138	2.12408	0.24999	1.37773	0.29014
Asx22P4/+;+/da-Gal4,UAS-CycGΔP	28	1	2	0.80547	1.32967	0.76164	1.21826	0.65936	1.17442	0.72694	0.98995	0.77442	1.01735	0.92967	1.1178	1.06849	1.23104	1.16894	0.9589	1.13789	0.92054	1.40639	0.67945	1.2968	0.55707	2.08219	0.84383	2.27031	0.3799	2.11689	0.25205	1.37899	0.29589
Asx22P4/+;+/da-Gal4,UAS-CycGΔP	28	2	1	0.61861	1.33576	0.59124	1.21897	0.4927	1.1624	0.57299	0.99634	0.62226	1.02737	0.76642	1.13868	0.90875	1.27007	1.02919	1.01459	0.99999	0.96897	1.31569	0.76824	1.2281	0.63321	1.96715	1.03102	2.24452	0.60766	2.13138	0.45437	1.37591	0.33759
Asx22P4/+;+/da-Gal4,UAS-CycGΔP	28	2	2	0.621	1.33698	0.5863	1.22556	0.49315	1.16529	0.56803	1.00091	0.62648	1.03013	0.75616	1.14337	0.90958	1.26757	1.0283	1.01552	1.00273	0.96986	1.31506	0.76894	1.23287	0.63378	1.96894	1.03196	2.24657	0.61004	2.1315	0.45479	1.38264	0.33789
AsxXF23/+;+/da-Gal4	1	1	1	0.47853	1.06666	0.47853	0.93698	0.38538	0.85114	0.50958	0.69223	0.55525	0.74155	0.66118	0.89863	0.78538	1.08127	0.96255	0.84383	0.94611	0.7799	1.37351	0.64109	1.34063	0.45844	2.09497	1.08493	2.46392	0.71963	2.37808	0.52968	1.56347	0.19908
AsxXF23/+;+/da-Gal4	1	1	2	0.48036	1.06849	0.47671	0.93515	0.38356	0.85114	0.51324	0.69406	0.5589	0.74155	0.66666	0.90228	0.78721	1.07945	0.9589	0.842	0.94429	0.7799	1.37168	0.64109	1.34063	0.46027	2.08949	1.08492	2.46209	0.71963	2.37625	0.52785	1.56529	0.20273
AsxXF23/+;+/da-Gal4	1	2	1	0.47671	1.28949	0.46575	1.15068	0.36712	1.07945	0.45844	0.90776	0.51324	0.94611	0.65753	1.09223	0.79269	1.25479	0.93698	0.99178	0.91324	0.93881	1.31689	0.73789	1.242	0.57168	2.05662	1.09771	2.40913	0.67397	2.29954	0.4968	1.43926	0.27762
AsxXF23/+;+/da-Gal4	1	2	2	0.47853	1.29132	0.46027	1.15433	0.36712	1.07762	0.46209	0.90776	0.50776	0.94611	0.65388	1.09406	0.78538	1.25296	0.93698	0.9936	0.90958	0.93881	1.31689	0.73789	1.24566	0.57168	2.05479	1.09771	2.4073	0.67579	2.30319	0.49862	1.43926	0.27945
AsxXF23/+;+/da-Gal4	2	1	1	0.50045	1.39726	0.47123	1.26575	0.3726	1.19269	0.46575	1.01735	0.52054	1.0557	0.6557	1.19634	0.8073	1.34063	0.94794	1.08127	0.92237	1.02648	1.31141	0.81095	1.22557	0.64292	2.11141	1.10502	2.39269	0.68493	2.29954	0.52602	1.38995	0.34885
AsxXF23/+;+/da-Gal4	2	1	2	0.50593	1.39543	0.4694	1.26392	0.37077	1.19086	0.46757	1.01734	0.52054	1.05387	0.66666	1.19269	0.80547	1.34246	0.95159	1.07945	0.92054	1.02648	1.31141	0.81278	1.22556	0.64474	2.10045	1.10684	2.39269	0.68493	2.29771	0.52602	1.38995	0.35433
AsxXF23/+;+/da-Gal4	2	2	1	0.45844	1.15799	0.45114	1.01917	0.36712	0.93333	0.47488	0.78356	0.52237	0.82191	0.64292	0.97534	0.76712	1.14703	0.94611	0.90045	0.9315	0.84018	1.3242	0.6831	1.28401	0.50228	2.08401	1.07762	2.42374	0.70684	2.33972	0.52237	1.47945	0.23196
AsxXF23/+;+/da-Gal4	2	2	2	0.46575	1.15616	0.45114	1.01734	0.36712	0.93515	0.48219	0.77625	0.52602	0.81826	0.65205	0.97168	0.7726	1.14885	0.94794	0.8968	0.92967	0.84018	1.32237	0.68127	1.28401	0.5041	2.08584	1.08127	2.42374	0.70867	2.34154	0.5242	1.47762	0.23196
AsxXF23/+;+/da-Gal4	3	1	1	0.47853	1.17625	0.48219	1.03196	0.39269	0.94429	0.52602	0.79452	0.56803	0.842	0.69041	1.00456	0.78538	1.1799	0.96803	0.94977	0.94611	0.89132	1.37899	0.75616	1.34063	0.58264	2.0968	1.21278	2.4621	0.86027	2.38904	0.67214	1.57442	0.32876
AsxXF23/+;+/da-Gal4	3	1	2	0.47853	1.17442	0.48219	1.03744	0.38904	0.94794	0.5242	0.79634	0.56803	0.84018	0.6904	1.00273	0.78538	1.1799	0.96986	0.94977	0.94794	0.88766	1.38081	0.75433	1.34428	0.58082	2.09497	1.21095	2.46574	0.86209	2.38721	0.67214	1.57442	0.33059
AsxXF23/+;+/da-Gal4	3	2	1	0.42739	1.01004	0.45662	0.87305	0.36894	0.7726	0.52968	0.63744	0.56803	0.69223	0.66118	0.8694	0.73972	1.06118	0.95342	0.85114	0.94246	0.78904	1.36986	0.7178	1.35707	0.53698	2.04748	1.2694	2.44748	0.97168	2.4	0.77077	1.62374	0.31415
AsxXF23/+;+/da-Gal4	3	2	2	0.43287	1.01187	0.45662	0.87488	0.37077	0.77442	0.52785	0.63744	0.56803	0.6904	0.66483	0.8694	0.73972	1.06483	0.95342	0.85114	0.94429	0.79269	1.37351	0.71963	1.3589	0.54063	2.04931	1.2694	2.44748	0.97351	2.39999	0.7726	1.62739	0.31598
AsxXF23/+;+/da-Gal4	4	1	1	0.51506	1.16529	0.51506	1.02283	0.42191	0.94063	0.54977	0.79086	0.60091	0.83287	0.70684	0.99178	0.82922	1.16529	1.00091	0.9242	0.97899	0.87305	1.39726	0.72694	1.35525	0.55342	2.13515	1.15251	2.5041	0.79817	2.42557	0.60639	1.57442	0.29041
AsxXF23/+;+/da-Gal4	4	1	2	0.51506	1.16346	0.51141	1.0283	0.42191	0.94246	0.55159	0.78903	0.60091	0.83104	0.71415	0.98812	0.82922	1.16529	1.00456	0.92419	0.98082	0.87305	1.39543	0.72693	1.35707	0.55342	2.12967	1.15068	2.50045	0.79817	2.42556	0.60821	1.57077	0.29041
AsxXF23/+;+/da-Gal4	4	2	1	0.43652	1.04292	0.44383	0.9041	0.35616	0.81826	0.49315	0.67031	0.53515	0.71232	0.64109	0.87853	0.74703	1.06118	0.95159	0.83105	0.93333	0.7726	1.34611	0.6557	1.31324	0.47671	2.05479	1.1178	2.44018	0.78173	2.36164	0.58082	1.54703	0.22831
AsxXF23/+;+/da-Gal4	4	2	2	0.44018	1.04657	0.43835	0.91141	0.35616	0.82008	0.48949	0.66849	0.53515	0.71415	0.64292	0.87671	0.7452	1.06301	0.95159	0.8347	0.93698	0.7726	1.34428	0.65753	1.31506	0.47853	2.05844	1.11597	2.44017	0.78173	2.36163	0.57716	1.54885	0.22831
AsxXF23/+;+/da-Gal4	5	1	1	0.39817	1.18173	0.40365	1.04474	0.32694	0.94977	0.45844	0.80182	0.49863	0.85114	0.60821	1.02283	0.70502	1.20913	0.90045	0.98447	0.88401	0.91872	1.32602	0.79999	1.28949	0.61735	2.03652	1.28401	2.42009	0.94429	2.34703	0.7452	1.53059	0.36894
AsxXF23/+;+/da-Gal4	5	1	2	0.39999	1.1799	0.40182	1.04657	0.31963	0.95159	0.46027	0.80182	0.50228	0.85114	0.61187	1.02282	0.70867	1.20913	0.89862	0.98264	0.88949	0.91871	1.32419	0.80182	1.28766	0.61552	2.02739	1.28218	2.42008	0.94429	2.34702	0.74703	1.52876	0.37077
AsxXF23/+;+/da-Gal4	5	2	1	0.47671	1.13607	0.47488	0.99726	0.37808	0.90958	0.51141	0.75616	0.55707	0.80182	0.67214	0.96438	0.78173	1.13789	0.97351	0.90045	0.94977	0.83652	1.37534	0.69406	1.33515	0.50776	2.10593	1.12876	2.47305	0.76894	2.38721	0.57534	1.56347	0.25022
AsxXF23/+;+/da-Gal4	5	2	2	0.4694	1.13789	0.47123	1.00273	0.37808	0.90958	0.51141	0.75616	0.55342	0.80365	0.66849	0.9662	0.78538	1.14155	0.96803	0.90228	0.94794	0.83652	1.37534	0.69406	1.33515	0.51141	2.10227	1.12693	2.47122	0.76894	2.38538	0.57534	1.56346	0.25022
AsxXF23/+;+/da-Gal4	6	1	1	0.45114	1.35159	0.41826	1.21461	0.3105	1.14155	0.38904	0.9589	0.44748	0.9936	0.61369	1.12694	0.76347	1.28036	0.90593	0.98995	0.87305	0.93515	1.23652	0.69771	1.14885	0.53515	2.07488	0.93881	2.33242	0.48949	2.19908	0.31963	1.30958	0.22465
AsxXF23/+;+/da-Gal4	6	1	2	0.45296	1.35159	0.41461	1.21278	0.3105	1.14155	0.38721	0.96072	0.44748	0.99543	0.61917	1.12511	0.75616	1.27305	0.90228	0.98995	0.8694	0.93515	1.2347	0.69771	1.14703	0.53333	2.07122	0.93881	2.33241	0.49132	2.19908	0.31963	1.31141	0.23013
AsxXF23/+;+/da-Gal4	6	2	1	0.50776	1.22374	0.4968	1.08493	0.41095	0.99543	0.53515	0.83835	0.5863	0.88219	0.69771	1.04657	0.81095	1.22557	0.99726	0.98264	0.97534	0.92054	1.40456	0.77442	1.36073	0.59543	2.15342	1.21461	2.51872	0.85114	2.4347	0.65753	1.5799	0.33059
AsxXF23/+;+/da-Gal4	6	2	2	0.50776	1.22556	0.49497	1.0831	0.41278	0.99177	0.53515	0.8347	0.5863	0.88036	0.69954	1.0484	0.81095	1.22556	0.99908	0.98264	0.97716	0.91689	1.40091	0.77442	1.36255	0.5936	2.15159	1.2146	2.51506	0.84931	2.43104	0.65935	1.58173	0.33241
AsxXF23/+;+/da-Gal4	7	1	1	0.5041	1.38264	0.48219	1.25662	0.38538	1.17808	0.49863	1.02283	0.54429	1.05936	0.66849	1.20547	0.79086	1.36438	0.95159	1.11598	0.92785	1.06301	1.32785	0.88401	1.2621	0.7178	2.05296	1.24748	2.39269	0.85114	2.28493	0.66484	1.45753	0.4347
AsxXF23/+;+/da-Gal4	7	1	2	0.4968	1.38447	0.47671	1.26027	0.38538	1.1799	0.4968	1.02465	0.54246	1.06118	0.66666	1.20547	0.79269	1.36255	0.95159	1.1178	0.92785	1.06301	1.3315	0.88219	1.26392	0.71415	2.05113	1.24931	2.39451	0.85114	2.28675	0.66483	1.45387	0.43835
AsxXF23/+;+/da-Gal4	7	2	1	0.35068	1.17442	0.36164	1.04292	0.27945	0.94429	0.41095	0.81461	0.45479	0.85662	0.55525	1.01735	0.66666	1.20182	0.85662	0.97351	0.83652	0.91872	1.25296	0.80182	1.21095	0.63013	1.92876	1.26575	2.3105	0.92602	2.23561	0.73607	1.44474	0.37808
AsxXF23/+;+/da-Gal4	7	2	2	0.35251	1.17077	0.35799	1.04657	0.27214	0.94429	0.4073	0.81643	0.44748	0.85844	0.55707	1.01917	0.65753	1.19817	0.85661	0.97716	0.84018	0.92237	1.25113	0.80182	1.21278	0.63378	1.93606	1.26392	2.31049	0.92602	2.23561	0.73424	1.43561	0.38356
AsxXF23/+;+/da-Gal4	8	1	1	0.63196	1.31872	0.61187	1.17442	0.4968	1.1105	0.59178	0.93333	0.65022	0.96621	0.7799	1.10867	0.94429	1.26757	1.06666	0.98812	1.03196	0.93698	1.44292	0.7105	1.36621	0.54063	2.23744	1.00639	2.53698	0.58447	2.4347	0.41278	1.52328	0.25388
AsxXF23/+;+/da-Gal4	8	1	2	0.63013	1.32054	0.60639	1.18355	0.49497	1.1105	0.5936	0.93333	0.65205	0.96438	0.78903	1.10684	0.93881	1.26027	1.06666	0.99177	1.03378	0.93333	1.44291	0.70867	1.36803	0.53698	2.23195	1.00639	2.53515	0.58447	2.43652	0.41643	1.52511	0.25388
AsxXF23/+;+/da-Gal4	8	2	1	0.49863	0.98082	0.52237	0.84566	0.45479	0.73789	0.61369	0.61369	0.64657	0.66849	0.72876	0.85114	0.81095	1.05388	1.03378	0.84748	1.02283	0.78721	1.48127	0.73972	1.48858	0.54794	2.1315	1.31506	2.54611	1.03013	2.5041	0.83105	1.74063	0.33789
AsxXF23/+;+/da-Gal4	8	2	2	0.49132	0.98264	0.5315	0.84383	0.45662	0.73607	0.61369	0.61369	0.6484	0.66666	0.73059	0.85296	0.81095	1.0557	1.02648	0.84931	1.02648	0.78721	1.47944	0.74155	1.4831	0.54611	2.11871	1.31141	2.54611	1.03378	2.50045	0.82922	1.74063	0.33607
AsxXF23/+;+/da-Gal4	9	1	1	0.45296	1.19634	0.45296	1.05753	0.36894	0.96986	0.50045	0.82009	0.54246	0.87123	0.65388	1.03196	0.76164	1.21095	0.96073	0.9863	0.94246	0.92237	1.37534	0.79817	1.3315	0.61735	2.07123	1.27305	2.44931	0.91872	2.36712	0.72146	1.5452	0.36894
AsxXF23/+;+/da-Gal4	9	1	2	0.45114	1.19086	0.44931	1.05935	0.36894	0.96986	0.50228	0.82191	0.53515	0.87123	0.6557	1.03196	0.76529	1.21278	0.95524	0.98629	0.94246	0.92237	1.37716	0.79999	1.33515	0.61917	2.07305	1.27488	2.44931	0.91871	2.36529	0.72145	1.5452	0.37077
AsxXF23/+;+/da-Gal4	9	2	1	0.38904	1.01004	0.41095	0.88401	0.33607	0.77625	0.48219	0.65205	0.51506	0.70867	0.60456	0.88219	0.69406	1.07579	0.91324	0.87123	0.90776	0.81095	1.33333	0.74337	1.31506	0.5589	1.95981	1.2968	2.38904	0.99726	2.34337	0.79817	1.56529	0.33972
AsxXF23/+;+/da-Gal4	9	2	2	0.38904	1.01004	0.41095	0.88036	0.33059	0.7799	0.48036	0.65205	0.51872	0.70867	0.60821	0.87853	0.69223	1.07397	0.91506	0.8694	0.90958	0.80913	1.33333	0.7452	1.31506	0.5589	1.96346	1.29497	2.38538	0.99543	2.34154	0.79817	1.55981	0.34155
AsxXF23/+;+/da-Gal4	10	1	1	0.57716	1.2694	0.56073	1.13242	0.45479	1.07214	0.55707	0.89315	0.60639	0.92602	0.75433	1.06666	0.88401	1.22009	1.03744	0.95707	1.00821	0.9041	1.39908	0.69406	1.32237	0.52968	2.16621	1.00456	2.4968	0.57534	2.38904	0.4073	1.50136	0.23196
AsxXF23/+;+/da-Gal4	10	1	2	0.57351	1.27123	0.5589	1.13424	0.45296	1.06849	0.55525	0.89314	0.60273	0.92967	0.75251	1.06849	0.88401	1.21826	1.03378	0.95707	1.00821	0.90593	1.39908	0.69223	1.32419	0.52785	2.1662	1.00273	2.49497	0.57534	2.38721	0.4073	1.50136	0.23196
AsxXF23/+;+/da-Gal4	10	2	1	0.41826	0.97899	0.45479	0.83835	0.38904	0.73972	0.54063	0.61735	0.57899	0.66849	0.6557	0.84566	0.72511	1.04292	0.96438	0.85479	0.95342	0.79086	1.39178	0.73607	1.39726	0.55525	2.01826	1.31689	2.46757	1.02831	2.42557	0.83105	1.67123	0.34885
AsxXF23/+;+/da-Gal4	10	2	2	0.41643	0.97351	0.45114	0.84018	0.37625	0.73789	0.54246	0.61369	0.57534	0.66666	0.6557	0.84748	0.72328	1.04109	0.9662	0.85479	0.95524	0.78903	1.39725	0.73789	1.39543	0.55707	2.01643	1.31871	2.46574	1.02465	2.42556	0.83104	1.67305	0.35068
AsxXF23/+;+/da-Gal4	11	1	1	0.36712	1.18356	0.36894	1.03926	0.27397	0.94429	0.39999	0.78721	0.45114	0.83105	0.56621	0.99908	0.69041	1.17442	0.8621	0.9315	0.83287	0.87488	1.25844	0.72694	1.22922	0.54611	2.0347	1.15433	2.40365	0.75981	2.31232	0.57534	1.45205	0.26849
AsxXF23/+;+/da-Gal4	11	1	2	0.36894	1.1799	0.37077	1.03926	0.27214	0.94429	0.39999	0.78721	0.45296	0.83104	0.5662	0.99908	0.6831	1.17625	0.85479	0.93515	0.8347	0.87305	1.26209	0.72511	1.22374	0.54246	2.03469	1.15433	2.40182	0.75798	2.31049	0.57716	1.44474	0.26849
AsxXF23/+;+/da-Gal4	11	2	1	0.44566	1.13607	0.43835	0.99726	0.35981	0.90228	0.49863	0.75251	0.54246	0.80182	0.64292	0.97168	0.75616	1.15616	0.94429	0.92237	0.92785	0.86027	1.36803	0.73242	1.33698	0.55159	2.08584	1.21095	2.48219	0.85662	2.40913	0.66118	1.56529	0.29771
AsxXF23/+;+/da-Gal4	11	2	2	0.44566	1.13607	0.43835	1.00273	0.35616	0.90593	0.49132	0.75433	0.54063	0.80365	0.63926	0.97168	0.75616	1.15798	0.94429	0.92602	0.92785	0.85844	1.36803	0.73607	1.33515	0.54977	2.08218	1.20913	2.48218	0.85479	2.4073	0.65935	1.56529	0.30502
AsxXF23/+;+/da-Gal4	12	1	1	0.48401	1.24931	0.48219	1.1178	0.40365	1.03013	0.52237	0.87853	0.57351	0.9242	0.68858	1.0831	0.80182	1.2621	0.9863	1.01917	0.96438	0.96438	1.39178	0.81826	1.34063	0.63744	2.10776	1.2694	2.47488	0.91141	2.4	0.71598	1.56347	0.3799
AsxXF23/+;+/da-Gal4	12	1	2	0.48584	1.25113	0.48401	1.1178	0.40365	1.03013	0.5242	0.87671	0.57168	0.92054	0.68675	1.08492	0.79451	1.25844	0.98629	1.021	0.9662	0.96438	1.3936	0.81826	1.34063	0.64292	2.10958	1.2694	2.4767	0.91324	2.39816	0.71415	1.56164	0.38173
AsxXF23/+;+/da-Gal4	12	2	1	0.30684	1.18356	0.31232	1.0484	0.23926	0.95342	0.36712	0.80913	0.41095	0.85479	0.51689	1.02465	0.61552	1.21461	0.81095	0.98812	0.79634	0.9242	1.21461	0.81643	1.1799	0.63561	1.90684	1.31141	2.31415	0.97351	2.25936	0.78904	1.43378	0.39086
AsxXF23/+;+/da-Gal4	12	2	2	0.30319	1.18538	0.30684	1.04657	0.24109	0.94977	0.36346	0.81095	0.40913	0.85844	0.50958	1.02648	0.60821	1.21278	0.81278	0.98812	0.79999	0.92419	1.2146	0.81643	1.17808	0.63926	1.91232	1.31323	2.31232	0.97716	2.2557	0.79086	1.43561	0.39086
AsxXF23/+;+/da-Gal4	13	1	1	0.34885	1.10319	0.36164	0.96073	0.27579	0.86392	0.41826	0.7178	0.46392	0.76712	0.56073	0.94063	0.67762	1.13607	0.89315	0.9041	0.87853	0.83835	1.32785	0.73059	1.28767	0.54794	2.06027	1.23105	2.42374	0.9041	2.36529	0.70684	1.5452	0.29954
AsxXF23/+;+/da-Gal4	13	1	2	0.35251	1.10136	0.35616	0.9662	0.28127	0.86575	0.42009	0.71963	0.46209	0.77077	0.5662	0.93881	0.67397	1.13424	0.89314	0.9041	0.87853	0.84018	1.32785	0.73059	1.28949	0.54429	2.05479	1.23104	2.42556	0.9041	2.36163	0.70502	1.53972	0.30319
AsxXF23/+;+/da-Gal4	13	2	1	0.43835	1.26392	0.4347	1.12511	0.34885	1.03926	0.46757	0.87488	0.51324	0.91689	0.64657	1.07579	0.7726	1.25662	0.96621	0.99908	0.93881	0.93881	1.36073	0.78173	1.30776	0.59543	2.13515	1.19817	2.47671	0.82191	2.39086	0.63561	1.52876	0.32328
AsxXF23/+;+/da-Gal4	13	2	2	0.43835	1.2694	0.4347	1.13059	0.35068	1.04109	0.46757	0.87488	0.51689	0.91506	0.64474	1.07397	0.76894	1.25479	0.96255	1.00456	0.93881	0.93881	1.36255	0.78356	1.30958	0.5936	2.12785	1.19817	2.47488	0.82374	2.39269	0.63744	1.53059	0.32511
AsxXF23/+;+/da-Gal4	14	1	1	0.58812	1.33881	0.56803	1.20547	0.45844	1.13789	0.56073	0.96255	0.61552	0.99543	0.75799	1.13789	0.8968	1.29497	1.05753	1.02283	1.021	0.96803	1.41187	0.75433	1.34977	0.57168	2.22648	1.05022	2.50958	0.62465	2.40182	0.46757	1.51963	0.28675
AsxXF23/+;+/da-Gal4	14	1	2	0.58812	1.34246	0.56438	1.2073	0.45662	1.13972	0.5589	0.96255	0.61735	0.99543	0.75798	1.13607	0.89862	1.29497	1.05205	1.02282	1.021	0.96803	1.41369	0.75068	1.35159	0.57168	2.22282	1.05022	2.50775	0.6283	2.39634	0.46575	1.5178	0.28675
AsxXF23/+;+/da-Gal4	14	2	1	0.44931	1.02465	0.46757	0.89132	0.39086	0.79086	0.54611	0.65936	0.5863	0.71232	0.67214	0.88401	0.77442	1.0831	0.98264	0.86757	0.97351	0.8073	1.40273	0.72694	1.39543	0.54611	2.10228	1.26575	2.5041	0.94977	2.44566	0.75433	1.66392	0.32146
AsxXF23/+;+/da-Gal4	14	2	2	0.45114	1.02465	0.46757	0.89314	0.39269	0.79086	0.54429	0.66301	0.5863	0.71232	0.67397	0.88401	0.7726	1.07945	0.98264	0.8694	0.97351	0.8073	1.39908	0.72693	1.3936	0.54611	2.09497	1.26575	2.5041	0.95159	2.442	0.75616	1.65661	0.32146
AsxXF23/+;+/da-Gal4	15	1	1	0.53515	1.24748	0.5242	1.11232	0.42922	1.03196	0.54246	0.86757	0.58995	0.90958	0.7178	1.05753	0.85662	1.22922	1.01369	0.97351	0.98995	0.91872	1.39543	0.74155	1.33515	0.56986	2.18812	1.1105	2.50958	0.74337	2.41643	0.54977	1.53607	0.28858
AsxXF23/+;+/da-Gal4	15	1	2	0.53881	1.24931	0.52237	1.1105	0.43287	1.03013	0.54246	0.86575	0.58812	0.90958	0.71232	1.05753	0.85479	1.22556	1.01369	0.97351	0.99177	0.91871	1.39543	0.73972	1.33333	0.56986	2.18629	1.10867	2.50775	0.7452	2.42008	0.54611	1.53607	0.28675
AsxXF23/+;+/da-Gal4	15	2	1	0.38538	1.05936	0.39817	0.9242	0.3178	0.82374	0.46575	0.68493	0.51141	0.73424	0.60091	0.90958	0.69589	1.10136	0.90593	0.88219	0.89315	0.82191	1.33515	0.73059	1.31689	0.54429	2.01643	1.24383	2.41826	0.92968	2.35981	0.73242	1.55799	0.31963
AsxXF23/+;+/da-Gal4	15	2	2	0.38356	1.05935	0.39634	0.92602	0.31963	0.82556	0.46209	0.68675	0.50776	0.73424	0.60273	0.91324	0.69954	1.10319	0.90776	0.88401	0.89314	0.82374	1.33333	0.73059	1.31689	0.54429	2.02008	1.24566	2.41826	0.92967	2.36163	0.73424	1.56164	0.31963
AsxXF23/+;+/da-Gal4	16	1	1	0.45114	1.3041	0.43287	1.16712	0.33972	1.0831	0.45114	0.91506	0.50045	0.95342	0.63744	1.10867	0.7726	1.27305	0.95342	1.01187	0.92237	0.95342	1.33333	0.77077	1.27305	0.59543	2.12785	1.15251	2.4621	0.76164	2.3726	0.58447	1.48858	0.30502
AsxXF23/+;+/da-Gal4	16	1	2	0.44748	1.30228	0.43287	1.16894	0.33972	1.0831	0.44931	0.91506	0.49862	0.95524	0.64109	1.10684	0.7726	1.27305	0.95159	1.01369	0.92419	0.94977	1.33515	0.76894	1.27123	0.5936	2.12602	1.15068	2.46392	0.75981	2.36894	0.58082	1.48858	0.30319
AsxXF23/+;+/da-Gal4	16	2	1	0.38721	0.82557	0.43287	0.69954	0.38173	0.58264	0.56621	0.48584	0.58995	0.54611	0.64292	0.74155	0.69954	0.9589	0.96438	0.79452	0.96621	0.73059	1.421	0.75068	1.43926	0.57351	1.9726	1.45936	2.43105	1.24748	2.42191	1.03926	1.7589	0.41461
AsxXF23/+;+/da-Gal4	16	2	2	0.38904	0.83104	0.43287	0.70136	0.38173	0.58082	0.56255	0.48584	0.58995	0.54977	0.64292	0.74337	0.69771	0.96438	0.96255	0.79634	0.9662	0.73241	1.41734	0.75433	1.43926	0.57351	1.97442	1.45753	2.42921	1.24748	2.42008	1.03926	1.75159	0.41643
AsxXF23/+;+/da-Gal4	17	1	1	0.64109	1.46849	0.59543	1.3315	0.48584	1.28401	0.54429	1.09589	0.61004	1.12146	0.7726	1.23652	0.94429	1.36621	1.05022	1.06666	1.01004	1.02283	1.34977	0.74337	1.24748	0.59726	2.1936	0.90228	2.41461	0.42922	2.27397	0.2831	1.37716	0.26849
AsxXF23/+;+/da-Gal4	17	1	2	0.64474	1.47031	0.59725	1.33698	0.48767	1.28401	0.54794	1.09588	0.61004	1.11963	0.7726	1.23835	0.94429	1.36803	1.0484	1.07214	1.00639	1.01917	1.34428	0.7452	1.24566	0.59725	2.19543	0.90228	2.41278	0.43287	2.27579	0.2831	1.37899	0.27031
AsxXF23/+;+/da-Gal4	17	2	1	0.4347	1.22191	0.43105	1.08493	0.34703	0.99726	0.44383	0.8347	0.50045	0.87671	0.63378	1.03013	0.76529	1.21095	0.93698	0.94794	0.91689	0.88767	1.3242	0.7178	1.26392	0.53515	2.09315	1.10502	2.43105	0.72876	2.33607	0.53881	1.47214	0.25936
AsxXF23/+;+/da-Gal4	17	2	2	0.43104	1.22008	0.42374	1.0831	0.33789	0.99908	0.44566	0.83835	0.50228	0.87853	0.63196	1.03196	0.76712	1.20913	0.93698	0.94611	0.91141	0.88584	1.32602	0.7178	1.26757	0.53515	2.08949	1.10502	2.42739	0.72876	2.33241	0.53881	1.47397	0.25753
AsxXF23/+;+/da-Gal4	18	1	1	0.79452	1.34063	0.75981	1.21461	0.64657	1.1726	0.71232	0.99543	0.76894	1.021	0.91689	1.12876	1.0831	1.24566	1.16894	0.97351	1.13424	0.92968	1.4484	0.67579	1.3589	0.5315	2.20091	0.84931	2.41643	0.39999	2.28858	0.26301	1.47945	0.21735
AsxXF23/+;+/da-Gal4	18	1	2	0.79817	1.34063	0.75798	1.22008	0.64657	1.17077	0.70684	1.00091	0.76894	1.021	0.91506	1.12876	1.0831	1.24566	1.16712	0.97351	1.13424	0.92785	1.44657	0.67579	1.35707	0.5315	2.19725	0.85479	2.41643	0.39817	2.28675	0.26301	1.47762	0.221
AsxXF23/+;+/da-Gal4	18	2	1	0.42374	1.10319	0.43287	0.97351	0.35981	0.88584	0.49132	0.75068	0.53515	0.79634	0.61917	0.95525	0.7178	1.13607	0.91506	0.92602	0.90045	0.86575	1.27853	0.76529	1.25844	0.60639	1.93242	1.23287	2.29406	0.9041	2.23378	0.72876	1.49954	0.36529
AsxXF23/+;+/da-Gal4	18	2	2	0.42557	1.10319	0.43835	0.97168	0.36164	0.88584	0.49132	0.75433	0.52785	0.79817	0.62465	0.95524	0.72511	1.14155	0.91689	0.92785	0.90228	0.86392	1.28218	0.76529	1.25844	0.60273	1.93424	1.23287	2.29223	0.90228	2.23743	0.72693	1.49588	0.36712
AsxXF23/+;+/da-Gal4	19	1	1	0.52968	1.30228	0.51689	1.16347	0.41826	1.08493	0.5315	0.92054	0.58447	0.96255	0.71598	1.1105	0.85296	1.28036	0.99908	1.02283	0.97534	0.96438	1.38082	0.77442	1.32237	0.60273	2.17716	1.11963	2.48401	0.7105	2.39086	0.50958	1.5105	0.32146
AsxXF23/+;+/da-Gal4	19	1	2	0.5315	1.30228	0.51872	1.16529	0.41278	1.08858	0.52967	0.92237	0.58082	0.96255	0.7178	1.10867	0.84748	1.27853	0.99908	1.02465	0.97351	0.96255	1.38447	0.77625	1.32419	0.60456	2.17168	1.11963	2.48401	0.71415	2.39451	0.51324	1.50867	0.32328
AsxXF23/+;+/da-Gal4	19	2	1	0.44748	1.36073	0.4347	1.21643	0.33972	1.13789	0.44931	0.97351	0.4968	1.01552	0.62831	1.16529	0.75799	1.3315	0.9041	1.08127	0.87853	1.02283	1.30045	0.82922	1.22374	0.66118	2.08036	1.1799	2.38904	0.77625	2.28493	0.5936	1.41917	0.37442
AsxXF23/+;+/da-Gal4	19	2	2	0.44931	1.3589	0.43835	1.22008	0.33789	1.13972	0.44748	0.97534	0.49497	1.01552	0.62648	1.16346	0.75616	1.33515	0.90045	1.08127	0.87853	1.02465	1.30045	0.82922	1.22556	0.66118	2.07488	1.17625	2.38903	0.77808	2.2831	0.59725	1.41917	0.37625
AsxXF23/+;+/da-Gal4	20	1	1	0.48949	1.26575	0.48036	1.12694	0.39452	1.03196	0.52968	0.88584	0.57534	0.92968	0.68858	1.09406	0.79817	1.28036	0.9936	1.04474	0.97351	0.98264	1.40091	0.85844	1.3589	0.68127	2.16621	1.31506	2.50958	0.96803	2.42557	0.77808	1.6073	0.42191
AsxXF23/+;+/da-Gal4	20	1	2	0.48584	1.26575	0.48036	1.12328	0.39451	1.03013	0.53515	0.88219	0.57899	0.92967	0.68675	1.09406	0.78903	1.27853	0.9936	1.04657	0.97168	0.98264	1.39908	0.85844	1.36255	0.68127	2.16437	1.31323	2.5041	0.97168	2.42374	0.77625	1.59999	0.42557
AsxXF23/+;+/da-Gal4	20	2	1	0.39086	1.16164	0.39269	1.02465	0.31232	0.9315	0.43835	0.7799	0.48401	0.82557	0.59908	0.98995	0.71415	1.17442	0.90228	0.93698	0.88584	0.87305	1.31872	0.74155	1.28219	0.5589	2.0347	1.19634	2.41278	0.84748	2.33789	0.65753	1.51963	0.30319
AsxXF23/+;+/da-Gal4	20	2	2	0.39086	1.15981	0.38904	1.02282	0.3105	0.9315	0.43652	0.78173	0.48219	0.82374	0.59543	0.98812	0.71232	1.16894	0.90045	0.93515	0.88584	0.87488	1.31871	0.74337	1.28401	0.56255	2.02739	1.19817	2.41095	0.84748	2.33606	0.6557	1.51415	0.30867
AsxXF23/+;+/da-Gal4	21	1	1	0.59908	1.20913	0.58447	1.07762	0.49497	1.00273	0.59726	0.83835	0.64657	0.88036	0.76712	1.02283	0.91324	1.18173	1.05753	0.92785	1.02831	0.87488	1.42465	0.68675	1.34794	0.52054	2.21369	1.021	2.51872	0.63378	2.41461	0.44931	1.53789	0.23378
AsxXF23/+;+/da-Gal4	21	1	2	0.59908	1.20547	0.58082	1.07762	0.49132	1.00456	0.59725	0.84018	0.64657	0.87853	0.76894	1.02282	0.91324	1.1799	1.05753	0.92785	1.03196	0.87305	1.42282	0.6904	1.34428	0.52237	2.20821	1.02282	2.51871	0.63378	2.41278	0.44931	1.53424	0.23744
AsxXF23/+;+/da-Gal4	21	2	1	0.4347	1.03561	0.44566	0.90593	0.38173	0.8073	0.51872	0.67579	0.55525	0.72328	0.64474	0.89315	0.7452	1.08675	0.96073	0.87671	0.94794	0.81461	1.36438	0.73242	1.33881	0.55159	2.02922	1.25479	2.44018	0.94611	2.38356	0.75433	1.59817	0.32511
AsxXF23/+;+/da-Gal4	21	2	2	0.43287	1.03378	0.44566	0.90776	0.37625	0.8073	0.51324	0.67945	0.55525	0.72693	0.64292	0.89314	0.73972	1.08127	0.96072	0.87488	0.94794	0.81461	1.36986	0.72876	1.33881	0.54977	2.01826	1.25113	2.43469	0.94611	2.38173	0.75433	1.58903	0.32511
AsxXF23/+;+/da-Gal4	22	1	1	0.53515	1.33333	0.50593	1.20182	0.39269	1.14155	0.48584	0.95707	0.54246	0.9936	0.69589	1.12328	0.84018	1.27123	0.97168	0.9936	0.93881	0.93881	1.31872	0.69771	1.24748	0.53333	2.17168	0.94611	2.42922	0.51324	2.30136	0.35251	1.40821	0.22465
AsxXF23/+;+/da-Gal4	22	1	2	0.53515	1.33515	0.50776	1.20182	0.39451	1.14155	0.48767	0.95707	0.53881	0.99177	0.69588	1.11963	0.842	1.26757	0.97168	0.98995	0.94063	0.94429	1.31689	0.69954	1.24748	0.53515	2.1662	0.94794	2.42374	0.50958	2.30136	0.35251	1.40821	0.22831
AsxXF23/+;+/da-Gal4	22	2	1	0.34155	1.01004	0.3726	0.8694	0.30867	0.76529	0.47305	0.64474	0.51324	0.69954	0.58264	0.88949	0.64474	1.09406	0.88219	0.89863	0.88036	0.8347	1.33881	0.81278	1.34246	0.62648	1.95433	1.42648	2.39086	1.15981	2.35799	0.95159	1.62922	0.42191
AsxXF23/+;+/da-Gal4	22	2	2	0.34155	1.00639	0.3726	0.87305	0.31415	0.76529	0.4694	0.64657	0.50958	0.70136	0.58447	0.88949	0.64657	1.0904	0.88219	0.9041	0.87853	0.83652	1.34063	0.81095	1.34063	0.62465	1.95616	1.42282	2.38903	1.15981	2.35616	0.95342	1.62922	0.42191
AsxXF23/+;+/da-Gal4	23	1	1	0.50045	1.16712	0.49132	1.02465	0.38538	0.94429	0.50776	0.78173	0.56255	0.82009	0.69954	0.97351	0.81643	1.14885	0.98812	0.88949	0.96073	0.82739	1.35525	0.65936	1.31506	0.47488	2.13881	1.04109	2.48767	0.6484	2.39086	0.46027	1.52328	0.20091
AsxXF23/+;+/da-Gal4	23	1	2	0.49862	1.16346	0.48949	1.02648	0.39086	0.94794	0.5041	0.77808	0.55707	0.82008	0.69406	0.97351	0.81461	1.14703	0.98995	0.89132	0.96803	0.82922	1.35707	0.65753	1.31689	0.47123	2.14063	1.04109	2.48584	0.64657	2.38721	0.46027	1.52328	0.20273
AsxXF23/+;+/da-Gal4	23	2	1	0.442	1.21826	0.44018	1.07397	0.34885	0.99178	0.47853	0.83287	0.52602	0.87853	0.64474	1.03561	0.76712	1.21278	0.93881	0.96803	0.91506	0.90776	1.33333	0.76164	1.28767	0.57899	2.11506	1.1726	2.46027	0.79999	2.35981	0.60821	1.5178	0.3105
AsxXF23/+;+/da-Gal4	23	2	2	0.44383	1.21826	0.442	1.07397	0.35251	0.98995	0.47671	0.83104	0.52602	0.87853	0.65022	1.03561	0.76712	1.21278	0.94246	0.96986	0.91871	0.90776	1.33515	0.75798	1.29132	0.57899	2.10775	1.17077	2.45661	0.80182	2.36163	0.60639	1.51415	0.3105
AsxXF23/+;+/da-Gal4	24	1	1	0.57534	1.41917	0.53698	1.27853	0.42557	1.21461	0.50045	1.02831	0.56438	1.05936	0.72876	1.18356	0.88767	1.3315	1.01552	1.03196	0.97899	0.97534	1.34246	0.7178	1.25114	0.54246	2.19908	0.94429	2.45844	0.48219	2.32328	0.3178	1.3863	0.23196
AsxXF23/+;+/da-Gal4	24	1	2	0.57534	1.41734	0.53698	1.28036	0.42191	1.21826	0.4968	1.03196	0.56255	1.06118	0.73059	1.18538	0.88766	1.32967	1.01552	1.03561	0.97716	0.97716	1.33881	0.71963	1.24748	0.54611	2.19725	0.94246	2.45661	0.48401	2.31963	0.31963	1.38447	0.23378
AsxXF23/+;+/da-Gal4	24	2	1	0.46027	1.25479	0.44566	1.11232	0.34703	1.02648	0.47123	0.85844	0.5242	0.9041	0.66118	1.06301	0.78356	1.24566	0.96621	0.98447	0.94246	0.92237	1.3589	0.75068	1.32054	0.56073	2.16073	1.15981	2.50228	0.7726	2.40913	0.58447	1.51963	0.29041
AsxXF23/+;+/da-Gal4	24	2	2	0.46027	1.25661	0.44748	1.11415	0.35068	1.0283	0.4694	0.86027	0.52237	0.9041	0.66301	1.06118	0.79086	1.24383	0.9589	0.98447	0.94429	0.92237	1.3589	0.75433	1.31506	0.56072	2.16255	1.15798	2.50045	0.7726	2.41095	0.58447	1.51597	0.28858
AsxXF23/+;+/da-Gal4	25	1	1	0.58447	1.42283	0.53698	1.2968	0.44018	1.24383	0.50228	1.06849	0.55525	1.09406	0.71232	1.21095	0.88767	1.33698	0.97899	1.05753	0.94429	1.00821	1.28949	0.75068	1.19452	0.59178	2.08767	0.93515	2.28493	0.48584	2.16438	0.34155	1.3041	0.29406
AsxXF23/+;+/da-Gal4	25	1	2	0.58447	1.421	0.53698	1.2968	0.43652	1.242	0.4968	1.06666	0.55342	1.09223	0.71415	1.2073	0.87488	1.32967	0.98082	1.05753	0.94246	1.00821	1.29497	0.74885	1.19086	0.59725	2.08584	0.93698	2.28675	0.48584	2.16437	0.33972	1.3041	0.29954
AsxXF23/+;+/da-Gal4	25	2	1	0.4694	1.10319	0.48036	0.97351	0.40365	0.88401	0.5242	0.74337	0.57168	0.78721	0.67397	0.94429	0.77442	1.12694	0.98264	0.9041	0.96073	0.842	1.36073	0.72328	1.32968	0.54977	2.04018	1.17442	2.40182	0.82922	2.33242	0.64474	1.55433	0.30319
AsxXF23/+;+/da-Gal4	25	2	2	0.47488	1.10684	0.47853	0.97168	0.40365	0.88219	0.52785	0.74155	0.56986	0.78903	0.6831	0.94611	0.77625	1.12511	0.98082	0.90228	0.96072	0.842	1.35707	0.72693	1.32785	0.55159	2.04017	1.1726	2.39999	0.82922	2.33058	0.64292	1.55433	0.30502
AsxXF23/+;+/da-Gal4	26	1	1	0.44383	1.19269	0.44748	1.05936	0.35981	0.96621	0.48767	0.81826	0.5315	0.8621	0.63926	1.02831	0.75799	1.2073	0.93698	0.96803	0.9242	0.91141	1.34429	0.77625	1.30593	0.59726	2.08036	1.22739	2.45662	0.87305	2.37625	0.67945	1.53242	0.33789
AsxXF23/+;+/da-Gal4	26	1	2	0.442	1.19451	0.44566	1.06118	0.35799	0.9662	0.48767	0.81826	0.52967	0.86392	0.64109	1.02648	0.76346	1.20547	0.93698	0.97168	0.92419	0.90776	1.34611	0.77442	1.30228	0.59543	2.07488	1.22374	2.45296	0.87488	2.37625	0.67945	1.53059	0.33789
AsxXF23/+;+/da-Gal4	26	2	1	0.4694	1.19452	0.4694	1.05936	0.38721	0.96621	0.52054	0.81643	0.56438	0.8621	0.66666	1.02831	0.78904	1.21826	0.97716	0.97716	0.95707	0.91689	1.37899	0.78721	1.34246	0.60639	2.10958	1.26392	2.49132	0.9041	2.40913	0.70867	1.57442	0.35251
AsxXF23/+;+/da-Gal4	26	2	2	0.4694	1.19817	0.46757	1.06118	0.38538	0.96255	0.51872	0.81826	0.56255	0.86209	0.67214	1.02648	0.78721	1.21278	0.97534	0.97716	0.9589	0.91689	1.37716	0.78903	1.34063	0.61004	2.10775	1.26027	2.48949	0.90045	2.4073	0.70502	1.57442	0.35251
AsxXF23/+;+/da-Gal4	27	1	1	0.52602	1.29863	0.50776	1.15799	0.40913	1.08127	0.5242	0.91872	0.57168	0.9589	0.69954	1.10684	0.83652	1.27488	1.00273	1.021	0.97534	0.96255	1.36986	0.79269	1.32602	0.61917	2.16438	1.16712	2.47853	0.7726	2.37808	0.58995	1.53059	0.34337
AsxXF23/+;+/da-Gal4	27	1	2	0.52602	1.2968	0.50593	1.15981	0.4073	1.0831	0.52785	0.92054	0.57351	0.9589	0.70319	1.10684	0.82922	1.27123	1.00273	1.02282	0.97716	0.96255	1.37168	0.79086	1.32602	0.61735	2.14794	1.16712	2.4767	0.77442	2.37625	0.5936	1.52328	0.3452
AsxXF23/+;+/da-Gal4	27	2	1	0.50776	1.11232	0.49497	0.98082	0.41278	0.89315	0.54977	0.74337	0.59908	0.78904	0.70319	0.95342	0.81278	1.13242	1.00091	0.9041	0.98264	0.842	1.421	0.71415	1.38082	0.53333	2.1315	1.17442	2.50045	0.82922	2.42009	0.63196	1.61461	0.28127
AsxXF23/+;+/da-Gal4	27	2	2	0.49862	1.1178	0.49497	0.98812	0.41278	0.89497	0.54611	0.74703	0.59543	0.79086	0.70136	0.95524	0.80547	1.13241	0.99908	0.9041	0.98082	0.84566	1.42282	0.71415	1.38081	0.53515	2.12419	1.17442	2.50227	0.82922	2.41826	0.63196	1.61278	0.28675
AsxXF23/+;+/da-Gal4	28	1	1	0.47123	1.19086	0.4694	1.0557	0.38904	0.96803	0.51689	0.81826	0.56073	0.86392	0.6557	1.02648	0.78173	1.21095	0.97168	0.97351	0.94794	0.91141	1.38995	0.77808	1.33881	0.59726	2.15159	1.22009	2.48401	0.85662	2.39817	0.67579	1.57077	0.33972
AsxXF23/+;+/da-Gal4	28	1	2	0.47488	1.19269	0.4694	1.06118	0.38904	0.96986	0.51689	0.82191	0.55525	0.86757	0.66118	1.02648	0.7726	1.21095	0.97168	0.97351	0.94977	0.91141	1.38995	0.77625	1.34063	0.59908	2.14428	1.21826	2.48584	0.85661	2.39816	0.67214	1.5726	0.33789
AsxXF23/+;+/da-Gal4	28	2	1	0.46392	1.35707	0.45114	1.22374	0.36529	1.14703	0.46575	0.98082	0.51506	1.01735	0.64292	1.16894	0.7799	1.33881	0.94246	1.07945	0.91141	1.01917	1.32054	0.83652	1.25662	0.66301	2.10045	1.2	2.42009	0.79634	2.31963	0.61369	1.43196	0.38173
AsxXF23/+;+/da-Gal4	28	2	2	0.46575	1.35524	0.44931	1.22191	0.36529	1.1452	0.46209	0.98082	0.51324	1.01917	0.64109	1.16894	0.77808	1.33333	0.93881	1.07945	0.91324	1.01917	1.32054	0.83287	1.25661	0.65935	2.10045	1.20182	2.42191	0.79999	2.31597	0.61369	1.43013	0.38173
AsxXF23/+;+/da-Gal4	29	1	1	0.45844	1.14337	0.45479	1.00639	0.37442	0.91324	0.4968	0.75981	0.54246	0.80547	0.65022	0.96621	0.77808	1.14155	0.95159	0.90045	0.92968	0.84383	1.34246	0.69954	1.30776	0.51872	2.08401	1.13607	2.44931	0.78173	2.36529	0.58447	1.52694	0.2557
AsxXF23/+;+/da-Gal4	29	1	2	0.45662	1.14155	0.45662	1.00273	0.37077	0.91506	0.49132	0.75981	0.54246	0.80547	0.6484	0.9662	0.78356	1.14337	0.95342	0.9041	0.9315	0.84383	1.34246	0.69954	1.30776	0.51872	2.08218	1.13424	2.44748	0.78356	2.36163	0.57899	1.52511	0.25388
AsxXF23/+;+/da-Gal4	29	2	1	0.46575	1.3315	0.43105	1.20182	0.34155	1.1178	0.44566	0.94611	0.4968	0.98447	0.63561	1.13242	0.7726	1.28949	0.91872	1.02283	0.89132	0.96803	1.28036	0.76712	1.22557	0.58812	2.08219	1.09771	2.4	0.67762	2.29589	0.50228	1.41552	0.29589
AsxXF23/+;+/da-Gal4	29	2	2	0.46392	1.33333	0.43104	1.19999	0.33424	1.1178	0.442	0.94794	0.49314	0.98629	0.63378	1.13241	0.76894	1.29132	0.91871	1.02465	0.89132	0.96986	1.28401	0.76529	1.22191	0.58995	2.08218	1.09771	2.39999	0.68127	2.29223	0.5041	1.40821	0.29771
AsxXF23/+;+/da-Gal4	30	1	1	0.55707	1.16712	0.54246	1.04292	0.48036	0.95707	0.58995	0.81826	0.62831	0.86027	0.73607	1.01369	0.83287	1.18721	1.021	0.96255	1.00639	0.90776	1.40273	0.77625	1.36073	0.61187	2.04566	1.19634	2.4347	0.85662	2.35251	0.67762	1.57442	0.35616
AsxXF23/+;+/da-Gal4	30	1	2	0.55342	1.16529	0.54977	1.04292	0.47853	0.95342	0.58995	0.81461	0.62648	0.86027	0.73424	1.01369	0.83287	1.18538	1.02648	0.96255	1.00639	0.90776	1.40273	0.77625	1.3589	0.60821	2.04748	1.19817	2.43104	0.85844	2.35068	0.67579	1.57442	0.35433
AsxXF23/+;+/da-Gal4	30	2	1	0.46575	1.01735	0.47671	0.88767	0.39999	0.79817	0.52968	0.66666	0.56986	0.71232	0.66666	0.87671	0.75433	1.06484	0.96438	0.85662	0.94611	0.79452	1.35159	0.69954	1.3242	0.5242	2.02374	1.17808	2.39452	0.82374	2.32328	0.62648	1.56529	0.27579
AsxXF23/+;+/da-Gal4	30	2	2	0.46027	1.01369	0.47305	0.88766	0.39999	0.79999	0.52602	0.66666	0.5662	0.71232	0.66118	0.87853	0.75068	1.06301	0.96072	0.85661	0.94794	0.79451	1.35342	0.69771	1.32237	0.52237	2.01643	1.17808	2.39086	0.82008	2.32511	0.63013	1.56346	0.27762
AsxXF23/+;+/da-Gal4,UAS-CycGΔP	1	1	1	0.72145	1.28401	0.70319	1.16529	0.61552	1.10136	0.7178	0.94428	0.76346	0.98447	0.88584	1.10684	0.99177	1.25296	1.15433	1.01734	1.12693	0.9662	1.43926	0.8073	1.36985	0.64839	2.16254	1.11597	2.45478	0.7452	2.36711	0.57899	1.52328	0.39086
AsxXF23/+;+/da-Gal4,UAS-CycGΔP	1	1	2	0.72328	1.28401	0.70502	1.16529	0.61369	1.09954	0.71598	0.94611	0.76346	0.9863	0.88584	1.10867	0.98447	1.25479	1.15433	1.01552	1.12693	0.96438	1.43926	0.80547	1.37168	0.65022	2.15707	1.11598	2.45296	0.7452	2.36712	0.58082	1.52328	0.39269
AsxXF23/+;+/da-Gal4,UAS-CycGΔP	1	2	1	0.42556	0.94063	0.45114	0.82008	0.38903	0.72511	0.53698	0.61369	0.56803	0.67031	0.65205	0.83287	0.69588	1.01369	0.92785	0.84017	0.92054	0.78173	1.28766	0.73789	1.29862	0.57168	1.86666	1.28949	2.27213	1.03561	2.23743	0.842	1.55615	0.38538
AsxXF23/+;+/da-Gal4,UAS-CycGΔP	1	2	2	0.42374	0.93881	0.44748	0.82009	0.3799	0.72328	0.53698	0.61369	0.5662	0.66849	0.65022	0.8347	0.69406	1.01004	0.92785	0.84383	0.92054	0.78173	1.28767	0.73789	1.29497	0.57168	1.86301	1.28767	2.27031	1.03561	2.23561	0.84566	1.55068	0.38538
AsxXF23/+;+/da-Gal4,UAS-CycGΔP	2	1	1	0.56986	1.23652	0.55524	1.10867	0.45844	1.04474	0.56438	0.8767	0.60821	0.91871	0.72328	1.04839	0.85661	1.19451	1.00821	0.94063	0.98081	0.89314	1.34428	0.70319	1.28766	0.54976	2.11688	0.99543	2.34337	0.56803	2.21734	0.42008	1.43926	0.28858
AsxXF23/+;+/da-Gal4,UAS-CycGΔP	2	1	2	0.57351	1.23287	0.54794	1.10684	0.46027	1.04109	0.56255	0.87671	0.60821	0.91506	0.72328	1.04657	0.85296	1.19086	1.00821	0.94063	0.98082	0.89497	1.34246	0.70319	1.28584	0.54977	2.11506	0.99177	2.33789	0.5662	2.21369	0.42009	1.43926	0.28858
AsxXF23/+;+/da-Gal4,UAS-CycGΔP	2	2	1	0.60456	1.12876	0.60456	0.99543	0.52967	0.91323	0.65753	0.7726	0.69771	0.82374	0.79451	0.97168	0.90228	1.13789	1.06301	0.92054	1.04839	0.86392	1.44839	0.74702	1.39725	0.57899	2.09862	1.18903	2.4146	0.86209	2.34337	0.68127	1.59816	0.34337
AsxXF23/+;+/da-Gal4,UAS-CycGΔP	2	2	2	0.61187	1.12693	0.60456	0.99725	0.52967	0.91141	0.66118	0.76894	0.69954	0.82009	0.79451	0.96986	0.89862	1.13059	1.06483	0.91689	1.04657	0.86575	1.4484	0.74337	1.39543	0.57899	2.0968	1.18721	2.41278	0.86392	2.34155	0.67762	1.59817	0.34155
AsxXF23/+;+/da-Gal4,UAS-CycGΔP	3	1	1	0.72693	1.34611	0.68675	1.22739	0.58081	1.1799	0.65387	1.00273	0.70684	1.03196	0.85296	1.14154	1.00638	1.26209	1.09588	0.99908	1.05753	0.95524	1.3662	0.72511	1.27488	0.57351	2.17898	0.88949	2.40181	0.47853	2.27396	0.30867	1.39177	0.25205
AsxXF23/+;+/da-Gal4,UAS-CycGΔP	3	1	2	0.72694	1.34063	0.68493	1.22739	0.58264	1.18173	0.65205	1.00456	0.70684	1.03196	0.85114	1.13972	1.00456	1.25661	1.09406	0.99725	1.06118	0.95707	1.36803	0.7178	1.27671	0.57168	2.18082	0.88949	2.39999	0.47853	2.27214	0.30867	1.3936	0.25205
AsxXF23/+;+/da-Gal4,UAS-CycGΔP	3	2	1	0.54246	1.06483	0.55524	0.93515	0.48036	0.84748	0.62648	0.72511	0.66118	0.77442	0.75068	0.92419	0.82922	1.10136	1.021	0.8968	1.00821	0.84565	1.37168	0.76529	1.34976	0.60456	2.00181	1.25661	2.35798	0.92785	2.28127	0.73241	1.59086	0.39817
AsxXF23/+;+/da-Gal4,UAS-CycGΔP	3	2	2	0.54429	1.06118	0.55707	0.93698	0.48219	0.84748	0.6283	0.73059	0.65936	0.77625	0.75251	0.9242	0.82922	1.10319	1.021	0.8968	1.01187	0.84566	1.37534	0.76164	1.34977	0.60456	2.00182	1.25661	2.35616	0.92785	2.27945	0.73424	1.59269	0.39634
AsxXF23/+;+/da-Gal4,UAS-CycGΔP	4	1	1	0.82739	1.22739	0.81278	1.10501	0.71597	1.04657	0.82191	0.88036	0.86575	0.91323	0.97533	1.04657	1.10136	1.18355	1.21095	0.9388	1.19634	0.9041	1.52876	0.70136	1.45935	0.53333	2.21917	0.95524	2.46574	0.56986	2.36528	0.41461	1.59451	0.27579
AsxXF23/+;+/da-Gal4,UAS-CycGΔP	4	1	2	0.83104	1.22556	0.81278	1.10684	0.7178	1.0484	0.82009	0.88219	0.86392	0.91506	0.98082	1.04474	1.10319	1.18356	1.21461	0.94063	1.19634	0.90228	1.53059	0.70319	1.45935	0.53333	2.21369	0.95525	2.46575	0.56986	2.36346	0.41461	1.59269	0.27945
AsxXF23/+;+/da-Gal4,UAS-CycGΔP	4	2	1	0.47671	1.24017	0.4694	1.11597	0.37625	1.04657	0.49497	0.88949	0.54246	0.92967	0.65022	1.06848	0.76529	1.23104	0.91689	0.98447	0.89132	0.92785	1.24931	0.76346	1.19999	0.60273	1.95981	1.12328	2.24474	0.70684	2.14428	0.55707	1.35159	0.35981
AsxXF23/+;+/da-Gal4,UAS-CycGΔP	4	2	2	0.47488	1.242	0.46575	1.11598	0.37442	1.04657	0.4968	0.88584	0.54063	0.92967	0.64657	1.06849	0.76164	1.22739	0.91506	0.9863	0.88949	0.92785	1.24748	0.76529	1.20182	0.60273	1.95433	1.12146	2.24474	0.70684	2.14429	0.55525	1.34794	0.35981
AsxXF23/+;+/da-Gal4,UAS-CycGΔP	5	1	1	0.56255	1.37168	0.54246	1.24565	0.45114	1.19086	0.54794	1.03013	0.58995	1.06483	0.71963	1.18173	0.83835	1.32419	0.98995	1.07214	0.95342	1.021	1.27853	0.82191	1.20364	0.68858	2.02373	1.08675	2.25204	0.65205	2.11506	0.49862	1.34794	0.42374
AsxXF23/+;+/da-Gal4,UAS-CycGΔP	5	1	2	0.56255	1.37351	0.54063	1.25296	0.44931	1.19269	0.54246	1.03561	0.59178	1.06301	0.7178	1.18173	0.83835	1.32602	0.9863	1.07214	0.95525	1.021	1.27671	0.82374	1.19999	0.68858	2.01826	1.08675	2.25205	0.65388	2.11689	0.50045	1.35525	0.42191
AsxXF23/+;+/da-Gal4,UAS-CycGΔP	5	2	1	0.55524	1.07214	0.58081	0.94976	0.51324	0.86392	0.66301	0.74337	0.69406	0.79086	0.75981	0.94611	0.84017	1.12328	1.04291	0.92602	1.03196	0.87488	1.38081	0.79817	1.3662	0.64474	2.04382	1.28401	2.36528	0.94976	2.29588	0.78355	1.59451	0.442
AsxXF23/+;+/da-Gal4,UAS-CycGΔP	5	2	2	0.55707	1.06849	0.57716	0.95159	0.50776	0.86575	0.66118	0.74337	0.69406	0.79086	0.75799	0.94611	0.83835	1.12328	1.04109	0.92602	1.03013	0.87488	1.37899	0.79817	1.3662	0.64657	2.03652	1.28036	2.36529	0.94794	2.29406	0.7799	1.59451	0.44566
AsxXF23/+;+/da-Gal4,UAS-CycGΔP	6	1	1	0.58629	1.32967	0.56803	1.19999	0.47488	1.13606	0.57534	0.96985	0.61917	1.00821	0.73607	1.1452	0.85844	1.28949	1.00638	1.03926	0.97168	0.98081	1.3315	0.75616	1.24748	0.61369	2.08401	1.06118	2.33789	0.63378	2.2009	0.46027	1.38081	0.35616
AsxXF23/+;+/da-Gal4,UAS-CycGΔP	6	1	2	0.5863	1.32785	0.56255	1.20365	0.47123	1.13789	0.57534	0.97168	0.61735	1.00639	0.73972	1.1452	0.85479	1.28949	1.00821	1.03561	0.97168	0.97899	1.32602	0.75981	1.25114	0.61369	2.08036	1.06118	2.33789	0.63561	2.19543	0.46027	1.37899	0.35799
AsxXF23/+;+/da-Gal4,UAS-CycGΔP	6	2	1	0.38173	1.01186	0.39999	0.89497	0.32511	0.8073	0.47488	0.67944	0.50593	0.73059	0.58447	0.88401	0.66118	1.06848	0.90593	0.86027	0.88766	0.80912	1.29314	0.72511	1.28218	0.56803	1.96894	1.24383	2.3178	0.8694	2.22465	0.67579	1.50867	0.33789
AsxXF23/+;+/da-Gal4,UAS-CycGΔP	6	2	2	0.38356	1.01369	0.39817	0.89497	0.32511	0.8073	0.47123	0.6831	0.50593	0.73059	0.57899	0.88401	0.66301	1.06483	0.9041	0.86027	0.88949	0.8073	1.29314	0.72511	1.28036	0.5662	1.96894	1.242	2.31415	0.87123	2.22465	0.67579	1.5105	0.33607
AsxXF23/+;+/da-Gal4,UAS-CycGΔP	7	1	1	0.63013	1.23469	0.61917	1.11415	0.53881	1.04839	0.64657	0.8968	0.6904	0.93515	0.79451	1.05753	0.90593	1.20364	1.07031	0.96438	1.04109	0.91689	1.37351	0.75068	1.30593	0.61187	2.11506	1.04109	2.33241	0.63561	2.20455	0.48584	1.46118	0.35798
AsxXF23/+;+/da-Gal4,UAS-CycGΔP	7	1	2	0.63196	1.23287	0.61369	1.11598	0.5315	1.05022	0.6484	0.89862	0.69041	0.93333	0.79451	1.05935	0.91324	1.20365	1.07397	0.96438	1.04292	0.91689	1.37351	0.74885	1.30776	0.61187	2.10958	1.04109	2.32693	0.63744	2.21004	0.48767	1.45753	0.35616
AsxXF23/+;+/da-Gal4,UAS-CycGΔP	7	2	1	0.56986	1.17077	0.56438	1.05205	0.48584	0.98081	0.60639	0.83835	0.64292	0.87853	0.74155	1.01369	0.84383	1.16163	1.01369	0.94794	0.9936	0.90045	1.32784	0.76164	1.2767	0.61552	1.98538	1.13789	2.28492	0.77077	2.19542	0.60456	1.45935	0.3726
AsxXF23/+;+/da-Gal4,UAS-CycGΔP	7	2	2	0.57534	1.16894	0.56255	1.05022	0.47671	0.98264	0.60639	0.84018	0.64292	0.87853	0.74337	1.01552	0.84383	1.15981	1.01187	0.94794	0.99177	0.90593	1.32602	0.76346	1.27671	0.61369	1.97442	1.13789	2.2831	0.77077	2.1936	0.60639	1.45753	0.37625
AsxXF23/+;+/da-Gal4,UAS-CycGΔP	8	1	1	0.60456	1.2767	0.60639	1.15068	0.52237	1.07214	0.66118	0.91689	0.69771	0.9662	0.80365	1.11597	0.91506	1.28036	1.09223	1.04657	1.07031	0.99177	1.44291	0.85296	1.39542	0.69588	2.14976	1.24383	2.43834	0.87305	2.35615	0.71415	1.56346	0.46209
AsxXF23/+;+/da-Gal4,UAS-CycGΔP	8	1	2	0.60456	1.27853	0.60091	1.15251	0.52054	1.07397	0.65936	0.91872	0.69771	0.9662	0.80182	1.11415	0.91324	1.28036	1.09223	1.0484	1.07214	0.9936	1.44109	0.85479	1.39908	0.69588	2.14611	1.24383	2.43835	0.87305	2.35433	0.71232	1.56164	0.46575
AsxXF23/+;+/da-Gal4,UAS-CycGΔP	8	2	1	0.56438	1.09406	0.5589	0.97351	0.47305	0.89497	0.60273	0.73607	0.65022	0.78903	0.76529	0.93515	0.86027	1.08858	1.04474	0.88401	1.02465	0.82922	1.37351	0.70867	1.32419	0.52967	2.0493	1.13606	2.40912	0.78903	2.34519	0.6283	1.49771	0.27579
AsxXF23/+;+/da-Gal4,UAS-CycGΔP	8	2	2	0.56986	1.09406	0.55525	0.97351	0.47305	0.89497	0.60273	0.74155	0.6484	0.78904	0.76346	0.93698	0.86027	1.08858	1.04109	0.88401	1.0283	0.82922	1.37351	0.70684	1.32602	0.53333	2.05113	1.13607	2.4073	0.79086	2.34337	0.62648	1.49588	0.27579
AsxXF23/+;+/da-Gal4,UAS-CycGΔP	9	1	1	0.52237	1.18538	0.51324	1.05935	0.42739	0.98812	0.55707	0.85661	0.60091	0.88949	0.71049	1.01004	0.82008	1.16529	0.98264	0.9315	0.96072	0.87488	1.33515	0.70867	1.28949	0.54611	2.05478	1.07214	2.34885	0.65387	2.23195	0.48219	1.43378	0.30136
AsxXF23/+;+/da-Gal4,UAS-CycGΔP	9	1	2	0.52602	1.18538	0.50776	1.06118	0.42009	0.98995	0.5589	0.85662	0.60091	0.89132	0.7105	1.00821	0.81643	1.16164	0.97899	0.93515	0.96255	0.87488	1.33698	0.71232	1.29132	0.54794	2.05113	1.07397	2.3452	0.6557	2.23378	0.48036	1.43196	0.30319
AsxXF23/+;+/da-Gal4,UAS-CycGΔP	9	2	1	0.54246	1.28766	0.5315	1.16894	0.44931	1.09953	0.5662	0.94063	0.61004	0.98264	0.71415	1.12145	0.81643	1.2694	0.99908	1.03561	0.97351	0.98812	1.33698	0.81826	1.27488	0.6557	2.01825	1.16894	2.31414	0.77442	2.21186	0.60821	1.40821	0.43287
AsxXF23/+;+/da-Gal4,UAS-CycGΔP	9	2	2	0.54429	1.28767	0.5315	1.17077	0.442	1.10319	0.56438	0.95159	0.60639	0.98264	0.7105	1.12146	0.81826	1.27123	0.99908	1.03744	0.97534	0.98995	1.33698	0.82009	1.28036	0.65753	2.00913	1.1726	2.31232	0.77442	2.21004	0.61187	1.40091	0.4347
AsxXF23/+;+/da-Gal4,UAS-CycGΔP	10	1	1	0.62648	1.3388	0.59543	1.22008	0.48949	1.16894	0.5936	0.98812	0.64657	1.02282	0.77442	1.14702	0.92419	1.28584	1.05022	1.0283	1.01734	0.97716	1.35342	0.78173	1.28218	0.60821	2.14245	1.02465	2.42373	0.61552	2.31414	0.44383	1.43743	0.30867
AsxXF23/+;+/da-Gal4,UAS-CycGΔP	10	1	2	0.62465	1.33881	0.59178	1.22009	0.48584	1.16894	0.59178	0.98812	0.64657	1.02465	0.77442	1.14885	0.91324	1.28219	1.05022	1.02648	1.01917	0.97716	1.35342	0.77442	1.28219	0.61004	2.13881	1.02283	2.42008	0.61187	2.31232	0.44566	1.43744	0.3105
AsxXF23/+;+/da-Gal4,UAS-CycGΔP	10	2	1	0.48949	1.02648	0.4968	0.90593	0.43287	0.82191	0.55707	0.67944	0.59725	0.72328	0.6831	0.8767	0.77442	1.05022	0.96255	0.83104	0.94246	0.77442	1.32784	0.65022	1.28401	0.48401	1.97807	1.09953	2.27761	0.73607	2.19359	0.57351	1.47396	0.26483
AsxXF23/+;+/da-Gal4,UAS-CycGΔP	10	2	2	0.49132	1.02648	0.4968	0.9041	0.41826	0.82374	0.55159	0.68127	0.59543	0.72328	0.67762	0.87853	0.7726	1.04657	0.96255	0.8347	0.94429	0.77442	1.32785	0.65022	1.28767	0.48401	1.97442	1.09771	2.27762	0.73789	2.1936	0.57351	1.47397	0.26849
AsxXF23/+;+/da-Gal4,UAS-CycGΔP	11	1	1	0.55707	1.38994	0.53698	1.2694	0.44748	1.2073	0.55342	1.04839	0.59908	1.08492	0.72328	1.2073	0.83287	1.35342	0.99908	1.09953	0.97716	1.05387	1.30227	0.89314	1.23104	0.7525	1.96163	1.21095	2.25204	0.82556	2.14793	0.66118	1.37533	0.48584
AsxXF23/+;+/da-Gal4,UAS-CycGΔP	11	1	2	0.55525	1.39177	0.53515	1.27305	0.44383	1.20547	0.54429	1.0484	0.5936	1.0831	0.71415	1.21095	0.83104	1.35159	1.00273	1.10136	0.97716	1.05388	1.30045	0.89132	1.23104	0.75251	1.96164	1.21095	2.25022	0.82739	2.14794	0.66118	1.37351	0.48584
AsxXF23/+;+/da-Gal4,UAS-CycGΔP	11	2	1	0.59177	1.08492	0.59177	0.96985	0.52054	0.89132	0.64839	0.75433	0.6831	0.79634	0.77077	0.94428	0.85296	1.10501	1.03561	0.88766	1.02465	0.83287	1.36985	0.6904	1.30958	0.55524	2.00912	1.12328	2.34702	0.75981	2.22465	0.54611	1.48857	0.33241
AsxXF23/+;+/da-Gal4,UAS-CycGΔP	11	2	2	0.59543	1.09041	0.58995	0.97351	0.51506	0.89314	0.64474	0.76164	0.6831	0.79817	0.7726	0.94429	0.85662	1.10319	1.03926	0.89132	1.02648	0.83287	1.36803	0.69223	1.31141	0.55342	2.0073	1.12146	2.34703	0.75981	2.22465	0.54794	1.4831	0.33789
AsxXF23/+;+/da-Gal4,UAS-CycGΔP	12	1	1	0.60456	1.17077	0.59908	1.04291	0.50958	0.97351	0.64657	0.81643	0.68127	0.86209	0.79086	0.99908	0.87853	1.15981	1.06301	0.92419	1.04839	0.87853	1.41369	0.7178	1.36437	0.55524	2.1388	1.0831	2.41095	0.70136	2.31049	0.54429	1.5178	0.32328
AsxXF23/+;+/da-Gal4,UAS-CycGΔP	12	1	2	0.60273	1.16894	0.59178	1.04657	0.50593	0.97534	0.64292	0.82009	0.6831	0.86027	0.79086	1.00273	0.87671	1.15981	1.06301	0.92785	1.04474	0.88036	1.41552	0.7178	1.3662	0.56073	2.14063	1.08127	2.41278	0.69954	2.30867	0.54429	1.51598	0.32511
AsxXF23/+;+/da-Gal4,UAS-CycGΔP	12	2	1	0.45479	1.07579	0.46027	0.95342	0.39451	0.87305	0.53515	0.73789	0.56803	0.78903	0.65205	0.93698	0.73789	1.10136	0.93333	0.89497	0.91506	0.84565	1.30775	0.72145	1.2767	0.55707	1.9872	1.17259	2.29405	0.81278	2.21551	0.63926	1.44657	0.35251
AsxXF23/+;+/da-Gal4,UAS-CycGΔP	12	2	2	0.45479	1.07762	0.46027	0.95707	0.39452	0.87305	0.53515	0.73972	0.56986	0.78904	0.64474	0.93881	0.73607	1.09954	0.9315	0.89862	0.91689	0.84566	1.30776	0.72328	1.27488	0.55525	1.98903	1.17625	2.29406	0.81643	2.20821	0.63744	1.44109	0.35616
AsxXF23/+;+/da-Gal4,UAS-CycGΔP	13	1	1	0.54794	1.17807	0.5589	1.05022	0.48766	0.9662	0.63013	0.83104	0.67214	0.88218	0.75798	1.03926	0.82374	1.2146	1.05205	1.01004	1.03926	0.9589	1.40638	0.88036	1.38994	0.72328	2.07305	1.37533	2.40912	1.04291	2.34337	0.86757	1.62373	0.4968
AsxXF23/+;+/da-Gal4,UAS-CycGΔP	13	1	2	0.54611	1.1799	0.55525	1.0557	0.48767	0.96255	0.62648	0.83287	0.66666	0.88401	0.75068	1.03926	0.82557	1.21826	1.0557	1.01552	1.03926	0.9589	1.40456	0.87853	1.38812	0.72146	2.0694	1.37534	2.40913	1.04474	2.34703	0.8694	1.62008	0.49862
AsxXF23/+;+/da-Gal4,UAS-CycGΔP	13	2	1	0.50228	1.21278	0.49862	1.08492	0.42922	1.0009	0.54429	0.85113	0.58629	0.90045	0.69406	1.05022	0.79817	1.21278	0.98447	0.99177	0.96072	0.94611	1.32054	0.82191	1.27305	0.62648	2.04017	1.24017	2.35615	0.87853	2.29953	0.73424	1.47396	0.3799
AsxXF23/+;+/da-Gal4,UAS-CycGΔP	13	2	2	0.50228	1.21095	0.50045	1.08493	0.42557	1.00273	0.54611	0.85296	0.5863	0.89862	0.69223	1.05022	0.79817	1.21461	0.9863	0.98995	0.96072	0.94429	1.32237	0.82009	1.27123	0.62465	2.03652	1.24018	2.35433	0.88036	2.29954	0.73607	1.46483	0.38173
AsxXF23/+;+/da-Gal4,UAS-CycGΔP	14	1	1	0.65022	0.96072	0.67214	0.84565	0.60821	0.76529	0.75616	0.65022	0.78355	0.70502	0.86027	0.85296	0.90958	1.01004	1.11963	0.85296	1.11232	0.79634	1.47579	0.74337	1.46483	0.58812	2.00547	1.22556	2.3525	0.94063	2.31232	0.7525	1.66757	0.39817
AsxXF23/+;+/da-Gal4,UAS-CycGΔP	14	1	2	0.6557	0.96438	0.67397	0.84931	0.61004	0.76529	0.75251	0.65388	0.78904	0.70684	0.86027	0.85662	0.91506	1.01552	1.11963	0.85296	1.11232	0.80365	1.47579	0.74885	1.46666	0.58995	2.00547	1.22374	2.3525	0.93881	2.31232	0.75433	1.6694	0.39999
AsxXF23/+;+/da-Gal4,UAS-CycGΔP	14	2	1	0.49132	0.9315	0.51141	0.8146	0.4347	0.72693	0.56986	0.61004	0.60821	0.65753	0.6904	0.80365	0.76164	0.96803	0.96438	0.78538	0.95707	0.72876	1.31506	0.64839	1.29314	0.48949	1.89771	1.10319	2.22282	0.78721	2.17716	0.61187	1.47762	0.2904
AsxXF23/+;+/da-Gal4,UAS-CycGΔP	14	2	2	0.49132	0.9315	0.50593	0.81461	0.4347	0.72876	0.57351	0.60821	0.60456	0.65753	0.69041	0.80365	0.76529	0.97168	0.9662	0.78904	0.95707	0.73059	1.31324	0.65205	1.29314	0.49315	1.89588	1.09954	2.22282	0.78904	2.17534	0.61187	1.47945	0.29589
AsxXF23/+;+/da-Gal4,UAS-CycGΔP	15	1	1	0.5041	0.98629	0.52054	0.86209	0.45479	0.77625	0.60821	0.66118	0.63561	0.71049	0.71049	0.86027	0.76529	1.03926	0.98081	0.84748	0.96985	0.79269	1.32054	0.72328	1.31141	0.56438	1.99268	1.21095	2.29222	0.87305	2.22282	0.69954	1.52145	0.37808
AsxXF23/+;+/da-Gal4,UAS-CycGΔP	15	1	2	0.50958	0.98812	0.51506	0.86575	0.45114	0.77625	0.60639	0.66666	0.63378	0.7105	0.7105	0.86027	0.76529	1.03378	0.97899	0.84566	0.9662	0.79086	1.32054	0.72511	1.30776	0.56438	1.98173	1.2073	2.2904	0.87305	2.22282	0.70319	1.5178	0.3799
AsxXF23/+;+/da-Gal4,UAS-CycGΔP	15	2	1	0.58629	1.15616	0.58081	1.03743	0.50776	0.96255	0.63561	0.82191	0.67214	0.86392	0.7799	0.99543	0.87122	1.15068	1.05205	0.9315	1.03378	0.88218	1.36985	0.7525	1.32237	0.60273	2.0493	1.10684	2.27944	0.7525	2.19725	0.5936	1.48127	0.36712
AsxXF23/+;+/da-Gal4,UAS-CycGΔP	15	2	2	0.5863	1.16164	0.58812	1.03561	0.5041	0.96255	0.63196	0.81643	0.67397	0.86575	0.7799	0.99725	0.86757	1.14885	1.05388	0.9315	1.03196	0.88219	1.36986	0.74885	1.32419	0.60273	2.042	1.10684	2.28127	0.75251	2.19543	0.5936	1.48127	0.36894
AsxXF23/+;+/da-Gal4,UAS-CycGΔP	16	1	1	0.65935	1.13606	0.66118	1.021	0.57899	0.95342	0.70502	0.82008	0.73789	0.86209	0.81278	0.99543	0.91323	1.14337	1.09406	0.93698	1.07031	0.87488	1.37716	0.7452	1.3315	0.61187	2.00181	1.10501	2.30136	0.7452	2.20273	0.59177	1.48857	0.39269
AsxXF23/+;+/da-Gal4,UAS-CycGΔP	16	1	2	0.66118	1.13972	0.65753	1.02283	0.58082	0.95342	0.70502	0.82191	0.73972	0.85844	0.81461	0.9936	0.91324	1.14155	1.09406	0.93333	1.07762	0.87853	1.38082	0.7452	1.33333	0.61004	1.99634	1.10136	2.29954	0.74703	2.20091	0.5936	1.48493	0.39452
AsxXF23/+;+/da-Gal4,UAS-CycGΔP	16	2	1	0.45479	0.91141	0.48584	0.79634	0.42556	0.71049	0.58264	0.60821	0.59908	0.66849	0.66301	0.81278	0.71049	0.98081	0.92602	0.82374	0.92602	0.77442	1.2767	0.73972	1.26757	0.59177	1.72967	1.24748	2.10044	1.01004	2.07305	0.83287	1.48857	0.40365
AsxXF23/+;+/da-Gal4,UAS-CycGΔP	16	2	2	0.45479	0.91141	0.48584	0.79817	0.42922	0.70684	0.58447	0.61187	0.60273	0.66666	0.66849	0.81095	0.71415	0.98264	0.92602	0.82009	0.92602	0.77625	1.28036	0.73972	1.2694	0.59178	1.72967	1.24748	2.10045	1.00821	2.07305	0.83104	1.4904	0.40547
AsxXF23/+;+/da-Gal4,UAS-CycGΔP	17	1	1	0.69588	1.35159	0.67944	1.23287	0.5936	1.16711	0.69771	1.01369	0.74337	1.05022	0.85661	1.17807	0.97899	1.32419	1.12693	1.08858	1.10136	1.03561	1.45022	0.88401	1.37716	0.72145	2.1735	1.17807	2.44017	0.78173	2.34154	0.6283	1.54154	0.44566
AsxXF23/+;+/da-Gal4,UAS-CycGΔP	17	1	2	0.69771	1.34977	0.67579	1.2347	0.58995	1.16894	0.69954	1.01552	0.73972	1.05205	0.85296	1.17808	0.97351	1.32237	1.12693	1.08858	1.10319	1.03926	1.45022	0.88401	1.37716	0.72511	2.1662	1.17808	2.43652	0.78173	2.34155	0.63196	1.53789	0.44931
AsxXF23/+;+/da-Gal4,UAS-CycGΔP	17	2	1	0.56438	1.30775	0.54063	1.19086	0.45114	1.12876	0.55524	0.9662	0.60091	1.00273	0.70136	1.12876	0.84017	1.26392	1.00638	1.01004	0.97533	0.95707	1.26757	0.77807	1.20182	0.621	2.00547	1.0557	2.24656	0.6283	2.12419	0.4694	1.32054	0.37625
AsxXF23/+;+/da-Gal4,UAS-CycGΔP	17	2	2	0.56438	1.30593	0.53698	1.19086	0.44748	1.12876	0.55707	0.9662	0.59908	1.00091	0.69954	1.12693	0.84748	1.26575	1.00821	1.00821	0.97899	0.96438	1.27123	0.77808	1.20182	0.62283	1.99999	1.05388	2.24474	0.62648	2.12237	0.47123	1.32237	0.3799
AsxXF23/+;+/da-Gal4,UAS-CycGΔP	18	1	1	0.61734	1.47396	0.58995	1.35889	0.5041	1.30227	0.59725	1.13972	0.64109	1.17442	0.75616	1.29314	0.88218	1.42282	1.021	1.17807	0.98995	1.13241	1.2767	0.94428	1.19451	0.80365	1.9799	1.19999	2.23012	0.79999	2.12419	0.64657	1.32967	0.54429
AsxXF23/+;+/da-Gal4,UAS-CycGΔP	18	1	2	0.61735	1.47214	0.59178	1.3589	0.50228	1.30228	0.60091	1.14155	0.64292	1.17625	0.75981	1.29497	0.88767	1.421	1.01917	1.17625	0.99177	1.13241	1.27671	0.94063	1.19817	0.80547	1.97808	1.19817	2.23013	0.79817	2.12237	0.65022	1.3315	0.54429
AsxXF23/+;+/da-Gal4,UAS-CycGΔP	18	2	1	0.5662	1.15981	0.56255	1.04839	0.48036	0.97899	0.60821	0.83652	0.63744	0.8767	0.72876	1.01004	0.8347	1.16529	1.00456	0.93515	0.98629	0.87853	1.30227	0.71963	1.24565	0.57716	1.99086	1.04291	2.24108	0.64657	2.13515	0.50228	1.38994	0.35616
AsxXF23/+;+/da-Gal4,UAS-CycGΔP	18	2	2	0.56986	1.16164	0.56073	1.0484	0.48401	0.97716	0.60639	0.83835	0.63926	0.87488	0.73241	1.00821	0.83287	1.16164	1.01004	0.9315	0.98812	0.88036	1.3041	0.72146	1.24566	0.57716	1.98721	1.04292	2.24292	0.65022	2.13515	0.50228	1.3863	0.35616
AsxXF23/+;+/da-Gal4,UAS-CycGΔP	19	1	1	0.64474	1.15068	0.62648	1.03013	0.53881	0.97168	0.64474	0.80547	0.68675	0.842	0.79634	0.96803	0.91871	1.10684	1.05387	0.86209	1.02648	0.82008	1.34246	0.63013	1.2767	0.49497	2.06209	0.90958	2.28127	0.5315	2.16802	0.3726	1.40456	0.2484
AsxXF23/+;+/da-Gal4,UAS-CycGΔP	19	1	2	0.64657	1.15068	0.62648	1.03378	0.54429	0.97168	0.64657	0.80913	0.68858	0.842	0.79269	0.9662	0.92054	1.10684	1.05388	0.86392	1.0283	0.82009	1.34429	0.63196	1.27671	0.49315	2.06209	0.90776	2.2831	0.5315	2.16986	0.3726	1.40456	0.24657
AsxXF23/+;+/da-Gal4,UAS-CycGΔP	19	2	1	0.45114	1.07396	0.46027	0.94794	0.38903	0.86575	0.52237	0.73059	0.55707	0.77807	0.63378	0.92602	0.71597	1.09406	0.92237	0.87488	0.90593	0.82008	1.26209	0.69223	1.22374	0.54976	1.96163	1.13241	2.26848	0.77077	2.15159	0.56255	1.40638	0.33607
AsxXF23/+;+/da-Gal4,UAS-CycGΔP	19	2	2	0.45296	1.07214	0.4621	0.94429	0.38721	0.86575	0.5242	0.73241	0.5589	0.77442	0.64109	0.9242	0.72146	1.09588	0.92602	0.87488	0.90593	0.81826	1.26392	0.69406	1.22374	0.54977	1.95616	1.13424	2.26849	0.76894	2.15342	0.56073	1.40821	0.33789
AsxXF23/+;+/da-Gal4,UAS-CycGΔP	20	1	1	0.6283	1.05387	0.63744	0.9315	0.56438	0.85113	0.69954	0.70502	0.73424	0.75433	0.81278	0.91141	0.90593	1.07579	1.0831	0.86575	1.07944	0.80547	1.44474	0.6904	1.38629	0.53698	2.01643	1.13241	2.36894	0.79817	2.27579	0.59908	1.58355	0.32146
AsxXF23/+;+/da-Gal4,UAS-CycGΔP	20	1	2	0.6283	1.05388	0.63926	0.93333	0.56438	0.85296	0.70136	0.70684	0.73607	0.75068	0.82009	0.90958	0.91141	1.07762	1.0831	0.8694	1.07579	0.80913	1.44292	0.69041	1.38447	0.53698	2.01278	1.12876	2.36712	0.79999	2.27762	0.60273	1.57808	0.32328
AsxXF23/+;+/da-Gal4,UAS-CycGΔP	20	2	1	0.52237	0.9662	0.56072	0.84748	0.4968	0.75798	0.64474	0.64657	0.68127	0.70136	0.74885	0.85844	0.81278	1.03196	1.03561	0.86027	1.02648	0.8073	1.36255	0.75981	1.34794	0.60091	1.84291	1.28218	2.2356	1.01917	2.19725	0.82374	1.57442	0.41278
AsxXF23/+;+/da-Gal4,UAS-CycGΔP	20	2	2	0.52785	0.9662	0.5589	0.85114	0.49862	0.76164	0.65205	0.65022	0.6831	0.70319	0.74703	0.85844	0.8073	1.03196	1.03196	0.86209	1.0283	0.8073	1.36255	0.75981	1.34977	0.60091	1.84657	1.28219	2.23744	1.01917	2.20091	0.82557	1.57442	0.41643
AsxXF23/+;+/da-Gal4,UAS-CycGΔP	21	1	1	0.67031	1.29862	0.64109	1.17625	0.56072	1.10867	0.64839	0.94246	0.70136	0.98264	0.82739	1.10136	0.96438	1.24748	1.10319	0.98264	1.06666	0.92785	1.41917	0.71597	1.35342	0.56072	2.21003	0.96985	2.4146	0.51141	2.27944	0.37808	1.46848	0.29406
AsxXF23/+;+/da-Gal4,UAS-CycGΔP	21	1	2	0.67397	1.30228	0.64657	1.17625	0.55159	1.10867	0.65205	0.94794	0.70136	0.98264	0.82739	1.10136	0.9589	1.242	1.09954	0.98264	1.06849	0.93333	1.41917	0.71415	1.35159	0.56255	2.21369	0.96803	2.41278	0.51324	2.27762	0.37808	1.46849	0.29406
AsxXF23/+;+/da-Gal4,UAS-CycGΔP	21	2	1	0.43652	1.0831	0.45479	0.95707	0.38356	0.86757	0.54246	0.73241	0.57351	0.79086	0.64839	0.94976	0.72145	1.13424	0.94428	0.92419	0.9388	0.8694	1.32784	0.79086	1.29314	0.61917	1.93058	1.3041	2.30136	0.96803	2.23378	0.7726	1.51232	0.40547
AsxXF23/+;+/da-Gal4,UAS-CycGΔP	21	2	2	0.43652	1.07945	0.45844	0.95525	0.38721	0.86392	0.54063	0.73607	0.57534	0.78721	0.6484	0.94794	0.71963	1.13241	0.94429	0.92602	0.93698	0.8694	1.33333	0.78904	1.29497	0.61917	1.92693	1.30228	2.29954	0.9662	2.23378	0.7726	1.5178	0.40547
AsxXF23/+;+/da-Gal4,UAS-CycGΔP	22	1	1	0.73241	1.18173	0.71415	1.06666	0.63196	1.00273	0.73789	0.85479	0.78173	0.89497	0.9041	1.01552	0.99543	1.14885	1.14885	0.92419	1.12876	0.88036	1.44474	0.7178	1.38994	0.56986	2.11688	1.021	2.37624	0.64657	2.26848	0.48219	1.54702	0.32146
AsxXF23/+;+/da-Gal4,UAS-CycGΔP	22	1	2	0.73607	1.1799	0.7178	1.06301	0.63013	1.00456	0.74337	0.84931	0.78356	0.89314	0.90228	1.01187	0.99543	1.15068	1.14703	0.9242	1.12876	0.88401	1.44474	0.71598	1.3936	0.56986	2.11506	1.021	2.37808	0.64292	2.26666	0.48401	1.54703	0.32511
AsxXF23/+;+/da-Gal4,UAS-CycGΔP	22	2	1	0.56986	0.97716	0.56438	0.85844	0.47853	0.78903	0.60456	0.64109	0.64292	0.68492	0.73789	0.82191	0.82556	0.96438	0.99725	0.75068	0.98995	0.69771	1.31506	0.55524	1.27853	0.40365	1.96163	0.95342	2.28127	0.57534	2.16437	0.39451	1.42465	0.18447
AsxXF23/+;+/da-Gal4,UAS-CycGΔP	22	2	2	0.56803	0.97534	0.5589	0.86209	0.47853	0.79086	0.60639	0.64474	0.64292	0.6831	0.73789	0.82009	0.82374	0.9662	1.00456	0.74703	0.99177	0.69588	1.31506	0.55342	1.27671	0.40365	1.96712	0.95159	2.2831	0.57716	2.16255	0.39817	1.42648	0.18812
AsxXF23/+;+/da-Gal4,UAS-CycGΔP	23	1	1	0.65935	1.13972	0.64292	1.01552	0.57168	0.93698	0.68492	0.78721	0.72511	0.82374	0.82922	0.9662	0.9388	1.12511	1.10684	0.89314	1.08675	0.84017	1.44657	0.68492	1.38264	0.52602	2.14063	1.04657	2.42556	0.66849	2.32693	0.49497	1.54885	0.27762
AsxXF23/+;+/da-Gal4,UAS-CycGΔP	23	1	2	0.6557	1.13607	0.64474	1.01552	0.56438	0.93698	0.68127	0.78356	0.72328	0.82191	0.83104	0.9662	0.94429	1.12511	1.1105	0.89314	1.08858	0.83835	1.44292	0.6831	1.38447	0.52602	2.13333	1.05022	2.42374	0.66849	2.32693	0.4968	1.54885	0.27579
AsxXF23/+;+/da-Gal4,UAS-CycGΔP	23	2	1	0.41826	1.06301	0.43652	0.94063	0.37442	0.84931	0.51689	0.72511	0.54794	0.77442	0.61917	0.93515	0.69223	1.10867	0.91871	0.92419	0.90593	0.87488	1.29679	0.80912	1.29131	0.621	1.90501	1.31689	2.27579	1.01552	2.23012	0.83104	1.50501	0.42556
AsxXF23/+;+/da-Gal4,UAS-CycGΔP	23	2	2	0.42009	1.06118	0.43835	0.94063	0.36529	0.85114	0.51872	0.72694	0.55159	0.77808	0.61917	0.93515	0.69588	1.11232	0.91872	0.92237	0.9041	0.87305	1.29862	0.80547	1.29132	0.62283	1.90502	1.31506	2.27762	1.01735	2.22648	0.82922	1.50502	0.42739
AsxXF23/+;+/da-Gal4,UAS-CycGΔP	24	1	1	0.47488	1.0009	0.48036	0.8767	0.39817	0.80182	0.52237	0.65753	0.5662	0.70502	0.67031	0.84565	0.76529	1.01369	0.94428	0.79086	0.92967	0.74155	1.28401	0.61734	1.25113	0.45114	2.02556	1.04291	2.32327	0.67579	2.24839	0.5041	1.42465	0.20639
AsxXF23/+;+/da-Gal4,UAS-CycGΔP	24	1	2	0.47853	1.00456	0.47488	0.87671	0.39269	0.80547	0.52237	0.6557	0.56255	0.70502	0.66666	0.84931	0.77077	1.01735	0.94429	0.79086	0.92967	0.7452	1.28219	0.61552	1.25296	0.44931	2.02739	1.04292	2.32511	0.67579	2.25205	0.5041	1.4283	0.20456
AsxXF23/+;+/da-Gal4,UAS-CycGΔP	24	2	1	0.44383	1.15616	0.45661	1.03378	0.36712	0.9589	0.49862	0.81278	0.5315	0.86027	0.61734	1.01004	0.74155	1.17259	0.92967	0.94063	0.91141	0.88584	1.2767	0.75616	1.23104	0.58629	2.00912	1.1799	2.33606	0.81826	2.25752	0.63196	1.44657	0.33241
AsxXF23/+;+/da-Gal4,UAS-CycGΔP	24	2	2	0.44566	1.15798	0.45662	1.03196	0.36347	0.96072	0.49862	0.80913	0.53515	0.86392	0.62648	1.00639	0.73789	1.1726	0.93333	0.94246	0.91141	0.88401	1.27123	0.75981	1.23287	0.58264	2.0073	1.18173	2.33241	0.82009	2.2557	0.63378	1.45388	0.33607
AsxXF23/+;+/da-Gal4,UAS-CycGΔP	25	1	1	0.68127	1.08858	0.67031	0.96438	0.58081	0.90593	0.68492	0.74702	0.73059	0.78173	0.85113	0.90958	0.9589	1.06301	1.11049	0.82739	1.08127	0.77807	1.41917	0.61187	1.35342	0.45661	2.12054	0.9662	2.39451	0.56255	2.30136	0.41095	1.51049	0.20821
AsxXF23/+;+/da-Gal4,UAS-CycGΔP	25	1	2	0.68127	1.08675	0.67031	0.96803	0.56986	0.90776	0.68675	0.74703	0.72876	0.78356	0.83835	0.91506	0.9662	1.06483	1.10867	0.83104	1.08127	0.77442	1.41917	0.61187	1.34977	0.45844	2.11871	0.9662	2.39451	0.56255	2.29771	0.41095	1.5105	0.20821
AsxXF23/+;+/da-Gal4,UAS-CycGΔP	25	2	1	0.43652	0.92602	0.46027	0.80547	0.40547	0.71963	0.54976	0.60456	0.57899	0.65753	0.6557	0.81278	0.71049	0.98995	0.92785	0.81643	0.92419	0.76894	1.29314	0.72511	1.28766	0.56986	1.86118	1.242	2.22647	0.97716	2.18446	0.79817	1.52693	0.38173
AsxXF23/+;+/da-Gal4,UAS-CycGΔP	25	2	2	0.43652	0.9242	0.45844	0.8073	0.4073	0.71963	0.55342	0.60456	0.57899	0.65753	0.66118	0.81461	0.71232	0.98995	0.92785	0.81826	0.92602	0.76346	1.2968	0.72328	1.28949	0.56803	1.85753	1.242	2.22465	0.97716	2.18447	0.79999	1.52511	0.3799
AsxXF23/+;+/da-Gal4,UAS-CycGΔP	26	1	1	0.52602	1.25479	0.50593	1.13058	0.42008	1.06666	0.52054	0.91871	0.56438	0.95524	0.67579	1.08492	0.79086	1.22921	0.9388	1.00638	0.91506	0.94794	1.25296	0.7799	1.1799	0.6283	1.93971	1.13058	2.23195	0.7525	2.1114	0.54976	1.32967	0.35616
AsxXF23/+;+/da-Gal4,UAS-CycGΔP	26	1	2	0.52237	1.25479	0.50593	1.13424	0.42009	1.07031	0.52237	0.91689	0.5662	0.95525	0.67762	1.08493	0.79086	1.23104	0.93881	1.00821	0.91689	0.94611	1.25661	0.7799	1.18173	0.63196	1.93789	1.13241	2.23196	0.75251	2.11141	0.55159	1.33515	0.36164
AsxXF23/+;+/da-Gal4,UAS-CycGΔP	26	2	1	0.36712	1.16346	0.35616	1.04657	0.27214	0.98264	0.37442	0.8347	0.41643	0.87122	0.52785	0.9936	0.63196	1.12876	0.78721	0.9041	0.76529	0.85844	1.0831	0.6904	1.01186	0.54794	1.75707	0.97533	1.98903	0.59177	1.88309	0.442	1.15068	0.30684
AsxXF23/+;+/da-Gal4,UAS-CycGΔP	26	2	2	0.36894	1.16346	0.35616	1.05022	0.27214	0.98264	0.37442	0.83652	0.41826	0.8694	0.52785	0.99543	0.63561	1.13241	0.78538	0.9041	0.76346	0.86027	1.08493	0.68858	1.01735	0.55159	1.75342	0.97351	1.99086	0.5936	1.88858	0.44383	1.14703	0.3105
AsxXF23/+;+/da-Gal4,UAS-CycGΔP	27	1	1	0.75068	1.34976	0.72328	1.22921	0.63926	1.15981	0.74702	1.00821	0.79269	1.04657	0.89862	1.17442	1.02282	1.31689	1.16894	1.06848	1.14337	1.021	1.45204	0.84383	1.40273	0.6904	2.15341	1.15798	2.41825	0.7525	2.30684	0.58812	1.53606	0.44566
AsxXF23/+;+/da-Gal4,UAS-CycGΔP	27	1	2	0.75068	1.35159	0.72328	1.2347	0.63744	1.16164	0.74885	1.00821	0.79269	1.04657	0.89132	1.17442	1.01917	1.31689	1.16894	1.07031	1.14155	1.021	1.45205	0.842	1.40273	0.68858	2.14794	1.15798	2.41643	0.75433	2.30684	0.58812	1.53607	0.44748
AsxXF23/+;+/da-Gal4,UAS-CycGΔP	27	2	1	0.56438	1.14337	0.54794	1.02648	0.46392	0.95707	0.56803	0.80365	0.61369	0.842	0.72876	0.97716	0.8347	1.12511	0.96803	0.8968	0.94611	0.84017	1.28401	0.67214	1.23835	0.52237	1.92693	1.04109	2.25204	0.66118	2.14611	0.47488	1.3936	0.28858
AsxXF23/+;+/da-Gal4,UAS-CycGΔP	27	2	2	0.56438	1.1452	0.54611	1.0283	0.46392	0.95707	0.57168	0.79999	0.61004	0.84383	0.72694	0.97716	0.8347	1.12328	0.96803	0.89497	0.94611	0.842	1.28219	0.67214	1.23652	0.5242	1.92328	1.03926	2.25205	0.66118	2.14611	0.47488	1.3936	0.28675
AsxXF23/+;+/da-Gal4,UAS-CycGΔP	28	1	1	0.62282	1.02465	0.63378	0.90045	0.56986	0.81278	0.70502	0.68858	0.74337	0.73424	0.82191	0.88584	0.89132	1.06301	1.09406	0.84748	1.08127	0.80182	1.43195	0.71049	1.41004	0.54794	2.02739	1.17442	2.3872	0.8347	2.31232	0.6557	1.6146	0.32876
AsxXF23/+;+/da-Gal4,UAS-CycGΔP	28	1	2	0.621	1.02283	0.63561	0.90228	0.56986	0.81278	0.70502	0.68858	0.74155	0.73607	0.81643	0.88584	0.89132	1.05753	1.09223	0.84931	1.08127	0.80182	1.43196	0.71232	1.41004	0.54794	2.02374	1.17077	2.38538	0.83835	2.3105	0.6557	1.61278	0.32694
AsxXF23/+;+/da-Gal4,UAS-CycGΔP	28	2	1	0.52602	1.19086	0.50593	1.07031	0.41826	1.00456	0.51324	0.85296	0.56072	0.88949	0.68675	1.01734	0.8146	1.16346	0.9589	0.92054	0.94246	0.87122	1.29862	0.69771	1.22556	0.54246	1.93789	1.05205	2.26117	0.64292	2.14245	0.46757	1.3662	0.27579
AsxXF23/+;+/da-Gal4,UAS-CycGΔP	28	2	2	0.52602	1.19086	0.5041	1.07397	0.41826	1.00273	0.51506	0.85114	0.56073	0.88767	0.68858	1.01369	0.81461	1.16346	0.9589	0.92054	0.94246	0.87123	1.2968	0.69771	1.22374	0.54063	1.93607	1.05022	2.26301	0.64292	2.14246	0.4694	1.3662	0.27579
AsxXF23/+;+/da-Gal4,UAS-CycGΔP	29	1	1	0.60639	1.09953	0.61734	0.97899	0.5589	0.89497	0.70319	0.7726	0.73241	0.82374	0.80912	0.97716	0.88949	1.15616	1.0904	0.96803	1.08492	0.91141	1.46118	0.84565	1.43743	0.67944	2.06757	1.36803	2.45661	1.08675	2.40912	0.88584	1.65296	0.47123
AsxXF23/+;+/da-Gal4,UAS-CycGΔP	29	1	2	0.60456	1.09954	0.61735	0.97716	0.55707	0.89314	0.69954	0.76712	0.73424	0.82374	0.8073	0.97716	0.88219	1.15433	1.08858	0.9662	1.0831	0.90958	1.45935	0.84566	1.43744	0.67945	2.06209	1.36803	2.45844	1.08493	2.40913	0.88401	1.65479	0.47123
AsxXF23/+;+/da-Gal4,UAS-CycGΔP	29	2	1	0.52967	1.06666	0.52785	0.95342	0.45479	0.87488	0.58264	0.74155	0.61917	0.78173	0.69771	0.92785	0.80182	1.0831	0.98812	0.87122	0.96985	0.82739	1.34063	0.69954	1.30227	0.54246	1.98538	1.12693	2.33423	0.76712	2.2283	0.57899	1.47579	0.33059
AsxXF23/+;+/da-Gal4,UAS-CycGΔP	29	2	2	0.52967	1.06849	0.5242	0.95342	0.45479	0.87305	0.5863	0.73972	0.62283	0.78173	0.69588	0.92602	0.80365	1.08493	0.9863	0.87123	0.97168	0.82374	1.34063	0.69771	1.30228	0.54063	1.98538	1.12693	2.33059	0.76712	2.2283	0.57899	1.47579	0.33059
AsxXF23/+;+/da-Gal4,UAS-CycGΔP	30	1	1	0.58995	1.07579	0.58629	0.95707	0.50958	0.88218	0.63013	0.73972	0.67214	0.79086	0.7799	0.92054	0.86575	1.07396	1.04839	0.86392	1.03378	0.80912	1.34976	0.68492	1.30227	0.53333	2.02008	1.06483	2.32327	0.71415	2.263	0.56255	1.48492	0.2904
AsxXF23/+;+/da-Gal4,UAS-CycGΔP	30	1	2	0.58812	1.07397	0.58447	0.95707	0.50958	0.88219	0.63561	0.74155	0.67214	0.78721	0.77442	0.92237	0.86575	1.07214	1.04657	0.86575	1.03561	0.81278	1.35342	0.68127	1.30228	0.5315	2.01278	1.06666	2.32145	0.71598	2.26118	0.56073	1.4831	0.29223
AsxXF23/+;+/da-Gal4,UAS-CycGΔP	30	2	1	0.46392	0.98812	0.47305	0.8694	0.41461	0.7726	0.5589	0.6557	0.58995	0.70684	0.65753	0.86027	0.7452	1.04474	0.9662	0.84931	0.95707	0.78721	1.32602	0.71963	1.29679	0.56072	1.88675	1.24017	2.29953	0.93515	2.22647	0.73972	1.52328	0.35981
AsxXF23/+;+/da-Gal4,UAS-CycGΔP	30	2	2	0.4621	0.99177	0.47305	0.87305	0.40913	0.77442	0.55707	0.65753	0.58995	0.70867	0.66301	0.86392	0.74703	1.04292	0.9662	0.85479	0.9589	0.79269	1.32419	0.7178	1.2968	0.56255	1.88675	1.242	2.29954	0.92967	2.22648	0.73789	1.52145	0.36347
caly1/+;+/da-Gal4	1	1	1	0.56882	1.29808	0.5597	1.15223	0.45031	1.0793	0.55788	0.90975	0.61075	0.94803	0.75113	1.09753	0.8824	1.26344	1.03372	0.99726	1.00455	0.93709	1.38012	0.74566	1.31084	0.57611	2.13126	1.07748	2.47401	0.68185	2.37009	0.50136	1.50045	0.29535
caly1/+;+/da-Gal4	1	1	2	0.56517	1.29626	0.55788	1.15405	0.44667	1.0793	0.55606	0.90792	0.61257	0.94621	0.75296	1.09571	0.88605	1.26344	1.0319	0.99726	1.00455	0.93892	1.38194	0.74566	1.30902	0.57429	2.13126	1.07748	2.47219	0.68185	2.36827	0.49954	1.49863	0.29717
caly1/+;+/da-Gal4	1	2	1	0.39744	1.15587	0.42479	1.01914	0.34275	0.91704	0.48495	0.78213	0.52871	0.83318	0.62534	1.01002	0.72196	1.19963	0.93345	0.98085	0.92251	0.91886	1.32178	0.81859	1.28714	0.64174	2.00181	1.31996	2.39197	1.0082	2.32816	0.80765	1.54603	0.4175
caly1/+;+/da-Gal4	1	2	2	0.39744	1.15587	0.42661	1.01549	0.34275	0.91522	0.48495	0.7803	0.52871	0.83135	0.62169	1.01002	0.71832	1.19781	0.93527	0.98267	0.92069	0.91886	1.32178	0.82041	1.28532	0.63992	2.00182	1.32178	2.38832	1.01002	2.32816	0.80947	1.5515	0.41567
caly1/+;+/da-Gal4	2	1	1	0.46854	1.10847	0.47219	0.96991	0.38286	0.88422	0.50683	0.73472	0.55788	0.77848	0.68003	0.94986	0.78942	1.12306	0.96262	0.89699	0.94621	0.83682	1.34548	0.70555	1.29079	0.53782	2.03281	1.14493	2.43937	0.78577	2.35004	0.59799	1.54967	0.28805
caly1/+;+/da-Gal4	2	1	2	0.46855	1.10665	0.47037	0.97174	0.37739	0.88605	0.51048	0.7329	0.55606	0.77483	0.67092	0.94803	0.77848	1.11941	0.96444	0.89699	0.94803	0.83682	1.34366	0.70556	1.29443	0.53965	2.03463	1.14676	2.43755	0.78577	2.35186	0.60164	1.5515	0.28805
caly1/+;+/da-Gal4	2	2	1	0.45396	1.04648	0.47219	0.9061	0.38468	0.81494	0.52324	0.68003	0.57064	0.72561	0.68185	0.89881	0.78213	1.08295	0.98997	0.86417	0.97356	0.80036	1.38012	0.69826	1.34183	0.51777	2.03463	1.17593	2.44119	0.85505	2.37009	0.65451	1.5679	0.29352
caly1/+;+/da-Gal4	2	2	2	0.45578	1.04648	0.46308	0.91157	0.38468	0.81494	0.52689	0.67821	0.57064	0.72196	0.67821	0.90063	0.77301	1.08295	0.99179	0.86235	0.96991	0.80218	1.38194	0.69644	1.33637	0.51777	2.02916	1.17593	2.4412	0.85323	2.36827	0.65633	1.5752	0.28988
caly1/+;+/da-Gal4	3	1	1	0.57429	1.36918	0.55606	1.2288	0.45031	1.15952	0.54512	0.98085	0.60163	1.01731	0.7566	1.16317	0.89334	1.31631	1.0319	1.04648	1.00273	0.98814	1.38012	0.76936	1.29261	0.59617	2.14767	1.06654	2.47766	0.62716	2.35186	0.45396	1.45852	0.31722
caly1/+;+/da-Gal4	3	1	2	0.57429	1.36918	0.54876	1.23427	0.44849	1.16134	0.54694	0.9845	0.60164	1.01731	0.75113	1.16317	0.89334	1.31996	1.02825	1.04831	1.00273	0.98814	1.3783	0.77119	1.29808	0.59981	2.15131	1.06472	2.47766	0.62351	2.35186	0.45396	1.45487	0.31905
caly1/+;+/da-Gal4	3	2	1	0.42661	1.34183	0.41203	1.19781	0.30628	1.12488	0.4102	0.94803	0.46672	0.9845	0.61987	1.13217	0.74749	1.29079	0.87146	1.02825	0.83864	0.97356	1.23974	0.7566	1.15952	0.58887	2.01093	1.06289	2.33727	0.63992	2.21512	0.46125	1.32725	0.30628
caly1/+;+/da-Gal4	3	2	2	0.42479	1.34184	0.41203	1.19416	0.30811	1.12488	0.4102	0.94986	0.4649	0.98632	0.61622	1.13217	0.74384	1.29443	0.87329	1.02825	0.84411	0.9772	1.23792	0.7566	1.15587	0.59252	2.01458	1.06289	2.33728	0.63992	2.21695	0.46125	1.32725	0.30628
caly1/+;+/da-Gal4	4	1	1	0.52689	1.25615	0.50136	1.12123	0.40656	1.04284	0.51412	0.86599	0.56882	0.90063	0.72014	1.05742	0.85323	1.21968	1.01367	0.95533	0.98814	0.89152	1.37647	0.69279	1.30537	0.51048	2.13673	1.02643	2.47219	0.59617	2.35186	0.41567	1.48039	0.237
caly1/+;+/da-Gal4	4	1	2	0.52506	1.25068	0.51048	1.11576	0.41203	1.04284	0.51777	0.86599	0.57429	0.90063	0.71649	1.05742	0.85141	1.22151	1.01367	0.9535	0.9845	0.89516	1.37465	0.69279	1.30537	0.51048	2.13308	1.02643	2.47219	0.59617	2.35368	0.41932	1.48039	0.23518
caly1/+;+/da-Gal4	4	2	1	0.45578	1.0793	0.47037	0.94074	0.38833	0.84411	0.536	0.70191	0.58158	0.74931	0.69097	0.93345	0.78213	1.12488	0.99361	0.90245	0.98267	0.83682	1.39471	0.7329	1.37647	0.53965	2.08021	1.23609	2.50865	0.90428	2.4339	0.70191	1.62625	0.30811
caly1/+;+/da-Gal4	4	2	2	0.45214	1.08477	0.47219	0.94074	0.38468	0.84229	0.53782	0.69826	0.5834	0.74931	0.69097	0.93345	0.78395	1.12306	0.99179	0.90063	0.97903	0.835	1.39106	0.7329	1.38012	0.53782	2.07474	1.23792	2.50865	0.90428	2.43573	0.70191	1.63172	0.30811
caly1/+;+/da-Gal4	5	1	1	0.40109	1.11394	0.43208	0.97173	0.34822	0.87146	0.50318	0.73472	0.54876	0.7876	0.64721	0.97356	0.74566	1.1741	0.94986	0.95168	0.94074	0.88787	1.37283	0.79854	1.35824	0.60528	2.02916	1.32907	2.47036	1.01731	2.40838	0.8113	1.61166	0.39197
caly1/+;+/da-Gal4	5	1	2	0.40656	1.11576	0.43208	0.97356	0.34639	0.87146	0.50501	0.73108	0.54876	0.78577	0.64539	0.97174	0.74202	1.16681	0.95168	0.95168	0.94256	0.88605	1.36918	0.80036	1.35824	0.60346	2.03099	1.32907	2.47037	1.01731	2.40838	0.81312	1.61713	0.39015
caly1/+;+/da-Gal4	5	2	1	0.40838	1.04466	0.43026	0.9061	0.34092	0.8113	0.49225	0.66727	0.54329	0.72014	0.64721	0.90245	0.74749	1.09389	0.94803	0.87511	0.93709	0.8113	1.36007	0.71832	1.34001	0.52689	1.99817	1.23609	2.45213	0.92069	2.38832	0.71467	1.58067	0.30628
caly1/+;+/da-Gal4	5	2	2	0.40291	1.04648	0.42844	0.9061	0.34275	0.80947	0.49407	0.66909	0.536	0.72014	0.64539	0.90063	0.74566	1.09024	0.94986	0.87511	0.93527	0.8113	1.35824	0.71832	1.34001	0.52871	1.99999	1.23792	2.45214	0.92069	2.39015	0.71649	1.58614	0.30811
caly1/+;+/da-Gal4	6	1	1	0.48131	1.26526	0.47584	1.12306	0.37374	1.04831	0.49042	0.88422	0.54876	0.92251	0.68185	1.07748	0.80583	1.25068	0.97173	0.99179	0.94621	0.92798	1.34548	0.75478	1.28349	0.57793	2.08386	1.12123	2.43755	0.73108	2.34274	0.54512	1.47857	0.31905
caly1/+;+/da-Gal4	6	1	2	0.48313	1.26526	0.47948	1.1267	0.37192	1.04648	0.49407	0.8824	0.54512	0.92251	0.68003	1.07748	0.80583	1.24703	0.96991	0.99179	0.94803	0.92798	1.34913	0.75296	1.28349	0.57611	2.0875	1.11759	2.43937	0.72561	2.34457	0.54329	1.48039	0.3154
caly1/+;+/da-Gal4	6	2	1	0.36645	1.07018	0.38468	0.93163	0.33181	0.835	0.47037	0.69462	0.51048	0.74566	0.59799	0.9298	0.68732	1.12123	0.91157	0.91886	0.9061	0.85323	1.32543	0.78213	1.31084	0.59252	1.97629	1.31449	2.42479	1.01731	2.35915	0.82041	1.57155	0.38468
caly1/+;+/da-Gal4	6	2	2	0.36645	1.06836	0.38286	0.93163	0.32816	0.83135	0.47037	0.69279	0.51048	0.74749	0.59434	0.92798	0.68368	1.12123	0.91157	0.91704	0.90792	0.85323	1.32543	0.78213	1.31266	0.59434	1.97629	1.31631	2.42479	1.01914	2.3628	0.82041	1.57338	0.3865
caly1/+;+/da-Gal4	7	1	1	0.54329	1.29261	0.53236	1.15587	0.4339	1.07565	0.54329	0.9061	0.59799	0.94621	0.7329	1.09936	0.85505	1.25979	1.00455	1.0082	0.98085	0.94986	1.38194	0.75296	1.31084	0.5834	2.13855	1.09206	2.4813	0.68915	2.3628	0.49772	1.49863	0.30811
caly1/+;+/da-Gal4	7	1	2	0.54694	1.29261	0.52506	1.15952	0.43391	1.07383	0.54512	0.90428	0.59617	0.94621	0.7329	1.10118	0.85688	1.26526	1.00273	1.0082	0.98085	0.94803	1.38012	0.75478	1.31084	0.58158	2.12944	1.09206	2.47948	0.68915	2.37009	0.49772	1.4968	0.30811
caly1/+;+/da-Gal4	7	2	1	0.2917	1.21057	0.29899	1.06836	0.2133	0.96809	0.35916	0.82953	0.40473	0.88058	0.5123	1.05378	0.60528	1.23974	0.80218	1.01731	0.78942	0.95533	1.21421	0.84958	1.1814	0.6618	1.85414	1.33454	2.30263	1.0082	2.23336	0.79854	1.41111	0.43208
caly1/+;+/da-Gal4	7	2	2	0.28988	1.21057	0.29535	1.06654	0.21148	0.96809	0.36645	0.82953	0.40473	0.87875	0.50865	1.0556	0.61257	1.24521	0.80036	1.01731	0.79124	0.95533	1.21604	0.84776	1.17957	0.66362	1.86326	1.33272	2.30446	1.00638	2.23518	0.79854	1.41112	0.43391
caly1/+;+/da-Gal4	8	1	1	0.52689	1.09753	0.53965	0.95715	0.45578	0.85505	0.60163	0.71832	0.64174	0.76754	0.74566	0.94621	0.83682	1.13035	1.05378	0.91522	1.04284	0.85141	1.46581	0.74931	1.44575	0.55788	2.12214	1.24885	2.55058	0.9298	2.48495	0.7329	1.69006	0.3391
caly1/+;+/da-Gal4	8	1	2	0.53053	1.09753	0.53782	0.9608	0.45396	0.85688	0.60164	0.72014	0.64539	0.76754	0.74566	0.94439	0.84229	1.134	1.05195	0.91522	1.04648	0.84958	1.46581	0.74931	1.44575	0.55788	2.1185	1.24885	2.55241	0.93163	2.48495	0.7329	1.69006	0.3391
caly1/+;+/da-Gal4	8	2	1	0.32087	1.11212	0.34822	0.97903	0.26253	0.88058	0.41567	0.74566	0.45943	0.79671	0.56517	0.98085	0.63627	1.16863	0.86235	0.95533	0.85323	0.89334	1.26708	0.804	1.24885	0.61804	1.90701	1.32907	2.34821	1.02825	2.27529	0.8113	1.51321	0.40109
caly1/+;+/da-Gal4	8	2	2	0.31905	1.11394	0.34275	0.98267	0.26253	0.87875	0.41567	0.74749	0.45761	0.79671	0.55788	0.9845	0.63992	1.16864	0.8587	0.95533	0.84776	0.89152	1.26891	0.80401	1.24885	0.61622	1.90884	1.32725	2.35004	1.02461	2.28076	0.8113	1.51321	0.40109
caly1/+;+/da-Gal4	9	1	1	0.46125	1.30537	0.45761	1.16134	0.36098	1.07383	0.48131	0.9061	0.536	0.94803	0.65451	1.11941	0.77301	1.29261	0.93527	1.04101	0.91339	0.98085	1.33636	0.79671	1.27073	0.61987	2.0401	1.19051	2.43026	0.79489	2.34092	0.60893	1.46399	0.34639
caly1/+;+/da-Gal4	9	1	2	0.46125	1.30537	0.44849	1.16317	0.3628	1.07019	0.48495	0.90792	0.53782	0.94986	0.65451	1.12123	0.77119	1.28896	0.93527	1.03919	0.91704	0.98085	1.33454	0.79671	1.26891	0.62169	2.03646	1.19416	2.43026	0.79489	2.34457	0.6071	1.46399	0.34457
caly1/+;+/da-Gal4	9	2	1	0.51412	1.21239	0.51959	1.07018	0.43755	0.97538	0.56699	0.82224	0.61804	0.86781	0.72014	1.04101	0.83682	1.21786	1.03554	0.98085	1.01914	0.91522	1.41111	0.77301	1.37465	0.58705	2.10391	1.21421	2.52324	0.835	2.44119	0.64539	1.58067	0.32999
caly1/+;+/da-Gal4	9	2	2	0.51412	1.21421	0.51595	1.07201	0.43755	0.97174	0.567	0.82406	0.62351	0.86599	0.72561	1.04102	0.84047	1.21968	1.03919	0.97903	1.01914	0.91704	1.41476	0.77119	1.37648	0.58705	2.10209	1.21786	2.52141	0.83135	2.44484	0.64721	1.58431	0.32999
caly1/+;+/da-Gal4	10	1	1	0.47584	1.14676	0.49407	1.00637	0.40838	0.90245	0.55606	0.76025	0.59799	0.80765	0.69826	0.99361	0.79124	1.17593	0.99544	0.9535	0.98814	0.88969	1.40747	0.7803	1.38194	0.59252	2.04557	1.28167	2.4813	0.95715	2.41385	0.76025	1.62625	0.36463
caly1/+;+/da-Gal4	10	1	2	0.47584	1.14676	0.49407	1.00638	0.4102	0.90428	0.55606	0.7639	0.59981	0.80947	0.70191	0.99544	0.7876	1.17593	0.99179	0.9535	0.98632	0.88969	1.40747	0.7803	1.38194	0.59434	2.04375	1.27802	2.48131	0.95715	2.4102	0.75843	1.62442	0.36827
caly1/+;+/da-Gal4	10	2	1	0.38833	1.07201	0.41203	0.9298	0.34275	0.82588	0.49042	0.68368	0.53053	0.74019	0.62351	0.92616	0.70738	1.11212	0.92798	0.90245	0.91522	0.835	1.33819	0.74749	1.31449	0.55606	1.96353	1.26526	2.41202	0.9535	2.35186	0.74566	1.56608	0.33363
caly1/+;+/da-Gal4	10	2	2	0.3938	1.07019	0.4102	0.93163	0.34822	0.82406	0.4886	0.68732	0.53053	0.73837	0.62716	0.92798	0.70556	1.11759	0.92433	0.90246	0.91704	0.83682	1.34001	0.74566	1.31449	0.55606	1.96718	1.26344	2.4102	0.94986	2.35004	0.74384	1.56426	0.33363
caly1/+;+/da-Gal4	11	1	1	0.49589	1.14676	0.49042	1.01002	0.39562	0.92069	0.51595	0.7639	0.56882	0.80583	0.68915	0.96991	0.81494	1.13946	0.9845	0.89516	0.96444	0.83135	1.35095	0.67821	1.2999	0.50683	2.11667	1.05925	2.46672	0.68368	2.36645	0.49772	1.51868	0.2443
caly1/+;+/da-Gal4	11	1	2	0.49407	1.14676	0.4886	1.01002	0.39197	0.92069	0.51777	0.76572	0.56882	0.80947	0.68368	0.97356	0.8113	1.134	0.98632	0.89152	0.96627	0.83318	1.3473	0.67638	1.2999	0.50501	2.1185	1.05742	2.46672	0.68185	2.36645	0.49589	1.52233	0.2443
caly1/+;+/da-Gal4	11	2	1	0.38468	1.21604	0.38286	1.08112	0.28988	0.98997	0.41203	0.83318	0.46308	0.87693	0.58887	1.04101	0.70373	1.21421	0.88422	0.97538	0.86235	0.91339	1.25615	0.76572	1.21057	0.5907	1.95988	1.17593	2.34639	0.80947	2.26435	0.61987	1.43299	0.3391
caly1/+;+/da-Gal4	11	2	2	0.38833	1.21057	0.37739	1.08295	0.28805	0.99179	0.41203	0.83318	0.4649	0.87511	0.5907	1.03919	0.70191	1.20692	0.88605	0.96991	0.86417	0.91157	1.25615	0.76025	1.21057	0.58887	1.96171	1.17957	2.34822	0.80218	2.26253	0.6144	1.43482	0.3391
caly1/+;+/da-Gal4	12	1	1	0.47037	1.20327	0.48678	1.06289	0.39744	0.96627	0.53965	0.82041	0.58887	0.86417	0.70008	1.04466	0.80765	1.22515	0.98997	0.99544	0.98085	0.93163	1.40747	0.8113	1.371	0.62534	2.10938	1.27438	2.50683	0.93709	2.42479	0.72926	1.61166	0.39197
caly1/+;+/da-Gal4	12	1	2	0.47401	1.20328	0.49042	1.06107	0.39562	0.96444	0.54147	0.81859	0.5907	0.86599	0.69826	1.04466	0.80218	1.22698	0.98814	0.99726	0.98267	0.9298	1.40747	0.80765	1.37283	0.62534	2.10938	1.27256	2.50318	0.93892	2.42479	0.72926	1.61531	0.39015
caly1/+;+/da-Gal4	12	2	1	0.4175	1.17046	0.42844	1.01914	0.33545	0.92433	0.46854	0.76936	0.51959	0.81677	0.64539	0.99544	0.7639	1.17593	0.94986	0.9298	0.92616	0.86599	1.31631	0.72379	1.2762	0.54512	2.07292	1.15405	2.45213	0.7876	2.35915	0.59434	1.51321	0.29717
caly1/+;+/da-Gal4	12	2	2	0.4175	1.17046	0.41932	1.03008	0.33728	0.92433	0.47037	0.77119	0.51959	0.81677	0.64357	0.99544	0.76025	1.17228	0.94621	0.9298	0.92798	0.86599	1.31449	0.72379	1.27985	0.54329	2.0711	1.15405	2.45214	0.7876	2.36098	0.59252	1.51321	0.29535
caly1/+;+/da-Gal4	13	1	1	0.53965	1.33819	0.51777	1.20692	0.42479	1.11759	0.54329	0.9535	0.59617	0.99179	0.72743	1.15405	0.85688	1.31449	1.04101	1.06107	1.01914	1.0009	1.41841	0.82224	1.34548	0.65268	2.10573	1.21239	2.51412	0.8113	2.4102	0.61987	1.54056	0.38286
caly1/+;+/da-Gal4	13	1	2	0.54329	1.34184	0.51595	1.20875	0.42479	1.11759	0.54694	0.95168	0.59981	0.99179	0.72926	1.1504	0.8587	1.31449	1.04102	1.06289	1.02096	1.00091	1.42023	0.82588	1.34913	0.65268	2.10938	1.21239	2.51412	0.80947	2.40838	0.62351	1.54056	0.38286
caly1/+;+/da-Gal4	13	2	1	0.50865	1.09206	0.50865	0.94803	0.41567	0.86052	0.54512	0.70373	0.59252	0.74566	0.70738	0.91339	0.83864	1.08295	1.03919	0.835	1.02278	0.77483	1.39106	0.62351	1.34183	0.44484	2.0948	1.03554	2.505	0.6618	2.40655	0.4649	1.56608	0.18231
caly1/+;+/da-Gal4	13	2	2	0.51048	1.09206	0.50865	0.95168	0.4175	0.86052	0.54512	0.70191	0.59252	0.74566	0.70556	0.91157	0.83682	1.08477	1.03737	0.83865	1.02096	0.77119	1.38741	0.62351	1.34366	0.44302	2.10209	1.03919	2.50318	0.65998	2.4102	0.4649	1.56608	0.18231
caly1/+;+/da-Gal4	14	1	1	0.62898	1.4494	0.6071	1.31449	0.49772	1.23974	0.59252	1.06289	0.64904	1.09571	0.8113	1.23791	0.94439	1.39106	1.08477	1.11576	1.05195	1.06107	1.42388	0.83864	1.33272	0.67091	2.1659	1.14493	2.50683	0.70191	2.37921	0.52506	1.49498	0.38103
caly1/+;+/da-Gal4	14	1	2	0.62898	1.4494	0.61075	1.3072	0.49954	1.23609	0.59799	1.06472	0.65633	1.09753	0.80036	1.24156	0.93892	1.39288	1.08112	1.11759	1.05378	1.06107	1.4257	0.83865	1.33454	0.67274	2.17137	1.14129	2.50501	0.70009	2.38286	0.52324	1.49316	0.38103
caly1/+;+/da-Gal4	14	2	1	0.43208	0.81312	0.48495	0.68003	0.41932	0.56335	0.5834	0.45578	0.61987	0.51595	0.68732	0.71467	0.73108	0.91886	0.96991	0.74384	0.97356	0.68003	1.37465	0.66362	1.38377	0.47219	1.92342	1.28714	2.40473	1.06836	2.38832	0.85688	1.68823	0.30264
caly1/+;+/da-Gal4	14	2	2	0.43026	0.80947	0.48678	0.68003	0.42114	0.56335	0.58523	0.45943	0.61804	0.51777	0.68185	0.71467	0.73473	0.91886	0.97174	0.74202	0.97538	0.67821	1.37648	0.6618	1.38741	0.47401	1.91977	1.28714	2.40473	1.07019	2.3865	0.85505	1.68459	0.30082
caly1/+;+/da-Gal4	15	1	1	0.51048	1.18869	0.51048	1.05013	0.40656	0.96991	0.52871	0.804	0.58887	0.84229	0.71467	1.00273	0.84594	1.17228	1.02096	0.91157	1.0009	0.84958	1.38741	0.67638	1.31813	0.49772	2.1349	1.05742	2.50318	0.66362	2.38832	0.47037	1.53873	0.22424
caly1/+;+/da-Gal4	15	1	2	0.51412	1.19416	0.51412	1.04648	0.40838	0.97174	0.53418	0.80036	0.58705	0.84047	0.71285	1.00273	0.83865	1.17228	1.02461	0.91339	1.00091	0.84958	1.39106	0.67456	1.32178	0.49589	2.13855	1.05742	2.50318	0.66362	2.39197	0.47037	1.54238	0.22424
caly1/+;+/da-Gal4	15	2	1	0.45396	1.16499	0.47037	1.02643	0.37556	0.92798	0.51959	0.78213	0.56699	0.82588	0.67456	1.00637	0.77666	1.18869	0.99361	0.9608	0.97903	0.89516	1.40017	0.77301	1.3546	0.59799	2.06016	1.25432	2.4813	0.91704	2.41749	0.72014	1.60619	0.36098
caly1/+;+/da-Gal4	15	2	2	0.45031	1.16499	0.47401	1.02461	0.37556	0.92616	0.52506	0.7803	0.57064	0.82771	0.67821	1.00273	0.77848	1.18504	0.99361	0.9608	0.98085	0.89516	1.39835	0.77666	1.3546	0.59617	2.06198	1.25432	2.48131	0.91886	2.41932	0.72196	1.60072	0.35916
caly1/+;+/da-Gal4	16	1	1	0.4886	1.27255	0.48313	1.13399	0.37739	1.05013	0.49407	0.88422	0.54876	0.92616	0.68915	1.0793	0.82041	1.24338	0.9845	0.98632	0.95897	0.92433	1.36007	0.74019	1.29261	0.56882	2.10209	1.10118	2.4649	0.70373	2.35733	0.52142	1.48951	0.29535
caly1/+;+/da-Gal4	16	1	2	0.4886	1.26709	0.48495	1.12853	0.37374	1.05013	0.49225	0.88787	0.54694	0.92616	0.68732	1.0793	0.82041	1.24156	0.98085	0.98814	0.95715	0.92433	1.36189	0.73837	1.28896	0.56882	2.09115	1.103	2.46672	0.70373	2.3628	0.51959	1.48769	0.29717
caly1/+;+/da-Gal4	16	2	1	0.42114	1.02825	0.44302	0.89334	0.36827	0.78213	0.52324	0.65451	0.56517	0.70373	0.66362	0.89334	0.74749	1.08842	0.98267	0.88058	0.97356	0.8113	1.39471	0.74019	1.37465	0.55423	2.02916	1.28167	2.48313	1.00637	2.44666	0.80583	1.6463	0.34092
caly1/+;+/da-Gal4	16	2	2	0.42114	1.02461	0.44484	0.89152	0.37192	0.7803	0.52324	0.65086	0.56517	0.70191	0.66909	0.89334	0.75113	1.08295	0.98267	0.87875	0.97356	0.80947	1.39471	0.74202	1.38012	0.55241	2.02369	1.27985	2.48131	1.00455	2.44849	0.80583	1.64266	0.33728
caly1/+;+/da-Gal4	17	1	1	0.39744	1.16681	0.3865	1.02825	0.28441	0.94256	0.40473	0.77666	0.45761	0.81494	0.59434	0.9772	0.72379	1.14493	0.87693	0.88969	0.85141	0.82588	1.23974	0.64539	1.1741	0.47219	1.969	1.01731	2.35186	0.61622	2.24612	0.42661	1.36371	0.19507
caly1/+;+/da-Gal4	17	1	2	0.39744	1.16864	0.39015	1.02825	0.28441	0.94074	0.40473	0.77483	0.45578	0.81494	0.5834	0.9772	0.72926	1.14493	0.87875	0.88605	0.85505	0.82771	1.24156	0.64357	1.17411	0.46855	1.96535	1.01731	2.35186	0.61804	2.24794	0.42844	1.36371	0.1969
caly1/+;+/da-Gal4	17	2	1	0.3391	1.07565	0.35733	0.94074	0.28076	0.83318	0.43573	0.70008	0.47584	0.75296	0.56882	0.94256	0.65451	1.13217	0.86052	0.91886	0.85323	0.85688	1.27802	0.77666	1.25615	0.58705	1.8906	1.31449	2.37374	1.01002	2.31357	0.79854	1.53327	0.37009
caly1/+;+/da-Gal4	17	2	2	0.33728	1.07383	0.36098	0.93892	0.28258	0.83135	0.43573	0.69826	0.47766	0.75113	0.567	0.94074	0.65268	1.12853	0.86235	0.92069	0.85323	0.85505	1.2762	0.77848	1.25979	0.58887	1.88149	1.31449	2.37374	1.01002	2.3154	0.79671	1.53144	0.37192
caly1/+;+/da-Gal4	18	1	1	0.37009	1.13946	0.36463	1.0009	0.26982	0.91704	0.39015	0.75113	0.4412	0.79124	0.57793	0.95897	0.68915	1.1267	0.87146	0.87875	0.84594	0.81312	1.23609	0.64721	1.17228	0.47037	1.938	1.05378	2.35915	0.65998	2.27164	0.46672	1.36007	0.20236
caly1/+;+/da-Gal4	18	1	2	0.37009	1.13947	0.36463	1.00455	0.27529	0.91339	0.39197	0.75296	0.4412	0.79307	0.57429	0.95897	0.69462	1.1267	0.87146	0.87875	0.84958	0.81494	1.23245	0.64904	1.17411	0.47037	1.92342	1.0556	2.36098	0.6618	2.268	0.4649	1.36554	0.20054
caly1/+;+/da-Gal4	18	2	1	0.34822	1.15952	0.35369	1.01731	0.25706	0.93163	0.36827	0.77119	0.42844	0.8113	0.55788	0.98085	0.65998	1.15587	0.85323	0.9061	0.83318	0.84411	1.21968	0.6855	1.16317	0.50136	1.95806	1.08295	2.34821	0.69279	2.25888	0.50501	1.36007	0.22971
caly1/+;+/da-Gal4	18	2	2	0.35004	1.15952	0.35369	1.01731	0.26071	0.93345	0.37374	0.77483	0.43208	0.81312	0.55423	0.98085	0.66362	1.1577	0.85505	0.9061	0.83135	0.84229	1.21421	0.68732	1.16134	0.50319	1.95988	1.08112	2.34822	0.69097	2.2607	0.50319	1.36371	0.23154
caly1/+;+/da-Gal4	19	1	1	0.45578	1.00637	0.47948	0.87146	0.39562	0.76754	0.54694	0.6381	0.58887	0.6855	0.68003	0.86964	0.76754	1.05742	0.9772	0.84594	0.96627	0.7876	1.38924	0.69826	1.38012	0.51777	2.0164	1.21968	2.46307	0.91704	2.40291	0.71649	1.64083	0.31358
caly1/+;+/da-Gal4	19	1	2	0.45943	1.0082	0.48495	0.87146	0.39744	0.76572	0.54876	0.6381	0.5907	0.6855	0.68185	0.86964	0.76754	1.05742	0.97903	0.84776	0.96991	0.78395	1.38741	0.70009	1.38377	0.51595	2.01822	1.21968	2.46307	0.91886	2.40291	0.71285	1.63719	0.30993
caly1/+;+/da-Gal4	19	2	1	0.61075	1.32543	0.5907	1.19598	0.49589	1.12306	0.59434	0.9535	0.64904	0.98632	0.78942	1.12853	0.92433	1.27985	1.06289	1.01731	1.0319	0.96262	1.40929	0.74749	1.31631	0.59252	2.15496	1.05013	2.48313	0.62169	2.35733	0.44302	1.49316	0.30993
caly1/+;+/da-Gal4	19	2	2	0.61075	1.32725	0.59252	1.19416	0.4886	1.12306	0.59252	0.94986	0.64721	0.9845	0.78942	1.1267	0.92251	1.27802	1.06107	1.01914	1.03008	0.9608	1.41476	0.74931	1.31813	0.5907	2.16955	1.04466	2.48131	0.62169	2.36098	0.43937	1.4968	0.30628
caly1/+;+/da-Gal4	20	1	1	0.54329	1.24885	0.536	1.11029	0.4339	1.02096	0.56153	0.86052	0.6144	0.90428	0.73655	1.06654	0.87511	1.23427	1.03372	0.98632	1.01184	0.92069	1.402	0.7566	1.3546	0.56517	2.13126	1.1504	2.51959	0.7566	2.42296	0.56335	1.5515	0.30628
caly1/+;+/da-Gal4	20	1	2	0.54147	1.24885	0.536	1.10847	0.43573	1.02278	0.56153	0.86052	0.6144	0.90428	0.73655	1.06654	0.87511	1.23609	1.0319	0.9845	1.01549	0.92251	1.40018	0.75478	1.36007	0.567	2.14038	1.1504	2.51595	0.75843	2.42843	0.56517	1.55332	0.30628
caly1/+;+/da-Gal4	20	2	1	0.49589	1.25615	0.50683	1.11576	0.41385	1.01914	0.54876	0.87328	0.59981	0.91704	0.72014	1.09206	0.81494	1.27073	1.01002	1.04284	0.99361	0.97903	1.40747	0.85505	1.371	0.67821	2.09844	1.31084	2.49224	0.9608	2.41202	0.77301	1.60072	0.43755
caly1/+;+/da-Gal4	20	2	2	0.49225	1.25432	0.50865	1.11394	0.4175	1.01914	0.55241	0.87511	0.60528	0.91886	0.71832	1.09206	0.8113	1.27073	1.01002	1.04284	0.99179	0.9772	1.40565	0.86052	1.37465	0.67638	2.10209	1.31084	2.49224	0.9608	2.41203	0.77119	1.60437	0.43391
caly1/+;+/da-Gal4	21	1	1	0.46854	1.16499	0.47401	1.02278	0.38103	0.93163	0.51595	0.77483	0.56517	0.81859	0.68003	0.98997	0.804	1.16681	0.97538	0.9298	0.95715	0.86964	1.37283	0.72561	1.31266	0.54512	2.06927	1.16134	2.4576	0.79854	2.37374	0.6071	1.53691	0.29352
caly1/+;+/da-Gal4	21	1	2	0.46855	1.16499	0.4649	1.02643	0.37921	0.9298	0.51595	0.77483	0.56335	0.81859	0.68368	0.99179	0.80218	1.16499	0.97356	0.9298	0.95715	0.86782	1.37283	0.72561	1.31449	0.54512	2.07292	1.15952	2.4576	0.79671	2.37556	0.6071	1.53509	0.28988
caly1/+;+/da-Gal4	21	2	1	0.37921	1.02643	0.38103	0.89152	0.30628	0.78577	0.45214	0.64357	0.50136	0.69097	0.59434	0.87511	0.70008	1.05742	0.90975	0.83682	0.89516	0.77119	1.29261	0.6618	1.25615	0.47584	1.96535	1.15223	2.3865	0.80947	2.31722	0.60893	1.49498	0.23154
caly1/+;+/da-Gal4	21	2	2	0.37556	1.02643	0.38103	0.89334	0.30628	0.78577	0.45031	0.64357	0.50136	0.69097	0.60164	0.87329	0.70373	1.0556	0.90975	0.83682	0.89699	0.77119	1.29443	0.66362	1.25615	0.47584	1.96535	1.1504	2.38832	0.80765	2.31905	0.61075	1.4968	0.22789
caly1/+;+/da-Gal4	22	1	1	0.52871	1.31084	0.52142	1.17046	0.41932	1.08477	0.536	0.92433	0.58705	0.96262	0.71649	1.12488	0.84594	1.29808	0.99361	1.04101	0.9772	0.98085	1.36736	0.804	1.30719	0.62534	2.10026	1.17046	2.46125	0.77301	2.35733	0.58158	1.50774	0.34639
caly1/+;+/da-Gal4	22	1	2	0.52689	1.31266	0.51959	1.17228	0.41932	1.08477	0.53782	0.92251	0.58705	0.96262	0.71649	1.1267	0.84047	1.2999	0.99726	1.04102	0.9772	0.98267	1.36554	0.80218	1.31084	0.62534	2.10574	1.16681	2.46125	0.76754	2.3628	0.57976	1.50592	0.34822
caly1/+;+/da-Gal4	22	2	1	0.40656	0.84776	0.47037	0.71832	0.42661	0.59434	0.60163	0.50865	0.62716	0.57793	0.6618	0.77848	0.69279	0.99361	0.96627	0.85141	0.9772	0.78577	1.39471	0.82406	1.43664	0.63627	1.84867	1.5205	2.36098	1.34913	2.35733	1.13399	1.73017	0.49954
caly1/+;+/da-Gal4	22	2	2	0.40473	0.84411	0.47219	0.72014	0.42661	0.59252	0.60528	0.51412	0.62898	0.57429	0.6618	0.7803	0.68915	0.99179	0.96262	0.85141	0.97538	0.78577	1.39471	0.82588	1.43117	0.63992	1.8432	1.5205	2.3628	1.35277	2.36098	1.13764	1.73199	0.50136
caly1/+;+/da-Gal4	23	1	1	0.40838	1.17228	0.40656	1.03554	0.32087	0.94074	0.45031	0.7876	0.49954	0.83135	0.62351	0.99726	0.73655	1.17593	0.92433	0.9298	0.91339	0.86964	1.32725	0.71649	1.29626	0.52689	2.04739	1.13946	2.43208	0.77848	2.35733	0.59434	1.51321	0.28623
caly1/+;+/da-Gal4	23	1	2	0.41203	1.17593	0.41385	1.0319	0.32087	0.94074	0.45214	0.78395	0.49954	0.83318	0.61804	0.99726	0.73837	1.17228	0.92251	0.9298	0.91522	0.86782	1.3309	0.71832	1.29443	0.52506	2.04922	1.13582	2.43208	0.77848	2.35915	0.59617	1.51139	0.28623
caly1/+;+/da-Gal4	23	2	1	0.46125	1.04466	0.47766	0.91157	0.39197	0.80765	0.54329	0.66909	0.58887	0.72014	0.70008	0.90245	0.7803	1.09571	1.00455	0.87875	0.99361	0.81312	1.43664	0.72196	1.42935	0.52506	2.06745	1.24521	2.52141	0.93163	2.4576	0.7329	1.64995	0.31722
caly1/+;+/da-Gal4	23	2	2	0.46308	1.04648	0.47948	0.90975	0.3938	0.80583	0.55241	0.66909	0.58887	0.71832	0.69826	0.90246	0.77848	1.09206	1.00638	0.87875	0.99544	0.81312	1.43664	0.72196	1.43117	0.52506	2.06745	1.24703	2.51595	0.93163	2.45578	0.7329	1.65177	0.31722
caly1/+;+/da-Gal4	24	1	1	0.52506	1.3473	0.49954	1.21057	0.39927	1.13946	0.48131	0.96444	0.53965	0.99726	0.68732	1.13764	0.83682	1.28714	0.95897	1.01914	0.92433	0.95715	1.30902	0.72014	1.22515	0.55788	2.06016	1.01002	2.39926	0.55241	2.26799	0.37556	1.36736	0.27164
caly1/+;+/da-Gal4	24	1	2	0.52324	1.3473	0.50319	1.21421	0.39744	1.14311	0.48313	0.96444	0.53965	0.99544	0.69462	1.13947	0.83318	1.28349	0.9608	1.01549	0.92798	0.9608	1.31266	0.72014	1.22515	0.55788	2.05104	1.01184	2.40109	0.55059	2.26982	0.37556	1.36371	0.27529
caly1/+;+/da-Gal4	24	2	1	0.39744	1.09936	0.4175	0.96444	0.34639	0.86052	0.49042	0.72379	0.53236	0.77301	0.62898	0.95715	0.70555	1.14493	0.92798	0.93163	0.91886	0.86417	1.35642	0.77119	1.3236	0.58887	1.9453	1.29443	2.43026	0.97903	2.37374	0.77666	1.56426	0.36098
caly1/+;+/da-Gal4	24	2	2	0.39562	1.09936	0.4175	0.96444	0.34822	0.85688	0.49042	0.72743	0.53236	0.77301	0.63445	0.9608	0.70738	1.14311	0.93163	0.93345	0.91886	0.86599	1.3546	0.76937	1.3236	0.5907	1.93983	1.29261	2.43208	0.97538	2.37374	0.77483	1.56426	0.36098
caly1/+;+/da-Gal4	25	1	1	0.54147	1.16681	0.53236	1.02278	0.45214	0.95168	0.53236	0.77119	0.58887	0.80947	0.7329	0.9608	0.86235	1.11759	1.02096	0.85141	0.99179	0.79307	1.37647	0.5834	1.28167	0.41932	2.11667	0.90428	2.45213	0.48495	2.34092	0.29899	1.46581	0.13126
caly1/+;+/da-Gal4	25	1	2	0.53418	1.16317	0.53236	1.02278	0.43755	0.95533	0.53236	0.77119	0.58705	0.8113	0.73473	0.96262	0.85688	1.11941	1.01731	0.85323	0.98997	0.78942	1.37648	0.58158	1.27985	0.42114	2.11668	0.90246	2.44849	0.48678	2.34275	0.29899	1.46399	0.13126
caly1/+;+/da-Gal4	25	2	1	0.43573	1.0082	0.4649	0.87328	0.3938	0.76572	0.54694	0.6381	0.59252	0.68915	0.67274	0.87693	0.75296	1.07201	0.98814	0.86235	0.9845	0.80036	1.40747	0.72561	1.371	0.53965	2.00181	1.27438	2.46307	0.99179	2.41202	0.77483	1.63536	0.33181
caly1/+;+/da-Gal4	25	2	2	0.43937	1.0082	0.46672	0.87511	0.39197	0.76937	0.54694	0.6381	0.59252	0.69279	0.67638	0.87693	0.75478	1.07201	0.9845	0.86417	0.9845	0.80036	1.40565	0.72743	1.37101	0.53965	2.00364	1.27438	2.4649	0.99179	2.41203	0.77666	1.62989	0.32999
caly1/+;+/da-Gal4	26	1	1	0.48678	1.19598	0.48678	1.06107	0.3938	0.96262	0.53053	0.81677	0.57976	0.86052	0.69644	1.02643	0.804	1.19781	0.99361	0.96809	0.98085	0.9061	1.38377	0.76754	1.33272	0.58887	2.08203	1.19781	2.49224	0.83682	2.40473	0.64539	1.55879	0.33728
caly1/+;+/da-Gal4	26	1	2	0.48678	1.19781	0.48495	1.05925	0.39562	0.96262	0.53053	0.81494	0.57793	0.85688	0.70373	1.02643	0.80401	1.19781	0.99726	0.96627	0.98085	0.90246	1.38377	0.76572	1.33454	0.58887	2.08021	1.19598	2.49042	0.83865	2.40473	0.64174	1.56244	0.3391
caly1/+;+/da-Gal4	26	2	1	0.32269	0.89881	0.35369	0.76754	0.28076	0.65268	0.45031	0.53236	0.48678	0.58523	0.56882	0.76936	0.66362	0.96809	0.88422	0.76572	0.88058	0.70373	1.30537	0.64357	1.29626	0.45943	1.96717	1.2051	2.39015	0.92251	2.3391	0.7092	1.57155	0.25706
caly1/+;+/da-Gal4	26	2	2	0.32999	0.89699	0.35916	0.76025	0.28258	0.65086	0.44484	0.53053	0.4886	0.58158	0.57611	0.77119	0.6618	0.96809	0.8824	0.76754	0.8824	0.70373	1.30173	0.64539	1.29808	0.45761	1.97082	1.20328	2.39015	0.91886	2.34092	0.7092	1.57155	0.25524
caly1/+;+/da-Gal4	27	1	1	0.49589	1.11029	0.49407	0.98085	0.41932	0.89152	0.536	0.73837	0.58158	0.7803	0.69644	0.94621	0.82224	1.11394	0.98997	0.87328	0.97173	0.81677	1.36554	0.66909	1.30537	0.49954	2.0401	1.08295	2.43937	0.72014	2.35004	0.52689	1.5205	0.23883
caly1/+;+/da-Gal4	27	1	2	0.49772	1.11212	0.49225	0.98085	0.4102	0.89152	0.53236	0.73655	0.57611	0.77848	0.69826	0.94621	0.82041	1.11394	0.99179	0.87329	0.96991	0.81677	1.36918	0.66909	1.2999	0.49954	2.04557	1.08659	2.4412	0.72014	2.35368	0.52871	1.52415	0.24065
caly1/+;+/da-Gal4	27	2	1	0.41932	1.15405	0.43026	1.02096	0.3628	0.91522	0.49772	0.78395	0.54147	0.83135	0.64357	1.01002	0.73837	1.19598	0.95715	0.97173	0.94621	0.91339	1.36554	0.81677	1.31266	0.63445	1.98358	1.31266	2.39926	1.0009	2.3391	0.804	1.5679	0.40656
caly1/+;+/da-Gal4	27	2	2	0.41203	1.15223	0.43208	1.01367	0.3628	0.91522	0.49772	0.78395	0.53782	0.82953	0.64174	1.0082	0.7329	1.19234	0.95897	0.97538	0.94803	0.91157	1.36189	0.81494	1.31449	0.63263	1.98541	1.31266	2.39926	1.00091	2.34092	0.80218	1.56791	0.40291
caly1/+;+/da-Gal4	28	1	1	0.55059	1.33636	0.53965	1.19416	0.43573	1.11576	0.55059	0.94439	0.60893	0.9845	0.74931	1.13582	0.88787	1.2999	1.05195	1.03919	1.02278	0.9772	1.38924	0.78942	1.3236	0.61987	2.14584	1.13764	2.50865	0.72561	2.39379	0.54329	1.5278	0.34639
caly1/+;+/da-Gal4	28	1	2	0.55788	1.33272	0.53965	1.19234	0.43573	1.11394	0.55059	0.94986	0.60528	0.98632	0.74566	1.13582	0.8824	1.29626	1.05013	1.03555	1.02461	0.97356	1.39106	0.7876	1.3236	0.62169	2.14767	1.13947	2.50683	0.72561	2.39197	0.54147	1.5278	0.34457
caly1/+;+/da-Gal4	28	2	1	0.46308	1.16499	0.45031	1.02643	0.36827	0.93709	0.50136	0.77848	0.54876	0.82224	0.66545	0.98997	0.79671	1.16499	0.97356	0.9298	0.9535	0.86417	1.36189	0.72743	1.32543	0.54694	2.07839	1.16317	2.4649	0.8113	2.3865	0.61804	1.55514	0.30446
caly1/+;+/da-Gal4	28	2	2	0.45578	1.16499	0.45396	1.02461	0.36827	0.93527	0.49772	0.7803	0.54512	0.82224	0.66362	0.98997	0.79489	1.16499	0.97356	0.9298	0.95715	0.86599	1.36007	0.72743	1.32543	0.54694	2.07292	1.16317	2.46307	0.8113	2.38286	0.61804	1.5515	0.29899
caly1/+;+/da-Gal4	29	1	1	0.58523	1.371	0.56882	1.23427	0.47219	1.1504	0.57793	0.98085	0.63263	1.01914	0.77848	1.1741	0.90245	1.33819	1.05742	1.07748	1.03554	1.01549	1.41476	0.81859	1.32907	0.65268	2.20054	1.1504	2.51959	0.73472	2.40291	0.55241	1.52962	0.35916
caly1/+;+/da-Gal4	29	1	2	0.58705	1.36918	0.567	1.23427	0.46855	1.1504	0.57611	0.97903	0.63628	1.01731	0.77666	1.17593	0.90063	1.33819	1.05925	1.07383	1.03737	1.01184	1.41658	0.81859	1.32725	0.65268	2.19689	1.15223	2.51959	0.73473	2.40473	0.55423	1.53327	0.35733
caly1/+;+/da-Gal4	29	2	1	0.55423	1.41111	0.51777	1.27438	0.40838	1.20145	0.50136	1.02278	0.56517	1.0556	0.72196	1.19963	0.8587	1.35095	1.00637	1.07565	0.96991	1.01731	1.3309	0.79307	1.25068	0.61804	2.10756	1.07018	2.42296	0.61987	2.29717	0.44484	1.41476	0.32087
caly1/+;+/da-Gal4	29	2	2	0.54694	1.41294	0.52324	1.27256	0.4102	1.19963	0.50683	1.02096	0.567	1.05378	0.72379	1.19781	0.8587	1.3546	1.00638	1.07383	0.97356	1.01731	1.33272	0.79307	1.25068	0.61987	2.10209	1.06654	2.42296	0.61987	2.29534	0.44302	1.41841	0.31722
caly1/+;+/da-Gal4	30	1	1	0.48131	1.21968	0.46854	1.07565	0.36645	0.99908	0.47584	0.82771	0.53053	0.86417	0.67274	1.02461	0.81494	1.17957	0.95715	0.91886	0.92798	0.86235	1.31631	0.66545	1.2525	0.48313	2.07474	1.0009	2.44849	0.57611	2.32634	0.3938	1.44393	0.20419
caly1/+;+/da-Gal4	30	1	2	0.48131	1.21786	0.46308	1.08112	0.36463	0.99908	0.47219	0.82588	0.53418	0.86417	0.66545	1.02461	0.80947	1.17775	0.95168	0.92069	0.92798	0.86235	1.31813	0.66545	1.25432	0.48131	2.07474	1.00273	2.44849	0.57611	2.32269	0.3938	1.44211	0.20419
caly1/+;+/da-Gal4	30	2	1	0.46672	1.19598	0.4649	1.0556	0.37921	0.96444	0.50683	0.80765	0.55241	0.85141	0.67821	1.02096	0.79671	1.19416	0.97903	0.9535	0.96262	0.89334	1.37465	0.74019	1.31084	0.55788	2.0948	1.15952	2.48313	0.78213	2.37921	0.58523	1.5278	0.30081
caly1/+;+/da-Gal4	30	2	2	0.46672	1.19598	0.46125	1.05742	0.37374	0.96444	0.50319	0.80765	0.55059	0.85141	0.67821	1.02278	0.79124	1.19781	0.98267	0.9535	0.96444	0.88969	1.37648	0.73837	1.31266	0.55788	2.0948	1.16134	2.48131	0.78395	2.37739	0.58705	1.52597	0.30082
caly1/+;+/da-Gal4,UAS-CycGΔP	1	1	1	0.70867	1.21461	0.69588	1.09041	0.59178	1.03196	0.68675	0.86027	0.74337	0.88949	0.88584	1.01735	1.02283	1.15798	1.14337	0.90593	1.1178	0.842	1.45935	0.63744	1.38812	0.5242	2.15524	0.96255	2.44383	0.53881	2.28492	0.34885	1.56164	0.24292
caly1/+;+/da-Gal4,UAS-CycGΔP	1	1	2	0.70556	1.21239	0.69462	1.08842	0.59617	1.02461	0.68915	0.8587	0.74202	0.88969	0.88422	1.01367	1.02278	1.1577	1.14129	0.90063	1.11576	0.83865	1.4494	0.6381	1.38559	0.52142	2.15496	0.95897	2.43937	0.53782	2.28441	0.34275	1.55879	0.23883
caly1/+;+/da-Gal4,UAS-CycGΔP	1	2	1	0.47853	1.07397	0.49862	0.94246	0.40913	0.86575	0.54429	0.71598	0.58447	0.76164	0.69041	0.92054	0.78904	1.09588	0.96255	0.87671	0.94977	0.8073	1.32054	0.69223	1.25844	0.5589	1.9525	1.14703	2.32693	0.80182	2.24474	0.60273	1.39543	0.40547
caly1/+;+/da-Gal4,UAS-CycGΔP	1	2	2	0.47766	1.07019	0.49589	0.93892	0.41203	0.86417	0.53965	0.71649	0.58158	0.76025	0.68915	0.92251	0.78577	1.09206	0.9608	0.87511	0.94803	0.80583	1.31813	0.69097	1.25432	0.55606	1.95441	1.14493	2.31905	0.80218	2.24247	0.59617	1.39288	0.40291
caly1/+;+/da-Gal4,UAS-CycGΔP	2	1	1	0.74155	1.24566	0.73607	1.1178	0.63926	1.07397	0.70867	0.91872	0.76712	0.94977	0.90228	1.05935	0.98995	1.19086	1.13241	0.94611	1.10319	0.90045	1.37899	0.70136	1.30228	0.5936	2.00365	0.93698	2.23196	0.54794	2.10593	0.39086	1.46666	0.36529
caly1/+;+/da-Gal4,UAS-CycGΔP	2	1	2	0.74566	1.24339	0.72926	1.1267	0.63628	1.07383	0.71285	0.91704	0.7639	0.94621	0.90428	1.05742	0.9845	1.18869	1.13035	0.94803	1.09936	0.90063	1.37648	0.70191	1.30537	0.58887	2.00911	0.9371	2.22971	0.54694	2.10209	0.38833	1.46946	0.3628
caly1/+;+/da-Gal4,UAS-CycGΔP	2	2	1	0.59908	0.94611	0.61917	0.82739	0.54063	0.73607	0.67945	0.61735	0.71963	0.66118	0.80547	0.82739	0.88767	1.00273	1.10319	0.82191	1.08493	0.75616	1.43013	0.69223	1.41552	0.52602	1.99817	1.19086	2.39269	0.91141	2.35068	0.72694	1.66209	0.32511
caly1/+;+/da-Gal4,UAS-CycGΔP	2	2	2	0.58887	0.94439	0.61804	0.82588	0.536	0.73473	0.6855	0.61257	0.72196	0.66362	0.80947	0.82588	0.88058	1.00091	1.09753	0.82041	1.08477	0.75478	1.42935	0.69279	1.41294	0.52324	1.9927	1.18869	2.39015	0.91157	2.34822	0.72196	1.65906	0.32816
caly1/+;+/da-Gal4,UAS-CycGΔP	3	1	1	0.79451	1.3315	0.76712	1.20913	0.67214	1.16529	0.73789	0.98995	0.78904	1.01917	0.9242	1.12693	1.07397	1.24748	1.15616	0.97168	1.12328	0.92785	1.3589	0.69041	1.27488	0.57168	2.07671	0.85844	2.25753	0.40365	2.07123	0.25753	1.33515	0.33059
caly1/+;+/da-Gal4,UAS-CycGΔP	3	1	2	0.79671	1.3309	0.76754	1.20692	0.67092	1.16317	0.74019	0.99179	0.78942	1.01914	0.92069	1.12488	1.06654	1.24339	1.15405	0.96809	1.11941	0.92616	1.35642	0.68915	1.27438	0.57429	2.08021	0.85141	2.25523	0.40109	2.06927	0.25524	1.34001	0.32452
caly1/+;+/da-Gal4,UAS-CycGΔP	3	2	1	0.51872	0.76164	0.5936	0.65753	0.56803	0.55707	0.7452	0.49497	0.75251	0.55525	0.75616	0.72876	0.76712	0.91872	1.03378	0.81461	1.04292	0.75799	1.40639	0.81278	1.41917	0.6557	1.74063	1.47214	2.19725	1.31689	2.1936	1.10684	1.66392	0.54611
caly1/+;+/da-Gal4,UAS-CycGΔP	3	2	2	0.51412	0.76207	0.59617	0.65815	0.56882	0.55606	0.74749	0.49225	0.75296	0.55606	0.7566	0.72561	0.76754	0.92251	1.03372	0.81494	1.04284	0.75478	1.402	0.81312	1.41658	0.65633	1.73564	1.46581	2.19325	1.31266	2.19142	1.09753	1.65724	0.54329
caly1/+;+/da-Gal4,UAS-CycGΔP	4	1	1	0.70136	1.3589	0.67762	1.242	0.57716	1.19269	0.65205	1.02648	0.70502	1.05022	0.87488	1.15251	0.97534	1.28767	1.11598	1.02465	1.08127	0.97351	1.39725	0.75433	1.30045	0.61735	2.08401	0.94429	2.30502	0.56073	2.15342	0.40365	1.41735	0.35251
caly1/+;+/da-Gal4,UAS-CycGΔP	4	1	2	0.70191	1.36189	0.67456	1.23974	0.57611	1.19234	0.65086	1.02461	0.70556	1.04831	0.86052	1.15223	0.9772	1.28349	1.11394	1.02096	1.08112	0.96991	1.38924	0.74749	1.29808	0.6144	2.07474	0.94621	2.30628	0.55606	2.14767	0.39927	1.41658	0.34457
caly1/+;+/da-Gal4,UAS-CycGΔP	4	2	1	0.5936	1.07031	0.60091	0.94246	0.53698	0.86757	0.6484	0.73059	0.69223	0.7726	0.82009	0.91689	0.89862	1.08127	1.09954	0.87671	1.08858	0.81643	1.45205	0.71415	1.40456	0.57168	2.03652	1.12693	2.37442	0.80913	2.26666	0.59178	1.70045	0.33241
caly1/+;+/da-Gal4,UAS-CycGΔP	4	2	2	0.59252	1.06289	0.59799	0.93892	0.53053	0.86599	0.64174	0.73108	0.69097	0.76937	0.80765	0.91522	0.89516	1.07565	1.09753	0.87693	1.08295	0.81677	1.4494	0.7092	1.39835	0.57246	2.03099	1.12306	2.37192	0.80583	2.26253	0.5907	1.69553	0.33181
caly1/+;+/da-Gal4,UAS-CycGΔP	5	1	1	0.57534	1.07762	0.59908	0.95525	0.52602	0.87123	0.65753	0.75068	0.69406	0.78904	0.77442	0.93515	0.85296	1.10684	1.03561	0.89314	1.02465	0.83287	1.37899	0.70502	1.34794	0.57351	2.01095	1.15068	2.33972	0.78173	2.22282	0.5936	1.49954	0.38538
caly1/+;+/da-Gal4,UAS-CycGΔP	5	1	2	0.57611	1.07565	0.59434	0.95168	0.52689	0.87146	0.6618	0.74566	0.69279	0.78577	0.77301	0.93527	0.85141	1.10665	1.03555	0.89152	1.02096	0.82953	1.37648	0.70191	1.34548	0.57246	2.01093	1.14858	2.33181	0.7803	2.22242	0.59434	1.49498	0.38468
caly1/+;+/da-Gal4,UAS-CycGΔP	5	2	1	0.45114	1.13972	0.46027	1.01735	0.37442	0.94429	0.49497	0.79817	0.53515	0.83835	0.63561	0.99177	0.74337	1.15798	0.91506	0.93698	0.90045	0.87853	1.24931	0.75981	1.19634	0.60456	1.82648	1.18356	2.23196	0.84748	2.1662	0.66666	1.40273	0.36894
caly1/+;+/da-Gal4,UAS-CycGΔP	5	2	2	0.44849	1.14129	0.45761	1.01367	0.37009	0.94439	0.49225	0.79854	0.53053	0.83682	0.62716	0.98997	0.73837	1.14858	0.91339	0.9371	0.89881	0.87693	1.24339	0.76207	1.19416	0.6071	1.82132	1.1814	2.23153	0.84776	2.15861	0.66727	1.39653	0.36827
caly1/+;+/da-Gal4,UAS-CycGΔP	6	1	1	0.61552	1.16164	0.61735	1.03561	0.52054	0.97168	0.62283	0.81095	0.67031	0.84931	0.79269	0.98812	0.90776	1.13789	1.03926	0.90593	1.01369	0.84748	1.37168	0.66666	1.31506	0.52967	2.06575	1.01004	2.38721	0.61735	2.26483	0.42739	1.47579	0.27762
caly1/+;+/da-Gal4,UAS-CycGΔP	6	1	2	0.61804	1.15952	0.61257	1.03737	0.52142	0.96627	0.61987	0.81494	0.66727	0.84776	0.7876	0.98632	0.90428	1.13947	1.03372	0.9061	1.01367	0.85141	1.37283	0.66362	1.31449	0.53053	2.0711	1.00638	2.38103	0.61622	2.26617	0.43026	1.4731	0.27347
caly1/+;+/da-Gal4,UAS-CycGΔP	6	2	1	0.56073	1.04474	0.58264	0.92054	0.51141	0.84018	0.63926	0.72328	0.68127	0.75981	0.77077	0.90958	0.84018	1.07762	1.05388	0.87488	1.03926	0.82009	1.37351	0.72511	1.34794	0.5936	1.97442	1.16712	2.32876	0.83287	2.24839	0.63378	1.56529	0.44566
caly1/+;+/da-Gal4,UAS-CycGΔP	6	2	2	0.56153	1.04466	0.58158	0.92069	0.50683	0.83865	0.6381	0.72196	0.67821	0.76207	0.76937	0.91157	0.83865	1.07748	1.05195	0.87329	1.03737	0.81859	1.37465	0.72196	1.34366	0.59434	1.97447	1.16317	2.32634	0.83318	2.24612	0.63263	1.56426	0.44667
caly1/+;+/da-Gal4,UAS-CycGΔP	7	1	1	0.82009	1.13241	0.83835	1.01187	0.75981	0.94977	0.86209	0.81278	0.9041	0.85479	1.01735	0.98447	1.06666	1.13789	1.21461	0.93333	1.19451	0.88401	1.49954	0.76894	1.45935	0.63744	2.03104	1.12511	2.38538	0.82739	2.2904	0.63926	1.61826	0.47305
caly1/+;+/da-Gal4,UAS-CycGΔP	7	1	2	0.81494	1.12853	0.83318	1.01184	0.7566	0.94803	0.86052	0.81312	0.90428	0.85505	1.01002	0.9845	1.06107	1.13217	1.21239	0.93163	1.19416	0.88422	1.49498	0.76572	1.45852	0.6381	2.02552	1.1267	2.38103	0.82588	2.28623	0.6381	1.61531	0.47219
caly1/+;+/da-Gal4,UAS-CycGΔP	7	2	1	0.45479	1.28949	0.45114	1.15981	0.35799	1.08858	0.47305	0.93881	0.52054	0.96986	0.64474	1.10867	0.74885	1.26392	0.91141	1.03196	0.88767	0.97351	1.22922	0.79634	1.16894	0.66118	1.9178	1.10867	2.16255	0.7452	2.07123	0.57716	1.3936	0.44383
caly1/+;+/da-Gal4,UAS-CycGΔP	7	2	2	0.45396	1.28167	0.44667	1.1577	0.36098	1.08477	0.47401	0.93345	0.51777	0.96627	0.64174	1.10665	0.74566	1.26344	0.90975	1.03372	0.88605	0.96991	1.22698	0.79489	1.16499	0.65998	1.9216	1.10483	2.1659	0.73837	2.07292	0.57611	1.39653	0.43937
caly1/+;+/da-Gal4,UAS-CycGΔP	8	1	1	0.62648	1.09041	0.62465	0.9662	0.54611	0.89314	0.65388	0.75616	0.69588	0.79451	0.79269	0.93333	0.91141	1.09041	1.06301	0.87123	1.05388	0.80913	1.41369	0.66301	1.37351	0.53698	2.01095	1.06483	2.36894	0.70319	2.27214	0.52054	1.54885	0.29223
caly1/+;+/da-Gal4,UAS-CycGΔP	8	1	2	0.62716	1.08842	0.61987	0.96627	0.53965	0.89334	0.65086	0.7566	0.69279	0.79307	0.79124	0.93527	0.9061	1.08842	1.06107	0.87146	1.05195	0.80765	1.40565	0.6618	1.37101	0.53236	2.01458	1.06289	2.36462	0.70191	2.268	0.51595	1.54967	0.29352
caly1/+;+/da-Gal4,UAS-CycGΔP	8	2	1	0.58995	1.19817	0.58447	1.07762	0.50228	1.01004	0.61369	0.85844	0.65022	0.89862	0.76712	1.03744	0.87671	1.18721	1.01552	0.9589	0.99177	0.89497	1.32602	0.72511	1.28401	0.57716	1.98538	1.07762	2.26666	0.69041	2.12967	0.50593	1.41735	0.38173
caly1/+;+/da-Gal4,UAS-CycGΔP	8	2	2	0.58705	1.19781	0.5834	1.07565	0.49772	1.0082	0.6071	0.86235	0.65268	0.89699	0.76754	1.03372	0.86964	1.18504	1.01367	0.95715	0.98814	0.89334	1.3236	0.72561	1.28349	0.57429	1.99452	1.07201	2.26253	0.68732	2.12761	0.50501	1.41294	0.38103
caly1/+;+/da-Gal4,UAS-CycGΔP	9	1	1	0.55525	1.15433	0.5662	1.02283	0.48767	0.94246	0.61187	0.79999	0.65388	0.84383	0.74885	1.00091	0.85662	1.17077	1.00821	0.94977	0.99543	0.8968	1.3315	0.78356	1.29497	0.61004	1.99086	1.21643	2.38173	0.8694	2.29588	0.67214	1.49406	0.38904
caly1/+;+/da-Gal4,UAS-CycGΔP	9	1	2	0.55788	1.14858	0.56882	1.01731	0.4886	0.94074	0.6071	0.79854	0.65086	0.84594	0.74749	1.00091	0.85505	1.17046	1.00091	0.94986	0.98997	0.89152	1.32907	0.78213	1.29443	0.61075	1.9927	1.21421	2.37739	0.86782	2.2917	0.67274	1.4968	0.38833
caly1/+;+/da-Gal4,UAS-CycGΔP	9	2	1	0.47305	1.13607	0.49315	1.01735	0.42922	0.9315	0.55525	0.81278	0.59178	0.85479	0.69041	1.00639	0.76712	1.17808	0.94611	0.97899	0.93333	0.92054	1.25296	0.84566	1.242	0.69954	1.76986	1.28584	2.11324	1.02648	2.08766	0.85296	1.41369	0.52602
caly1/+;+/da-Gal4,UAS-CycGΔP	9	2	2	0.47037	1.13764	0.4886	1.01549	0.42297	0.92798	0.55241	0.80947	0.59434	0.85323	0.6855	1.00455	0.75478	1.17046	0.94439	0.9772	0.93163	0.92069	1.24885	0.84411	1.23974	0.69644	1.76298	1.28349	2.11485	1.01914	2.08204	0.84594	1.41294	0.53053
caly1/+;+/da-Gal4,UAS-CycGΔP	10	1	1	0.65022	0.8694	0.69406	0.75068	0.64657	0.65022	0.79817	0.56073	0.82922	0.60821	0.87671	0.78173	0.92785	0.97168	1.13059	0.79817	1.13607	0.73241	1.51232	0.70136	1.48675	0.56255	1.98173	1.28036	2.43104	1.01917	2.38721	0.81278	1.66575	0.44018
caly1/+;+/da-Gal4,UAS-CycGΔP	10	1	2	0.64721	0.86599	0.69279	0.74749	0.64357	0.64904	0.80583	0.55423	0.82771	0.6071	0.87693	0.77848	0.93163	0.97356	1.12306	0.79671	1.12853	0.73108	1.50592	0.69826	1.48586	0.5597	1.98723	1.27438	2.42843	1.01367	2.37921	0.8113	1.66818	0.4412
caly1/+;+/da-Gal4,UAS-CycGΔP	10	2	1	0.59725	1.06849	0.60821	0.94611	0.53515	0.85662	0.66483	0.73059	0.70502	0.77442	0.81095	0.9315	0.88036	1.09771	1.09588	0.90958	1.07579	0.85114	1.41187	0.78721	1.39177	0.61004	2.01461	1.22374	2.3525	0.96255	2.32511	0.79451	1.62008	0.39634
caly1/+;+/da-Gal4,UAS-CycGΔP	10	2	2	0.59617	1.06836	0.61075	0.94256	0.52871	0.85323	0.66362	0.72379	0.70191	0.77301	0.81312	0.92798	0.87693	1.09389	1.09024	0.90792	1.07565	0.84776	1.40929	0.78577	1.38741	0.60893	2.01458	1.22151	2.35004	0.96262	2.32269	0.79124	1.61713	0.39562
caly1/+;+/da-Gal4,UAS-CycGΔP	11	1	1	0.66483	1.11415	0.66666	0.98995	0.58995	0.90593	0.72146	0.76894	0.76164	0.81461	0.86392	0.96986	0.94611	1.13789	1.15251	0.92967	1.13607	0.86757	1.47762	0.75799	1.43926	0.60639	2.12967	1.19269	2.49862	0.85479	2.4347	0.67762	1.64748	0.37077
caly1/+;+/da-Gal4,UAS-CycGΔP	11	1	2	0.66362	1.11394	0.66727	0.98814	0.58523	0.9061	0.72014	0.76937	0.75843	0.81312	0.86052	0.96991	0.94256	1.13582	1.1504	0.92433	1.134	0.86052	1.4731	0.76025	1.43482	0.60528	2.13126	1.18869	2.49589	0.85323	2.43026	0.67821	1.64995	0.37009
caly1/+;+/da-Gal4,UAS-CycGΔP	11	2	1	0.54611	1.01369	0.58082	0.8968	0.51506	0.8073	0.65753	0.69954	0.68858	0.74337	0.75799	0.90045	0.81278	1.07031	1.03013	0.88949	1.02465	0.83835	1.34977	0.77625	1.33515	0.63744	1.82282	1.27488	2.21187	1.01369	2.18995	0.82374	1.5799	0.46392
caly1/+;+/da-Gal4,UAS-CycGΔP	11	2	2	0.54876	1.01002	0.57793	0.89334	0.50865	0.80401	0.65998	0.69644	0.6855	0.74384	0.7566	0.90246	0.80947	1.07019	1.02825	0.88787	1.01731	0.83682	1.34548	0.77483	1.3309	0.63992	1.81403	1.27438	2.20783	1.01002	2.18595	0.82224	1.57155	0.46308
caly1/+;+/da-Gal4,UAS-CycGΔP	12	1	1	0.72146	1.3936	0.70319	1.26575	0.60273	1.21643	0.67214	1.04292	0.72694	1.07397	0.87123	1.18904	1.00639	1.31324	1.12876	1.04109	1.09954	1.00273	1.34429	0.79634	1.24383	0.65205	2.07305	0.96438	2.29406	0.50228	2.17351	0.3726	1.34063	0.37808
caly1/+;+/da-Gal4,UAS-CycGΔP	12	1	2	0.72196	1.39288	0.69826	1.26344	0.60164	1.21239	0.67456	1.04102	0.72196	1.07019	0.86964	1.18869	0.99908	1.31266	1.12853	1.03919	1.09389	1.00091	1.34001	0.79671	1.24156	0.64721	2.08204	0.9608	2.29534	0.49772	2.17137	0.37374	1.33454	0.37921
caly1/+;+/da-Gal4,UAS-CycGΔP	12	2	1	0.49862	1.18904	0.51689	1.06666	0.44018	0.98264	0.56986	0.84748	0.60821	0.89497	0.69954	1.05935	0.79086	1.22922	0.97168	1.021	0.95525	0.9589	1.2968	0.84748	1.24931	0.67579	1.90867	1.30776	2.31963	0.95525	2.24657	0.75981	1.43926	0.45662
caly1/+;+/da-Gal4,UAS-CycGΔP	12	2	2	0.49772	1.18869	0.5123	1.07565	0.43573	0.98085	0.56335	0.85141	0.6071	0.89334	0.69826	1.05925	0.7803	1.22698	0.96809	1.01731	0.95533	0.95533	1.29443	0.84047	1.24339	0.67638	1.90337	1.3072	2.3154	0.9535	2.24247	0.75478	1.43482	0.45578
caly1/+;+/da-Gal4,UAS-CycGΔP	13	1	1	0.70867	1.3041	0.69771	1.1799	0.60456	1.1105	0.69588	0.94977	0.74337	0.98447	0.88036	1.11598	1.02465	1.25296	1.15616	1.01369	1.13241	0.96072	1.45753	0.79269	1.39908	0.63013	2.03652	1.13789	2.43287	0.73241	2.34337	0.5589	1.56894	0.35799
caly1/+;+/da-Gal4,UAS-CycGΔP	13	1	2	0.70738	1.30355	0.69279	1.17957	0.59981	1.10665	0.69097	0.94439	0.74202	0.9845	0.86964	1.11759	1.02278	1.25615	1.15405	1.01002	1.12853	0.9608	1.45669	0.78577	1.40018	0.62169	2.04557	1.12488	2.43755	0.72561	2.33728	0.55788	1.56608	0.35551
caly1/+;+/da-Gal4,UAS-CycGΔP	13	2	1	0.64292	1.24566	0.64474	1.11963	0.5863	1.05022	0.65936	0.90776	0.70684	0.94794	0.82009	1.08127	0.8968	1.22739	1.06849	1.00456	1.05753	0.94794	1.40091	0.79817	1.33333	0.66118	1.95068	1.13789	2.27397	0.79086	2.17899	0.59178	1.4557	0.48401
caly1/+;+/da-Gal4,UAS-CycGΔP	13	2	2	0.63992	1.24156	0.63992	1.11759	0.5907	1.04466	0.65815	0.90975	0.70373	0.94256	0.82588	1.07748	0.89334	1.21968	1.06836	1.00091	1.0556	0.94621	1.39471	0.79307	1.33454	0.65633	1.94895	1.13947	2.27347	0.79124	2.17866	0.59252	1.45669	0.47948
caly1/+;+/da-Gal4,UAS-CycGΔP	14	1	1	0.6484	1.15433	0.64474	1.02283	0.55525	0.95525	0.67945	0.81095	0.72511	0.84931	0.85296	0.98995	0.93698	1.14885	1.13059	0.92054	1.10684	0.86757	1.41552	0.73972	1.3662	0.58995	2.08219	1.10319	2.39817	0.78173	2.32511	0.62465	1.5452	0.35433
caly1/+;+/da-Gal4,UAS-CycGΔP	14	1	2	0.64357	1.14858	0.63992	1.03372	0.55059	0.95168	0.68185	0.81312	0.72196	0.84958	0.83865	0.98997	0.9371	1.13947	1.12488	0.92069	1.10118	0.86599	1.42205	0.74019	1.36189	0.58887	2.0711	1.103	2.39379	0.77666	2.32451	0.62351	1.53874	0.35551
caly1/+;+/da-Gal4,UAS-CycGΔP	14	2	1	0.65753	1.21461	0.65936	1.09041	0.56438	1.04109	0.6557	0.90045	0.70502	0.92602	0.82922	1.04474	0.92602	1.18721	1.07397	0.94977	1.04109	0.90593	1.33881	0.73607	1.26392	0.63744	2.0073	0.98082	2.20639	0.56803	2.08036	0.43835	1.3662	0.47123
caly1/+;+/da-Gal4,UAS-CycGΔP	14	2	2	0.64904	1.21057	0.64174	1.08659	0.56335	1.03737	0.65633	0.89699	0.69644	0.92798	0.81494	1.04466	0.91522	1.17593	1.07201	0.94621	1.04102	0.90246	1.33272	0.73473	1.25797	0.6381	2.00546	0.98085	2.20601	0.56882	2.07839	0.44302	1.36736	0.47037
caly1/+;+/da-Gal4,UAS-CycGΔP	15	1	1	0.67945	1.01735	0.69588	0.90228	0.61917	0.82557	0.7452	0.69588	0.78173	0.73607	0.8968	0.87671	0.96803	1.03926	1.12876	0.82922	1.10684	0.7799	1.46666	0.66666	1.40821	0.52237	1.9105	1.07945	2.2831	0.76529	2.22648	0.5936	1.55798	0.38538
caly1/+;+/da-Gal4,UAS-CycGΔP	15	1	2	0.67456	1.01731	0.69279	0.89881	0.61804	0.82224	0.74384	0.69826	0.77848	0.73655	0.88605	0.87693	0.96444	1.03372	1.1267	0.82588	1.10665	0.77666	1.46581	0.66362	1.40929	0.52506	1.91613	1.0793	2.28076	0.76572	2.22242	0.59252	1.55514	0.38833
caly1/+;+/da-Gal4,UAS-CycGΔP	15	2	1	0.45114	1.07579	0.49497	0.95707	0.43104	0.87305	0.57534	0.7726	0.60091	0.81643	0.66301	0.97899	0.70867	1.15981	0.8968	0.96986	0.88949	0.90593	1.27305	0.82374	1.24748	0.70136	1.78995	1.34794	2.18812	1.02283	2.08219	0.79451	1.45753	0.56255
caly1/+;+/da-Gal4,UAS-CycGΔP	15	2	2	0.45031	1.07383	0.4886	0.95715	0.42844	0.86964	0.57246	0.76937	0.59799	0.81494	0.66362	0.9772	0.70738	1.15405	0.89881	0.96991	0.88787	0.90792	1.26709	0.82406	1.24156	0.69826	1.78668	1.3473	2.18049	1.02096	2.07474	0.79307	1.45122	0.5597
caly1/+;+/da-Gal4,UAS-CycGΔP	16	1	1	0.5242	1.13972	0.5041	1.01735	0.41095	0.94429	0.51872	0.78538	0.56803	0.82557	0.69041	0.96072	0.82009	1.10684	0.97351	0.86575	0.94977	0.8073	1.29314	0.64109	1.19086	0.5041	1.87214	1.00273	2.24839	0.60273	2.13515	0.40913	1.35707	0.22648
caly1/+;+/da-Gal4,UAS-CycGΔP	16	1	2	0.51959	1.13582	0.50136	1.01914	0.4102	0.94439	0.52142	0.78577	0.567	0.82406	0.6855	0.9608	0.81494	1.10483	0.97356	0.86782	0.94803	0.80583	1.28349	0.63992	1.18869	0.50136	1.87784	1.00091	2.24612	0.60164	2.13491	0.40656	1.35277	0.22971
caly1/+;+/da-Gal4,UAS-CycGΔP	16	2	1	0.55707	0.98995	0.58812	0.86575	0.51324	0.77808	0.66483	0.65205	0.69588	0.70684	0.76164	0.86575	0.85296	1.0484	1.07579	0.84383	1.06301	0.78173	1.40456	0.69041	1.38264	0.53515	1.93972	1.19269	2.35981	0.88584	2.2831	0.67214	1.5726	0.33972
caly1/+;+/da-Gal4,UAS-CycGΔP	16	2	2	0.55606	0.98632	0.58523	0.86782	0.50865	0.77848	0.66362	0.65451	0.69644	0.70373	0.75478	0.86599	0.83865	1.04831	1.07383	0.84047	1.06107	0.77483	1.402	0.69279	1.38194	0.53053	1.93436	1.18869	2.35186	0.88058	2.27894	0.66909	1.56791	0.34092
caly1/+;+/da-Gal4,UAS-CycGΔP	17	1	1	0.77442	1.06301	0.76894	0.94611	0.67397	0.89314	0.75981	0.75251	0.81095	0.77625	0.92602	0.8968	1.0484	1.04292	1.15616	0.80547	1.12693	0.75616	1.41917	0.56803	1.34246	0.46392	2.13333	0.81461	2.36529	0.43835	2.16986	0.21004	1.46118	0.27579
caly1/+;+/da-Gal4,UAS-CycGΔP	17	1	2	0.77119	1.06836	0.76937	0.94256	0.67821	0.89152	0.76025	0.75296	0.80765	0.77666	0.92798	0.89516	1.04284	1.03737	1.15587	0.80583	1.12488	0.75843	1.41658	0.56882	1.34001	0.4649	2.13308	0.81312	2.36098	0.4412	2.16225	0.2133	1.45305	0.27529
caly1/+;+/da-Gal4,UAS-CycGΔP	17	2	1	0.29223	1.0831	0.30867	0.9589	0.22648	0.88401	0.35068	0.74885	0.39086	0.79634	0.50776	0.95342	0.58082	1.12511	0.79086	0.92054	0.77442	0.85844	1.1178	0.75981	1.0831	0.60639	1.78264	1.19269	2.15159	0.87488	2.08219	0.68675	1.30045	0.37625
caly1/+;+/da-Gal4,UAS-CycGΔP	17	2	2	0.2917	1.08477	0.30811	0.9608	0.22607	0.87875	0.34639	0.75478	0.39197	0.79671	0.49407	0.94986	0.5834	1.12123	0.78942	0.92251	0.77483	0.85688	1.11759	0.76025	1.08112	0.60528	1.78304	1.18869	2.14402	0.87146	2.07657	0.68732	1.30173	0.37739
caly1/+;+/da-Gal4,UAS-CycGΔP	18	1	1	0.63744	1.31141	0.63013	1.18904	0.53698	1.13059	0.62283	0.98082	0.67762	1.01004	0.78904	1.13424	0.9041	1.26757	1.05205	1.021	1.01917	0.96803	1.31689	0.7799	1.24931	0.66483	1.99999	1.06666	2.2557	0.63378	2.12419	0.47671	1.40821	0.4694
caly1/+;+/da-Gal4,UAS-CycGΔP	18	1	2	0.63628	1.3072	0.62898	1.18869	0.536	1.12488	0.62898	0.98085	0.67821	1.0082	0.79489	1.12853	0.90246	1.27256	1.04831	1.01914	1.01549	0.96809	1.31084	0.77848	1.25068	0.6618	1.99635	1.06836	2.25159	0.63263	2.1185	0.47219	1.40382	0.46855
caly1/+;+/da-Gal4,UAS-CycGΔP	18	2	1	0.50958	1.03196	0.52602	0.90593	0.45114	0.82374	0.57351	0.69223	0.61552	0.73241	0.73424	0.88401	0.80365	1.04292	0.9863	0.84748	0.96986	0.79269	1.30228	0.70136	1.27853	0.52785	1.91232	1.12146	2.27945	0.81643	2.2283	0.66118	1.47945	0.31415
caly1/+;+/da-Gal4,UAS-CycGΔP	18	2	2	0.50501	1.02643	0.51777	0.9061	0.44849	0.82406	0.57429	0.69462	0.61622	0.73473	0.72926	0.88422	0.79671	1.04466	0.98267	0.84594	0.96627	0.79124	1.30173	0.70009	1.27256	0.52871	1.91613	1.11759	2.27529	0.81494	2.22606	0.65998	1.48039	0.30993
caly1/+;+/da-Gal4,UAS-CycGΔP	19	1	1	0.66849	1.1178	0.67214	0.99543	0.58995	0.93333	0.70136	0.78904	0.73789	0.82739	0.84018	0.96072	0.94977	1.10867	1.1105	0.88767	1.09223	0.83835	1.37534	0.7105	1.32054	0.57351	2.00365	1.05753	2.33789	0.69771	2.24839	0.52602	1.50136	0.32694
caly1/+;+/da-Gal4,UAS-CycGΔP	19	1	2	0.66909	1.11212	0.66545	0.99361	0.57793	0.93163	0.69826	0.78942	0.73473	0.82588	0.83682	0.96262	0.94803	1.10665	1.10847	0.88787	1.09024	0.83682	1.37465	0.7092	1.31449	0.57429	1.99999	1.05742	2.33363	0.69826	2.2443	0.52689	1.4968	0.32816
caly1/+;+/da-Gal4,UAS-CycGΔP	19	2	1	0.30136	1.07579	0.31598	0.95342	0.23744	0.88036	0.35433	0.74155	0.39999	0.78173	0.48767	0.92967	0.57168	1.09223	0.72876	0.87305	0.71598	0.82374	1.07214	0.68858	1.021	0.54611	1.69132	1.10867	2.02556	0.7452	1.93059	0.5589	1.20182	0.33059
caly1/+;+/da-Gal4,UAS-CycGΔP	19	2	2	0.30446	1.07201	0.31905	0.94986	0.22971	0.88058	0.35916	0.74384	0.39562	0.78213	0.48678	0.92798	0.57246	1.08659	0.72743	0.87146	0.71467	0.82224	1.07019	0.68915	1.01914	0.54329	1.68823	1.10665	2.02187	0.74384	1.92707	0.55606	1.19963	0.32999
caly1/+;+/da-Gal4,UAS-CycGΔP	20	1	1	0.73241	1.18904	0.72876	1.06301	0.63926	0.98995	0.75799	0.82922	0.80365	0.87488	0.9315	1.02283	1.01917	1.17625	1.21461	0.95342	1.18904	0.90228	1.51598	0.77808	1.45205	0.61369	2.15707	1.16164	2.50776	0.85662	2.47671	0.65753	1.67123	0.34155
caly1/+;+/da-Gal4,UAS-CycGΔP	20	1	2	0.73108	1.18687	0.72926	1.06107	0.63445	0.98997	0.75478	0.83135	0.79854	0.87511	0.92798	1.01914	1.01002	1.17228	1.21057	0.95168	1.18687	0.90063	1.51321	0.77666	1.4494	0.6144	2.15861	1.15952	2.50318	0.85505	2.47037	0.65815	1.66818	0.34457
caly1/+;+/da-Gal4,UAS-CycGΔP	20	2	1	0.50958	1.14885	0.50776	1.03196	0.42009	0.96438	0.52602	0.83104	0.57534	0.86027	0.70684	0.9863	0.78173	1.14337	0.9589	0.91141	0.92785	0.86209	1.242	0.70684	1.18538	0.59543	1.92511	1.00273	2.16255	0.66301	2.05844	0.4968	1.36803	0.39269
caly1/+;+/da-Gal4,UAS-CycGΔP	20	2	2	0.50683	1.1504	0.50319	1.03372	0.42114	0.96444	0.51959	0.82953	0.57064	0.86052	0.70009	0.98632	0.78213	1.14311	0.95533	0.90975	0.92798	0.86052	1.23974	0.70738	1.18504	0.59434	1.95077	0.99361	2.16772	0.65998	2.06198	0.49589	1.36918	0.39197
caly1/+;+/da-Gal4,UAS-CycGΔP	21	1	1	0.61735	1.15798	0.621	1.03561	0.54611	0.95525	0.6831	0.81461	0.72328	0.85844	0.82009	1.01917	0.91506	1.18356	1.08858	0.96803	1.07031	0.90593	1.48675	0.75981	1.4283	0.63744	2.04018	1.23287	2.45479	0.87123	2.33789	0.64657	1.65661	0.42374
caly1/+;+/da-Gal4,UAS-CycGΔP	21	1	2	0.61622	1.15587	0.62351	1.0319	0.54147	0.9535	0.67821	0.81677	0.71649	0.85688	0.81859	1.01367	0.91522	1.17957	1.08112	0.96991	1.06836	0.90428	1.48039	0.75478	1.42388	0.63628	2.03281	1.2288	2.44484	0.86782	2.33545	0.64357	1.65542	0.42297
caly1/+;+/da-Gal4,UAS-CycGΔP	21	2	1	0.65753	1.29497	0.64657	1.17808	0.55342	1.12693	0.63561	0.97716	0.6831	1.00456	0.80913	1.11415	0.91872	1.25479	1.04657	0.99725	1.021	0.95342	1.32602	0.72511	1.2347	0.621	2.01095	0.98995	2.24292	0.56438	2.09497	0.39634	1.28949	0.43835
caly1/+;+/da-Gal4,UAS-CycGΔP	21	2	2	0.65815	1.29261	0.64357	1.17411	0.55241	1.12488	0.62898	0.96991	0.68003	0.99908	0.80401	1.11576	0.92069	1.25615	1.04284	1.00091	1.02096	0.94986	1.3236	0.72379	1.23245	0.61987	2.00911	0.99179	2.24247	0.55788	2.08933	0.3938	1.29079	0.4412
caly1/+;+/da-Gal4,UAS-CycGΔP	22	1	1	0.54794	1.18904	0.5589	1.05388	0.4694	0.98264	0.59178	0.83104	0.63196	0.87123	0.74155	1.01917	0.85296	1.18173	1.021	0.93515	1.00091	0.87853	1.36803	0.69588	1.30593	0.55159	2.06392	1.07031	2.38538	0.65022	2.26301	0.4621	1.44292	0.36894
caly1/+;+/da-Gal4,UAS-CycGΔP	22	1	2	0.55059	1.18687	0.55606	1.05013	0.46672	0.98085	0.5907	0.82588	0.62898	0.86964	0.73473	1.01731	0.85505	1.1814	1.01914	0.9298	0.99908	0.87875	1.36918	0.69462	1.30355	0.54876	2.06016	1.07019	2.38286	0.65268	2.25888	0.46308	1.44575	0.36463
caly1/+;+/da-Gal4,UAS-CycGΔP	22	2	1	0.53515	0.99177	0.54246	0.86209	0.45114	0.78904	0.56986	0.65205	0.61369	0.69041	0.73789	0.83652	0.80182	0.99543	1.00091	0.78904	0.9863	0.73241	1.32785	0.63926	1.28949	0.47123	1.82465	1.03926	2.22648	0.80182	2.20456	0.5936	1.5105	0.23378
caly1/+;+/da-Gal4,UAS-CycGΔP	22	2	2	0.536	0.98997	0.53053	0.86417	0.45396	0.78577	0.57246	0.64904	0.61622	0.68915	0.7329	0.835	0.80401	0.99179	1.00091	0.7876	0.98267	0.7329	1.32543	0.63628	1.28349	0.47219	1.82132	1.03372	2.22059	0.80401	2.20236	0.59799	1.50592	0.23518
caly1/+;+/da-Gal4,UAS-CycGΔP	23	1	1	0.72146	1.45388	0.6831	1.3315	0.57534	1.29497	0.63744	1.10867	0.69588	1.13059	0.84566	1.242	1.00273	1.3589	1.11598	1.07579	1.08127	1.02648	1.37168	0.78904	1.2694	0.66301	2.13333	0.93881	2.33059	0.50776	2.20639	0.35799	1.36255	0.35251
caly1/+;+/da-Gal4,UAS-CycGΔP	23	1	2	0.72743	1.4494	0.68368	1.3309	0.57246	1.29261	0.64174	1.10483	0.69644	1.134	0.84776	1.23609	0.99908	1.3546	1.11394	1.07565	1.07565	1.02643	1.36918	0.78577	1.26526	0.65815	2.12761	0.93892	2.32816	0.50319	2.20236	0.35916	1.36007	0.35551
caly1/+;+/da-Gal4,UAS-CycGΔP	23	2	1	0.58812	1.34794	0.57534	1.22009	0.47488	1.16346	0.56803	0.9936	0.61917	1.03013	0.73789	1.15616	0.86575	1.30045	0.98995	1.03378	0.96072	0.9863	1.24931	0.77442	1.18721	0.6557	1.96894	1.03744	2.21187	0.57716	2.0694	0.41461	1.31324	0.44566
caly1/+;+/da-Gal4,UAS-CycGΔP	23	2	2	0.59434	1.3473	0.57793	1.21421	0.47948	1.15952	0.57246	0.99179	0.61622	1.02461	0.73837	1.15952	0.86599	1.29808	0.98814	1.03555	0.95715	0.98632	1.24885	0.77301	1.18869	0.65451	1.96353	1.03737	2.2133	0.57429	2.06198	0.41203	1.30355	0.45031
caly1/+;+/da-Gal4,UAS-CycGΔP	24	1	1	0.55342	1.0831	0.57168	0.95342	0.48584	0.87853	0.61917	0.73972	0.65753	0.78173	0.75433	0.93333	0.842	1.10502	1.02648	0.87123	1.00639	0.80913	1.37351	0.64292	1.30776	0.52054	2.03835	1.05753	2.35798	0.63926	2.23196	0.45844	1.48127	0.30502
caly1/+;+/da-Gal4,UAS-CycGΔP	24	1	2	0.55423	1.08477	0.56882	0.9535	0.48313	0.87511	0.61987	0.73837	0.65633	0.7803	0.75113	0.93163	0.84229	1.10483	1.02825	0.86782	1.00455	0.80765	1.36918	0.64174	1.3072	0.51412	2.04557	1.05742	2.35551	0.6381	2.22242	0.45761	1.4731	0.30264
caly1/+;+/da-Gal4,UAS-CycGΔP	24	2	1	0.56986	1.09588	0.56255	0.98082	0.47305	0.91506	0.58447	0.76164	0.63378	0.79634	0.76529	0.9242	0.85479	1.06849	1.03196	0.8347	1.00639	0.78356	1.3041	0.63196	1.25114	0.49132	1.88127	0.95707	2.20273	0.57351	2.11141	0.39999	1.43013	0.26849
caly1/+;+/da-Gal4,UAS-CycGΔP	24	2	2	0.57064	1.09571	0.56335	0.9772	0.47219	0.91339	0.5834	0.7639	0.63081	0.79854	0.76025	0.92433	0.85688	1.06836	1.02825	0.835	1.00638	0.78577	1.30355	0.63081	1.25068	0.49225	1.88149	0.95715	2.19872	0.57611	2.10938	0.40291	1.42388	0.27164
caly1/+;+/da-Gal4,UAS-CycGΔP	25	1	1	0.50045	0.83835	0.54977	0.71598	0.48219	0.62283	0.63561	0.51872	0.67031	0.57351	0.73059	0.73972	0.77442	0.91689	0.99543	0.73972	0.9936	0.68493	1.34611	0.63744	1.34611	0.49497	1.88492	1.16346	2.26849	0.87488	2.21552	0.67031	1.59817	0.34337
caly1/+;+/da-Gal4,UAS-CycGΔP	25	1	2	0.50319	0.835	0.55241	0.71285	0.48131	0.61987	0.64174	0.51777	0.66545	0.57064	0.72014	0.7329	0.76937	0.91339	0.99726	0.73837	0.99179	0.67821	1.34366	0.6381	1.33819	0.49407	1.8742	1.1577	2.26617	0.87511	2.21148	0.66727	1.59161	0.34457
caly1/+;+/da-Gal4,UAS-CycGΔP	25	2	1	0.42557	1.1105	0.44018	0.98447	0.35068	0.89862	0.48401	0.75799	0.5242	0.80365	0.62283	0.96255	0.72328	1.13424	0.9242	0.92054	0.90776	0.86027	1.26757	0.76164	1.23104	0.60091	1.86301	1.22556	2.2831	0.93698	2.21917	0.71963	1.44657	0.37077
caly1/+;+/da-Gal4,UAS-CycGΔP	25	2	2	0.42661	1.11029	0.43573	0.98267	0.34822	0.89881	0.48678	0.75843	0.52324	0.80401	0.62169	0.9608	0.72196	1.13217	0.92251	0.92069	0.90792	0.8587	1.26162	0.76207	1.2288	0.59799	1.85779	1.22698	2.28076	0.93163	2.21148	0.71832	1.44575	0.36827
caly1/+;+/da-Gal4,UAS-CycGΔP	26	1	1	0.53881	1.23104	0.54429	1.1105	0.4694	1.03744	0.57351	0.89862	0.61552	0.93515	0.73241	1.06666	0.82557	1.21461	0.98812	0.99725	0.97351	0.94611	1.29497	0.80913	1.26027	0.67945	1.85387	1.1799	2.20273	0.81278	2.10958	0.64474	1.4557	0.46575
caly1/+;+/da-Gal4,UAS-CycGΔP	26	1	2	0.54147	1.23062	0.53965	1.10847	0.46855	1.03372	0.57429	0.89334	0.61622	0.93163	0.7329	1.06654	0.82953	1.21421	0.98632	0.99726	0.96991	0.93892	1.29626	0.80583	1.25979	0.68003	1.85232	1.17775	2.20054	0.81494	2.10756	0.64174	1.45305	0.46855
caly1/+;+/da-Gal4,UAS-CycGΔP	26	2	1	0.56438	1.09588	0.55342	0.97168	0.45844	0.89862	0.57351	0.7452	0.61917	0.78356	0.75068	0.92602	0.86757	1.08127	1.01187	0.85844	0.98995	0.79817	1.32967	0.66118	1.28401	0.49862	1.93789	1.04657	2.34703	0.71232	2.28492	0.54429	1.50319	0.23561
caly1/+;+/da-Gal4,UAS-CycGΔP	26	2	2	0.56517	1.09206	0.54694	0.97174	0.45578	0.90246	0.57246	0.74384	0.6144	0.78395	0.74202	0.92616	0.86235	1.07748	1.00638	0.85323	0.98997	0.79854	1.32543	0.65815	1.28167	0.49589	1.93436	1.04831	2.3391	0.71649	2.28258	0.54512	1.50045	0.23518
caly1/+;+/da-Gal4,UAS-CycGΔP	27	1	1	0.7178	1.33515	0.69223	1.21278	0.59725	1.14885	0.68127	0.98447	0.73059	1.01552	0.87123	1.13789	1.02283	1.27123	1.14155	1.01917	1.11232	0.96803	1.42465	0.78538	1.35159	0.621	2.12967	1.03926	2.4146	0.63744	2.3105	0.47853	1.47397	0.36347
caly1/+;+/da-Gal4,UAS-CycGΔP	27	1	2	0.71649	1.3309	0.68915	1.20875	0.59252	1.1504	0.68003	0.98267	0.7329	1.01367	0.86599	1.13764	1.01367	1.26891	1.14129	1.02096	1.10847	0.96444	1.42023	0.78577	1.35277	0.61987	2.12397	1.03919	2.41203	0.63263	2.30264	0.47766	1.46581	0.36645
caly1/+;+/da-Gal4,UAS-CycGΔP	27	2	1	0.50228	0.66666	0.57716	0.56073	0.54611	0.45662	0.73241	0.38721	0.74703	0.44748	0.74155	0.61735	0.76712	0.82374	1.04292	0.69954	1.05388	0.63744	1.38812	0.66849	1.40639	0.50776	1.78629	1.32785	2.24839	1.14337	2.23378	0.91872	1.65296	0.41826
caly1/+;+/da-Gal4,UAS-CycGΔP	27	2	2	0.50136	0.66727	0.57429	0.56153	0.54694	0.45761	0.73108	0.38833	0.74202	0.44849	0.73837	0.61622	0.7639	0.81312	1.03919	0.69826	1.05195	0.63628	1.38741	0.66727	1.402	0.51048	1.78122	1.32178	2.2443	1.14129	2.22971	0.91704	1.6463	0.4175
caly1/+;+/da-Gal4,UAS-CycGΔP	28	1	1	0.60639	1.30593	0.57534	1.19634	0.48401	1.14703	0.55159	0.99177	0.60639	1.01552	0.76346	1.1178	0.8694	1.22374	0.99177	0.99725	0.95707	0.95342	1.23287	0.75799	1.1799	0.6484	1.80091	1.04292	2.09314	0.68675	1.97442	0.50593	1.30228	0.47853
caly1/+;+/da-Gal4,UAS-CycGΔP	28	1	2	0.6071	1.30355	0.57064	1.19598	0.47219	1.1504	0.55059	0.99179	0.60528	1.01367	0.75843	1.11576	0.86599	1.21968	0.99179	0.99544	0.95715	0.94986	1.23062	0.7566	1.17593	0.64721	1.83409	1.03372	2.09297	0.68732	1.98176	0.51595	1.30355	0.47219
caly1/+;+/da-Gal4,UAS-CycGΔP	28	2	1	0.61187	0.74885	0.66483	0.64109	0.61735	0.54429	0.75799	0.46575	0.7799	0.52237	0.85479	0.68127	0.85114	0.83652	1.09041	0.7178	1.09041	0.67214	1.42282	0.68675	1.39725	0.5589	1.77716	1.18356	2.20456	1.07945	2.22648	0.87488	1.54885	0.48401
caly1/+;+/da-Gal4,UAS-CycGΔP	28	2	2	0.61075	0.74749	0.6071	0.66909	0.61804	0.54329	0.76207	0.46125	0.77848	0.51777	0.84411	0.67456	0.83865	0.83865	1.08842	0.71649	1.08842	0.67092	1.42023	0.68732	1.39471	0.56153	1.80309	1.18687	2.19872	1.0793	2.21695	0.86052	1.54238	0.48131
caly1/+;+/da-Gal4,UAS-CycGΔP	29	1	1	0.63561	1.242	0.61917	1.11963	0.52237	1.05388	0.62648	0.88949	0.67214	0.92602	0.79451	1.0557	0.92602	1.19817	1.04292	0.94977	1.01369	0.88584	1.37168	0.67579	1.29862	0.55707	2.05479	0.99543	2.33059	0.5662	2.221	0.41278	1.44292	0.28858
caly1/+;+/da-Gal4,UAS-CycGΔP	29	1	2	0.63445	1.24156	0.61075	1.12488	0.52506	1.05378	0.62534	0.88787	0.67274	0.92251	0.79307	1.05378	0.92069	1.19416	1.03008	0.94986	1.0082	0.8824	1.37101	0.68003	1.29808	0.56153	2.06016	0.99726	2.32816	0.56153	2.2133	0.41385	1.44575	0.28805
caly1/+;+/da-Gal4,UAS-CycGΔP	29	2	1	0.54246	0.81826	0.58264	0.7178	0.53698	0.6283	0.67762	0.54246	0.70136	0.58812	0.76346	0.73972	0.78356	0.90045	0.97534	0.74337	0.97168	0.69954	1.3315	0.66301	1.31689	0.53515	1.70593	1.13059	2.11506	0.90776	2.0694	0.7105	1.57808	0.40913
caly1/+;+/da-Gal4,UAS-CycGΔP	29	2	2	0.54694	0.82041	0.57793	0.72196	0.53418	0.62716	0.67821	0.54329	0.70009	0.58705	0.75478	0.73655	0.78213	0.89881	0.9772	0.74749	0.96809	0.70009	1.32725	0.66362	1.31084	0.53418	1.69917	1.12853	2.11303	0.90246	2.06563	0.70738	1.57702	0.40656
caly1/+;+/da-Gal4,UAS-CycGΔP	30	1	1	0.62465	1.13424	0.63013	1.01735	0.53881	0.95159	0.6557	0.81278	0.69954	0.84566	0.81461	0.97351	0.90776	1.12146	1.07579	0.89497	1.05022	0.84748	1.33515	0.71232	1.28401	0.59178	1.96894	1.01369	2.23561	0.63196	2.12602	0.48401	1.46666	0.4073
caly1/+;+/da-Gal4,UAS-CycGΔP	30	1	2	0.62534	1.134	0.62898	1.01184	0.54329	0.94803	0.65815	0.81312	0.69826	0.84594	0.80583	0.96991	0.9061	1.11941	1.07383	0.89516	1.05195	0.84594	1.33454	0.7092	1.28349	0.5907	1.95988	1.01549	2.22971	0.62898	2.12397	0.47948	1.46581	0.4102
caly1/+;+/da-Gal4,UAS-CycGΔP	30	2	1	0.60273	1.21095	0.58264	1.08675	0.49497	1.02465	0.58264	0.86575	0.62648	0.90045	0.75981	1.02648	0.87853	1.16894	1.021	0.92785	1.00456	0.87853	1.30958	0.73972	1.25844	0.5936	1.87397	1.06301	2.22465	0.71598	2.1589	0.55525	1.41187	0.33972
caly1/+;+/da-Gal4,UAS-CycGΔP	30	2	2	0.59981	1.2051	0.57793	1.08477	0.49407	1.02278	0.58158	0.86417	0.62716	0.89699	0.75296	1.02643	0.87146	1.16317	1.02096	0.92433	1.00455	0.8824	1.30355	0.74019	1.2525	0.58887	1.87055	1.06289	2.22059	0.71467	2.15678	0.55241	1.40929	0.34092
caly2/+;+/da-Gal4	1	1	1	0.46027	1.22008	0.45114	1.07214	0.34703	1.00273	0.44931	0.83104	0.50228	0.86575	0.64292	1.01369	0.78903	1.17442	0.94428	0.90775	0.90775	0.84931	1.31141	0.63744	1.24017	0.46575	2.07305	0.9589	2.4146	0.53698	2.28857	0.35798	1.42099	0.19178
caly2/+;+/da-Gal4	1	1	2	0.45985	1.2135	0.45255	1.07299	0.34671	1.00182	0.44707	0.83029	0.50182	0.86496	0.64051	1.01277	0.78467	1.1697	0.94707	0.90693	0.90875	0.84671	1.31204	0.63503	1.23905	0.46532	2.08029	0.9562	2.41058	0.53467	2.28831	0.35948	1.4197	0.19525
caly2/+;+/da-Gal4	1	2	1	0.44931	1.11963	0.47305	0.97533	0.38538	0.88218	0.52602	0.74885	0.57351	0.79451	0.68492	0.96803	0.7799	1.15981	0.98081	0.94063	0.96803	0.87305	1.38447	0.7726	1.36437	0.59725	2.04382	1.2767	2.49131	0.97168	2.42738	0.76164	1.62556	0.37442
caly2/+;+/da-Gal4	1	2	2	0.45072	1.11496	0.47262	0.97445	0.38321	0.88138	0.52919	0.74452	0.56934	0.79014	0.677	0.96715	0.77554	1.14963	0.97992	0.93978	0.96715	0.87226	1.37956	0.77372	1.36313	0.59306	2.04196	1.27372	2.49087	0.9708	2.42883	0.76459	1.62408	0.37043
caly2/+;+/da-Gal4	2	1	1	0.60273	1.32419	0.57899	1.18721	0.4694	1.1178	0.56438	0.94246	0.621	0.97533	0.77077	1.1178	0.91871	1.27305	1.05022	1.00638	1.02282	0.94794	1.41369	0.73241	1.32237	0.57534	2.18081	1.02282	2.50958	0.60456	2.38903	0.43287	1.51049	0.27945
caly2/+;+/da-Gal4	2	1	2	0.60036	1.32299	0.57664	1.18795	0.46897	1.11496	0.56751	0.94525	0.62226	0.97992	0.77372	1.11678	0.90693	1.26824	1.05109	1.00547	1.02554	0.94707	1.41605	0.73357	1.32116	0.57481	2.17518	1.02007	2.50729	0.60401	2.38868	0.43248	1.50364	0.27737
caly2/+;+/da-Gal4	2	2	1	0.37442	1.40456	0.36712	1.26209	0.26666	1.18173	0.37442	1.021	0.42556	1.05935	0.56803	1.21095	0.69223	1.37716	0.86392	1.11597	0.83835	1.05753	1.22739	0.87488	1.15798	0.71049	1.99268	1.22921	2.33606	0.83287	2.23378	0.64839	1.38629	0.42739
caly2/+;+/da-Gal4	2	2	2	0.37226	1.4051	0.36861	1.26277	0.26459	1.18065	0.37408	1.02554	0.42518	1.05839	0.56204	1.2135	0.6916	1.37773	0.86131	1.11861	0.83576	1.05656	1.22627	0.87591	1.15693	0.71167	1.99087	1.2281	2.33576	0.83394	2.22992	0.65145	1.38321	0.42153
caly2/+;+/da-Gal4	3	1	1	0.41095	1.19269	0.42191	1.05387	0.32146	0.96438	0.44566	0.8073	0.50045	0.85296	0.63561	1.01734	0.75068	1.19451	0.92419	0.94976	0.90593	0.89132	1.34063	0.72693	1.2767	0.55159	2.04565	1.14885	2.43469	0.76894	2.33606	0.57351	1.49405	0.29406
caly2/+;+/da-Gal4	3	1	2	0.41423	1.19525	0.42153	1.05656	0.31386	0.96532	0.44707	0.81021	0.49817	0.85401	0.62591	1.01642	0.74452	1.1916	0.92518	0.94707	0.91058	0.89051	1.33759	0.72992	1.27919	0.55291	2.05291	1.1478	2.43247	0.76642	2.33576	0.57299	1.49452	0.29014
caly2/+;+/da-Gal4	3	2	1	0.43287	1.16711	0.44566	1.021	0.35251	0.92785	0.49132	0.78173	0.54063	0.82556	0.65935	0.99908	0.77442	1.17807	0.97351	0.94428	0.96072	0.88036	1.38081	0.75068	1.32419	0.56986	2.0767	1.20912	2.484	0.85296	2.39816	0.65387	1.57625	0.31963
caly2/+;+/da-Gal4	3	2	2	0.43065	1.1624	0.44343	1.02372	0.34853	0.92883	0.4854	0.78102	0.53467	0.82664	0.65145	0.99999	0.76642	1.17883	0.97262	0.94707	0.9562	0.87956	1.38138	0.74999	1.32664	0.56934	2.08211	1.2062	2.47992	0.85218	2.39598	0.65693	1.56751	0.31751
caly2/+;+/da-Gal4	4	1	1	0.53515	1.33698	0.52419	1.19451	0.41643	1.12145	0.52237	0.95159	0.57716	0.98812	0.72511	1.13606	0.86575	1.30045	1.01917	1.03196	0.98995	0.97351	1.38081	0.7726	1.30227	0.60273	2.12236	1.1178	2.4767	0.6904	2.35798	0.50228	1.48127	0.32328
caly2/+;+/da-Gal4	4	1	2	0.53102	1.33576	0.51824	1.19707	0.41423	1.12043	0.51642	0.94707	0.57846	0.9854	0.72262	1.13321	0.86313	1.29744	1.02007	1.03284	0.98905	0.9708	1.38138	0.77372	1.30109	0.60401	2.12591	1.11678	2.47445	0.6916	2.35766	0.50547	1.47445	0.32481
caly2/+;+/da-Gal4	4	2	1	0.39451	0.92602	0.43104	0.78721	0.34885	0.67762	0.50776	0.55342	0.54976	0.60821	0.63744	0.79817	0.7178	0.99543	0.94794	0.79086	0.93698	0.72328	1.36985	0.65935	1.35524	0.47123	2.00181	1.22374	2.43834	0.92967	2.38355	0.70684	1.61095	0.26118
caly2/+;+/da-Gal4	4	2	2	0.39233	0.92335	0.43065	0.79014	0.34489	0.68065	0.50729	0.55474	0.55109	0.60948	0.63138	0.79744	0.72262	0.99452	0.94707	0.79379	0.93978	0.72627	1.37043	0.65875	1.35766	0.4708	2.00182	1.22262	2.43977	0.92883	2.3832	0.70802	1.61313	0.26277
caly2/+;+/da-Gal4	5	1	1	0.45661	1.19634	0.46757	1.05935	0.37625	0.9662	0.51141	0.82008	0.56255	0.86392	0.67031	1.03196	0.79086	1.21278	0.98447	0.98447	0.9662	0.92237	1.41004	0.79269	1.34794	0.62282	2.10592	1.24383	2.49314	0.90228	2.40912	0.70502	1.5799	0.37625
caly2/+;+/da-Gal4	5	1	2	0.4562	1.1916	0.46897	1.05839	0.37408	0.96715	0.50912	0.81934	0.56021	0.86131	0.66788	1.03284	0.78649	1.20985	0.98175	0.98175	0.96715	0.92335	1.40693	0.79379	1.34488	0.62226	2.10401	1.24452	2.49269	0.89963	2.40875	0.70255	1.57846	0.37591
caly2/+;+/da-Gal4	5	2	1	0.40365	1.07396	0.42191	0.94063	0.33972	0.84565	0.47305	0.70502	0.51871	0.75068	0.62648	0.92419	0.73059	1.10501	0.9315	0.88584	0.91689	0.82191	1.3388	0.71049	1.30045	0.5315	1.98903	1.19634	2.43469	0.86392	2.35615	0.66118	1.53606	0.29406
caly2/+;+/da-Gal4	5	2	2	0.41058	1.07481	0.42335	0.9416	0.33941	0.84671	0.47262	0.7062	0.52007	0.75364	0.62591	0.92335	0.7281	1.10401	0.93065	0.88686	0.91788	0.82116	1.33759	0.70802	1.29926	0.53467	1.99452	1.1989	2.4343	0.86496	2.35583	0.6624	1.53467	0.29744
caly2/+;+/da-Gal4	6	1	1	0.33059	1.25479	0.33241	1.11597	0.24109	1.02282	0.36164	0.87122	0.41461	0.91323	0.53515	1.0831	0.66118	1.26026	0.84383	1.01552	0.82922	0.95159	1.23469	0.80547	1.19816	0.621	1.95981	1.23469	2.36528	0.85479	2.27213	0.65022	1.43013	0.35981
caly2/+;+/da-Gal4	6	1	2	0.33211	1.25729	0.33029	1.11678	0.24087	1.02007	0.36496	0.86861	0.4124	0.9124	0.53649	1.08029	0.65875	1.26094	0.84488	1.01642	0.82664	0.95072	1.22992	0.80656	1.18978	0.62043	1.95985	1.23722	2.36313	0.85583	2.26824	0.65145	1.43248	0.36131
caly2/+;+/da-Gal4	6	2	1	0.42191	1.06848	0.44931	0.92967	0.37077	0.82191	0.52237	0.6904	0.56438	0.74337	0.65205	0.92967	0.7452	1.12693	0.97899	0.91871	0.96985	0.85113	1.40456	0.77625	1.3936	0.59177	2.03469	1.32602	2.48583	1.04839	2.44017	0.83652	1.65478	0.38356
caly2/+;+/da-Gal4	6	2	2	0.4197	1.06751	0.44525	0.9343	0.37226	0.82299	0.52372	0.68978	0.56386	0.7427	0.65693	0.93248	0.74634	1.13138	0.97627	0.92153	0.96715	0.85401	1.4051	0.77554	1.38868	0.58941	2.03649	1.32664	2.48539	1.04744	2.43795	0.83576	1.65693	0.38321
caly2/+;+/da-Gal4	7	1	1	0.53698	1.1799	0.5315	1.04657	0.43652	0.96072	0.54794	0.79634	0.59908	0.83652	0.72876	0.99725	0.86392	1.16163	1.03743	0.91506	1.01186	0.85113	1.40273	0.68492	1.32419	0.52419	2.14063	1.05935	2.51506	0.67579	2.42008	0.48949	1.55067	0.24292
caly2/+;+/da-Gal4	7	1	2	0.55656	1.18065	0.52919	1.05291	0.43613	0.96167	0.54744	0.79561	0.59853	0.83394	0.72992	0.99817	0.85948	1.15693	1.03649	0.91605	1.01277	0.85401	1.4051	0.6843	1.32481	0.52372	2.1478	1.05474	2.51277	0.67518	2.41788	0.48905	1.54561	0.24635
caly2/+;+/da-Gal4	7	2	1	0.41826	1.0283	0.44018	0.89497	0.35616	0.78355	0.5041	0.65205	0.54794	0.70319	0.64839	0.88949	0.73424	1.08492	0.96072	0.87122	0.95159	0.80365	1.38081	0.72328	1.34428	0.54611	2.05478	1.24383	2.45478	0.93698	2.39451	0.73424	1.59999	0.32146
caly2/+;+/da-Gal4	7	2	2	0.41423	1.02554	0.4343	0.89051	0.35583	0.78649	0.50547	0.65693	0.55109	0.7062	0.6478	0.89051	0.73722	1.07846	0.95802	0.87226	0.94707	0.80474	1.37773	0.72445	1.34123	0.54561	2.05474	1.24452	2.45255	0.93613	2.38503	0.7354	1.60218	0.32299
caly2/+;+/da-Gal4	8	1	1	0.46575	1.06848	0.48584	0.9315	0.41278	0.82374	0.56072	0.69406	0.60091	0.74337	0.69223	0.9315	0.79269	1.12145	1.02282	0.91141	1.01552	0.84931	1.41734	0.76894	1.39725	0.58995	2.07305	1.29862	2.51506	0.98629	2.45113	0.78721	1.66026	0.37077
caly2/+;+/da-Gal4	8	1	2	0.4708	1.06751	0.48722	0.9343	0.41423	0.82664	0.56021	0.69525	0.60036	0.7427	0.69525	0.927	0.78284	1.11678	1.02554	0.9124	1.01277	0.84853	1.41423	0.77007	1.39598	0.58759	2.08211	1.29926	2.51277	0.98905	2.45255	0.78832	1.66058	0.37043
caly2/+;+/da-Gal4	8	2	1	0.35068	1.01917	0.38538	0.88584	0.31963	0.77077	0.47671	0.64474	0.51324	0.69954	0.5936	0.89862	0.67762	1.10136	0.91323	0.9041	0.90958	0.83835	1.34246	0.78903	1.32054	0.60273	1.94337	1.37533	2.42008	1.09953	2.37624	0.87853	1.59816	0.39451
caly2/+;+/da-Gal4	8	2	2	0.34671	1.02007	0.38868	0.88503	0.31934	0.77007	0.47627	0.6478	0.51459	0.6989	0.60036	0.89963	0.68248	1.10036	0.91058	0.9051	0.9051	0.83576	1.34123	0.78832	1.31934	0.60218	1.94707	1.37956	2.41788	1.09853	2.37773	0.87956	1.60218	0.39233
caly2/+;+/da-Gal4	9	1	1	0.51689	1.24748	0.51689	1.10319	0.41461	1.021	0.52967	0.85844	0.58447	0.89862	0.72145	1.05935	0.85296	1.22374	1.02282	0.97351	0.99908	0.91323	1.41734	0.73241	1.3388	0.56438	2.17898	1.11232	2.53332	0.70684	2.42373	0.52054	1.55615	0.28127
caly2/+;+/da-Gal4	9	1	2	0.51459	1.24634	0.51642	1.10401	0.4124	1.02372	0.53102	0.86131	0.58029	0.90145	0.71715	1.06204	0.85036	1.22445	1.02007	0.97627	0.99634	0.91788	1.41605	0.73175	1.33759	0.56386	2.17335	1.11496	2.52919	0.70802	2.42335	0.52007	1.55474	0.28102
caly2/+;+/da-Gal4	9	2	1	0.50958	1.02465	0.54611	0.88401	0.46575	0.77625	0.62465	0.6557	0.66118	0.70867	0.74885	0.90045	0.85113	1.11232	1.05205	0.89314	1.04474	0.83104	1.51597	0.76164	1.49223	0.57534	2.13149	1.33698	2.58263	1.04474	2.53697	0.8347	1.75707	0.36529
caly2/+;+/da-Gal4	9	2	2	0.50364	1.02554	0.53649	0.88868	0.4635	0.77919	0.62591	0.65693	0.66058	0.70985	0.75547	0.8978	0.83394	1.09853	1.05109	0.8978	1.04561	0.82664	1.51277	0.76277	1.49087	0.57481	2.12226	1.33576	2.57846	1.04561	2.53649	0.83211	1.75182	0.36496
caly2/+;+/da-Gal4	10	1	1	0.55342	1.42099	0.52602	1.28766	0.42374	1.2146	0.50045	1.03378	0.56072	1.06301	0.71963	1.19634	0.88036	1.34246	1.01186	1.05753	0.97168	1.00456	1.33332	0.75433	1.24565	0.58812	2.15159	0.98447	2.43104	0.52419	2.29953	0.35616	1.38629	0.28493
caly2/+;+/da-Gal4	10	1	2	0.55839	1.4197	0.52189	1.28832	0.41788	1.2135	0.49999	1.03284	0.56021	1.06204	0.71532	1.20072	0.87773	1.33759	1.01094	1.05656	0.9708	1.00182	1.33211	0.75547	1.24087	0.58576	2.14963	0.98357	2.43065	0.52007	2.29926	0.35583	1.38868	0.28832
caly2/+;+/da-Gal4	10	2	1	0.46575	0.98995	0.50958	0.85661	0.43652	0.74337	0.60456	0.62648	0.64292	0.6831	0.71963	0.87853	0.78355	1.08858	1.04109	0.89862	1.03926	0.82922	1.47396	0.79086	1.47214	0.60273	2.09314	1.38629	2.54428	1.10867	2.50044	0.88766	1.76803	0.40547
caly2/+;+/da-Gal4	10	2	2	0.45985	0.99452	0.50547	0.85766	0.4343	0.74087	0.60401	0.62591	0.64233	0.6843	0.71897	0.87956	0.78284	1.08394	1.03649	0.89598	1.03832	0.82846	1.47627	0.78832	1.46532	0.60218	2.09123	1.38321	2.54379	1.10766	2.49634	0.88686	1.76094	0.40328
caly2/+;+/da-Gal4	11	1	1	0.47853	1.38264	0.45114	1.24017	0.34337	1.17259	0.4347	0.99908	0.49314	1.03196	0.64109	1.16894	0.80182	1.32237	0.92054	1.05022	0.88949	0.99543	1.26209	0.77625	1.18173	0.621	2.06026	1.04474	2.36528	0.61369	2.23926	0.44018	1.37351	0.31963
caly2/+;+/da-Gal4	11	1	2	0.47262	1.37956	0.44707	1.24269	0.34671	1.17335	0.4343	0.99817	0.49087	1.03102	0.63868	1.1697	0.78649	1.31386	0.91788	1.05109	0.88868	0.99634	1.26277	0.77189	1.1843	0.61861	2.05474	1.04196	2.36131	0.61131	2.23539	0.43795	1.37043	0.32116
caly2/+;+/da-Gal4	11	2	1	0.48219	1.33332	0.47123	1.19086	0.36346	1.11415	0.47671	0.94794	0.52967	0.98995	0.67579	1.13424	0.80365	1.30227	0.9589	1.04474	0.9315	0.98264	1.31689	0.79634	1.24565	0.63196	2.08401	1.13058	2.43469	0.72511	2.3251	0.54976	1.46483	0.34155
caly2/+;+/da-Gal4	11	2	2	0.4781	1.33394	0.46715	1.1916	0.36496	1.11313	0.47262	0.94707	0.52554	0.98905	0.67153	1.13686	0.79379	1.29926	0.95802	1.04196	0.93065	0.98175	1.32299	0.79379	1.24087	0.63503	2.09123	1.12773	2.43247	0.7208	2.32481	0.54926	1.4635	0.34124
caly2/+;+/da-Gal4	12	1	1	0.4694	1.16529	0.47123	1.02465	0.38173	0.93333	0.50228	0.77625	0.5589	0.81826	0.68675	0.98447	0.80182	1.16163	0.98629	0.91689	0.96985	0.85296	1.37351	0.70136	1.31506	0.52785	2.09497	1.12328	2.47853	0.75433	2.38355	0.55707	1.53606	0.26849
caly2/+;+/da-Gal4	12	1	2	0.46897	1.16423	0.47262	1.02737	0.38321	0.93065	0.50547	0.77189	0.55656	0.81751	0.68978	0.9854	0.79561	1.15875	0.98905	0.91788	0.96897	0.85218	1.37408	0.70072	1.31386	0.52554	2.09123	1.12408	2.47627	0.75364	2.38503	0.56021	1.53284	0.26824
caly2/+;+/da-Gal4	12	2	1	0.3452	1.14702	0.36894	1.00821	0.29406	0.90593	0.4347	0.76712	0.47305	0.81826	0.57534	1.0009	0.67031	1.19451	0.8968	0.97533	0.87853	0.90775	1.29497	0.8146	1.26209	0.63378	1.93971	1.3315	2.39999	1.021	2.33058	0.80912	1.51597	0.40365
caly2/+;+/da-Gal4	12	2	2	0.34853	1.14963	0.36861	1.00729	0.29379	0.9051	0.43065	0.76642	0.47445	0.81386	0.57299	0.99999	0.6697	1.1916	0.89233	0.97262	0.87956	0.90693	1.29561	0.81386	1.26277	0.63321	1.9489	1.33394	2.39598	1.02007	2.33029	0.80839	1.51642	0.40145
caly2/+;+/da-Gal4	13	1	1	0.47305	1.14702	0.48401	1.01186	0.38721	0.92237	0.51689	0.76529	0.5662	0.80912	0.6904	0.97533	0.80365	1.15981	0.98081	0.91141	0.96255	0.85296	1.40638	0.70319	1.3388	0.52967	2.06757	1.13424	2.47853	0.76712	2.38355	0.56986	1.56529	0.26849
caly2/+;+/da-Gal4	13	1	2	0.47445	1.1478	0.48905	1.01094	0.38686	0.92153	0.51642	0.76459	0.56386	0.81021	0.68613	0.97627	0.80474	1.15875	0.98175	0.91423	0.9635	0.85036	1.40693	0.70255	1.34123	0.52919	2.06934	1.13503	2.47627	0.76824	2.38138	0.57116	1.56386	0.27189
caly2/+;+/da-Gal4	13	2	1	0.3726	1.09771	0.38356	0.96072	0.29954	0.87122	0.41826	0.72328	0.46757	0.76529	0.58995	0.92785	0.71232	1.10684	0.88584	0.8694	0.87305	0.80912	1.29314	0.66118	1.24017	0.48766	1.9799	1.09953	2.37259	0.73059	2.28492	0.52785	1.45935	0.24292
caly2/+;+/da-Gal4	13	2	2	0.37591	1.09853	0.38686	0.95985	0.29562	0.87226	0.42153	0.72262	0.46897	0.76642	0.58941	0.92883	0.70802	1.10036	0.88868	0.86678	0.87591	0.80656	1.29014	0.6624	1.23905	0.48722	1.97262	1.09671	2.37226	0.73175	2.27919	0.52737	1.4635	0.24087
caly2/+;+/da-Gal4	14	1	1	0.37077	1.2146	0.38173	1.07944	0.29406	0.97533	0.43652	0.82556	0.48036	0.8767	0.59543	1.0557	0.70136	1.242	0.91871	1.00821	0.8968	0.94246	1.31871	0.82191	1.28584	0.64292	2.05844	1.28949	2.45113	0.94794	2.36894	0.73972	1.5525	0.39817
caly2/+;+/da-Gal4	14	1	2	0.36861	1.21167	0.37956	1.07846	0.29744	0.97262	0.43613	0.82846	0.47992	0.87773	0.59124	1.05656	0.69525	1.23905	0.91423	1.00912	0.89963	0.94342	1.31751	0.82299	1.28467	0.64233	2.05474	1.29014	2.4489	0.94525	2.37226	0.7427	1.55291	0.39963
caly2/+;+/da-Gal4	14	2	1	0.46209	1.07396	0.45661	0.93333	0.36164	0.84565	0.48036	0.68858	0.53515	0.73059	0.66666	0.89314	0.78903	1.06848	0.98081	0.82008	0.95524	0.75433	1.35889	0.59543	1.30227	0.42191	2.10044	0.99543	2.46939	0.61734	2.38355	0.42374	1.52328	0.15342
caly2/+;+/da-Gal4	14	2	2	0.45802	1.07481	0.45255	0.93978	0.36678	0.84306	0.48175	0.68978	0.53284	0.73175	0.66605	0.89415	0.78467	1.06569	0.98175	0.81569	0.95985	0.75364	1.36131	0.59306	1.30109	0.42153	2.09306	0.99269	2.46715	0.61496	2.3832	0.42518	1.52189	0.15328
caly2/+;+/da-Gal4	15	1	1	0.49497	1.12145	0.48766	0.97351	0.38538	0.89862	0.49314	0.73424	0.54976	0.76894	0.68492	0.92419	0.82739	1.08492	0.97716	0.82922	0.94976	0.76529	1.38081	0.57899	1.29131	0.41278	2.10775	0.92967	2.45113	0.52602	2.34519	0.34155	1.46848	0.14429
caly2/+;+/da-Gal4	15	1	2	0.49817	1.11678	0.4854	0.98175	0.38868	0.89598	0.49634	0.7354	0.54926	0.77189	0.677	0.92335	0.81751	1.08576	0.9781	0.82846	0.95072	0.76642	1.38321	0.57846	1.29014	0.4124	2.09853	0.93065	2.45072	0.52372	2.33941	0.33941	1.46897	0.13868
caly2/+;+/da-Gal4	15	2	1	0.45661	1.03013	0.48766	0.89497	0.41095	0.79086	0.55524	0.66666	0.59725	0.71415	0.6831	0.8968	0.78903	1.09223	1.01369	0.88766	1.00638	0.82008	1.40273	0.7452	1.38447	0.57534	2.04382	1.2767	2.49496	0.98629	2.44565	0.7799	1.66026	0.35251
caly2/+;+/da-Gal4	15	2	2	0.4562	1.03102	0.4927	0.89233	0.40693	0.79014	0.55839	0.66423	0.59671	0.70985	0.68248	0.89051	0.78102	1.08759	1.01642	0.88503	1.00912	0.81751	1.40145	0.74634	1.38321	0.57481	2.04014	1.27737	2.49452	0.98722	2.4416	0.77554	1.66423	0.35218
caly2/+;+/da-Gal4	16	1	1	0.50958	1.33698	0.48036	1.19634	0.35981	1.13606	0.45479	0.94794	0.50776	0.98081	0.67031	1.11597	0.8347	1.26209	0.96072	0.97716	0.92237	0.91689	1.28766	0.66483	1.19086	0.51324	2.12236	0.89314	2.38903	0.442	2.25022	0.27214	1.35524	0.20273
caly2/+;+/da-Gal4	16	1	2	0.50364	1.33576	0.48357	1.19707	0.36313	1.13503	0.45072	0.9489	0.51277	0.97992	0.67883	1.11313	0.83211	1.25912	0.9635	0.97262	0.92335	0.91788	1.29014	0.66423	1.19342	0.51277	2.11496	0.89415	2.38685	0.4416	2.24817	0.27189	1.35583	0.20255
caly2/+;+/da-Gal4	16	2	1	0.46575	0.91323	0.51506	0.7799	0.44931	0.66301	0.61369	0.55707	0.65022	0.61187	0.71963	0.8073	0.77625	1.01552	1.04291	0.83835	1.04291	0.77077	1.48857	0.75068	1.47944	0.5662	2.02921	1.38081	2.52053	1.14885	2.49496	0.92967	1.78081	0.38538
caly2/+;+/da-Gal4	16	2	2	0.46167	0.90693	0.51277	0.78102	0.45072	0.6624	0.61496	0.55839	0.64963	0.61496	0.7281	0.81021	0.78102	1.01459	1.03649	0.83759	1.03832	0.77007	1.4854	0.74999	1.47445	0.56751	2.03466	1.37956	2.52007	1.14598	2.49269	0.92883	1.78102	0.38686
caly2/+;+/da-Gal4	17	1	1	0.44931	1.22374	0.45661	1.07579	0.35798	0.9936	0.48766	0.83104	0.54063	0.87305	0.6557	1.04109	0.7799	1.21643	0.96803	0.97168	0.94794	0.90775	1.34976	0.75433	1.30227	0.57899	2.08949	1.16711	2.46026	0.78538	2.36894	0.58264	1.51597	0.31415
caly2/+;+/da-Gal4	17	1	2	0.45255	1.22262	0.4562	1.08029	0.35948	0.99269	0.48357	0.83029	0.53467	0.87773	0.6551	1.04196	0.77737	1.21532	0.96715	0.97262	0.94342	0.90693	1.34853	0.75547	1.29744	0.57664	2.08941	1.16423	2.45985	0.78284	2.36678	0.58394	1.51824	0.31386
caly2/+;+/da-Gal4	17	2	1	0.49862	1.09588	0.52419	0.95342	0.44018	0.85661	0.58447	0.70867	0.63013	0.75616	0.72511	0.93698	0.82374	1.13058	1.04291	0.90958	1.03013	0.842	1.46848	0.7452	1.43378	0.56255	2.12236	1.25479	2.54976	0.9315	2.47305	0.71963	1.68218	0.33241
caly2/+;+/da-Gal4	17	2	2	0.50182	1.09306	0.52007	0.95255	0.4416	0.85401	0.58576	0.70802	0.62773	0.75547	0.72445	0.93613	0.81934	1.12591	1.04561	0.9124	1.03284	0.84306	1.46897	0.7427	1.43248	0.56021	2.11861	1.25729	2.54926	0.92883	2.4781	0.72262	1.6843	0.33394
caly2/+;+/da-Gal4	18	1	1	0.67762	1.40638	0.64109	1.27488	0.53515	1.2146	0.60091	1.03378	0.66483	1.05387	0.83287	1.17442	0.9936	1.30227	1.09771	1.01734	1.05935	0.9662	1.40273	0.69954	1.29862	0.54611	2.19542	0.89314	2.45661	0.40913	2.31597	0.25022	1.4283	0.23744
caly2/+;+/da-Gal4	18	1	2	0.68248	1.40875	0.64051	1.27554	0.53102	1.21167	0.59671	1.03467	0.6624	1.05839	0.82481	1.177	0.98722	1.30656	1.09671	1.01824	1.06204	0.96532	1.39963	0.6989	1.30109	0.54561	2.19342	0.89233	2.45802	0.41058	2.31204	0.25182	1.42883	0.23905
caly2/+;+/da-Gal4	18	2	1	0.39269	1.15068	0.39817	1.01186	0.31232	0.90958	0.44383	0.76529	0.49497	0.81278	0.60091	0.98447	0.70867	1.17077	0.90045	0.94428	0.88949	0.87853	1.31506	0.76164	1.26026	0.5936	1.9872	1.242	2.39816	0.9041	2.32145	0.69771	1.51597	0.34885
caly2/+;+/da-Gal4	18	2	2	0.39051	1.14598	0.39598	1.01094	0.31569	0.9051	0.4489	0.76459	0.49634	0.81021	0.59306	0.98357	0.70255	1.1697	0.89963	0.94342	0.88503	0.87773	1.31569	0.76094	1.26094	0.59124	1.98175	1.24269	2.3978	0.9051	2.31934	0.69525	1.50912	0.35218
caly2/+;+/da-Gal4	19	1	1	0.40913	1.30958	0.38903	1.16711	0.2831	1.08127	0.3799	0.91323	0.44383	0.95159	0.58264	1.10136	0.73241	1.26209	0.86757	1.0009	0.842	0.93698	1.24017	0.73241	1.1452	0.56072	2.02008	1.05935	2.34337	0.62465	2.2283	0.44018	1.33332	0.26118
caly2/+;+/da-Gal4	19	1	2	0.4051	1.30474	0.38503	1.16788	0.27919	1.08211	0.37956	0.91605	0.43795	0.95255	0.58029	1.10218	0.73175	1.26277	0.87408	0.99999	0.84306	0.93795	1.23722	0.72992	1.14598	0.56386	2.02007	1.06021	2.33941	0.61861	2.22627	0.4416	1.33576	0.25912
caly2/+;+/da-Gal4	19	2	1	0.39086	1.3388	0.39634	1.19269	0.29223	1.10684	0.42191	0.94428	0.47488	0.98629	0.59908	1.15433	0.72328	1.32784	0.91323	1.0831	0.89314	1.021	1.28401	0.86392	1.22921	0.67944	2.03652	1.27305	2.39633	0.87853	2.30136	0.68492	1.45752	0.41278
caly2/+;+/da-Gal4	19	2	2	0.38686	1.34123	0.39233	1.19342	0.29379	1.10401	0.4197	0.94342	0.47627	0.98357	0.59489	1.15328	0.7208	1.32664	0.91605	1.08576	0.89233	1.01824	1.28649	0.86131	1.22992	0.677	2.03649	1.27189	2.39415	0.87226	2.29561	0.68613	1.45437	0.41423
caly2/+;+/da-Gal4	20	1	1	0.55524	1.32784	0.53698	1.18538	0.42922	1.11415	0.53333	0.94246	0.59177	0.97533	0.74337	1.12328	0.88401	1.28584	1.021	1.02465	0.99543	0.96438	1.39542	0.75981	1.31689	0.5936	2.17533	1.07579	2.49679	0.6557	2.37624	0.47123	1.50684	0.29954
caly2/+;+/da-Gal4	20	1	2	0.54926	1.32664	0.53102	1.1916	0.42518	1.11313	0.53284	0.9416	0.58576	0.97627	0.73905	1.12591	0.87956	1.28284	1.02007	1.02372	0.99817	0.9635	1.39415	0.75912	1.31934	0.59306	2.16423	1.07846	2.49452	0.65693	2.37043	0.4708	1.49999	0.29926
caly2/+;+/da-Gal4	20	2	1	0.32146	1.18903	0.3178	1.05205	0.21735	0.96438	0.33972	0.8146	0.38903	0.85479	0.52419	1.01552	0.64839	1.18721	0.82922	0.93698	0.80912	0.8767	1.22008	0.7178	1.17625	0.53881	1.94519	1.12511	2.32327	0.74337	2.22647	0.54611	1.39908	0.27579
caly2/+;+/da-Gal4	20	2	2	0.31751	1.18795	0.32299	1.04744	0.21715	0.9635	0.34124	0.81204	0.39051	0.85401	0.51642	1.01459	0.65145	1.1843	0.83029	0.9343	0.80656	0.87591	1.2208	0.71532	1.177	0.53649	1.95437	1.12226	2.32116	0.73905	2.23174	0.54561	1.39415	0.27372
caly2/+;+/da-Gal4	21	1	1	0.40182	1.05753	0.41095	0.92419	0.32876	0.81826	0.48219	0.68675	0.52967	0.73607	0.6283	0.91689	0.73607	1.10684	0.94976	0.89132	0.9388	0.82922	1.37899	0.73972	1.33698	0.5589	2.00729	1.26209	2.47853	0.95524	2.40547	0.74337	1.60182	0.32876
caly2/+;+/da-Gal4	21	1	2	0.40328	1.06021	0.4124	0.92153	0.33029	0.81569	0.48175	0.68613	0.53102	0.73357	0.62591	0.9124	0.74999	1.11313	0.94707	0.89415	0.93978	0.83029	1.37773	0.7354	1.33759	0.55839	2.00912	1.25912	2.47627	0.95255	2.40875	0.74452	1.60218	0.33029
caly2/+;+/da-Gal4	21	2	1	0.31415	1.05387	0.33607	0.91689	0.24657	0.8073	0.39451	0.67397	0.442	0.72145	0.54611	0.9041	0.64109	1.0904	0.87488	0.87305	0.86027	0.8073	1.28218	0.70684	1.24931	0.51689	1.96346	1.19086	2.38903	0.8694	2.33058	0.66118	1.50867	0.28858
caly2/+;+/da-Gal4	21	2	2	0.31386	1.05291	0.33211	0.91605	0.24817	0.80474	0.39598	0.66788	0.4416	0.7208	0.54561	0.90328	0.64233	1.09306	0.87043	0.87226	0.85766	0.81021	1.28102	0.70255	1.24817	0.51277	1.95802	1.1916	2.38685	0.86861	2.32664	0.65875	1.50729	0.28284
caly2/+;+/da-Gal4	22	1	1	0.55159	1.34063	0.54794	1.20182	0.45114	1.11049	0.56803	0.95159	0.61917	0.99177	0.75433	1.15616	0.88584	1.32237	1.05205	1.07762	1.03013	1.01369	1.42647	0.84748	1.36437	0.67397	2.16437	1.242	2.5388	0.85661	2.44017	0.66666	1.56711	0.40913
caly2/+;+/da-Gal4	22	1	2	0.55109	1.33941	0.54379	1.20072	0.4489	1.11313	0.56569	0.95072	0.62226	0.99634	0.74452	1.16058	0.87591	1.32481	1.05109	1.07299	1.02737	1.00912	1.427	0.84488	1.36496	0.67335	2.1624	1.23905	2.53466	0.85766	2.43612	0.66423	1.56934	0.4051
caly2/+;+/da-Gal4	22	2	1	0.32146	0.92785	0.37077	0.79999	0.30867	0.6831	0.47488	0.56986	0.51141	0.63196	0.58081	0.82739	0.63926	1.03196	0.9041	0.85113	0.9041	0.78538	1.32967	0.76164	1.33515	0.57351	1.91597	1.38081	2.3799	1.13606	2.3525	0.91871	1.62373	0.39269
caly2/+;+/da-Gal4	22	2	2	0.32664	0.92883	0.37408	0.80109	0.32116	0.68248	0.48175	0.57116	0.51094	0.62956	0.58029	0.82664	0.64051	1.03649	0.90875	0.85218	0.89963	0.78649	1.33394	0.76277	1.33394	0.57299	1.91423	1.38138	2.37956	1.13503	2.35218	0.91605	1.62408	0.39233
caly2/+;+/da-Gal4	23	1	1	0.52967	1.35524	0.50958	1.21826	0.41643	1.13972	0.51506	0.96438	0.56986	1.0009	0.70502	1.14702	0.85844	1.30958	1.02282	1.03196	0.9936	0.97168	1.37533	0.76346	1.28766	0.60091	2.12419	1.09223	2.47122	0.65935	2.34702	0.4694	1.47031	0.30319
caly2/+;+/da-Gal4	23	1	2	0.52919	1.35583	0.51459	1.21897	0.41423	1.13686	0.51459	0.96167	0.56751	0.99999	0.70802	1.14963	0.85948	1.30474	1.02372	1.03284	0.99452	0.9708	1.37043	0.76277	1.29014	0.59853	2.12043	1.08941	2.46897	0.65875	2.34853	0.46897	1.47262	0.30291
caly2/+;+/da-Gal4	23	2	1	0.38356	1.12876	0.40182	0.98812	0.32146	0.88218	0.46209	0.73972	0.50958	0.78721	0.60456	0.97351	0.70867	1.16529	0.92237	0.94063	0.90775	0.8694	1.34246	0.76894	1.30227	0.58812	2.03286	1.28401	2.45295	0.95707	2.38538	0.73972	1.56346	0.34155
caly2/+;+/da-Gal4	23	2	2	0.38138	1.12408	0.39963	0.99087	0.32299	0.87956	0.46532	0.73905	0.50729	0.79014	0.60218	0.97445	0.71167	1.16058	0.9197	0.93978	0.90693	0.87043	1.33759	0.76277	1.30291	0.58576	2.03102	1.28102	2.45072	0.95802	2.37956	0.73905	1.56204	0.34306
caly2/+;+/da-Gal4	24	1	1	0.55159	1.43195	0.52419	1.29497	0.4073	1.22921	0.48766	1.04474	0.56438	1.07396	0.73241	1.20912	0.88218	1.35524	1.03561	1.05935	0.99908	1.00638	1.35889	0.75616	1.26574	0.58995	2.21003	0.98629	2.48583	0.52419	2.33058	0.35068	1.40821	0.27945
caly2/+;+/da-Gal4	24	1	2	0.55109	1.43613	0.52372	1.30109	0.39963	1.22992	0.49817	1.04561	0.56751	1.07116	0.7281	1.21167	0.89233	1.35036	1.02189	1.06569	0.99634	1.00182	1.36313	0.75912	1.26642	0.59124	2.21167	0.98175	2.48357	0.52372	2.33576	0.34853	1.4124	0.27554
caly2/+;+/da-Gal4	24	2	1	0.4073	1.37533	0.39451	1.23104	0.28858	1.14337	0.39451	0.97351	0.45479	1.01004	0.60273	1.17077	0.74885	1.3388	0.9315	1.05205	0.90593	0.99177	1.29862	0.78538	1.2146	0.60639	2.06939	1.12145	2.41825	0.69223	2.30684	0.5041	1.39177	0.31232
caly2/+;+/da-Gal4	24	2	2	0.40875	1.37408	0.39233	1.23175	0.28467	1.14233	0.39963	0.97445	0.45802	1.01094	0.61131	1.16788	0.74999	1.32664	0.93065	1.05656	0.90145	0.99087	1.29744	0.78832	1.20802	0.60948	2.07299	1.12591	2.41788	0.6916	2.29926	0.50364	1.39233	0.31204
caly2/+;+/da-Gal4	25	1	1	0.53515	1.41552	0.50776	1.27305	0.38538	1.2146	0.47305	1.02465	0.53333	1.0557	0.69223	1.19086	0.86575	1.3315	0.96985	1.04839	0.9388	0.99543	1.30958	0.74337	1.21278	0.57716	2.12602	0.98447	2.39816	0.53881	2.26483	0.36712	1.36803	0.27762
caly2/+;+/da-Gal4	25	1	2	0.53467	1.41605	0.50547	1.27737	0.38503	1.21167	0.47262	1.02554	0.53284	1.05474	0.69343	1.18613	0.85583	1.32846	0.96897	1.04926	0.93613	0.99087	1.30656	0.7427	1.2135	0.57846	2.11496	0.9854	2.39415	0.54014	2.26459	0.36678	1.36861	0.27737
caly2/+;+/da-Gal4	25	2	1	0.44748	1.10319	0.46575	0.96803	0.39269	0.87305	0.53698	0.72511	0.58081	0.77442	0.67579	0.95707	0.77625	1.1452	0.98447	0.92967	0.97533	0.86392	1.41004	0.76712	1.38629	0.58447	2.0493	1.28949	2.484	0.98081	2.42921	0.77807	1.62008	0.36164
caly2/+;+/da-Gal4	25	2	2	0.4489	1.10218	0.46897	0.96715	0.39598	0.86496	0.53467	0.72627	0.57481	0.77372	0.68613	0.95802	0.77737	1.14963	0.98175	0.93065	0.97627	0.86131	1.40875	0.76824	1.38321	0.58211	2.04196	1.29196	2.48174	0.98175	2.427	0.78102	1.62408	0.36131
caly2/+;+/da-Gal4	26	1	1	0.38538	1.23287	0.39451	1.09223	0.29223	0.98629	0.44383	0.83835	0.49132	0.88766	0.60821	1.06118	0.73424	1.24931	0.92054	1.00821	0.90228	0.94428	1.35342	0.80182	1.30045	0.61917	2.07305	1.26574	2.46026	0.89132	2.37259	0.68858	1.5251	0.36346
caly2/+;+/da-Gal4	26	1	2	0.38138	1.23357	0.3978	1.08941	0.30109	0.98722	0.43978	0.84124	0.49087	0.88686	0.60401	1.06386	0.72262	1.24817	0.9197	1.01094	0.90693	0.94342	1.35401	0.79926	1.30291	0.61496	2.06569	1.26642	2.45802	0.88868	2.37043	0.68978	1.51824	0.36313
caly2/+;+/da-Gal4	26	2	1	0.38356	1.29497	0.37808	1.1452	0.27762	1.04474	0.41461	0.88584	0.47305	0.9315	0.59177	1.10501	0.72145	1.28766	0.91141	1.04474	0.89497	0.97168	1.33332	0.81095	1.26757	0.62282	2.06574	1.242	2.45113	0.84748	2.34519	0.64657	1.48675	0.36164
caly2/+;+/da-Gal4	26	2	2	0.37956	1.29196	0.37773	1.14415	0.28102	1.04379	0.42153	0.88686	0.47262	0.9343	0.59489	1.10401	0.72445	1.28649	0.91058	1.03832	0.89415	0.97262	1.33211	0.81021	1.26459	0.62408	2.05839	1.24269	2.44707	0.84671	2.34123	0.6478	1.49087	0.36496
caly2/+;+/da-Gal4	27	1	1	0.38173	1.23287	0.38538	1.08858	0.29223	0.99908	0.41826	0.83835	0.46757	0.87853	0.59725	1.04839	0.71597	1.22739	0.90775	0.98081	0.89132	0.91871	1.31141	0.75616	1.23652	0.58995	2.02739	1.17625	2.40729	0.79817	2.30501	0.59543	1.46118	0.31232
caly2/+;+/da-Gal4	27	1	2	0.38503	1.23175	0.38686	1.08759	0.29379	0.99817	0.42153	0.84124	0.46715	0.88138	0.59306	1.04926	0.70985	1.22627	0.90875	0.97992	0.89051	0.91788	1.30474	0.75364	1.23175	0.58941	2.02189	1.17518	2.4051	0.80109	2.30474	0.59306	1.46167	0.31204
caly2/+;+/da-Gal4	27	2	1	0.55524	1.28401	0.54794	1.13606	0.43835	1.05753	0.54976	0.89132	0.60821	0.92785	0.74702	1.08858	0.88218	1.24931	1.04474	0.9936	1.02282	0.93515	1.42282	0.73972	1.35889	0.56438	2.16437	1.10136	2.53515	0.69771	2.42556	0.51141	1.55981	0.28858
caly2/+;+/da-Gal4	27	2	2	0.55291	1.27919	0.54561	1.13686	0.43795	1.05474	0.55291	0.89415	0.60948	0.93065	0.74817	1.08759	0.87956	1.24817	1.04744	0.99269	1.02372	0.93065	1.42153	0.74087	1.35766	0.56386	2.16423	1.10401	2.53284	0.69525	2.43065	0.50912	1.55839	0.28649
caly2/+;+/da-Gal4	28	1	1	0.4347	1.09953	0.43104	0.9589	0.34155	0.87305	0.46209	0.7178	0.50958	0.76164	0.62282	0.91689	0.76894	1.09223	0.9315	0.84017	0.90958	0.77807	1.31323	0.61004	1.26209	0.44931	2.06209	1.01552	2.42556	0.60456	2.30684	0.41095	1.4904	0.17534
caly2/+;+/da-Gal4	28	1	2	0.4343	1.10583	0.4343	0.95985	0.34306	0.87226	0.45985	0.71715	0.50912	0.76459	0.62773	0.9197	0.76094	1.08941	0.92883	0.84124	0.9124	0.77737	1.31204	0.60766	1.26094	0.4489	2.05474	1.01459	2.42335	0.60401	2.30474	0.41058	1.49087	0.177
caly2/+;+/da-Gal4	28	2	1	0.31232	1.29679	0.31598	1.15433	0.21004	1.06301	0.34155	0.90775	0.38538	0.94976	0.51324	1.11597	0.64109	1.28949	0.82739	1.04474	0.80182	0.98447	1.22556	0.81643	1.16529	0.63926	1.94154	1.22739	2.33423	0.83652	2.23926	0.64839	1.39725	0.36712
caly2/+;+/da-Gal4	28	2	2	0.31204	1.29744	0.31386	1.1551	0.20985	1.06386	0.33759	0.90875	0.38503	0.9489	0.50547	1.11496	0.63503	1.28467	0.82299	1.04196	0.80109	0.98175	1.22627	0.81569	1.1624	0.64416	1.9416	1.22992	2.33211	0.83759	2.23722	0.64598	1.40145	0.36313
caly2/+;+/da-Gal4-UAS-CycGΔP	1	1	1	0.67092	0.96262	0.70373	0.84229	0.63445	0.75113	0.7876	0.63992	0.82224	0.6855	0.89334	0.84594	0.95533	1.01184	1.19234	0.82953	1.1814	0.77301	1.53874	0.70009	1.50227	0.56517	2.12579	1.18504	2.4886	0.86599	2.41203	0.66727	1.79215	0.39197
caly2/+;+/da-Gal4-UAS-CycGΔP	1	1	2	0.67274	0.9608	0.70191	0.84412	0.62534	0.75296	0.78577	0.6381	0.82224	0.68732	0.89699	0.84594	0.95897	1.01549	1.18869	0.83135	1.18687	0.77484	1.53327	0.70009	1.50045	0.56517	2.12032	1.18869	2.48678	0.86599	2.41203	0.66362	1.79033	0.39197
caly2/+;+/da-Gal4-UAS-CycGΔP	1	2	1	0.63628	1.02461	0.65815	0.91339	0.59252	0.83135	0.72014	0.72014	0.75843	0.76025	0.835	0.90975	0.89699	1.07383	1.08112	0.89881	1.07383	0.84776	1.44211	0.77119	1.38924	0.65451	1.97447	1.24885	2.37009	0.95897	2.29717	0.75478	1.54785	0.55606
caly2/+;+/da-Gal4-UAS-CycGΔP	1	2	2	0.6381	1.02643	0.6618	0.9134	0.59434	0.83318	0.71467	0.72743	0.7566	0.7639	0.835	0.90793	0.89881	1.07566	1.08295	0.89881	1.07201	0.84412	1.44211	0.77119	1.38924	0.65268	1.97082	1.24886	2.37192	0.95897	2.29717	0.75478	1.54785	0.55606
caly2/+;+/da-Gal4-UAS-CycGΔP	2	1	1	0.61804	1.31266	0.6144	1.19781	0.53782	1.1267	0.64174	0.98085	0.68732	1.01731	0.80218	1.14676	0.90792	1.2999	1.06836	1.06107	1.04831	1.01731	1.36736	0.85688	1.33637	0.71649	2.03099	1.18504	2.29717	0.7803	2.17502	0.61987	1.45852	0.5123
caly2/+;+/da-Gal4-UAS-CycGΔP	2	1	2	0.61622	1.31449	0.60893	1.19963	0.53418	1.1267	0.64357	0.98268	0.68732	1.01731	0.80036	1.14676	0.90793	1.29808	1.07201	1.06289	1.05013	1.01367	1.36736	0.85688	1.33819	0.71467	2.03463	1.1814	2.29535	0.78213	2.17684	0.61804	1.45305	0.51595
caly2/+;+/da-Gal4-UAS-CycGΔP	2	2	1	0.54147	1.20692	0.54512	1.08477	0.47219	1.01549	0.58158	0.87875	0.61987	0.91886	0.72743	1.05013	0.82224	1.21421	0.99908	0.98085	0.97903	0.92798	1.33454	0.77301	1.29626	0.64357	1.93254	1.15223	2.22242	0.75843	2.08568	0.57246	1.46216	0.48495
caly2/+;+/da-Gal4-UAS-CycGΔP	2	2	2	0.53965	1.21057	0.54512	1.08477	0.4649	1.01731	0.5834	0.88422	0.62169	0.91886	0.72561	1.05013	0.81859	1.21239	0.99908	0.98268	0.98268	0.92798	1.33454	0.77301	1.29808	0.64175	1.93801	1.15405	2.22242	0.76025	2.12032	0.60164	1.45123	0.4886
caly2/+;+/da-Gal4-UAS-CycGΔP	3	1	1	0.6618	1.01184	0.65633	0.89699	0.57611	0.82588	0.69826	0.68732	0.73837	0.72379	0.84411	0.85323	0.94256	0.99726	1.09936	0.77483	1.08477	0.72926	1.40018	0.58158	1.35642	0.45761	2.01093	0.90792	2.27529	0.54329	2.17137	0.37739	1.52415	0.24247
caly2/+;+/da-Gal4-UAS-CycGΔP	3	1	2	0.65815	1.01549	0.65268	0.89881	0.57611	0.82771	0.69826	0.68732	0.73837	0.72379	0.84958	0.84958	0.94074	0.99726	1.103	0.77666	1.08295	0.73108	1.40382	0.58158	1.35642	0.45396	2.01458	0.90428	2.27529	0.54329	2.17502	0.38103	1.52233	0.24612
caly2/+;+/da-Gal4-UAS-CycGΔP	3	2	1	0.57611	1.103	0.59252	0.98267	0.51959	0.90246	0.65268	0.78213	0.6855	0.82224	0.77848	0.9608	0.85505	1.11941	1.03919	0.91339	1.02643	0.86782	1.34184	0.75478	1.30173	0.62898	1.88513	1.14858	2.22059	0.83135	2.14767	0.65815	1.4731	0.43391
caly2/+;+/da-Gal4-UAS-CycGΔP	3	2	2	0.57611	1.103	0.59434	0.98268	0.51777	0.90246	0.64721	0.78395	0.68368	0.82224	0.77666	0.9608	0.85141	1.11759	1.04284	0.9134	1.02643	0.86964	1.34184	0.75478	1.30537	0.62898	1.88514	1.14858	2.2206	0.82953	2.14767	0.65633	1.4731	0.43391
caly2/+;+/da-Gal4-UAS-CycGΔP	4	1	1	0.77119	1.29079	0.74566	1.17228	0.64904	1.11029	0.72743	0.94439	0.78577	0.97356	0.91886	1.08842	1.05378	1.21421	1.17228	0.9535	1.14493	0.89881	1.46581	0.6618	1.39471	0.55423	2.17137	0.89334	2.38468	0.43937	2.21877	0.2917	1.5989	0.26982
caly2/+;+/da-Gal4-UAS-CycGΔP	4	1	2	0.76937	1.29261	0.74384	1.17411	0.65086	1.1103	0.73108	0.94621	0.78577	0.97356	0.91522	1.09206	1.04831	1.21422	1.17046	0.95533	1.14311	0.89881	1.46581	0.65998	1.39835	0.55606	2.17137	0.89516	2.38468	0.43938	2.21695	0.28988	1.59343	0.26982
caly2/+;+/da-Gal4-UAS-CycGΔP	4	2	1	0.54694	1.08112	0.55788	0.9535	0.48131	0.86599	0.6144	0.72926	0.6618	0.77848	0.7639	0.9371	0.84776	1.12123	1.02278	0.90246	1.0082	0.835	1.40747	0.73108	1.37648	0.58705	1.99452	1.19963	2.39197	0.84047	2.28623	0.6381	1.67365	0.39927
caly2/+;+/da-Gal4-UAS-CycGΔP	4	2	2	0.54147	1.0793	0.55788	0.95715	0.48313	0.86599	0.61804	0.72926	0.65998	0.77666	0.7566	0.93527	0.84412	1.11941	1.02461	0.9061	1.01185	0.84047	1.40565	0.73473	1.38012	0.58705	1.98723	1.19963	2.39015	0.83682	2.28258	0.6381	1.66818	0.40109
caly2/+;+/da-Gal4-UAS-CycGΔP	5	1	1	0.5907	1.09389	0.59799	0.96627	0.50136	0.89334	0.62898	0.73655	0.66909	0.78395	0.7803	0.92798	0.89334	1.09571	1.05925	0.84594	1.04102	0.80218	1.38012	0.64539	1.31266	0.50501	2.01093	1.01914	2.35004	0.6144	2.24612	0.44302	1.48039	0.28076
caly2/+;+/da-Gal4-UAS-CycGΔP	5	1	2	0.59252	1.09936	0.59252	0.96991	0.49772	0.89516	0.62534	0.7402	0.67092	0.78395	0.77848	0.92616	0.88787	1.09024	1.05925	0.84776	1.03919	0.80036	1.38195	0.64539	1.31267	0.50319	2.01093	1.01914	2.34639	0.61257	2.24247	0.4412	1.48404	0.28076
caly2/+;+/da-Gal4-UAS-CycGΔP	5	2	1	0.50136	1.08112	0.53965	0.96991	0.4886	0.86964	0.64539	0.7639	0.67456	0.81859	0.72014	0.98814	0.76207	1.17411	1.00091	1.00273	0.99726	0.93163	1.38559	0.87693	1.36189	0.74019	1.81768	1.46763	2.27711	1.18504	2.20966	0.94986	1.54421	0.56153
caly2/+;+/da-Gal4-UAS-CycGΔP	5	2	2	0.50683	1.08295	0.536	0.96809	0.4886	0.86964	0.64357	0.76207	0.67274	0.81677	0.72379	0.98997	0.76207	1.17411	1.00091	1.00273	0.99544	0.93345	1.38559	0.87693	1.36371	0.73473	1.81221	1.47128	2.27711	1.18322	2.20966	0.9535	1.53874	0.56335
caly2/+;+/da-Gal4-UAS-CycGΔP	6	1	1	0.58158	1.07201	0.57611	0.94621	0.48678	0.88605	0.5907	0.74384	0.63445	0.77848	0.76207	0.89881	0.86599	1.04831	0.99179	0.81859	0.97174	0.76754	1.27256	0.61075	1.21421	0.49042	1.81403	0.93345	2.13126	0.57793	2.02369	0.40473	1.39106	0.25706
caly2/+;+/da-Gal4-UAS-CycGΔP	6	1	2	0.57976	1.07201	0.57611	0.94804	0.48131	0.89152	0.58705	0.74384	0.63628	0.77848	0.76025	0.90063	0.86052	1.04649	0.99179	0.81859	0.97356	0.76754	1.27256	0.60893	1.21604	0.4886	1.81403	0.93163	2.12944	0.58158	2.02917	0.40656	1.39288	0.25706
caly2/+;+/da-Gal4-UAS-CycGΔP	6	2	1	0.44302	1.30173	0.43937	1.17228	0.3391	1.103	0.46125	0.94256	0.50865	0.98267	0.65086	1.12488	0.75113	1.28896	0.92798	1.04648	0.90063	0.99726	1.24156	0.84594	1.17775	0.69279	1.9216	1.22515	2.27894	0.84776	2.20054	0.67274	1.37101	0.42479
caly2/+;+/da-Gal4-UAS-CycGΔP	6	2	2	0.44484	1.30355	0.43755	1.17228	0.34275	1.09936	0.45943	0.94621	0.50683	0.98268	0.63992	1.1267	0.75113	1.29079	0.92616	1.04649	0.90246	0.99179	1.23974	0.84594	1.17775	0.69097	1.9216	1.22333	2.27711	0.84776	2.20237	0.67274	1.36918	0.42479
caly2/+;+/da-Gal4-UAS-CycGΔP	7	1	1	0.67092	1.06289	0.67092	0.94074	0.60164	0.86782	0.70556	0.73108	0.75113	0.76754	0.85323	0.90246	0.95533	1.0556	1.13947	0.81494	1.11212	0.76572	1.41841	0.62351	1.37101	0.49042	2.0875	0.95715	2.3865	0.55059	2.25888	0.3938	1.52597	0.26253
caly2/+;+/da-Gal4-UAS-CycGΔP	7	1	2	0.67092	1.06107	0.66909	0.93892	0.58887	0.86964	0.70009	0.72743	0.74749	0.76754	0.85505	0.90246	0.95168	1.05378	1.13947	0.81859	1.11212	0.76572	1.41841	0.62169	1.36918	0.48131	2.08568	0.9608	2.38468	0.55241	2.26071	0.39744	1.52051	0.26618
caly2/+;+/da-Gal4-UAS-CycGΔP	7	2	1	0.45578	0.97538	0.49042	0.84776	0.4175	0.7639	0.56517	0.64357	0.59981	0.69826	0.67274	0.8587	0.73837	1.03555	0.97356	0.84047	0.96627	0.78213	1.30902	0.69826	1.28349	0.55423	1.89607	1.20145	2.26253	0.86235	2.18413	0.67092	1.49316	0.36827
caly2/+;+/da-Gal4-UAS-CycGΔP	7	2	2	0.45396	0.97538	0.49407	0.84958	0.41203	0.76207	0.567	0.64539	0.59981	0.69644	0.67456	0.8587	0.73837	1.03737	0.97174	0.84229	0.96444	0.78395	1.30537	0.70009	1.2835	0.55059	1.89425	1.20145	2.26435	0.86052	2.18413	0.66727	1.48951	0.3701
caly2/+;+/da-Gal4-UAS-CycGΔP	8	1	1	0.51595	1.05013	0.52871	0.93527	0.45761	0.86599	0.5597	0.74931	0.59799	0.78213	0.68915	0.91157	0.77119	1.06107	0.89699	0.85688	0.88787	0.80765	1.20328	0.67456	1.15952	0.56517	1.76116	1.04102	2.07657	0.64904	1.94348	0.49589	1.40929	0.37192
caly2/+;+/da-Gal4-UAS-CycGΔP	8	1	2	0.51777	1.05013	0.52689	0.9371	0.45578	0.86599	0.56153	0.74749	0.59617	0.7803	0.68368	0.91157	0.77119	1.06289	0.90063	0.8587	0.88605	0.80583	1.20145	0.67639	1.1577	0.56517	1.76298	1.04284	2.07474	0.65086	1.9453	0.49772	1.40747	0.37556
caly2/+;+/da-Gal4-UAS-CycGΔP	8	2	1	0.49407	0.85141	0.53236	0.74749	0.48313	0.65815	0.63081	0.57246	0.64539	0.61804	0.70373	0.77301	0.74384	0.94439	0.9608	0.7876	0.94986	0.73837	1.28532	0.72196	1.24156	0.59617	1.7174	1.22698	2.10027	1.0082	2.02734	0.79854	1.38012	0.49772
caly2/+;+/da-Gal4-UAS-CycGΔP	8	2	2	0.49042	0.85141	0.53418	0.74749	0.48131	0.65998	0.62534	0.57429	0.64904	0.61987	0.71103	0.77484	0.74567	0.94257	0.95715	0.78942	0.94804	0.7402	1.29079	0.72196	1.24156	0.59617	1.71741	1.22698	2.09662	1.01002	2.03099	0.79854	1.38012	0.49589
caly2/+;+/da-Gal4-UAS-CycGΔP	9	1	1	0.59981	1.05378	0.6144	0.9371	0.53782	0.86235	0.64357	0.74019	0.68368	0.77483	0.79489	0.91522	0.83865	1.06107	1.04466	0.86417	1.02825	0.82224	1.36007	0.70556	1.29261	0.60346	1.97812	1.07201	2.27529	0.77119	2.16225	0.56882	1.39471	0.4886
caly2/+;+/da-Gal4-UAS-CycGΔP	9	1	2	0.59617	1.05742	0.60893	0.94074	0.53053	0.86599	0.64175	0.7402	0.68368	0.77848	0.79671	0.91522	0.84229	1.06472	1.04284	0.86599	1.03008	0.82406	1.36007	0.70373	1.29626	0.60164	1.969	1.07019	2.27894	0.76937	2.16043	0.56153	1.39288	0.4886
caly2/+;+/da-Gal4-UAS-CycGΔP	9	2	1	0.44667	1.02096	0.47037	0.90063	0.39744	0.81494	0.51959	0.69462	0.5597	0.73837	0.64539	0.89881	0.71649	1.07748	0.93345	0.87146	0.91704	0.81677	1.24339	0.72561	1.19598	0.57976	1.88878	1.19234	2.26982	0.84958	2.19507	0.66362	1.38559	0.43026
caly2/+;+/da-Gal4-UAS-CycGΔP	9	2	2	0.45031	1.02643	0.46672	0.90428	0.39562	0.81677	0.52142	0.69462	0.56153	0.73837	0.64904	0.89516	0.71467	1.07201	0.93163	0.87511	0.91522	0.81677	1.24521	0.72926	1.19416	0.57611	1.89061	1.19416	2.268	0.84958	2.19325	0.66362	1.38924	0.43026
caly2/+;+/da-Gal4-UAS-CycGΔP	10	1	1	0.55423	1.18869	0.55423	1.06107	0.47948	0.98267	0.60528	0.83682	0.64721	0.87511	0.74019	1.02825	0.83865	1.18322	1.01002	0.95533	0.99179	0.89699	1.32907	0.74749	1.28167	0.62169	1.97447	1.11759	2.26617	0.71649	2.26982	0.71467	1.56608	0.39015
caly2/+;+/da-Gal4-UAS-CycGΔP	10	1	2	0.55423	1.19234	0.55788	1.06472	0.48131	0.9845	0.61075	0.83682	0.64904	0.87511	0.73837	1.02825	0.84412	1.18687	1.01002	0.95533	0.99361	0.89881	1.32543	0.75113	1.2835	0.62169	1.98176	1.11577	2.26618	0.71649	2.13855	0.53965	1.56426	0.39015
caly2/+;+/da-Gal4-UAS-CycGΔP	10	2	1	0.52871	1.12853	0.55788	1.01367	0.48495	0.93345	0.61622	0.80765	0.64721	0.8587	0.72743	0.99726	0.78942	1.16681	0.98632	0.95715	0.97174	0.90063	1.29443	0.78395	1.23974	0.66727	1.88331	1.21239	2.20054	0.83135	2.05469	0.64721	1.39288	0.52871
caly2/+;+/da-Gal4-UAS-CycGΔP	10	2	2	0.52689	1.13217	0.55606	1.01549	0.48495	0.93163	0.61622	0.80948	0.64539	0.8587	0.72379	0.99908	0.79124	1.16864	0.98632	0.9608	0.97356	0.89881	1.29261	0.7876	1.23974	0.66727	1.88514	1.21239	2.20237	0.82953	2.04922	0.64539	1.38742	0.53236
caly2/+;+/da-Gal4-UAS-CycGΔP	11	1	1	0.69279	1.13582	0.70191	1.01002	0.61987	0.93527	0.73837	0.78942	0.77848	0.83318	0.89334	0.9772	0.9772	1.13947	1.15405	0.9061	1.13582	0.85688	1.48222	0.71285	1.42023	0.56517	2.05833	1.10665	2.39562	0.75843	2.30811	0.57611	1.61166	0.34275
caly2/+;+/da-Gal4-UAS-CycGΔP	11	1	2	0.69279	1.13764	0.69826	1.01185	0.61804	0.9371	0.74202	0.79124	0.78213	0.83318	0.90428	0.97174	0.96991	1.134	1.15223	0.90793	1.13947	0.85323	1.47857	0.71285	1.42206	0.56517	2.06016	1.10847	2.39562	0.76207	2.30628	0.57429	1.6226	0.34092
caly2/+;+/da-Gal4-UAS-CycGΔP	11	2	1	0.51412	1.13764	0.52142	1.01002	0.44302	0.93345	0.56882	0.79489	0.61075	0.83865	0.7329	0.98267	0.8113	1.15223	1.00638	0.94256	0.99179	0.88422	1.32543	0.79124	1.28167	0.62351	1.87237	1.23974	2.28805	0.96991	2.25706	0.7876	1.51321	0.39197
caly2/+;+/da-Gal4-UAS-CycGΔP	11	2	2	0.51412	1.13947	0.52142	1.01185	0.4412	0.9371	0.57064	0.79489	0.61075	0.83865	0.72926	0.9845	0.80765	1.15041	1.01002	0.94074	0.99179	0.88422	1.32907	0.79124	1.28167	0.62351	1.86873	1.24339	2.28988	0.96991	2.26071	0.7876	1.51321	0.39197
caly2/+;+/da-Gal4-UAS-CycGΔP	12	1	1	0.73655	1.1504	0.74384	1.03555	0.66545	0.96444	0.77666	0.84776	0.81494	0.88605	0.92069	1.01549	0.98267	1.16864	1.16499	0.97174	1.13035	0.92251	1.44393	0.8113	1.38194	0.69826	2.01093	1.15952	2.32451	0.87329	2.268	0.70373	1.52962	0.54147
caly2/+;+/da-Gal4-UAS-CycGΔP	12	1	2	0.73837	1.15223	0.74202	1.03737	0.66727	0.96627	0.77848	0.85141	0.81494	0.88605	0.91704	1.01549	0.98632	1.16317	1.16134	0.96991	1.13035	0.92069	1.44211	0.8113	1.38195	0.70009	2.01276	1.15587	2.31905	0.87146	2.26618	0.70556	1.5278	0.54147
caly2/+;+/da-Gal4-UAS-CycGΔP	12	2	1	0.48313	0.90063	0.53236	0.7876	0.46672	0.70373	0.61075	0.60346	0.63992	0.64721	0.69644	0.80218	0.75113	0.98085	0.96991	0.80401	0.96262	0.75113	1.2999	0.69644	1.27073	0.57611	1.83044	1.19781	2.20419	0.89334	2.14767	0.72014	1.50774	0.44484
caly2/+;+/da-Gal4-UAS-CycGΔP	12	2	2	0.48313	0.89881	0.52506	0.78942	0.46308	0.70009	0.60893	0.60346	0.63992	0.64904	0.69279	0.80218	0.75113	0.98268	0.96991	0.80765	0.96991	0.74931	1.29443	0.69644	1.26891	0.57247	1.83226	1.19781	2.20601	0.89334	2.14767	0.71649	1.51139	0.44302
caly2/+;+/da-Gal4-UAS-CycGΔP	13	1	1	0.53965	1.39835	0.53965	1.2762	0.45396	1.20328	0.567	1.04831	0.6071	1.09024	0.72926	1.22515	0.82953	1.3783	0.9845	1.13947	0.96627	1.08659	1.28167	0.92616	1.22151	0.78395	1.85961	1.2762	2.16043	0.8824	2.06016	0.72014	1.36918	0.5597
caly2/+;+/da-Gal4-UAS-CycGΔP	13	1	2	0.53783	1.39835	0.53236	1.27803	0.45031	1.20875	0.567	1.05013	0.61075	1.08842	0.72561	1.22515	0.83135	1.37648	0.9845	1.13764	0.96444	1.08659	1.2835	0.92433	1.22151	0.78395	1.86326	1.27438	2.15861	0.88058	2.06016	0.71832	1.37101	0.56153
caly2/+;+/da-Gal4-UAS-CycGΔP	13	2	1	0.37556	1.03919	0.40656	0.91886	0.34275	0.82406	0.50319	0.70738	0.53236	0.7566	0.59981	0.92616	0.66545	1.11212	0.86417	0.90428	0.8587	0.83865	1.23062	0.74566	1.19781	0.6071	1.80492	1.27073	2.19507	0.9298	2.09297	0.71285	1.38559	0.42479
caly2/+;+/da-Gal4-UAS-CycGΔP	13	2	2	0.37921	1.03737	0.40474	0.92433	0.34275	0.82588	0.49954	0.70373	0.53236	0.7566	0.59799	0.9298	0.66727	1.10483	0.86235	0.90428	0.85688	0.83865	1.23245	0.74384	1.19781	0.60893	1.79945	1.26891	2.19507	0.9298	2.09115	0.71103	1.38377	0.42479
caly2/+;+/da-Gal4-UAS-CycGΔP	14	1	1	0.58158	1.06472	0.59981	0.94256	0.54147	0.85688	0.65998	0.73108	0.70009	0.77119	0.79489	0.92616	0.85688	1.10483	1.04102	0.88422	1.03372	0.82588	1.38377	0.70556	1.32725	0.57429	1.98176	1.13582	2.28805	0.77483	2.17319	0.57976	1.52415	0.37374
caly2/+;+/da-Gal4-UAS-CycGΔP	14	1	2	0.58158	1.06472	0.60164	0.94257	0.53053	0.85505	0.66362	0.73108	0.69826	0.77484	0.79124	0.9298	0.8587	1.09936	1.04102	0.8824	1.03555	0.82588	1.38377	0.70373	1.32543	0.57611	1.97994	1.13582	2.28441	0.77484	2.17137	0.57611	1.52233	0.37739
caly2/+;+/da-Gal4-UAS-CycGΔP	14	2	1	0.55423	1.14493	0.55606	1.02096	0.48678	0.94074	0.59799	0.80765	0.6381	0.85141	0.74384	0.99726	0.82771	1.1577	0.99726	0.9371	0.97903	0.88969	1.27802	0.77301	1.23974	0.63628	1.81403	1.17593	2.18231	0.83318	2.08933	0.64539	1.52233	0.42479
caly2/+;+/da-Gal4-UAS-CycGΔP	14	2	2	0.55423	1.14311	0.55241	1.02461	0.48495	0.93892	0.59617	0.8113	0.63628	0.84958	0.73837	0.99544	0.82771	1.15405	0.99544	0.9371	0.97903	0.88787	1.28167	0.77484	1.24156	0.63263	1.81586	1.17411	2.18231	0.83318	2.09298	0.64539	1.52233	0.42479
caly2/+;+/da-Gal4-UAS-CycGΔP	15	1	1	0.70738	1.07201	0.70373	0.95897	0.63263	0.88422	0.73473	0.7566	0.78395	0.79671	0.88605	0.9298	0.97174	1.08477	1.1267	0.88605	1.10483	0.83135	1.44029	0.72561	1.39288	0.60528	1.92707	1.11941	2.3154	0.82588	2.24247	0.62716	1.56061	0.4412
caly2/+;+/da-Gal4-UAS-CycGΔP	15	1	2	0.70373	1.07019	0.70009	0.95715	0.63628	0.88422	0.73655	0.7566	0.78213	0.79489	0.8824	0.93163	0.97174	1.08842	1.1267	0.88422	1.10483	0.82953	1.43846	0.72379	1.39106	0.60346	1.92889	1.11577	2.31905	0.82588	2.2443	0.62351	1.56608	0.44302
caly2/+;+/da-Gal4-UAS-CycGΔP	15	2	1	0.53418	0.85141	0.5834	0.74019	0.53053	0.6381	0.69279	0.54694	0.71649	0.60164	0.76207	0.77483	0.80401	0.95715	1.0082	0.78577	1.01002	0.72196	1.40929	0.68185	1.40929	0.54512	1.85232	1.28714	2.30993	1.03555	2.26435	0.80765	1.64448	0.39562
caly2/+;+/da-Gal4-UAS-CycGΔP	15	2	2	0.53418	0.85141	0.57793	0.74384	0.53053	0.63992	0.69097	0.54694	0.71285	0.59799	0.7639	0.77301	0.80401	0.9608	1.0082	0.7876	1.01002	0.72379	1.41112	0.68185	1.402	0.54329	1.84503	1.28896	2.30993	1.03555	2.26618	0.80401	1.64448	0.39744
caly2/+;+/da-Gal4-UAS-CycGΔP	16	1	1	0.65268	1.20145	0.65451	1.07383	0.57064	1.00455	0.69462	0.85505	0.7329	0.90063	0.82588	1.04831	0.93345	1.21421	1.07565	0.96991	1.05195	0.91522	1.41294	0.74566	1.37465	0.61257	2.07657	1.11759	2.36098	0.74566	2.23518	0.55606	1.5205	0.40109
caly2/+;+/da-Gal4-UAS-CycGΔP	16	1	2	0.64904	1.20145	0.65268	1.07748	0.57429	1.00638	0.69279	0.85688	0.7329	0.90063	0.82406	1.04831	0.9298	1.20875	1.07566	0.96991	1.05378	0.9134	1.41294	0.74202	1.37465	0.61257	2.07292	1.12123	2.36098	0.74384	2.23518	0.55788	1.51868	0.40291
caly2/+;+/da-Gal4-UAS-CycGΔP	16	2	1	0.60528	1.2288	0.59252	1.10665	0.50865	1.03919	0.61257	0.88422	0.65815	0.92798	0.77119	1.06654	0.87146	1.22151	1.02643	0.98085	1.00091	0.93163	1.31266	0.7803	1.23792	0.61804	1.95259	1.103	2.28441	0.73473	2.19142	0.57976	1.402	0.37374
caly2/+;+/da-Gal4-UAS-CycGΔP	16	2	2	0.59799	1.23062	0.5907	1.1103	0.51048	1.03919	0.61622	0.88605	0.65815	0.92616	0.77301	1.06654	0.87329	1.22151	1.02643	0.98268	0.99908	0.93163	1.31084	0.7803	1.23974	0.61622	1.95806	1.10118	2.28076	0.73655	2.19143	0.58158	1.402	0.37556
caly2/+;+/da-Gal4-UAS-CycGΔP	17	1	1	0.7639	1.13582	0.75478	1.02096	0.66545	0.96991	0.7566	0.82953	0.80583	0.85505	0.94439	0.97356	0.99179	1.11029	1.18322	0.89152	1.1504	0.84776	1.41112	0.72379	1.40018	0.58158	1.95988	1.02461	2.32634	0.72014	2.2917	0.53236	1.53874	0.41203
caly2/+;+/da-Gal4-UAS-CycGΔP	17	1	2	0.76754	1.13764	0.75296	1.01914	0.66362	0.96809	0.75843	0.82771	0.80401	0.85688	0.94804	0.97356	0.98997	1.11212	1.17775	0.88969	1.15223	0.84776	1.41112	0.72561	1.39835	0.58158	1.96718	1.02278	2.32999	0.71649	2.28988	0.52871	1.54238	0.41385
caly2/+;+/da-Gal4-UAS-CycGΔP	17	2	1	0.54147	0.95533	0.55606	0.83318	0.48678	0.74202	0.63081	0.62716	0.66727	0.67456	0.77119	0.84229	0.81859	1.01367	1.02096	0.84229	1.01184	0.78213	1.36918	0.74931	1.36918	0.57611	1.76481	1.25432	2.268	1.10483	2.2917	0.87329	1.64083	0.38286
caly2/+;+/da-Gal4-UAS-CycGΔP	17	2	2	0.53965	0.95533	0.55423	0.83682	0.48678	0.74202	0.63263	0.62716	0.66909	0.67274	0.76937	0.84412	0.81859	1.01549	1.02278	0.84229	1.01367	0.78577	1.37283	0.74931	1.37101	0.57793	1.77392	1.25432	2.268	1.103	2.2917	0.86964	1.64083	0.38103
caly2/+;+/da-Gal4-UAS-CycGΔP	18	1	1	0.68732	1.15223	0.69097	1.03737	0.60893	0.97356	0.70373	0.84958	0.74384	0.88422	0.84958	1.00638	0.93345	1.14493	1.09024	0.93345	1.06107	0.88605	1.36007	0.74384	1.28532	0.64539	1.95806	1.02825	2.2443	0.70556	2.15131	0.53053	1.44575	0.44849
caly2/+;+/da-Gal4-UAS-CycGΔP	18	1	2	0.68368	1.15405	0.6855	1.03919	0.61075	0.97356	0.70191	0.85323	0.74567	0.8824	0.86052	1.00273	0.93345	1.14858	1.09024	0.93345	1.06107	0.88422	1.36007	0.74567	1.2835	0.64721	1.969	1.02825	2.24612	0.70191	2.14949	0.52689	1.44758	0.44667
caly2/+;+/da-Gal4-UAS-CycGΔP	18	2	1	0.61075	0.8113	0.64904	0.70191	0.59799	0.61622	0.72379	0.53236	0.75843	0.57611	0.82771	0.72743	0.84411	0.89881	1.03919	0.74202	1.0319	0.6855	1.33819	0.65086	1.30537	0.536	1.93436	1.12853	2.19507	0.86235	2.13308	0.68185	1.4968	0.41932
caly2/+;+/da-Gal4-UAS-CycGΔP	18	2	2	0.6144	0.8113	0.65815	0.70009	0.59981	0.61075	0.72196	0.53236	0.75478	0.57429	0.82406	0.72743	0.84412	0.90246	1.03919	0.74202	1.0319	0.68732	1.34001	0.64904	1.30537	0.53783	1.93801	1.12853	2.19507	0.86235	2.13855	0.6855	1.4968	0.41932
caly2/+;+/da-Gal4-UAS-CycGΔP	19	1	1	0.89881	1.34001	0.84958	1.2288	0.74931	1.19963	0.79124	1.02278	0.84594	1.04831	1.01731	1.1267	1.14311	1.22515	1.21786	0.97174	1.19051	0.93892	1.43299	0.70373	1.32543	0.58887	2.04193	0.84047	2.29534	0.40838	2.17502	0.28076	1.41841	0.28805
caly2/+;+/da-Gal4-UAS-CycGΔP	19	1	2	0.89881	1.34001	0.85323	1.23245	0.74567	1.20328	0.79307	1.02096	0.84594	1.05013	1.01731	1.12488	1.14494	1.22515	1.21969	0.97174	1.19051	0.9371	1.42935	0.7092	1.32725	0.58887	2.0474	0.83865	2.29535	0.40838	2.17319	0.28076	1.41476	0.28623
caly2/+;+/da-Gal4-UAS-CycGΔP	19	2	1	0.53418	1.09389	0.536	0.97903	0.45943	0.90246	0.5907	0.77119	0.63081	0.81677	0.74749	0.94986	0.80036	1.10118	1.00638	0.89699	0.99726	0.84594	1.29079	0.74202	1.26344	0.60528	1.81585	1.1577	2.17866	0.85323	2.11303	0.67092	1.4731	0.40291
caly2/+;+/da-Gal4-UAS-CycGΔP	19	2	2	0.53236	1.09753	0.53418	0.98085	0.45761	0.90063	0.59434	0.77301	0.63081	0.81677	0.74202	0.94804	0.79854	1.103	1.01002	0.89516	0.99726	0.84594	1.29079	0.74202	1.26162	0.60528	1.81768	1.1577	2.18049	0.85141	2.10574	0.66545	1.46763	0.40291
caly2/+;+/da-Gal4-UAS-CycGΔP	20	1	1	0.70738	1.1504	0.70373	1.02825	0.62169	0.94439	0.74749	0.79854	0.78942	0.84594	0.91157	0.98632	1.0082	1.15223	1.17957	0.92798	1.15952	0.86599	1.47857	0.73655	1.43846	0.57793	2.0638	1.12853	2.41203	0.79489	2.33545	0.6071	1.64266	0.36098
caly2/+;+/da-Gal4-UAS-CycGΔP	20	1	2	0.70373	1.15041	0.70191	1.02825	0.61987	0.94621	0.74567	0.80218	0.7876	0.84229	0.91522	0.9845	1.00273	1.14676	1.17958	0.9298	1.16134	0.86417	1.4804	0.73655	1.43846	0.57793	2.06381	1.13217	2.4102	0.79307	2.33363	0.60528	1.64083	0.36098
caly2/+;+/da-Gal4-UAS-CycGΔP	20	2	1	0.54147	0.98997	0.57611	0.86782	0.52689	0.77119	0.68368	0.6618	0.71467	0.71832	0.76937	0.88058	0.82953	1.07201	1.07383	0.88605	1.06836	0.82588	1.39106	0.77119	1.3783	0.6381	1.8669	1.30902	2.26617	0.98997	2.20236	0.77848	1.5989	0.46308
caly2/+;+/da-Gal4-UAS-CycGΔP	20	2	2	0.53965	0.99179	0.57793	0.86964	0.52324	0.76937	0.68732	0.6618	0.71103	0.71649	0.76572	0.88058	0.82588	1.07383	1.07566	0.88422	1.06836	0.82406	1.38924	0.77301	1.38012	0.63445	1.86326	1.31267	2.26618	0.99179	2.20237	0.77666	1.59708	0.46672
caly2/+;+/da-Gal4-UAS-CycGΔP	21	1	1	0.63263	1.19234	0.62169	1.06654	0.53053	1.0082	0.64357	0.85323	0.68368	0.89152	0.80583	1.01731	0.91704	1.16499	1.06654	0.91886	1.04648	0.86235	1.35277	0.68003	1.28896	0.57793	2.05469	0.96809	2.30628	0.567	2.16772	0.39562	1.40929	0.42844
caly2/+;+/da-Gal4-UAS-CycGΔP	21	1	2	0.63263	1.19051	0.61987	1.06836	0.52871	1.01002	0.63992	0.85505	0.68368	0.88969	0.80401	1.01731	0.9134	1.16134	1.06472	0.92069	1.04466	0.86235	1.35278	0.68003	1.28896	0.57793	2.05834	0.96809	2.30811	0.56335	2.16226	0.39562	1.40929	0.42661
caly2/+;+/da-Gal4-UAS-CycGΔP	21	2	1	0.48131	1.16134	0.49407	1.04102	0.40838	0.96627	0.53053	0.82953	0.57429	0.86964	0.67638	1.01367	0.76207	1.17411	0.95533	0.94621	0.9298	0.89699	1.26344	0.7639	1.22515	0.64174	1.90154	1.13217	2.19689	0.76937	2.04922	0.567	1.41112	0.46855
caly2/+;+/da-Gal4-UAS-CycGΔP	21	2	2	0.48131	1.16134	0.49225	1.04102	0.40656	0.96627	0.53236	0.83318	0.57429	0.87146	0.67456	1.01549	0.76025	1.16499	0.95168	0.94986	0.93163	0.89699	1.26162	0.76572	1.22333	0.63992	1.91066	1.13035	2.19872	0.76937	2.04557	0.567	1.41112	0.47037
caly2/+;+/da-Gal4-UAS-CycGΔP	22	1	1	0.53053	1.14311	0.53782	1.01549	0.44849	0.94256	0.57246	0.80218	0.6144	0.84047	0.71467	0.98085	0.82588	1.13764	0.98085	0.90246	0.96262	0.84776	1.29808	0.68915	1.26162	0.56882	1.94348	1.06654	2.25706	0.6855	2.12397	0.48495	1.41841	0.34639
caly2/+;+/da-Gal4-UAS-CycGΔP	22	1	2	0.53053	1.13947	0.53236	1.01914	0.45031	0.94257	0.57247	0.80401	0.61257	0.84229	0.71285	0.98085	0.82406	1.13582	0.97903	0.90246	0.96627	0.84776	1.2999	0.68732	1.26162	0.56882	1.94165	1.06472	2.25706	0.6855	2.12032	0.48495	1.42023	0.34822
caly2/+;+/da-Gal4-UAS-CycGΔP	22	2	1	0.44302	1.08842	0.4649	0.96991	0.38103	0.88787	0.51959	0.75478	0.55423	0.80765	0.65086	0.95715	0.74566	1.12123	0.9371	0.92798	0.93163	0.86964	1.24885	0.79671	1.23427	0.63263	1.76298	1.25615	2.17684	0.99726	2.14767	0.83135	1.44575	0.42114
caly2/+;+/da-Gal4-UAS-CycGΔP	22	2	2	0.44484	1.09206	0.46308	0.96991	0.38286	0.88787	0.51412	0.7566	0.5597	0.80765	0.65633	0.95897	0.73837	1.12306	0.9371	0.93163	0.9298	0.86782	1.24886	0.79854	1.23062	0.62898	1.77575	1.25979	2.17684	0.99726	2.14949	0.83135	1.44758	0.41932
caly2/+;+/da-Gal4-UAS-CycGΔP	23	1	1	0.67092	1.34913	0.64904	1.22333	0.55241	1.17593	0.63263	1.01367	0.6855	1.04648	0.835	1.15223	0.93892	1.28532	1.04466	1.03555	1.01549	0.98632	1.2999	0.78577	1.21786	0.66362	1.87602	1.05013	2.19507	0.66545	2.01458	0.4175	1.35095	0.4102
caly2/+;+/da-Gal4-UAS-CycGΔP	23	1	2	0.67092	1.34731	0.65086	1.2288	0.55241	1.17775	0.63628	1.01549	0.68368	1.04831	0.82771	1.15223	0.9371	1.2835	1.04466	1.03555	1.01549	0.9845	1.30173	0.78577	1.21786	0.66545	1.87602	1.05195	2.19507	0.66545	2.01276	0.4175	1.35278	0.4102
caly2/+;+/da-Gal4-UAS-CycGΔP	23	2	1	0.44484	0.87146	0.4886	0.74566	0.42844	0.64357	0.59617	0.536	0.61987	0.5907	0.68185	0.77119	0.73837	0.96627	0.99179	0.79307	0.98632	0.72743	1.32907	0.69462	1.32543	0.52324	1.85414	1.28167	2.32451	1.02461	2.28805	0.80765	1.56244	0.35551
caly2/+;+/da-Gal4-UAS-CycGΔP	23	2	2	0.44484	0.87329	0.47766	0.74749	0.43026	0.64357	0.59799	0.536	0.61987	0.59434	0.68185	0.77119	0.7329	0.9608	0.99179	0.79489	0.9845	0.72561	1.3309	0.69279	1.3236	0.51959	1.85232	1.2835	2.32634	1.02278	2.28623	0.80218	1.56791	0.35369
caly2/+;+/da-Gal4-UAS-CycGΔP	24	1	1	0.67821	1.15223	0.66909	1.02825	0.57246	0.96627	0.68185	0.81312	0.7329	0.84229	0.84776	0.97356	0.97174	1.11941	1.09571	0.87875	1.06836	0.82224	1.402	0.62898	1.34548	0.50136	2.12214	0.93163	2.37739	0.52142	2.237	0.35369	1.49863	0.31175
caly2/+;+/da-Gal4-UAS-CycGΔP	24	1	2	0.67456	1.15405	0.66727	1.03008	0.57611	0.96444	0.67639	0.81494	0.72743	0.84229	0.84047	0.97721	0.97174	1.11759	1.09753	0.88058	1.07019	0.82224	1.40018	0.62898	1.34731	0.50319	2.12397	0.93163	2.37556	0.51959	2.24247	0.35733	1.49863	0.30811
caly2/+;+/da-Gal4-UAS-CycGΔP	24	2	1	0.52689	1.23609	0.52871	1.11212	0.44302	1.03372	0.56335	0.88605	0.60346	0.92616	0.71467	1.0793	0.83135	1.24339	0.98997	1.01731	0.97356	0.95715	1.36007	0.8113	1.3236	0.64174	1.97812	1.23062	2.36462	0.87693	2.2607	0.65268	1.50227	0.4102
caly2/+;+/da-Gal4-UAS-CycGΔP	24	2	2	0.52142	1.23609	0.52142	1.11577	0.4412	1.03372	0.56153	0.88787	0.60346	0.92616	0.71103	1.08113	0.82588	1.24156	0.98997	1.01914	0.97356	0.95897	1.3546	0.81494	1.32543	0.63992	1.97629	1.22698	2.36463	0.87511	2.26071	0.65268	1.50045	0.40474
caly2/+;+/da-Gal4-UAS-CycGΔP	25	1	1	0.7566	1.27985	0.72561	1.16134	0.62898	1.11941	0.69279	0.9608	0.74202	0.9845	0.88605	1.08112	1.01549	1.20145	1.11029	0.94986	1.08112	0.9061	1.36189	0.71102	1.25432	0.59799	1.98176	0.86052	2.19507	0.45761	1.99452	0.30082	1.37101	0.33363
caly2/+;+/da-Gal4-UAS-CycGΔP	25	1	2	0.7566	1.27985	0.72196	1.16499	0.62898	1.11941	0.69097	0.9608	0.74202	0.98632	0.88422	1.08477	1.01367	1.19963	1.1103	0.94986	1.07748	0.90975	1.35642	0.71467	1.25432	0.59799	1.97994	0.86417	2.1969	0.45761	1.99635	0.29717	1.36554	0.33546
caly2/+;+/da-Gal4-UAS-CycGΔP	25	2	1	0.60893	1.24703	0.58705	1.11941	0.49225	1.06836	0.58705	0.90975	0.63628	0.94256	0.76572	1.07201	0.88605	1.22333	0.98997	0.98085	0.96262	0.92069	1.29808	0.72926	1.23062	0.61257	1.99999	1.03555	2.29352	0.62534	2.13673	0.43755	1.35277	0.46125
caly2/+;+/da-Gal4-UAS-CycGΔP	25	2	2	0.60528	1.24886	0.58523	1.12123	0.49042	1.06654	0.5834	0.91157	0.63445	0.94439	0.76025	1.07566	0.8824	1.21969	0.99179	0.97903	0.95897	0.92251	1.29261	0.72926	1.23245	0.6144	2.00182	1.03372	2.2917	0.62534	2.14402	0.43755	1.35278	0.46308
caly2/+;+/da-Gal4-UAS-CycGΔP	26	1	1	0.71285	1.32907	0.68732	1.20692	0.59252	1.1577	0.67274	0.99726	0.72561	1.01914	0.87875	1.11941	1.01002	1.25068	1.13217	0.98814	1.103	0.94439	1.40382	0.72926	1.31084	0.60528	2.10574	0.90063	2.29352	0.47948	2.1659	0.33546	1.42752	0.40656
caly2/+;+/da-Gal4-UAS-CycGΔP	26	1	2	0.71103	1.32543	0.68732	1.20692	0.58705	1.15952	0.66909	0.99908	0.72379	1.01914	0.87146	1.12123	1.0082	1.25068	1.13582	0.9845	1.10118	0.94257	1.402	0.72926	1.30902	0.60893	2.10209	0.90246	2.29535	0.47402	2.16773	0.33728	1.43117	0.40109
caly2/+;+/da-Gal4-UAS-CycGΔP	26	2	1	0.54512	1.03008	0.55241	0.9061	0.47766	0.82771	0.60528	0.69462	0.65086	0.7329	0.77119	0.8824	0.84047	1.05013	1.04831	0.83865	1.0319	0.7803	1.39835	0.66362	1.35277	0.52689	1.98905	1.08659	2.33545	0.72196	2.25523	0.54329	1.54967	0.34822
caly2/+;+/da-Gal4-UAS-CycGΔP	26	2	2	0.54329	1.02825	0.55423	0.90793	0.47584	0.82588	0.61075	0.69279	0.65268	0.73108	0.76754	0.88605	0.83682	1.04831	1.04831	0.84047	1.0319	0.77848	1.39835	0.66362	1.35278	0.52689	1.98723	1.08659	2.33363	0.72196	2.25888	0.54329	1.55332	0.34822
caly2/+;+/da-Gal4-UAS-CycGΔP	27	1	1	0.55423	0.84594	0.60346	0.73655	0.54694	0.64357	0.69826	0.55606	0.72014	0.60528	0.78577	0.76572	0.79854	0.9298	1.0319	0.78395	1.0319	0.74749	1.38012	0.71102	1.38012	0.58887	1.77575	1.24521	2.17502	1.04466	2.15496	0.85141	1.62442	0.45943
caly2/+;+/da-Gal4-UAS-CycGΔP	27	1	2	0.55788	0.84958	0.59981	0.73655	0.54147	0.64357	0.70009	0.55423	0.71832	0.60528	0.78577	0.7639	0.79671	0.92798	1.0319	0.78395	1.03372	0.74749	1.3783	0.7092	1.3783	0.5907	1.77392	1.24339	2.17502	1.04284	2.15679	0.85505	1.63172	0.45578
caly2/+;+/da-Gal4-UAS-CycGΔP	27	2	1	0.52506	1.01367	0.54876	0.89152	0.47584	0.80218	0.62716	0.68003	0.6618	0.72743	0.74019	0.89334	0.80218	1.06836	1.01184	0.87511	1.00455	0.80947	1.36007	0.72379	1.32907	0.5834	1.91795	1.22515	2.32634	0.90792	2.23883	0.70009	1.54238	0.3938
caly2/+;+/da-Gal4-UAS-CycGΔP	27	2	2	0.52506	1.01549	0.54329	0.89334	0.47584	0.80401	0.63263	0.68003	0.66362	0.72561	0.7402	0.89516	0.80218	1.07383	1.01367	0.87329	1.00273	0.81312	1.36189	0.72379	1.33272	0.58705	1.92525	1.22515	2.32634	0.90428	2.24065	0.70009	1.55515	0.39562
caly2/+;+/da-Gal4-UAS-CycGΔP	28	1	1	0.62169	1.14129	0.62716	1.02096	0.54694	0.9535	0.65998	0.82224	0.70738	0.86052	0.83682	0.99179	0.87146	1.13582	1.04466	0.9371	1.01367	0.89152	1.36189	0.76754	1.30355	0.65998	1.90154	1.09389	2.2133	0.82953	2.16043	0.65998	1.47493	0.51048
caly2/+;+/da-Gal4-UAS-CycGΔP	28	1	2	0.62169	1.13764	0.62534	1.02825	0.55241	0.94986	0.66362	0.82771	0.70738	0.86235	0.82953	0.98997	0.87329	1.13947	1.04649	0.93892	1.01367	0.89334	1.36007	0.76754	1.30173	0.65815	1.89972	1.09389	2.21148	0.82953	2.15679	0.65815	1.4731	0.51048
caly2/+;+/da-Gal4-UAS-CycGΔP	28	2	1	0.4886	0.98814	0.51777	0.86782	0.44667	0.77483	0.57976	0.65998	0.61622	0.7092	0.71102	0.86599	0.76207	1.03919	1.00273	0.84958	0.99179	0.79671	1.32543	0.72196	1.30902	0.567	1.91795	1.20692	2.29899	0.91886	2.23153	0.69826	1.51686	0.36463
caly2/+;+/da-Gal4-UAS-CycGΔP	28	2	2	0.4886	0.9845	0.51412	0.86782	0.44484	0.77666	0.58158	0.6618	0.61804	0.70738	0.71103	0.86599	0.75843	1.03919	1.00273	0.84958	0.99726	0.79671	1.32543	0.72379	1.3072	0.56517	1.9216	1.20692	2.29899	0.91704	2.22789	0.69826	1.52051	0.36463
caly2/+;+/da-Gal4-UAS-CycGΔP	29	1	1	0.75296	1.31266	0.74019	1.19598	0.65633	1.13217	0.72926	0.9772	0.78213	1.00638	0.90246	1.12853	1.03008	1.27256	1.11212	1.02096	1.0793	0.96627	1.38924	0.72196	1.29443	0.62351	2.0948	0.98085	2.3154	0.55059	2.04557	0.38103	1.42023	0.39015
caly2/+;+/da-Gal4-UAS-CycGΔP	29	1	2	0.75478	1.31449	0.7402	1.19416	0.65633	1.12853	0.73473	0.97721	0.78213	1.00638	0.90246	1.13035	1.01914	1.27073	1.1103	1.01731	1.0793	0.96444	1.38559	0.72196	1.29443	0.62534	2.09662	0.98085	2.32087	0.54876	2.0474	0.38103	1.42388	0.38833
caly2/+;+/da-Gal4-UAS-CycGΔP	29	2	1	0.54694	0.72196	0.5907	0.61075	0.55241	0.50136	0.71467	0.42479	0.73837	0.47766	0.78213	0.65815	0.80947	0.84229	1.08112	0.71285	1.08659	0.65633	1.48039	0.67274	1.5041	0.53236	1.92889	1.30173	2.35733	1.08112	2.33181	0.86417	1.76481	0.41203
caly2/+;+/da-Gal4-UAS-CycGΔP	29	2	2	0.54329	0.72196	0.58887	0.61257	0.54876	0.50319	0.71103	0.42844	0.73837	0.47948	0.77666	0.65451	0.80583	0.84047	1.0793	0.71467	1.08659	0.65451	1.4804	0.67456	1.5041	0.53418	1.92525	1.29808	2.35733	1.08113	2.33181	0.86417	1.76298	0.41385
caly2/+;+/da-Gal4-UAS-CycGΔP	30	1	1	0.60164	1.13947	0.6144	1.01184	0.52506	0.94074	0.64357	0.80947	0.69097	0.84594	0.80218	0.9845	0.88969	1.14311	1.0556	0.91886	1.03919	0.86782	1.38741	0.71832	1.32907	0.6071	2.0401	1.0793	2.31175	0.68368	2.21513	0.5123	1.50592	0.42297
caly2/+;+/da-Gal4-UAS-CycGΔP	30	1	2	0.59981	1.13764	0.6144	1.01002	0.52506	0.93892	0.64721	0.81312	0.69462	0.84412	0.79854	0.98085	0.88969	1.14858	1.05378	0.91886	1.0319	0.86964	1.38559	0.71832	1.32725	0.60711	2.04193	1.07383	2.30993	0.68003	2.21877	0.51412	1.50957	0.42114
caly2/+;+/da-Gal4-UAS-CycGΔP	30	2	1	0.59799	0.90975	0.64357	0.80218	0.57611	0.71285	0.7092	0.61804	0.74019	0.66545	0.81859	0.81677	0.81677	0.97903	1.03372	0.81859	1.03008	0.77119	1.38924	0.73655	1.36918	0.61075	1.79215	1.16681	2.19872	0.95533	2.13491	0.74749	1.56973	0.49954
caly2/+;+/da-Gal4-UAS-CycGΔP	30	2	2	0.59617	0.90793	0.64175	0.80036	0.57611	0.71467	0.71285	0.61804	0.7402	0.66545	0.82406	0.81494	0.81677	0.97721	1.03555	0.81494	1.03372	0.76937	1.38924	0.73473	1.37648	0.60893	1.79216	1.16681	2.20419	0.95715	2.1422	0.74931	1.56973	0.49954
corto420/da-Gal4	1	1	1	0.55868	1.39035	0.54959	1.25568	0.44767	1.17925	0.5514	1.01364	0.60418	1.0555	0.73885	1.20109	0.87534	1.36305	1.0282	1.10645	1.0009	1.04822	1.39763	0.8626	1.32301	0.68971	2.18562	1.19745	2.53139	0.78798	2.43857	0.61146	1.55231	0.3858
corto420/da-Gal4	1	1	2	0.5589	1.39725	0.54611	1.26209	0.44383	1.18721	0.54977	1.021	0.60273	1.06301	0.73972	1.20182	0.87671	1.36438	1.03013	1.10867	1.00639	1.05388	1.40091	0.86392	1.32602	0.69041	2.19543	1.19999	2.53698	0.79269	2.44566	0.61552	1.55616	0.38721
corto420/da-Gal4	1	2	1	0.37488	1.17015	0.38762	1.03366	0.29117	0.95359	0.4222	0.79344	0.46769	0.84076	0.5969	1.00636	0.70973	1.18289	0.89171	0.94631	0.86806	0.88261	1.27206	0.74795	1.21746	0.57506	2.08189	1.17015	2.43857	0.81528	2.35304	0.61328	1.48316	0.28935
corto420/da-Gal4	1	2	2	0.37808	1.17808	0.38721	1.04109	0.29771	0.95342	0.41461	0.79999	0.46757	0.84383	0.59178	1.00639	0.7105	1.18538	0.89132	0.94977	0.87305	0.88401	1.27853	0.75068	1.22191	0.57534	2.08219	1.17625	2.45113	0.81278	2.3525	0.61187	1.48493	0.29041
corto420/da-Gal4	2	1	1	0.37306	1.34667	0.37306	1.20473	0.27115	1.12283	0.38398	0.95359	0.44221	0.99908	0.57324	1.15559	0.70791	1.33029	0.8717	1.0737	0.84622	1.01	1.25022	0.84076	1.18107	0.66787	2.05277	1.2302	2.42219	0.82984	2.313	0.62238	1.43766	0.36032
corto420/da-Gal4	2	1	2	0.37625	1.34794	0.37077	1.20913	0.27031	1.12511	0.38356	0.96072	0.43835	1.00273	0.57716	1.16164	0.70867	1.33515	0.87853	1.07579	0.85114	1.01187	1.25296	0.842	1.18721	0.66301	2.05479	1.2347	2.43104	0.83104	2.31963	0.62648	1.44109	0.35981
corto420/da-Gal4	2	2	1	0.34212	0.98271	0.3767	0.84076	0.29481	0.73703	0.44949	0.60054	0.48953	0.65878	0.58416	0.84804	0.66423	1.05186	0.89535	0.84258	0.88079	0.77342	1.33211	0.71337	1.303	0.51683	1.98725	1.29026	2.44585	0.9918	2.40036	0.76979	1.60873	0.28753
corto420/da-Gal4	2	2	2	0.34155	0.98447	0.37442	0.84748	0.29406	0.73972	0.45114	0.60456	0.48584	0.66118	0.58812	0.85296	0.65936	1.05022	0.89497	0.84748	0.88036	0.77625	1.33698	0.71598	1.30593	0.52054	1.99634	1.2968	2.45296	0.99543	2.4073	0.77077	1.60913	0.29041
corto420/da-Gal4	3	1	1	0.33666	1.10099	0.35668	0.96087	0.27297	0.85532	0.40764	0.72065	0.45495	0.76979	0.55686	0.94813	0.65696	1.14103	0.87352	0.91901	0.85714	0.85532	1.28298	0.75705	1.2393	0.57506	1.97998	1.26478	2.40218	0.93539	2.33848	0.72611	1.51228	0.32393
corto420/da-Gal4	3	1	2	0.33607	1.10136	0.35433	0.96803	0.27031	0.86392	0.41278	0.72876	0.45479	0.77077	0.56073	0.95159	0.65936	1.14703	0.87853	0.92237	0.86392	0.85844	1.28767	0.76164	1.24018	0.57716	1.98355	1.27305	2.41278	0.94063	2.34337	0.73241	1.51963	0.32694
corto420/da-Gal4	3	2	1	0.36032	1.12283	0.37852	0.98999	0.30391	0.88625	0.43312	0.74795	0.48043	0.79708	0.58234	0.97543	0.69153	1.16833	0.88807	0.94267	0.8717	0.87534	1.30664	0.77706	1.25932	0.59326	2.01273	1.28298	2.43675	0.94449	2.36214	0.73339	1.54321	0.33666
corto420/da-Gal4	3	2	2	0.36347	1.12876	0.38356	0.99543	0.29954	0.89314	0.43835	0.75433	0.48219	0.80182	0.58447	0.97899	0.69223	1.17442	0.88949	0.94611	0.87488	0.87671	1.31506	0.7799	1.26209	0.59725	2.01095	1.28949	2.44383	0.95159	2.37077	0.73607	1.54337	0.34155
corto420/da-Gal4	4	1	1	0.3767	0.93721	0.4222	0.80072	0.34576	0.68971	0.50591	0.5696	0.54049	0.6242	0.6242	0.81528	0.69517	1.02092	0.93721	0.82438	0.92629	0.75705	1.37215	0.71519	1.34485	0.52229	1.99453	1.31392	2.47497	1.04276	2.42583	0.8171	1.67242	0.30573
corto420/da-Gal4	4	1	2	0.37808	0.94063	0.41826	0.80547	0.34337	0.69406	0.50776	0.57168	0.54429	0.62648	0.621	0.81826	0.70502	1.02648	0.94429	0.82739	0.92602	0.76529	1.37716	0.7178	1.34977	0.52602	1.99817	1.32237	2.48401	1.05022	2.43287	0.82191	1.67488	0.3105
corto420/da-Gal4	4	2	1	0.43858	1.25386	0.44585	1.11009	0.34758	1.02092	0.46587	0.85896	0.51137	0.90263	0.64604	1.06096	0.7807	1.24294	0.95359	0.98453	0.92993	0.92265	1.34485	0.75159	1.27388	0.57688	2.10918	1.15559	2.48589	0.74613	2.38944	0.55504	1.50318	0.28935
corto420/da-Gal4	4	2	2	0.44566	1.25114	0.44566	1.11415	0.34155	1.0283	0.46757	0.86209	0.51506	0.90776	0.65205	1.06666	0.78356	1.24383	0.95707	0.9863	0.93333	0.92237	1.35525	0.75251	1.27671	0.57716	2.10593	1.15798	2.49497	0.75068	2.39269	0.56073	1.50867	0.29406
corto420/da-Gal4	5	1	1	0.54595	1.26296	0.54413	1.12101	0.44767	1.03912	0.56232	0.87716	0.61146	0.92083	0.73703	1.07734	0.8626	1.25204	1.04822	0.99544	1.02274	0.93357	1.40855	0.77342	1.33939	0.60418	2.1838	1.15013	2.5514	0.74795	2.43857	0.5514	1.59417	0.30027
corto420/da-Gal4	5	1	2	0.54977	1.26575	0.54063	1.13059	0.44748	1.04292	0.56438	0.88036	0.61004	0.9242	0.74703	1.0831	0.86757	1.25844	1.05205	1.00273	1.0283	0.93515	1.41187	0.77442	1.34429	0.60456	2.19177	1.15433	2.56072	0.75251	2.44383	0.55342	1.59634	0.29954
corto420/da-Gal4	5	2	1	0.41674	1.07006	0.44039	0.93175	0.35668	0.83894	0.49317	0.69517	0.53503	0.74249	0.6333	0.91901	0.73339	1.11555	0.95541	0.88989	0.94085	0.8262	1.35577	0.72611	1.31938	0.54231	2.06187	1.21928	2.46769	0.87534	2.38216	0.66241	1.58143	0.29845
corto420/da-Gal4	5	2	2	0.42009	1.07579	0.4347	0.93881	0.35616	0.842	0.48949	0.69954	0.53698	0.7452	0.64109	0.92237	0.73607	1.12146	0.95525	0.89497	0.94611	0.82739	1.36255	0.72876	1.32602	0.54429	2.06757	1.22191	2.47671	0.88219	2.39086	0.66483	1.58356	0.30136
corto420/da-Gal4	6	1	1	0.45131	1.24658	0.46041	1.10281	0.36396	1.01182	0.48771	0.86078	0.53867	0.90627	0.67151	1.0737	0.78434	1.26114	0.97179	1.01364	0.94995	0.94813	1.37579	0.80618	1.303	0.63148	2.1201	1.24294	2.52957	0.86624	2.42401	0.66241	1.56869	0.3494
corto420/da-Gal4	6	1	2	0.45114	1.25479	0.46027	1.1105	0.36164	1.01735	0.48949	0.86575	0.53881	0.91141	0.66301	1.07945	0.78538	1.26575	0.97351	1.01735	0.95342	0.94977	1.38082	0.8073	1.31141	0.63926	2.12237	1.25296	2.53881	0.8694	2.42922	0.66666	1.57625	0.35068
corto420/da-Gal4	6	2	1	0.39854	1.22838	0.38944	1.09008	0.28753	1.01	0.39854	0.84258	0.44949	0.88443	0.5878	1.03912	0.73157	1.212	0.88807	0.94813	0.86078	0.88625	1.28662	0.70973	1.19381	0.54413	2.04549	1.08644	2.42401	0.67879	2.32028	0.48953	1.42675	0.24021
corto420/da-Gal4	6	2	2	0.40365	1.2347	0.39086	1.09406	0.29223	1.01369	0.39999	0.84566	0.45114	0.88767	0.59178	1.04474	0.73972	1.21278	0.88949	0.95342	0.86392	0.89132	1.29314	0.7105	1.19634	0.54611	2.05113	1.08858	2.43287	0.67945	2.32693	0.49132	1.43378	0.24109
corto420/da-Gal4	7	1	1	0.44403	1.19745	0.45131	1.05368	0.34758	0.96997	0.46223	0.80436	0.51501	0.84804	0.66605	1.00272	0.78616	1.18835	0.96269	0.92265	0.93357	0.85896	1.34667	0.69153	1.27934	0.51501	2.15286	1.06824	2.48771	0.66605	2.37852	0.47497	1.49408	0.22019
corto420/da-Gal4	7	1	2	0.45114	1.20365	0.44748	1.06118	0.3452	0.97534	0.4621	0.81278	0.51872	0.85296	0.66301	1.00821	0.7799	1.19634	0.96255	0.92785	0.93881	0.86392	1.35159	0.69406	1.28219	0.51689	2.15524	1.07214	2.49132	0.67214	2.38538	0.47671	1.49954	0.22648
corto420/da-Gal4	7	2	1	0.40764	1.00454	0.43858	0.8626	0.35486	0.76251	0.51137	0.62238	0.54777	0.68061	0.64968	0.86624	0.74067	1.06278	0.96815	0.8444	0.95723	0.7807	1.39399	0.70245	1.37397	0.51137	2.06733	1.2575	2.51319	0.94631	2.45313	0.72247	1.66332	0.27479
corto420/da-Gal4	7	2	2	0.40913	1.00639	0.43652	0.8694	0.35068	0.76712	0.5041	0.63196	0.54611	0.6831	0.65388	0.86575	0.73789	1.06301	0.96986	0.84748	0.9589	0.78173	1.39725	0.70319	1.37899	0.51506	2.06209	1.25661	2.52054	0.94977	2.45844	0.72511	1.66575	0.27762
corto420/da-Gal4	8	1	1	0.38398	1.12647	0.40218	0.98271	0.31119	0.88807	0.45313	0.74431	0.49863	0.79708	0.61328	0.97543	0.71155	1.16833	0.91537	0.94085	0.89717	0.87352	1.30664	0.76797	1.2666	0.5878	2.03639	1.27206	2.46223	0.92083	2.39126	0.72247	1.56869	0.32575
corto420/da-Gal4	8	1	2	0.38721	1.12876	0.39817	0.9863	0.31232	0.89132	0.45296	0.75068	0.4968	0.79817	0.61369	0.97534	0.70319	1.16529	0.91872	0.94246	0.90045	0.87671	1.30958	0.77077	1.27488	0.58995	2.03835	1.27671	2.4694	0.92602	2.39999	0.72511	1.57625	0.32876
corto420/da-Gal4	8	2	1	0.44949	1.11373	0.46769	0.97543	0.37306	0.87898	0.51501	0.73339	0.5605	0.78434	0.67333	0.95723	0.77524	1.15195	0.96451	0.91719	0.95359	0.85896	1.37943	0.75341	1.34121	0.57142	2.09644	1.2575	2.52411	0.90991	2.45495	0.70609	1.63057	0.31847
corto420/da-Gal4	8	2	2	0.45114	1.11963	0.4621	0.98082	0.3726	0.88036	0.51689	0.73789	0.5589	0.78904	0.67214	0.9589	0.77625	1.15616	0.96803	0.92237	0.95707	0.86209	1.38264	0.75616	1.34429	0.57534	2.1041	1.26027	2.5315	0.91506	2.46027	0.7105	1.6347	0.32146
corto420/da-Gal4	9	1	1	0.48225	1.33393	0.47133	1.19199	0.36578	1.11009	0.46769	0.93903	0.52411	0.98453	0.66605	1.13375	0.80072	1.29572	0.96269	1.02638	0.93357	0.96633	1.33939	0.76979	1.23566	0.60236	2.11828	1.11919	2.46223	0.70063	2.34212	0.51137	1.44858	0.29481
corto420/da-Gal4	9	1	2	0.48401	1.33698	0.47123	1.19999	0.36164	1.11963	0.47123	0.94429	0.52785	0.9863	0.66483	1.13972	0.8073	1.30228	0.9662	1.03013	0.93698	0.97168	1.33881	0.7726	1.23652	0.60639	2.11871	1.12328	2.46757	0.70502	2.35068	0.51324	1.45205	0.29771
corto420/da-Gal4	9	2	1	0.47497	1.18289	0.48589	1.04458	0.38944	0.94995	0.53321	0.79708	0.57506	0.8444	0.68607	1.01546	0.79526	1.20837	1.01546	0.96815	0.9918	0.89899	1.40673	0.77706	1.36487	0.59144	2.13648	1.26296	2.55504	0.91173	2.47497	0.70609	1.62875	0.3312
corto420/da-Gal4	9	2	2	0.47123	1.19269	0.48219	1.0484	0.39086	0.95159	0.5315	0.79817	0.57351	0.84748	0.68493	1.01917	0.79451	1.20913	1.01369	0.97168	0.99725	0.90228	1.41187	0.7799	1.36986	0.59543	2.14063	1.26392	2.56255	0.91324	2.48218	0.70684	1.6347	0.33241
corto420/da-Gal4	10	1	1	0.47133	1.17743	0.47315	1.0373	0.37488	0.94449	0.49863	0.78434	0.54595	0.82802	0.66787	0.99362	0.78434	1.17561	0.97907	0.92083	0.95541	0.8535	1.36305	0.69699	1.28662	0.51501	2.1201	1.11373	2.50227	0.72247	2.40946	0.52593	1.53958	0.22929
corto420/da-Gal4	10	1	2	0.4694	1.17808	0.47123	1.03926	0.3726	0.94977	0.4968	0.79086	0.54429	0.83287	0.66849	0.99725	0.78904	1.17808	0.98447	0.92237	0.96072	0.85844	1.36803	0.69771	1.29132	0.51872	2.11871	1.11598	2.51141	0.72511	2.41643	0.52602	1.54703	0.23013
corto420/da-Gal4	10	2	1	0.36942	0.92811	0.40946	0.7989	0.33848	0.68061	0.49863	0.5605	0.53503	0.61692	0.61692	0.80618	0.68425	1.01546	0.93357	0.81528	0.91901	0.74613	1.36851	0.70245	1.34303	0.50591	1.98725	1.29754	2.44949	1.01364	2.404	0.7898	1.65604	0.28935
corto420/da-Gal4	10	2	2	0.36894	0.9315	0.40913	0.79817	0.33972	0.6831	0.4968	0.56438	0.53333	0.61917	0.62283	0.81095	0.68858	1.01735	0.93698	0.82009	0.9242	0.74885	1.37168	0.70502	1.34794	0.50776	1.99634	1.30228	2.45844	1.01735	2.40913	0.79451	1.66027	0.29406
corto420/da-Gal4	11	1	1	0.48953	1.29572	0.48043	1.15195	0.37852	1.0737	0.48953	0.90445	0.53867	0.94449	0.67333	1.09554	0.81346	1.26478	0.98453	1.0009	0.94813	0.93357	1.33939	0.74613	1.2575	0.58598	2.12556	1.10463	2.48407	0.67333	2.36032	0.48043	1.48316	0.26933
corto420/da-Gal4	11	1	2	0.49315	1.29862	0.48401	1.15798	0.37625	1.07945	0.48949	0.9041	0.54246	0.94794	0.67579	1.09954	0.82557	1.26757	0.98447	1.00091	0.95525	0.93515	1.34063	0.74703	1.26209	0.58447	2.1315	1.10867	2.49132	0.67579	2.36712	0.48036	1.4904	0.27031
corto420/da-Gal4	11	2	1	0.42584	1.18835	0.44403	1.04822	0.35122	0.95359	0.49135	0.80618	0.54049	0.85532	0.65696	1.02638	0.76251	1.2211	0.95541	0.98453	0.93903	0.91719	1.36123	0.80072	1.30482	0.61692	2.1019	1.27206	2.49499	0.91719	2.4131	0.70973	1.57961	0.35486
corto420/da-Gal4	11	2	2	0.43104	1.19451	0.44383	1.05753	0.35616	0.95707	0.49497	0.80913	0.54063	0.85844	0.65205	1.03196	0.76346	1.22556	0.95707	0.9863	0.94429	0.9242	1.3662	0.80365	1.31324	0.61917	2.12054	1.27305	2.5041	0.92054	2.42008	0.7105	1.59269	0.35616
corto420/da-Gal4	12	1	1	0.48771	1.31392	0.48225	1.17197	0.38034	1.09372	0.48407	0.92083	0.53867	0.96633	0.67879	1.11555	0.81528	1.27752	0.96815	1.01182	0.93539	0.95541	1.34485	0.75159	1.26478	0.58052	2.15832	1.08644	2.47315	0.68971	2.35304	0.49135	1.46132	0.28025
corto420/da-Gal4	12	1	2	0.4968	1.31689	0.48584	1.1799	0.38173	1.09954	0.48949	0.92602	0.53881	0.97168	0.68127	1.11598	0.81826	1.28219	0.97168	1.01369	0.94063	0.9589	1.34977	0.75799	1.27305	0.58447	2.16072	1.08858	2.48218	0.69223	2.36164	0.49132	1.46849	0.2831
corto420/da-Gal4	12	2	1	0.46769	1.33211	0.45677	1.18835	0.35668	1.11373	0.45313	0.94085	0.50773	0.98089	0.64604	1.12829	0.80254	1.2939	0.94085	1.02092	0.91355	0.96269	1.30118	0.76797	1.21928	0.5969	2.07825	1.11555	2.43493	0.69517	2.32028	0.49681	1.44494	0.28753
corto420/da-Gal4	12	2	2	0.47305	1.34063	0.46027	1.19634	0.35433	1.11963	0.45114	0.94611	0.50958	0.98447	0.65205	1.13059	0.80365	1.29497	0.94246	1.02465	0.91506	0.96986	1.30776	0.76712	1.22374	0.59908	2.08401	1.1178	2.442	0.69588	2.32511	0.50045	1.4484	0.28858
corto420/da-Gal4	13	1	1	0.46041	1.18471	0.46041	1.05186	0.37306	0.96451	0.49681	0.80618	0.54413	0.84804	0.65878	1.01364	0.7898	1.19199	0.97725	0.94449	0.95359	0.88079	1.35031	0.72975	1.29572	0.55322	2.11646	1.12465	2.49681	0.72429	2.39308	0.53321	1.53412	0.27479
corto420/da-Gal4	13	1	2	0.46392	1.19451	0.46757	1.05753	0.37625	0.9662	0.49497	0.81278	0.54611	0.85479	0.66301	1.01552	0.79634	1.19634	0.97899	0.94429	0.95525	0.88767	1.35525	0.73424	1.30228	0.55342	2.11324	1.13059	2.5041	0.72876	2.39451	0.53515	1.53789	0.27945
corto420/da-Gal4	13	2	1	0.45131	1.03548	0.47679	0.89535	0.39126	0.78434	0.54231	0.6515	0.5787	0.71155	0.66787	0.89353	0.7716	1.0919	0.99362	0.86988	0.97907	0.808	1.40673	0.72793	1.37579	0.54595	2.11828	1.2393	2.54594	0.92083	2.47315	0.71155	1.66514	0.30573
corto420/da-Gal4	13	2	2	0.45296	1.03744	0.47853	0.89862	0.39269	0.79086	0.54611	0.65753	0.58082	0.71232	0.67762	0.89314	0.76894	1.09406	0.99725	0.87305	0.9863	0.80913	1.40821	0.72694	1.38082	0.54429	2.12054	1.24383	2.55342	0.92237	2.48218	0.71415	1.67853	0.3105
corto420/da-Gal4	14	1	1	0.49681	1.32847	0.48589	1.18471	0.3858	1.10281	0.48225	0.92629	0.54049	0.96997	0.68061	1.12283	0.82438	1.28298	0.97543	1.01364	0.94085	0.95723	1.34121	0.75523	1.2666	0.58052	2.1565	1.09736	2.48225	0.68243	2.36942	0.49317	1.48862	0.26933
corto420/da-Gal4	14	1	2	0.5041	1.32785	0.49315	1.18904	0.38904	1.10867	0.48584	0.93698	0.54246	0.97534	0.68493	1.12328	0.83287	1.28949	0.98082	1.01917	0.94794	0.96072	1.34611	0.75981	1.27305	0.58082	2.16438	1.10136	2.48949	0.68675	2.37077	0.49497	1.49223	0.27214
corto420/da-Gal4	14	2	1	0.34212	1.12283	0.36942	0.97725	0.28571	0.87716	0.4222	0.73157	0.47133	0.78798	0.57142	0.96633	0.66605	1.16469	0.89353	0.93175	0.87534	0.86442	1.30664	0.76615	1.26842	0.57688	1.98907	1.29572	2.4131	0.98271	2.34576	0.76797	1.56323	0.32939
corto420/da-Gal4	14	2	2	0.34337	1.12693	0.37077	0.98082	0.28675	0.88036	0.42922	0.73972	0.47305	0.79086	0.56986	0.97351	0.67397	1.16894	0.89497	0.93333	0.88036	0.87305	1.31141	0.7726	1.27671	0.57899	1.98721	1.3041	2.42008	0.98812	2.35433	0.77077	1.56712	0.33241
corto420/da-Gal4	15	1	1	0.50773	1.18471	0.51501	1.04276	0.42584	0.95359	0.55322	0.79708	0.60054	0.8444	0.72611	1.00818	0.83166	1.19017	1.02274	0.94267	0.99908	0.87898	1.40309	0.73885	1.34121	0.56414	2.16014	1.17015	2.53684	0.79526	2.44585	0.59326	1.60691	0.27843
corto420/da-Gal4	15	1	2	0.50958	1.18721	0.5242	1.0484	0.42739	0.9589	0.55159	0.80913	0.60273	0.85114	0.72328	1.01369	0.8347	1.19451	1.02465	0.94977	1.00273	0.88767	1.40821	0.74337	1.34977	0.56803	2.16072	1.17625	2.54611	0.79999	2.45296	0.59543	1.61278	0.28493
corto420/da-Gal4	15	2	1	0.23111	0.98635	0.28025	0.84804	0.21292	0.73885	0.37306	0.63148	0.40946	0.68607	0.46951	0.87534	0.53503	1.09008	0.79162	0.90445	0.7898	0.83712	1.21746	0.8171	1.20109	0.6333	1.80345	1.44494	2.27661	1.20291	2.24931	0.98453	1.53958	0.43494
corto420/da-Gal4	15	2	2	0.23196	0.98447	0.2831	0.85479	0.21735	0.74155	0.3799	0.63196	0.40913	0.69041	0.47305	0.88401	0.53515	1.09588	0.79451	0.90776	0.79269	0.842	1.22191	0.82009	1.21095	0.63378	1.81187	1.45022	2.28492	1.2073	2.25935	0.98995	1.54155	0.43835
corto420/da-Gal4	16	1	1	0.53867	1.36305	0.52775	1.22474	0.42766	1.14467	0.52957	0.97361	0.58416	1.01546	0.72793	1.16287	0.86806	1.33029	1.02274	1.0646	0.99362	1.0009	1.38853	0.808	1.30664	0.63148	2.19654	1.14831	2.52957	0.71701	2.41492	0.52957	1.50864	0.32939
corto420/da-Gal4	16	1	2	0.53881	1.36986	0.52785	1.23104	0.42557	1.14885	0.5242	0.98082	0.58082	1.01917	0.73241	1.16712	0.86757	1.33515	1.02648	1.06666	0.99725	1.00456	1.3936	0.80913	1.31324	0.63561	2.19908	1.15068	2.53881	0.71963	2.42556	0.53333	1.5178	0.33059
corto420/da-Gal4	16	2	1	0.37488	0.96087	0.42766	0.82256	0.35304	0.70791	0.52229	0.5969	0.55868	0.65696	0.62056	0.85168	0.67879	1.06642	0.92811	0.88079	0.92629	0.81346	1.36851	0.80072	1.36123	0.60964	1.96542	1.4413	2.45677	1.19927	2.42219	0.97725	1.6979	0.40764
corto420/da-Gal4	16	2	2	0.3726	0.96438	0.42922	0.82557	0.35616	0.70867	0.5242	0.60091	0.55707	0.65753	0.621	0.85479	0.68493	1.07214	0.93515	0.88219	0.92967	0.81643	1.37168	0.80182	1.37168	0.61369	1.96894	1.44657	2.46027	1.20182	2.42922	0.97899	1.70228	0.41095
corto420/da-Gal4	17	1	1	0.55504	1.41401	0.53503	1.2757	0.41856	1.212	0.50591	1.03002	0.56778	1.06642	0.72247	1.19381	0.87898	1.34485	1.01182	1.05914	0.98089	1.00454	1.33757	0.77888	1.24476	0.6151	2.17652	1.01182	2.45677	0.55322	2.32574	0.38398	1.42857	0.28935
corto420/da-Gal4	17	1	2	0.56438	1.41917	0.53698	1.28584	0.42009	1.21643	0.51141	1.03378	0.56803	1.06849	0.72511	1.19999	0.88036	1.35159	1.01369	1.06301	0.9863	1.00821	1.34246	0.78173	1.24566	0.61735	2.18447	1.01552	2.46575	0.55707	2.32693	0.38356	1.43196	0.29041
corto420/da-Gal4	17	2	1	0.40946	1.16651	0.42948	1.02092	0.3312	0.92447	0.46405	0.77888	0.51319	0.82438	0.62784	0.99908	0.71883	1.18653	0.93539	0.95359	0.91537	0.88989	1.33393	0.77524	1.28298	0.59326	2.05459	1.24476	2.46041	0.88989	2.37852	0.68061	1.55049	0.32757
corto420/da-Gal4	17	2	2	0.40913	1.16712	0.42557	1.0283	0.33059	0.92967	0.46392	0.78538	0.51324	0.83104	0.63196	1.00273	0.72511	1.19634	0.93698	0.95525	0.91872	0.89314	1.33881	0.77625	1.28949	0.59725	2.05844	1.24931	2.46575	0.89314	2.38721	0.68675	1.55251	0.33241
corto420/da-Gal4	18	1	1	0.37124	1.2484	0.38034	1.11009	0.28207	1.01728	0.4131	0.86078	0.46223	0.90991	0.5878	1.07552	0.68607	1.25386	0.89353	1.01546	0.8626	0.94995	1.25386	0.81528	1.20837	0.63876	2.01091	1.24294	2.38944	0.86988	2.30391	0.66969	1.4686	0.36032
corto420/da-Gal4	18	1	2	0.37442	1.25296	0.38173	1.1178	0.28858	1.021	0.41095	0.87123	0.46392	0.91506	0.58812	1.07945	0.69223	1.26209	0.89314	1.01735	0.87123	0.95342	1.25661	0.81826	1.21461	0.64109	2.01643	1.24748	2.39817	0.87488	2.30867	0.67214	1.47214	0.36347
corto420/da-Gal4	18	2	1	0.31119	0.88443	0.33484	0.80254	0.27115	0.68061	0.43858	0.57324	0.47133	0.63512	0.53867	0.83166	0.57688	1.03366	0.84804	0.86806	0.84622	0.7989	1.25568	0.79344	1.25386	0.60418	1.87079	1.43039	2.31664	1.19199	2.29481	0.97361	1.58871	0.41128
corto420/da-Gal4	18	2	2	0.3105	0.88401	0.33607	0.80547	0.28493	0.68675	0.44566	0.57716	0.47853	0.63561	0.53881	0.8347	0.58082	1.03926	0.85114	0.87123	0.84931	0.80182	1.25479	0.79634	1.26027	0.60639	1.88127	1.43926	2.32511	1.19451	2.30136	0.97899	1.59634	0.42009
corto420/da-Gal4	19	1	1	0.44767	1.27206	0.44585	1.13193	0.33666	1.04822	0.45131	0.87716	0.50591	0.91901	0.6424	1.07734	0.76433	1.25386	0.93721	0.98999	0.90081	0.92083	1.29208	0.74613	1.21928	0.58416	2.08553	1.11191	2.42765	0.71701	2.32392	0.52229	1.4595	0.27843
corto420/da-Gal4	19	1	2	0.44931	1.27488	0.44383	1.13241	0.33972	1.05205	0.45662	0.88219	0.50045	0.92237	0.64474	1.08127	0.77077	1.26209	0.93333	0.9936	0.90776	0.9315	1.2968	0.75068	1.22191	0.58447	2.09497	1.11598	2.43652	0.72146	2.33241	0.52237	1.46301	0.28493
corto420/da-Gal4	19	2	1	0.44221	1.30118	0.45313	1.15741	0.35304	1.07006	0.47315	0.90991	0.52229	0.95723	0.64604	1.11737	0.76433	1.29936	0.94085	1.04822	0.91719	0.98453	1.33029	0.82984	1.26478	0.65696	2.08917	1.2393	2.46041	0.85714	2.3585	0.64968	1.51228	0.37124
corto420/da-Gal4	19	2	2	0.44566	1.30045	0.45479	1.16164	0.35799	1.07031	0.47488	0.91872	0.51872	0.96438	0.64657	1.12146	0.76712	1.30228	0.94429	1.05205	0.91872	0.98812	1.33698	0.8347	1.27123	0.65936	2.09862	1.242	2.4694	0.86027	2.36346	0.65205	1.51415	0.37442
corto420/da-Gal4	20	1	1	0.42948	1.23384	0.4222	1.09918	0.32575	1.01728	0.4313	0.85168	0.48589	0.89717	0.61692	1.04822	0.74795	1.21019	0.90081	0.95359	0.87716	0.90081	1.26478	0.72065	1.19199	0.54595	2.04913	1.0737	2.3949	0.66423	2.29117	0.48407	1.40855	0.25659
corto420/da-Gal4	20	1	2	0.43104	1.23835	0.42374	1.09954	0.32511	1.02283	0.43287	0.86209	0.48767	0.90045	0.61552	1.05022	0.75616	1.21826	0.90228	0.96072	0.88036	0.9041	1.2694	0.71963	1.19634	0.54794	2.04931	1.07579	2.40182	0.67214	2.29588	0.48584	1.41369	0.2557
corto420/da-Gal4	20	2	1	0.40582	1.03002	0.43676	0.88807	0.35304	0.78434	0.50045	0.6515	0.54231	0.70791	0.63148	0.88807	0.72429	1.08098	0.93357	0.86078	0.91901	0.7989	1.34303	0.71701	1.31574	0.52775	2.02729	1.24112	2.46223	0.93357	2.40764	0.72429	1.61055	0.28753
corto420/da-Gal4	20	2	2	0.41278	1.03013	0.43652	0.89132	0.35251	0.79086	0.4968	0.65936	0.53881	0.71232	0.63378	0.88949	0.73059	1.08675	0.93698	0.86757	0.92602	0.80365	1.34611	0.7178	1.31872	0.53333	2.02739	1.24566	2.4694	0.93698	2.4146	0.72694	1.61461	0.29223
corto420/da-Gal4	21	1	1	0.45313	1.21564	0.46041	1.07006	0.36942	0.97543	0.49317	0.82256	0.54231	0.86988	0.66605	1.03366	0.76979	1.22292	0.96269	0.97179	0.94267	0.90809	1.35577	0.76797	1.29572	0.59326	2.11828	1.19745	2.50591	0.83348	2.42583	0.6424	1.56323	0.30573
corto420/da-Gal4	21	1	2	0.45662	1.22009	0.46392	1.07579	0.36529	0.98082	0.48949	0.82557	0.54246	0.8694	0.66301	1.03926	0.77442	1.22191	0.9662	0.97351	0.94794	0.91506	1.36072	0.77077	1.29862	0.5936	2.11506	1.19999	2.50958	0.84018	2.43287	0.64474	1.56894	0.3105
corto420/da-Gal4	21	2	1	0.31301	0.98999	0.37124	0.85532	0.30573	0.73885	0.46951	0.62966	0.50773	0.69153	0.56596	0.88443	0.62602	1.10463	0.87534	0.92083	0.87716	0.85896	1.3121	0.85168	1.31756	0.66241	1.8726	1.49772	2.36942	1.2848	2.3585	1.0737	1.65968	0.47861
corto420/da-Gal4	21	2	2	0.31415	0.99177	0.37442	0.85844	0.30684	0.73972	0.46757	0.63378	0.50776	0.69223	0.5662	0.88767	0.62648	1.10136	0.87671	0.92237	0.87853	0.85662	1.31506	0.85296	1.32237	0.66483	1.88492	1.50502	2.3799	1.28949	2.36529	1.07579	1.66392	0.48036
corto420/da-Gal4	22	1	1	0.49317	1.27752	0.48043	1.13739	0.36942	1.05914	0.48043	0.88261	0.53503	0.92447	0.67697	1.0737	0.81892	1.23748	0.97179	0.95905	0.94449	0.89899	1.33029	0.70063	1.2393	0.53867	2.1474	1.02092	2.47315	0.59872	2.35668	0.41128	1.4686	0.20746
corto420/da-Gal4	22	1	2	0.50228	1.28036	0.48219	1.14155	0.3726	1.06483	0.47671	0.89132	0.5315	0.92602	0.68127	1.07397	0.82374	1.24383	0.97716	0.96803	0.94611	0.90228	1.33698	0.70319	1.24931	0.53515	2.15159	1.02465	2.48036	0.60091	2.36346	0.41461	1.47397	0.21187
corto420/da-Gal4	22	2	1	0.36396	1.20655	0.36942	1.05914	0.27297	0.96815	0.39126	0.81346	0.44585	0.85896	0.55868	1.02092	0.68789	1.20837	0.88443	0.95905	0.86078	0.89353	1.26842	0.75159	1.2211	0.56232	2.01455	1.19745	2.42583	0.82438	2.33302	0.62602	1.4686	0.29299
corto420/da-Gal4	22	2	2	0.36529	1.2073	0.36529	1.06666	0.27579	0.97351	0.39452	0.81643	0.44748	0.86392	0.56438	1.0283	0.69588	1.21826	0.88767	0.96438	0.85844	0.89862	1.2694	0.75433	1.22739	0.5662	2.01461	1.20365	2.43104	0.82739	2.34337	0.63013	1.47031	0.29589
corto420/da-Gal4	23	1	1	0.39308	1.11373	0.40764	0.96997	0.32575	0.86806	0.45313	0.72247	0.50045	0.7716	0.5969	0.95177	0.70791	1.14467	0.92083	0.91355	0.90081	0.84622	1.31392	0.73339	1.27024	0.54959	2.04185	1.21746	2.46405	0.87352	2.3858	0.66059	1.55959	0.28753
corto420/da-Gal4	23	1	2	0.38721	1.1178	0.40547	0.97716	0.32876	0.8694	0.45479	0.72694	0.49862	0.77808	0.60456	0.95707	0.71415	1.15068	0.91872	0.91506	0.90228	0.84931	1.31689	0.73607	1.27853	0.55159	2.04383	1.22009	2.47305	0.87853	2.38903	0.66483	1.55616	0.28675
corto420/da-Gal4	23	2	1	0.38762	1.11191	0.41492	0.97725	0.32757	0.86988	0.46769	0.72975	0.51683	0.78252	0.61328	0.96087	0.70973	1.16105	0.92447	0.93357	0.90809	0.86624	1.33939	0.76979	1.28844	0.58598	2.04185	1.28116	2.48225	0.95177	2.41856	0.73521	1.58507	0.32757
corto420/da-Gal4	23	2	2	0.38538	1.1178	0.41643	0.97716	0.33059	0.87305	0.46757	0.73607	0.51506	0.78538	0.61369	0.96438	0.71415	1.16529	0.92967	0.93881	0.91506	0.8694	1.34611	0.77442	1.29497	0.58995	2.04931	1.28584	2.48949	0.95159	2.42556	0.73607	1.59451	0.33241
corto420/da-Gal4	24	1	1	0.56596	1.49772	0.52957	1.36305	0.40946	1.30664	0.47315	1.12101	0.53503	1.15195	0.69881	1.2666	0.8626	1.40127	0.95359	1.10827	0.91355	1.06096	1.24112	0.79162	1.12101	0.65332	2.06369	0.92265	2.3221	0.43676	2.16378	0.27843	1.27388	0.30391
corto420/da-Gal4	24	1	2	0.57168	1.50319	0.52967	1.36986	0.40913	1.32054	0.4694	1.13241	0.53333	1.15798	0.69954	1.2694	0.86392	1.40456	0.95525	1.11232	0.91689	1.06301	1.24383	0.79451	1.13059	0.65753	2.07488	0.92602	2.32693	0.442	2.17168	0.28493	1.27488	0.30684
corto420/da-Gal4	24	2	1	0.41492	1.30118	0.41128	1.15923	0.30937	1.0737	0.42038	0.91355	0.47133	0.95723	0.60054	1.11373	0.73157	1.28116	0.88443	1.02638	0.85896	0.96815	1.24476	0.79526	1.17925	0.62784	2.02911	1.12647	2.37488	0.72247	2.25295	0.53139	1.40673	0.33302
corto420/da-Gal4	24	2	2	0.41461	1.30228	0.41278	1.16529	0.30867	1.07945	0.42009	0.92237	0.4694	0.96072	0.60639	1.11598	0.73241	1.29314	0.88584	1.03196	0.86027	0.97168	1.25479	0.79634	1.18356	0.63196	2.03835	1.13241	2.38355	0.72694	2.25935	0.53515	1.41552	0.33789
corto420/da-Gal4	25	1	1	0.64422	1.43948	0.60236	1.30482	0.47861	1.25204	0.5514	1.05914	0.6151	1.08462	0.78252	1.20655	0.95723	1.34667	1.0555	1.03912	1.01728	0.98817	1.35577	0.72065	1.24112	0.56596	2.22201	0.87898	2.46587	0.3949	2.31664	0.23475	1.38307	0.22201
corto420/da-Gal4	25	1	2	0.6484	1.44657	0.60821	1.30776	0.48036	1.25844	0.55342	1.06483	0.61735	1.08858	0.78721	1.20913	0.95707	1.35159	1.06118	1.04657	1.02283	0.98995	1.36438	0.7178	1.24566	0.56803	2.22282	0.88401	2.47488	0.39452	2.32328	0.23561	1.38812	0.22465
corto420/da-Gal4	25	2	1	0.32757	1.04094	0.3676	0.90263	0.29299	0.79162	0.44039	0.65696	0.48589	0.71519	0.57324	0.89717	0.63148	1.07006	0.90081	0.88443	0.88625	0.8171	1.30846	0.73885	1.2848	0.54595	1.99271	1.28662	2.44949	0.96451	2.38762	0.75523	1.57779	0.30755
corto420/da-Gal4	25	2	2	0.32694	1.04292	0.3726	0.9041	0.29771	0.79451	0.442	0.66301	0.48401	0.71963	0.57351	0.90045	0.66666	1.10136	0.90776	0.88401	0.89132	0.82009	1.31506	0.74155	1.28949	0.55159	2.00547	1.29314	2.45479	0.97168	2.39451	0.75799	1.58356	0.31232
corto420/da-Gal4	26	1	1	0.45677	1.28662	0.45495	1.13921	0.34394	1.0555	0.45677	0.88807	0.51319	0.93357	0.64422	1.08826	0.77524	1.26478	0.95723	1.0009	0.92447	0.93903	1.33029	0.77524	1.2484	0.60054	2.09462	1.14831	2.47315	0.74977	2.3676	0.55868	1.4777	0.30755
corto420/da-Gal4	26	1	2	0.45844	1.28584	0.45296	1.13972	0.34885	1.05935	0.4621	0.89314	0.51324	0.93515	0.64474	1.09223	0.77808	1.2694	0.95342	1.01004	0.92785	0.94429	1.33515	0.77808	1.25479	0.60273	2.09862	1.15251	2.48036	0.75251	2.36712	0.55525	1.48675	0.30867
corto420/da-Gal4	26	2	1	0.42584	1.0646	0.43858	0.92083	0.36214	0.82074	0.49863	0.67515	0.54231	0.72975	0.64422	0.90263	0.74067	1.10281	0.94267	0.87534	0.93175	0.808	1.36487	0.70973	1.32119	0.52775	2.07097	1.21019	2.50227	0.89535	2.44039	0.68789	1.62147	0.27115
corto420/da-Gal4	26	2	2	0.42739	1.07031	0.442	0.9242	0.35981	0.82374	0.50045	0.68127	0.54429	0.73241	0.6484	0.90776	0.74703	1.10684	0.94794	0.87488	0.93515	0.8073	1.37168	0.71232	1.32967	0.52785	2.08219	1.21461	2.51141	0.90045	2.44931	0.68493	1.63104	0.27579
corto420/da-Gal4	27	1	1	0.53503	1.32119	0.52229	1.17561	0.4131	1.10645	0.50955	0.92993	0.57324	0.96997	0.71519	1.11737	0.86078	1.28298	0.99726	1.00818	0.96451	0.94631	1.36669	0.73703	1.2666	0.57142	2.16742	1.04822	2.49681	0.606	2.3676	0.42766	1.47952	0.25113
corto420/da-Gal4	27	1	2	0.53881	1.32602	0.52237	1.18356	0.41095	1.1105	0.51506	0.93515	0.56986	0.97351	0.71963	1.1178	0.86027	1.28401	0.99908	1.01187	0.96986	0.95159	1.36986	0.73972	1.27123	0.57899	2.1589	1.05388	2.5041	0.60821	2.37625	0.42374	1.48493	0.25205
corto420/da-Gal4	27	2	1	0.51137	1.33393	0.50955	1.19381	0.404	1.10645	0.51865	0.94267	0.57688	0.98271	0.71337	1.13921	0.84258	1.31574	1.01182	1.05368	0.98271	0.9918	1.38671	0.81528	1.29936	0.63694	2.16378	1.19017	2.51319	0.78616	2.40946	0.59508	1.53412	0.34394
corto420/da-Gal4	27	2	2	0.51141	1.33881	0.51141	1.19634	0.40547	1.11415	0.52237	0.94611	0.57716	0.9863	0.7105	1.14337	0.84748	1.32054	1.01187	1.05935	0.9863	0.99177	1.39177	0.81461	1.3041	0.63926	2.1589	1.19634	2.51871	0.78904	2.41278	0.60091	1.53972	0.34885
corto420/da-Gal4	28	1	1	0.51137	1.4413	0.48771	1.30118	0.37488	1.22838	0.46587	1.0464	0.52593	1.07916	0.68425	1.2211	0.83894	1.37943	0.97725	1.09372	0.94085	1.03548	1.31028	0.8171	1.21746	0.64422	2.17652	1.07734	2.47861	0.62602	2.3494	0.44039	1.41947	0.31483
corto420/da-Gal4	28	1	2	0.50958	1.4484	0.48767	1.3041	0.37442	1.2347	0.4694	1.05022	0.52602	1.0831	0.68675	1.22739	0.842	1.38082	0.97899	1.09771	0.94429	1.03561	1.31324	0.82009	1.22556	0.64657	2.18264	1.08127	2.48766	0.6283	2.35981	0.442	1.42465	0.31598
corto420/da-Gal4	28	2	1	0.55868	1.31574	0.53867	1.16651	0.42948	1.09554	0.52775	0.91719	0.59144	0.95359	0.74431	1.09918	0.88625	1.26296	1.0282	0.98089	0.98635	0.92447	1.38671	0.70791	1.30118	0.53503	2.21655	1.01	2.54048	0.56596	2.42038	0.37852	1.51228	0.21838
corto420/da-Gal4	28	2	2	0.5589	1.31872	0.54429	1.17442	0.43287	1.10319	0.52785	0.92054	0.59543	0.95707	0.75068	1.10319	0.88584	1.26757	1.03561	0.9863	0.99177	0.93333	1.38995	0.7105	1.3041	0.53881	2.22648	1.01187	2.54794	0.5662	2.42374	0.38173	1.51415	0.221
corto420/da-Gal4	29	1	1	0.54595	1.40673	0.52411	1.2666	0.4131	1.19563	0.49499	1.02456	0.55504	1.05914	0.69699	1.19017	0.85714	1.33939	0.97907	1.0737	0.94449	1.01	1.33757	0.77524	1.23202	0.60418	2.15286	1.02456	2.42947	0.5787	2.29845	0.40946	1.40855	0.28935
corto420/da-Gal4	29	1	2	0.54429	1.41004	0.52237	1.27671	0.41278	1.20182	0.49497	1.03013	0.5589	1.06666	0.70136	1.19634	0.85662	1.34429	0.98264	1.06666	0.95342	1.01004	1.33515	0.7726	1.2347	0.61004	2.1589	1.02648	2.43652	0.57899	2.30319	0.40913	1.41369	0.29223
corto420/da-Gal4	29	2	1	0.41856	1.11919	0.44403	0.97907	0.36214	0.87716	0.50591	0.73703	0.55504	0.79344	0.64422	0.97361	0.73885	1.17561	0.95905	0.95541	0.94813	0.88989	1.36669	0.80618	1.30482	0.62602	2.04003	1.34485	2.48043	1.03548	2.42583	0.81892	1.63967	0.37306
corto420/da-Gal4	29	2	2	0.42191	1.12146	0.44931	0.98264	0.36894	0.87671	0.51506	0.74703	0.5589	0.79999	0.65022	0.98082	0.74337	1.17625	0.9662	0.96255	0.95342	0.89497	1.37534	0.81095	1.31324	0.63013	2.04018	1.34977	2.48584	1.03926	2.42191	0.82374	1.64566	0.37442
corto420/da-Gal4	30	1	1	0.56414	1.35395	0.54959	1.212	0.43676	1.13557	0.53503	0.96451	0.59326	1.0009	0.74249	1.14467	0.88079	1.30664	1.01182	1.03912	0.97179	0.97725	1.35213	0.76251	1.25932	0.606	2.1929	1.05368	2.50227	0.6242	2.38034	0.4313	1.48316	0.26933
corto420/da-Gal4	30	1	2	0.56438	1.3589	0.55342	1.21643	0.44383	1.14155	0.54063	0.97168	0.5936	1.00456	0.73607	1.14885	0.88949	1.31506	1.01917	1.04292	0.98264	0.98082	1.35342	0.76529	1.25844	0.61369	2.19725	1.06118	2.51141	0.6283	2.38538	0.43652	1.48675	0.27214
corto420/da-Gal4	30	2	1	0.38034	0.98999	0.42584	0.85168	0.35122	0.74067	0.50591	0.6242	0.55504	0.68243	0.62784	0.87352	0.68607	1.07734	0.92811	0.88989	0.92447	0.82256	1.35395	0.79344	1.35213	0.606	1.97816	1.41219	2.44585	1.16469	2.41856	0.95359	1.67242	0.40764
corto420/da-Gal4	30	2	2	0.38173	0.99177	0.42922	0.85479	0.35433	0.73972	0.51689	0.63013	0.55525	0.68493	0.62648	0.87305	0.69041	1.07945	0.92785	0.8968	0.92785	0.82557	1.36072	0.79817	1.35707	0.61187	1.97625	1.41735	2.45296	1.17077	2.42556	0.95342	1.67671	0.41095
corto420/da-Gal4;UAS-CycGΔP	1	1	1	0.49452	1.26824	0.49087	1.12956	0.39598	1.06569	0.51459	0.90328	0.56386	0.94525	0.66788	1.08029	0.80474	1.25182	0.96532	0.98722	0.9343	0.93795	1.29014	0.76824	1.22262	0.61678	2.05839	1.09306	2.29744	0.6624	2.1697	0.5	1.40328	0.34854
corto420/da-Gal4;UAS-CycGΔP	1	1	2	0.48949	1.2694	0.49314	1.13424	0.39817	1.06666	0.52237	0.90776	0.56438	0.94429	0.67397	1.08127	0.80547	1.25296	0.9662	0.98629	0.93881	0.94063	1.29132	0.76894	1.22191	0.61735	2.06027	1.09406	2.29771	0.66118	2.16803	0.50228	1.40456	0.34885
corto420/da-Gal4;UAS-CycGΔP	1	2	1	0.4708	1.10948	0.49087	0.97445	0.40875	0.88503	0.55656	0.73905	0.59671	0.79379	0.6843	0.95437	0.76824	1.14416	0.9708	0.9197	0.9562	0.86313	1.33394	0.75912	1.27554	0.59124	1.97445	1.25729	2.34489	0.88503	2.25547	0.68065	1.54197	0.36313
corto420/da-Gal4;UAS-CycGΔP	1	2	2	0.4694	1.1105	0.48767	0.97716	0.4073	0.88766	0.5589	0.74885	0.59908	0.79451	0.67945	0.9589	0.76529	1.14155	0.97168	0.92237	0.9589	0.86209	1.32967	0.75981	1.27853	0.59177	1.97077	1.25844	2.34337	0.88584	2.2557	0.6831	1.54154	0.36346
corto420/da-Gal4;UAS-CycGΔP	2	1	1	0.75729	1.31204	0.76459	1.18248	0.67518	1.12226	0.77737	0.97262	0.82664	1.01094	0.93978	1.13868	1.03832	1.28832	1.21715	1.04562	1.1916	0.99635	1.47262	0.84124	1.40693	0.6989	2.15693	1.12956	2.39233	0.75364	2.29927	0.59124	1.56934	0.44708
corto420/da-Gal4;UAS-CycGΔP	2	1	2	0.75981	1.30958	0.76346	1.18721	0.67214	1.12511	0.78356	0.97534	0.82739	1.01369	0.94246	1.13789	1.03378	1.28949	1.21826	1.04657	1.19269	0.99908	1.47214	0.842	1.41004	0.69771	2.15524	1.12876	2.39269	0.75616	2.29588	0.5936	1.56894	0.44748
corto420/da-Gal4;UAS-CycGΔP	2	2	1	0.55656	1.04379	0.57846	0.927	0.50729	0.84854	0.64416	0.71897	0.67883	0.77372	0.76824	0.91423	0.83029	1.09124	1.06204	0.88686	1.04562	0.83029	1.34124	0.74817	1.32664	0.58029	1.90875	1.21167	2.24635	0.89233	2.19343	0.7062	1.53102	0.37043
corto420/da-Gal4;UAS-CycGΔP	2	2	2	0.5589	1.05022	0.57716	0.9315	0.50593	0.84931	0.64292	0.72328	0.67945	0.77625	0.7726	0.91689	0.84018	1.09223	1.06483	0.88949	1.0484	0.83287	1.34246	0.74885	1.32602	0.58447	1.91415	1.21278	2.24839	0.89497	2.19725	0.70867	1.53789	0.37625
corto420/da-Gal4;UAS-CycGΔP	3	1	1	0.68065	1.4051	0.63686	1.27919	0.52554	1.24087	0.59854	1.05291	0.65328	1.07481	0.81386	1.177	0.9562	1.30291	1.06204	1.02372	1.02554	0.98722	1.33211	0.75547	1.2281	0.60036	2.13686	0.84854	2.30291	0.38686	2.1843	0.27737	1.37956	0.25547
corto420/da-Gal4;UAS-CycGΔP	3	1	2	0.67945	1.40456	0.63744	1.28401	0.52054	1.24566	0.59725	1.05935	0.6557	1.07945	0.81461	1.1799	0.95524	1.3041	1.06301	1.02465	1.02465	0.98812	1.32967	0.75616	1.22739	0.60273	2.13698	0.85296	2.29953	0.38904	2.18081	0.27945	1.37899	0.26118
corto420/da-Gal4;UAS-CycGΔP	3	2	1	0.4562	0.84124	0.51824	0.73175	0.46715	0.62773	0.64963	0.55109	0.66788	0.61131	0.70072	0.77737	0.70437	0.9635	0.97992	0.82846	0.98175	0.77554	1.33759	0.79197	1.37591	0.65693	1.86861	1.41058	2.27554	1.16423	2.23175	0.96897	1.67335	0.52919
corto420/da-Gal4;UAS-CycGΔP	3	2	2	0.45662	0.84383	0.51324	0.73789	0.46575	0.63013	0.65022	0.55525	0.66849	0.61004	0.69588	0.7799	0.70502	0.96803	0.98082	0.83287	0.98447	0.77442	1.33698	0.79269	1.37899	0.65935	1.87214	1.40821	2.27396	1.16529	2.23195	0.96986	1.67305	0.53333
corto420/da-Gal4;UAS-CycGΔP	4	1	1	0.64781	1.16423	0.64233	1.04197	0.56569	0.96897	0.67518	0.81021	0.71897	0.84671	0.82846	0.98357	0.92153	1.14051	1.09124	0.90875	1.07116	0.85948	1.39963	0.71897	1.34671	0.56386	2.05839	1.05109	2.35401	0.67518	2.25547	0.50547	1.54379	0.32299
corto420/da-Gal4;UAS-CycGΔP	4	1	2	0.64474	1.16529	0.64109	1.04109	0.55159	0.96803	0.67214	0.81095	0.71598	0.84748	0.82374	0.98629	0.92237	1.13789	1.0904	0.90593	1.07397	0.86392	1.39908	0.71963	1.34611	0.56255	2.05844	1.05022	2.35616	0.67214	2.26118	0.50593	1.54702	0.32146
corto420/da-Gal4;UAS-CycGΔP	4	2	1	0.52007	1.25182	0.50729	1.12408	0.40875	1.05839	0.51642	0.89416	0.56569	0.93613	0.67883	1.05474	0.79014	1.19525	0.9562	0.93978	0.927	0.89598	1.21897	0.7135	1.17335	0.59124	1.9635	0.92335	2.16058	0.53102	2.03832	0.36496	1.34306	0.32846
corto420/da-Gal4;UAS-CycGΔP	4	2	2	0.52237	1.25113	0.49497	1.12693	0.4073	1.05935	0.52237	0.8968	0.56438	0.94063	0.67762	1.05935	0.79269	1.19451	0.95524	0.94063	0.92602	0.89497	1.21643	0.7178	1.17625	0.58995	1.95981	0.92419	2.16437	0.52602	2.03652	0.36529	1.34063	0.33424
corto420/da-Gal4;UAS-CycGΔP	5	1	1	0.55839	1.16423	0.56934	1.03832	0.49087	0.96167	0.61313	0.81934	0.6551	0.86678	0.75547	1.01094	0.83759	1.177	1.02919	0.95437	1.00912	0.89963	1.36678	0.77372	1.32664	0.62956	2.01642	1.1989	2.37773	0.79927	2.26642	0.63138	1.53832	0.40328
corto420/da-Gal4;UAS-CycGΔP	5	1	2	0.56072	1.16529	0.57351	1.03561	0.49314	0.96438	0.61552	0.82374	0.6557	0.86757	0.75616	1.01369	0.84018	1.18173	1.0283	0.95524	1.01004	0.8968	1.36803	0.77808	1.33333	0.62648	2.01826	1.19634	2.3799	0.79999	2.26848	0.63378	1.53972	0.40365
corto420/da-Gal4;UAS-CycGΔP	5	2	1	0.44343	0.95072	0.4927	0.83941	0.4416	0.74635	0.60036	0.64233	0.62773	0.70437	0.67335	0.87043	0.70802	1.04744	0.95437	0.89963	0.95255	0.85036	1.30109	0.84306	1.31751	0.68795	1.76642	1.41605	2.21167	1.1916	2.19343	1.00182	1.57846	0.53649
corto420/da-Gal4;UAS-CycGΔP	5	2	2	0.44931	0.95159	0.48949	0.83835	0.44018	0.75068	0.59908	0.6484	0.62465	0.70319	0.67945	0.87123	0.7105	1.05205	0.95159	0.90228	0.95342	0.84931	1.30593	0.84383	1.31871	0.68858	1.76255	1.41734	2.21734	1.18903	2.1936	1.00091	1.57625	0.53698
corto420/da-Gal4;UAS-CycGΔP	6	1	1	0.57116	1.22262	0.57664	1.09124	0.48357	1.01824	0.60583	0.86131	0.65145	0.9051	0.76459	1.04014	0.86678	1.19708	1.04197	0.95072	1.01642	0.90145	1.37591	0.73905	1.31569	0.58759	2.13321	1.05109	2.36313	0.61496	2.23722	0.4635	1.5	0.33394
corto420/da-Gal4;UAS-CycGΔP	6	1	2	0.56986	1.21826	0.56072	1.09588	0.48219	1.02282	0.60273	0.86392	0.65205	0.9041	0.77077	1.04109	0.8694	1.19999	1.04109	0.95524	1.01369	0.9041	1.37534	0.74155	1.31506	0.58995	2.1315	1.05022	2.35981	0.61369	2.23926	0.4694	1.49771	0.33607
corto420/da-Gal4;UAS-CycGΔP	6	2	1	0.46715	1.33394	0.45985	1.20437	0.35948	1.13868	0.47445	0.97627	0.52372	1.01824	0.65875	1.14963	0.77737	1.31021	0.94525	1.05109	0.92153	0.99635	1.28832	0.82664	1.20072	0.67335	2.08211	1.12591	2.35583	0.72445	2.23905	0.55474	1.45255	0.35583
corto420/da-Gal4;UAS-CycGΔP	6	2	2	0.46575	1.33333	0.45114	1.20913	0.35981	1.13789	0.47305	0.98082	0.52237	1.01734	0.65753	1.14885	0.77808	1.30776	0.94794	1.05387	0.92419	0.9936	1.28584	0.82374	1.20182	0.67031	2.08218	1.12693	2.35433	0.72693	2.23926	0.55159	1.44839	0.36529
corto420/da-Gal4;UAS-CycGΔP	7	1	1	0.81386	1.36678	0.77554	1.25182	0.677	1.2062	0.7354	1.03102	0.79014	1.05474	0.9343	1.15693	1.07846	1.27372	1.16058	1.00364	1.13321	0.96532	1.41605	0.71167	1.32846	0.57664	2.16058	0.87956	2.37591	0.40875	2.2208	0.26642	1.42883	0.29562
corto420/da-Gal4;UAS-CycGΔP	7	1	2	0.81643	1.3662	0.7726	1.25661	0.66849	1.21095	0.73424	1.03561	0.79086	1.0557	0.93515	1.15616	1.07762	1.27305	1.16164	1.00456	1.13424	0.96438	1.41734	0.71232	1.32602	0.57716	2.16437	0.87671	2.37442	0.40913	2.221	0.26849	1.42648	0.29954
corto420/da-Gal4;UAS-CycGΔP	7	2	1	0.37956	1.01277	0.39963	0.88503	0.31751	0.79744	0.46897	0.66605	0.50364	0.71897	0.59306	0.87043	0.6697	1.05291	0.88686	0.84671	0.87591	0.79014	1.2354	0.7208	1.2208	0.55291	1.87226	1.22262	2.29562	0.89598	2.23722	0.7281	1.52007	0.32664
corto420/da-Gal4;UAS-CycGΔP	7	2	2	0.38173	1.01552	0.40182	0.88401	0.31963	0.79817	0.46392	0.66483	0.50228	0.72328	0.5936	0.87488	0.67214	1.05935	0.88766	0.84931	0.87305	0.79086	1.24018	0.71963	1.22374	0.55342	1.87396	1.22374	2.29406	0.89862	2.23378	0.73059	1.52145	0.32694
corto420/da-Gal4;UAS-CycGΔP	8	1	1	0.57481	1.04562	0.58941	0.91788	0.50729	0.84306	0.64051	0.7062	0.67883	0.75182	0.77737	0.89416	0.86496	1.06021	1.07299	0.84671	1.05291	0.79379	1.37226	0.68248	1.34489	0.52007	1.97627	1.09671	2.31934	0.75729	2.24087	0.56204	1.54379	0.29379
corto420/da-Gal4;UAS-CycGΔP	8	1	2	0.57899	1.04657	0.59177	0.92237	0.50958	0.84018	0.64292	0.70867	0.67945	0.75068	0.78173	0.89497	0.86575	1.06118	1.07214	0.84931	1.05387	0.79451	1.37168	0.68858	1.34428	0.52054	1.97625	1.10136	2.31963	0.75798	2.24109	0.5589	1.54154	0.29406
corto420/da-Gal4;UAS-CycGΔP	8	2	1	0.42518	1.11861	0.43613	0.98722	0.35218	0.90693	0.47992	0.75912	0.52007	0.80474	0.62591	0.9635	0.72627	1.13686	0.93978	0.91058	0.9124	0.85401	1.29744	0.74817	1.25547	0.56569	2.00182	1.16605	2.33576	0.78649	2.27554	0.64963	1.50729	0.30109
corto420/da-Gal4;UAS-CycGΔP	8	2	2	0.42374	1.12145	0.4347	0.98812	0.3452	0.90593	0.47488	0.76529	0.52237	0.8073	0.62283	0.96072	0.72511	1.13059	0.93698	0.90958	0.91324	0.85114	1.29862	0.74703	1.25296	0.56255	2.00182	1.16712	2.33606	0.79086	2.27031	0.65022	1.50319	0.30136
corto420/da-Gal4;UAS-CycGΔP	9	1	1	0.62591	1.23722	0.61313	1.11678	0.52919	1.04562	0.62773	0.89233	0.67518	0.93065	0.80656	1.05291	0.91788	1.19708	1.06934	0.95802	1.03832	0.91058	1.33029	0.74087	1.26642	0.59306	2.04379	0.99817	2.29379	0.59489	2.17518	0.42883	1.44525	0.32664
corto420/da-Gal4;UAS-CycGΔP	9	1	2	0.63013	1.23835	0.61552	1.1178	0.5315	1.04657	0.62283	0.89497	0.67214	0.9315	0.80547	1.0557	0.92054	1.19634	1.07031	0.96072	1.04109	0.90958	1.3315	0.74155	1.27123	0.5936	2.04017	1.00091	2.29223	0.59725	2.17533	0.43104	1.44474	0.33241
corto420/da-Gal4;UAS-CycGΔP	9	2	1	0.52554	1.26824	0.51642	1.14416	0.42518	1.07664	0.52554	0.92153	0.57299	0.96532	0.70802	1.08759	0.82481	1.24087	0.99087	1.00547	0.9708	0.95802	1.30656	0.81204	1.24087	0.66423	1.99452	1.14598	2.31021	0.77007	2.23357	0.60401	1.4708	0.35948
corto420/da-Gal4;UAS-CycGΔP	9	2	2	0.5242	1.26757	0.51324	1.14155	0.42009	1.07397	0.5242	0.92237	0.56986	0.96438	0.70319	1.08492	0.82374	1.242	0.99177	1.00639	0.96986	0.95524	1.30228	0.81095	1.23835	0.66666	1.99451	1.14337	2.30867	0.77442	2.23378	0.60639	1.46849	0.36164
corto420/da-Gal4;UAS-CycGΔP	10	1	1	0.43613	1.13321	0.43795	1.00729	0.36313	0.93248	0.49635	0.78467	0.53649	0.82664	0.64051	0.96897	0.7135	1.13503	0.9197	0.90693	0.89963	0.85766	1.2281	0.7208	1.18613	0.57116	1.9197	1.08211	2.20985	0.69525	2.11313	0.51094	1.4051	0.32116
corto420/da-Gal4;UAS-CycGΔP	10	1	2	0.43835	1.13424	0.43652	1.01004	0.35799	0.93333	0.4968	0.78356	0.53515	0.82922	0.64292	0.97168	0.7105	1.13424	0.92419	0.90776	0.90045	0.85844	1.22556	0.72145	1.19269	0.56986	1.9178	1.08492	2.21004	0.69954	2.10958	0.51141	1.40091	0.32328
corto420/da-Gal4;UAS-CycGΔP	10	2	1	0.56386	1.36313	0.54562	1.24087	0.4562	1.17335	0.55839	1.00364	0.60401	1.04379	0.72627	1.17518	0.84489	1.32116	0.97992	1.06386	0.94708	1.00912	1.29562	0.78832	1.22262	0.65328	2.01094	1.09854	2.29927	0.66058	2.14233	0.47262	1.37043	0.38138
corto420/da-Gal4;UAS-CycGΔP	10	2	2	0.56986	1.36438	0.53333	1.2347	0.46027	1.17625	0.55342	1.01004	0.60456	1.04657	0.72693	1.17625	0.84931	1.32237	0.98082	1.06666	0.94794	1.00821	1.30228	0.79269	1.22374	0.65205	2.01643	1.09771	2.29953	0.66666	2.14611	0.47123	1.3662	0.38904
corto420/da-Gal4;UAS-CycGΔP	11	1	1	0.62956	1.29379	0.60401	1.1697	0.50912	1.10766	0.59854	0.93248	0.65145	0.96897	0.79379	1.09306	0.93613	1.23175	1.07481	0.9635	1.04379	0.9124	1.39416	0.70255	1.32846	0.57299	2.08941	1	2.39416	0.58394	2.26642	0.4051	1.52554	0.27554
corto420/da-Gal4;UAS-CycGΔP	11	1	2	0.62465	1.30045	0.59725	1.16529	0.50958	1.10684	0.59908	0.93698	0.6484	0.96986	0.79086	1.09771	0.94246	1.24018	1.07762	0.96986	1.05022	0.91324	1.39908	0.70867	1.3315	0.57534	2.09862	1.00091	2.39634	0.58447	2.26848	0.40547	1.52511	0.27945
corto420/da-Gal4;UAS-CycGΔP	11	2	1	0.39963	1.10948	0.41788	0.97262	0.32664	0.89963	0.4489	0.75	0.49452	0.79197	0.59671	0.93248	0.68978	1.10583	0.87226	0.85401	0.85036	0.80474	1.177	0.64963	1.12773	0.50912	1.93613	0.97992	2.17153	0.55474	2.04014	0.38686	1.29927	0.27189
corto420/da-Gal4;UAS-CycGΔP	11	2	2	0.39817	1.11597	0.41826	0.97716	0.32694	0.89862	0.44931	0.74703	0.49497	0.79269	0.59543	0.93881	0.68858	1.10867	0.87853	0.85479	0.85114	0.80365	1.1799	0.65022	1.12511	0.50593	1.92693	0.98082	2.16985	0.55342	2.03835	0.38904	1.29497	0.27397
corto420/da-Gal4;UAS-CycGΔP	12	1	1	0.61678	1.15875	0.62043	1.02372	0.53832	0.95437	0.6624	0.80109	0.70255	0.84489	0.81021	0.98722	0.89598	1.14963	1.08029	0.9124	1.06569	0.86861	1.37408	0.7281	1.33941	0.58029	2.12591	1.04014	2.38321	0.65875	2.27189	0.49452	1.53102	0.32846
corto420/da-Gal4;UAS-CycGΔP	12	1	2	0.61369	1.16346	0.61552	1.03561	0.53881	0.95707	0.70319	0.84931	0.70136	0.84383	0.8073	0.98995	0.89862	1.1525	1.08127	0.91506	1.06118	0.86575	1.37716	0.72693	1.34246	0.58447	2.12602	1.03926	2.38355	0.66483	2.27762	0.49862	1.53059	0.32694
corto420/da-Gal4;UAS-CycGΔP	12	2	1	0.57481	1.22992	0.56934	1.10036	0.47445	1.03102	0.58941	0.87226	0.63868	0.91605	0.75364	1.05109	0.86678	1.2062	1.04014	0.9781	1.02554	0.92883	1.37226	0.78649	1.31386	0.62408	2.04927	1.12043	2.36678	0.77372	2.30839	0.61496	1.55291	0.34489
corto420/da-Gal4;UAS-CycGΔP	12	2	2	0.57534	1.2347	0.57168	1.10136	0.47305	1.03196	0.58995	0.87853	0.63926	0.91871	0.74703	1.05387	0.85844	1.20182	1.03926	0.97716	1.02465	0.92419	1.36986	0.79269	1.30958	0.62648	2.04017	1.12145	2.37077	0.77625	2.30136	0.61369	1.55068	0.34703
corto420/da-Gal4;UAS-CycGΔP	13	1	1	0.64233	1.30291	0.63138	1.17335	0.54744	1.10218	0.6551	0.94708	0.71532	0.97992	0.83029	1.12591	0.9343	1.28467	1.08576	1.03649	1.05839	0.97262	1.42518	0.77372	1.33576	0.62773	2.12956	1.13868	2.38321	0.69525	2.24452	0.51642	1.45802	0.39781
corto420/da-Gal4;UAS-CycGΔP	13	1	2	0.64109	1.29497	0.63561	1.17808	0.54429	1.10319	0.65935	0.94794	0.71415	0.98082	0.82922	1.12693	0.93515	1.28584	1.08858	1.03744	1.05753	0.97534	1.43013	0.77442	1.33515	0.6283	2.12785	1.13972	2.38355	0.69588	2.24474	0.51872	1.46301	0.39634
corto420/da-Gal4;UAS-CycGΔP	13	2	1	0.47627	1.12773	0.48357	1	0.39051	0.927	0.51642	0.78102	0.55656	0.82481	0.64781	0.96897	0.76459	1.13686	0.9416	0.91423	0.9197	0.85948	1.24817	0.74635	1.20437	0.56204	1.88138	1.1624	2.27007	0.82846	2.20985	0.64781	1.43065	0.31021
corto420/da-Gal4;UAS-CycGΔP	13	2	2	0.47671	1.13241	0.47488	1.00273	0.39086	0.92419	0.51689	0.78356	0.55707	0.82739	0.6557	0.96986	0.75798	1.13607	0.93881	0.91689	0.92419	0.85844	1.25113	0.74703	1.2073	0.56255	1.87944	1.16346	2.27396	0.82739	2.21186	0.64657	1.4283	0.31415
corto420/da-Gal4;UAS-CycGΔP	14	1	1	0.57299	1.17153	0.58759	1.04744	0.50182	0.97627	0.61313	0.82846	0.6551	0.87043	0.76094	1.01094	0.86496	1.16605	1.04562	0.95072	1.02737	0.90328	1.38868	0.76642	1.35401	0.61678	2.00912	1.15875	2.34306	0.78832	2.25364	0.60766	1.60218	0.37591
corto420/da-Gal4;UAS-CycGΔP	14	1	2	0.57534	1.1726	0.57899	1.05387	0.50045	0.97716	0.61004	0.83287	0.65205	0.87123	0.75981	1.01369	0.86209	1.16712	1.04657	0.95342	1.03196	0.9041	1.38995	0.76894	1.35707	0.61735	2.0146	1.16164	2.34337	0.78903	2.25205	0.60639	1.60365	0.3799
corto420/da-Gal4;UAS-CycGΔP	14	2	1	0.50182	1.01459	0.51824	0.88503	0.44525	0.79562	0.58576	0.65875	0.62408	0.70802	0.70437	0.86131	0.80291	1.03649	1.00182	0.81204	0.9854	0.76277	1.34124	0.65693	1.32116	0.49452	2.08941	1.05474	2.37408	0.68978	2.27372	0.50364	1.53649	0.27372
corto420/da-Gal4;UAS-CycGΔP	14	2	2	0.50228	1.01187	0.51324	0.88949	0.442	0.79634	0.57899	0.66483	0.621	0.71232	0.70136	0.86209	0.79634	1.03744	1.00273	0.81643	0.98447	0.76346	1.34428	0.65935	1.32237	0.49314	2.08584	1.0557	2.37259	0.69223	2.26848	0.50776	1.53424	0.27579
corto420/da-Gal4;UAS-CycGΔP	15	1	1	0.71167	1.31386	0.6843	1.20072	0.58941	1.14598	0.66788	0.97627	0.71715	1.00729	0.85766	1.10948	0.99087	1.24452	1.11131	0.96897	1.08029	0.93065	1.34306	0.72445	1.25547	0.59489	2.08029	0.91605	2.31569	0.48722	2.16788	0.33394	1.35583	0.31934
corto420/da-Gal4;UAS-CycGΔP	15	1	2	0.70867	1.31689	0.68675	1.20547	0.58447	1.14885	0.66483	0.98447	0.71598	1.01004	0.85296	1.11415	0.9936	1.24383	1.11232	0.97351	1.07945	0.9315	1.34428	0.72328	1.25296	0.5936	2.08036	0.91871	2.31597	0.48767	2.17533	0.33607	1.35342	0.31963
corto420/da-Gal4;UAS-CycGΔP	15	2	1	0.46532	1.08394	0.47627	0.96715	0.39416	0.89233	0.52737	0.75	0.56751	0.79562	0.66788	0.93978	0.74635	1.10218	0.93248	0.89416	0.91788	0.83759	1.26277	0.72627	1.2354	0.56934	1.86131	1.13868	2.15328	0.83029	2.08576	0.64051	1.4343	0.35583
corto420/da-Gal4;UAS-CycGΔP	15	2	2	0.46757	1.08492	0.46757	0.97168	0.39634	0.89314	0.52237	0.75798	0.56438	0.79817	0.66849	0.94246	0.74885	1.10319	0.93881	0.89497	0.92237	0.84018	1.26575	0.72876	1.23652	0.57168	1.8557	1.13789	2.15524	0.83104	2.08401	0.64109	1.42648	0.35981
corto420/da-Gal4;UAS-CycGΔP	16	1	1	0.57116	1.26824	0.57481	1.14051	0.48905	1.07116	0.60583	0.91788	0.64963	0.96167	0.74635	1.10036	0.85218	1.26642	1.00364	1.02554	0.9781	0.96532	1.31569	0.79197	1.25729	0.65875	2.08941	1.13138	2.33759	0.72445	2.16058	0.51459	1.43795	0.40875
corto420/da-Gal4;UAS-CycGΔP	16	1	2	0.57534	1.27305	0.57351	1.1452	0.48767	1.07214	0.60821	0.92419	0.65205	0.96072	0.74885	1.10319	0.85844	1.2694	1.00821	1.0283	0.98082	0.96438	1.31689	0.79269	1.25844	0.65935	2.08401	1.13424	2.33972	0.72511	2.16072	0.51872	1.43926	0.41095
corto420/da-Gal4;UAS-CycGΔP	16	2	1	0.54927	1.02372	0.58211	0.89416	0.51642	0.80474	0.66423	0.68978	0.69525	0.7427	0.77372	0.89416	0.82664	1.07846	1.04927	0.88868	1.03649	0.83394	1.39598	0.78102	1.38138	0.62226	1.93613	1.28467	2.28832	1.00729	2.24087	0.80839	1.62408	0.43248
corto420/da-Gal4;UAS-CycGΔP	16	2	2	0.54794	1.02282	0.58082	0.89862	0.51324	0.8073	0.66301	0.6904	0.69223	0.7452	0.76894	0.89497	0.82739	1.07945	1.04292	0.89132	1.03744	0.8347	1.39725	0.7799	1.37899	0.62283	1.93241	1.28401	2.28675	1.00639	2.23561	0.80913	1.62191	0.4347
corto420/da-Gal4;UAS-CycGΔP	17	1	1	0.48357	1.13321	0.5	0.99817	0.41423	0.9197	0.54197	0.78284	0.58759	0.82664	0.6697	0.9781	0.77189	1.15693	0.94708	0.92883	0.93065	0.86313	1.30656	0.72627	1.25912	0.58394	2.04197	1.14963	2.32846	0.74817	2.20985	0.56204	1.47445	0.35218
corto420/da-Gal4;UAS-CycGΔP	17	1	2	0.48036	1.13607	0.49497	1.00273	0.41095	0.92419	0.53698	0.78538	0.5863	0.82739	0.67214	0.97899	0.7726	1.15433	0.94794	0.9315	0.9315	0.86392	1.30776	0.72876	1.26392	0.58447	2.042	1.15068	2.33058	0.74703	2.21186	0.5662	1.47579	0.35433
corto420/da-Gal4;UAS-CycGΔP	17	2	1	0.43978	1.08576	0.4708	0.96532	0.40875	0.87956	0.54927	0.75729	0.58211	0.80839	0.6624	0.95802	0.71897	1.13503	0.9416	0.93795	0.9343	0.88868	1.25912	0.81751	1.26094	0.64963	1.85036	1.30474	2.21167	0.99452	2.1624	0.79927	1.50182	0.45437
corto420/da-Gal4;UAS-CycGΔP	17	2	2	0.442	1.08492	0.47305	0.9662	0.40365	0.87853	0.54794	0.75981	0.58447	0.81095	0.66118	0.96072	0.7178	1.13607	0.94063	0.94429	0.93515	0.88766	1.26209	0.81826	1.25661	0.65205	1.85205	1.30228	2.21734	0.9936	2.16255	0.80182	1.50136	0.45479
corto420/da-Gal4;UAS-CycGΔP	18	1	1	0.57664	1.05474	0.59671	0.93065	0.52372	0.83029	0.68065	0.7062	0.71532	0.75547	0.79014	0.91423	0.85766	1.10218	1.07116	0.88138	1.05474	0.82299	1.43613	0.7135	1.40145	0.56751	2.06751	1.20255	2.43613	0.83941	2.33759	0.64233	1.60401	0.36131
corto420/da-Gal4;UAS-CycGΔP	18	1	2	0.58082	1.05935	0.5936	0.9315	0.52602	0.83287	0.68493	0.70684	0.71598	0.75251	0.78538	0.91506	0.85661	1.10319	1.07214	0.88219	1.0557	0.81826	1.43926	0.71598	1.40456	0.56803	2.0694	1.20182	2.43287	0.83835	2.34154	0.64109	1.60547	0.36346
corto420/da-Gal4;UAS-CycGΔP	18	2	1	0.55109	1.05109	0.57481	0.93065	0.50729	0.83759	0.6551	0.7062	0.68978	0.76277	0.76094	0.92335	0.83211	1.10948	1.06751	0.90145	1.05839	0.84124	1.39051	0.76459	1.38503	0.60218	1.9562	1.30109	2.38686	0.98905	2.32116	0.77554	1.60218	0.40875
corto420/da-Gal4;UAS-CycGΔP	18	2	2	0.54794	1.0557	0.58082	0.92785	0.51324	0.83652	0.65753	0.71232	0.68858	0.76529	0.76164	0.92967	0.83287	1.11415	1.06301	0.90593	1.0557	0.842	1.39177	0.76712	1.38447	0.59908	1.95616	1.30045	2.38903	0.98812	2.31963	0.77442	1.6073	0.41095
corto420/da-Gal4;UAS-CycGΔP	19	1	1	0.54197	1.07481	0.56386	0.94708	0.49087	0.86131	0.62956	0.72992	0.66788	0.77919	0.75547	0.94525	0.82846	1.12773	1.04197	0.92335	1.02372	0.86496	1.34671	0.78467	1.32481	0.60218	1.93613	1.30474	2.39781	0.99635	2.34854	0.80656	1.56386	0.38503
corto420/da-Gal4;UAS-CycGΔP	19	1	2	0.54246	1.07579	0.5662	0.94794	0.48949	0.86027	0.63561	0.73059	0.66483	0.77808	0.75981	0.94611	0.83287	1.13059	1.04109	0.92602	1.03196	0.86392	1.35159	0.78721	1.32602	0.60091	1.93972	1.30228	2.39634	0.99908	2.34885	0.8073	1.57077	0.38538
corto420/da-Gal4;UAS-CycGΔP	19	2	1	0.60218	1.13868	0.60948	1.01277	0.52372	0.93978	0.64598	0.79744	0.6843	0.84306	0.79744	0.98357	0.88868	1.13868	1.06751	0.92883	1.05109	0.88138	1.37773	0.77007	1.30474	0.60948	1.97992	1.1843	2.35401	0.85401	2.29197	0.677	1.52372	0.34671
corto420/da-Gal4;UAS-CycGΔP	19	2	2	0.60273	1.13972	0.60639	1.01734	0.52237	0.94429	0.64657	0.79817	0.68493	0.84383	0.79634	0.98447	0.89132	1.14703	1.06666	0.9315	1.05205	0.88036	1.37899	0.7726	1.30045	0.61187	1.97442	1.18538	2.35616	0.85661	2.29406	0.67945	1.52145	0.3452
corto420/da-Gal4;UAS-CycGΔP	20	1	1	0.52919	1.20437	0.52919	1.08211	0.45437	1	0.57299	0.85036	0.61861	0.89416	0.7135	1.03467	0.81751	1.19525	1.00547	0.9489	0.98175	0.89416	1.32299	0.73905	1.26642	0.58029	2.01094	1.12591	2.34306	0.70072	2.2135	0.51642	1.4489	0.33941
corto420/da-Gal4;UAS-CycGΔP	20	1	2	0.52602	1.20547	0.5315	1.07945	0.45844	1.00091	0.57534	0.85296	0.61735	0.8968	0.71415	1.03561	0.82191	1.19634	1.00456	0.95159	0.98082	0.8968	1.32785	0.7452	1.27123	0.58082	2.01826	1.12328	2.34337	0.70136	2.21917	0.51872	1.45753	0.34155
corto420/da-Gal4;UAS-CycGΔP	20	2	1	0.49817	1.08211	0.52189	0.95802	0.45802	0.86861	0.61131	0.75182	0.63686	0.80474	0.71532	0.95802	0.78649	1.12956	1.00182	0.93613	0.99452	0.88321	1.32116	0.81204	1.30656	0.64781	1.87408	1.30109	2.24817	1.00364	2.19525	0.81204	1.52554	0.44343
corto420/da-Gal4;UAS-CycGΔP	20	2	2	0.50228	1.08675	0.52237	0.96255	0.45662	0.87123	0.61004	0.75433	0.63744	0.81095	0.71598	0.9589	0.79269	1.13241	1.00639	0.94063	0.99543	0.88584	1.32602	0.81643	1.30958	0.64657	1.87762	1.30045	2.25022	1.00456	2.19725	0.81461	1.53424	0.44566
corto420/da-Gal4;UAS-CycGΔP	21	1	1	0.67518	1.25	0.65328	1.13686	0.56204	1.08029	0.64233	0.9197	0.6916	0.9489	0.82481	1.05656	0.93978	1.18795	1.05839	0.93795	1.02919	0.89781	1.32846	0.70072	1.25	0.56569	2.00912	0.92518	2.23175	0.52554	2.10766	0.35948	1.37773	0.29197
corto420/da-Gal4;UAS-CycGΔP	21	1	2	0.67397	1.25296	0.65205	1.13789	0.5589	1.0831	0.63926	0.91871	0.68858	0.95159	0.82374	1.05753	0.93698	1.19086	1.06301	0.94063	1.03013	0.89862	1.32967	0.69771	1.24931	0.56438	2.00182	0.92419	2.23378	0.52785	2.10958	0.36164	1.38081	0.29406
corto420/da-Gal4;UAS-CycGΔP	21	2	1	0.47262	1.09489	0.48175	0.97445	0.40328	0.89051	0.53102	0.75364	0.57116	0.79744	0.67518	0.9489	0.75912	1.11861	0.94343	0.91605	0.93065	0.86313	1.29379	0.78467	1.26642	0.61131	1.92518	1.24087	2.30109	0.94525	2.26459	0.77554	1.55474	0.36313
corto420/da-Gal4;UAS-CycGΔP	21	2	2	0.47671	1.09954	0.48036	0.97534	0.39999	0.89132	0.52785	0.75433	0.56803	0.79817	0.67397	0.94611	0.75616	1.12145	0.94246	0.91689	0.92967	0.86209	1.2968	0.78173	1.26392	0.61004	1.9178	1.24018	2.30136	0.94611	2.26118	0.77625	1.54885	0.36712
corto420/da-Gal4;UAS-CycGΔP	22	1	1	0.45072	1.20437	0.45437	1.07116	0.35036	1	0.48722	0.83941	0.53284	0.88321	0.64598	1.03102	0.74817	1.19525	0.9416	0.95072	0.9124	0.89781	1.26094	0.75547	1.1843	0.60948	2.05474	1.08394	2.30656	0.66605	2.19343	0.5	1.38868	0.32481
corto420/da-Gal4;UAS-CycGΔP	22	1	2	0.45114	1.21278	0.45114	1.07762	0.35251	1.00456	0.49314	0.842	0.53515	0.88401	0.64474	1.03196	0.75251	1.19817	0.94246	0.95524	0.91506	0.89862	1.26027	0.75981	1.18721	0.61004	2.06027	1.08492	2.30867	0.66666	2.19177	0.50228	1.39177	0.32694
corto420/da-Gal4;UAS-CycGΔP	22	2	1	0.35401	1.2062	0.36313	1.07116	0.27189	0.99087	0.4124	0.83576	0.4562	0.88503	0.56204	1.04379	0.66788	1.21897	0.85218	0.99087	0.83029	0.92335	1.21715	0.79562	1.15875	0.63686	1.95802	1.25547	2.30656	0.87226	2.1916	0.64781	1.40693	0.37226
corto420/da-Gal4;UAS-CycGΔP	22	2	2	0.36164	1.21095	0.36164	1.07579	0.27031	0.9936	0.4073	0.842	0.45844	0.88949	0.56072	1.0484	0.67031	1.22374	0.85296	0.9936	0.83287	0.92237	1.22008	0.79451	1.15798	0.63926	1.96164	1.25479	2.30867	0.87671	2.19177	0.6484	1.40639	0.3799
corto420/da-Gal4;UAS-CycGΔP	23	1	1	0.52189	1.28832	0.51824	1.1624	0.43065	1.08759	0.53832	0.92518	0.58941	0.9708	0.71167	1.11131	0.83029	1.27007	1.01277	1.04197	0.97445	0.9854	1.29014	0.85583	1.2281	0.66605	2.02189	1.17518	2.34671	0.82299	2.27007	0.65328	1.44343	0.38503
corto420/da-Gal4;UAS-CycGΔP	23	1	2	0.52054	1.29314	0.51689	1.16529	0.42739	1.09223	0.53881	0.9315	0.5863	0.97351	0.7105	1.11415	0.83287	1.2694	1.01369	1.04474	0.97716	0.98629	1.29132	0.85661	1.22739	0.66483	2.02008	1.17625	2.3452	0.82191	2.26666	0.65022	1.44291	0.39086
corto420/da-Gal4;UAS-CycGΔP	23	2	1	0.59671	1.2354	0.60036	1.09671	0.50912	1.02554	0.62956	0.87043	0.677	0.91788	0.79927	1.04744	0.90875	1.2208	1.08211	0.98722	1.06021	0.93065	1.427	0.79379	1.38138	0.63321	2.08394	1.1697	2.41788	0.79744	2.32481	0.60036	1.63138	0.37043
corto420/da-Gal4;UAS-CycGΔP	23	2	2	0.59908	1.23835	0.59725	1.10136	0.5041	1.0283	0.6283	0.87671	0.67945	0.91689	0.79999	1.05205	0.90958	1.22008	1.08127	0.98629	1.06118	0.92785	1.43013	0.79269	1.38264	0.63744	2.08218	1.1726	2.4146	0.79999	2.33058	0.60273	1.63652	0.37077
corto420/da-Gal4;UAS-CycGΔP	24	1	1	0.78832	1.39598	0.76642	1.27372	0.6697	1.20802	0.76642	1.04197	0.81934	1.07481	0.95255	1.18978	1.05839	1.33394	1.1989	1.07299	1.16423	1.03284	1.46167	0.83576	1.38138	0.69525	2.13138	1.08941	2.38868	0.66605	2.26277	0.49087	1.51094	0.43795
corto420/da-Gal4;UAS-CycGΔP	24	1	2	0.78538	1.39908	0.76712	1.27488	0.67214	1.21095	0.76712	1.04474	0.82008	1.07579	0.95342	1.19269	1.06118	1.33515	1.20182	1.07397	1.16894	1.03013	1.46483	0.83835	1.38447	0.69771	2.12602	1.09223	2.39086	0.66849	2.25935	0.49314	1.51597	0.442
corto420/da-Gal4;UAS-CycGΔP	24	2	1	0.56751	0.93978	0.60401	0.81934	0.54014	0.7281	0.6843	0.60583	0.71715	0.65875	0.79562	0.82116	0.83211	0.99452	1.06569	0.80839	1.04562	0.74635	1.38686	0.6697	1.37043	0.51459	1.94343	1.177	2.37043	0.85583	2.29197	0.63686	1.58394	0.31386
corto420/da-Gal4;UAS-CycGΔP	24	2	2	0.57351	0.93881	0.59908	0.82191	0.53333	0.73241	0.68675	0.61004	0.7178	0.66666	0.79451	0.82556	0.8347	1.00091	1.06483	0.81095	1.05387	0.74885	1.38812	0.67579	1.37351	0.51689	1.9525	1.17808	2.37442	0.85661	2.29406	0.64109	1.58721	0.3178
corto420/da-Gal4;UAS-CycGΔP	25	1	1	0.7135	1.18065	0.71897	1.05109	0.63503	0.98722	0.74817	0.85218	0.78649	0.88868	0.89416	1.00547	0.95985	1.1551	1.1551	0.93065	1.13503	0.88868	1.43978	0.76459	1.41788	0.62773	2.03832	1.03467	2.36496	0.77554	2.25182	0.60766	1.63138	0.38321
corto420/da-Gal4;UAS-CycGΔP	25	1	2	0.7178	1.18173	0.71963	1.0557	0.63561	0.98995	0.74703	0.85296	0.78721	0.88949	0.89132	1.00639	0.9662	1.15616	1.15433	0.93515	1.14155	0.89314	1.44109	0.76712	1.41734	0.63013	2.03835	1.03561	2.36163	0.77808	2.25022	0.61187	1.62922	0.38721
corto420/da-Gal4;UAS-CycGΔP	25	2	1	0.41788	0.99087	0.43065	0.87043	0.36313	0.78284	0.4927	0.65145	0.52737	0.70437	0.62956	0.85766	0.70072	1.03467	0.91423	0.83941	0.90145	0.78832	1.24635	0.72992	1.20255	0.56934	1.82664	1.1916	2.21167	0.93248	2.18065	0.75912	1.50912	0.31934
corto420/da-Gal4;UAS-CycGΔP	25	2	2	0.41461	0.99177	0.43287	0.87305	0.36346	0.78356	0.48949	0.6557	0.52785	0.70684	0.62283	0.85844	0.70136	1.03378	0.91324	0.84383	0.90776	0.78903	1.24566	0.73241	1.20365	0.56803	1.8283	1.19451	2.20821	0.9315	2.18264	0.76164	1.51232	0.31963
corto420/da-Gal4;UAS-CycGΔP	26	1	1	0.59124	1.30291	0.59306	1.1697	0.50729	1.09671	0.62773	0.94525	0.6697	0.9854	0.78832	1.12956	0.9051	1.30291	1.04927	1.05839	1.02007	0.9927	1.35036	0.83759	1.30109	0.68065	2.07846	1.20072	2.39963	0.83394	2.31934	0.6551	1.50182	0.4197
corto420/da-Gal4;UAS-CycGΔP	26	1	2	0.59177	1.3041	0.58812	1.17077	0.50045	1.09954	0.62465	0.94977	0.67214	0.98812	0.78356	1.13059	0.90593	1.30228	1.0484	1.05935	1.02282	0.99725	1.35342	0.83835	1.3041	0.68493	2.07853	1.19999	2.39999	0.8347	2.31597	0.6557	1.50319	0.42009
corto420/da-Gal4;UAS-CycGΔP	26	2	1	0.57481	1.05839	0.61131	0.9343	0.54014	0.84489	0.70072	0.72262	0.72627	0.77919	0.80291	0.93978	0.85401	1.12043	1.08394	0.9343	1.07846	0.88138	1.41605	0.83029	1.41788	0.66423	1.9489	1.35766	2.34124	1.07846	2.29197	0.86496	1.6697	0.4781
corto420/da-Gal4;UAS-CycGΔP	26	2	2	0.57899	1.05753	0.60821	0.94063	0.53881	0.84748	0.69588	0.72876	0.72511	0.7799	0.80182	0.94246	0.86027	1.12511	1.0831	0.93881	1.07762	0.88219	1.41917	0.8347	1.41734	0.66666	1.9452	1.35707	2.33972	1.07762	2.29406	0.86575	1.6694	0.48036
corto420/da-Gal4;UAS-CycGΔP	27	1	1	0.48722	1.14963	0.5	1.02372	0.41423	0.9489	0.53102	0.80839	0.57481	0.85218	0.677	0.99817	0.77189	1.16058	0.95802	0.95255	0.9416	0.90145	1.29744	0.79927	1.2427	0.64963	1.94343	1.1989	2.27007	0.87591	2.21532	0.71897	1.50547	0.38686
corto420/da-Gal4;UAS-CycGΔP	27	1	2	0.48767	1.14885	0.49862	1.02648	0.41643	0.94977	0.53881	0.81095	0.57168	0.85479	0.67397	0.99908	0.7726	1.15981	0.9589	0.95159	0.94246	0.90045	1.2968	0.79999	1.24566	0.6484	1.93972	1.19817	2.27031	0.87853	2.21186	0.71963	1.50502	0.38904
corto420/da-Gal4;UAS-CycGΔP	27	2	1	0.56386	1.08941	0.58759	0.96715	0.51277	0.88503	0.66058	0.75729	0.6916	0.80656	0.77737	0.95802	0.84671	1.12408	1.05109	0.93248	1.03832	0.88138	1.36131	0.80839	1.34671	0.65693	1.93065	1.28102	2.31934	0.9708	2.25182	0.77007	1.62591	0.4562
corto420/da-Gal4;UAS-CycGΔP	27	2	2	0.56255	1.0904	0.5863	0.97168	0.51141	0.88584	0.6557	0.76164	0.69588	0.8073	0.7799	0.95707	0.85296	1.12511	1.05387	0.93515	1.03926	0.88401	1.36438	0.81095	1.34794	0.66118	1.92876	1.28218	2.32328	0.97168	2.25387	0.7726	1.62374	0.45662
corto420/da-Gal4;UAS-CycGΔP	28	1	1	0.46897	1.23905	0.45985	1.10583	0.36131	1.04014	0.47262	0.87408	0.52189	0.91423	0.64781	1.05109	0.77189	1.20985	0.9416	0.96167	0.91788	0.90875	1.26642	0.75729	1.20072	0.60583	2.01824	1.10218	2.32664	0.68613	2.22445	0.52737	1.427	0.31021
corto420/da-Gal4;UAS-CycGΔP	28	1	2	0.47123	1.242	0.46209	1.1105	0.36346	1.04109	0.47488	0.87305	0.52054	0.91506	0.65205	1.05205	0.77808	1.21095	0.94429	0.96255	0.92054	0.90958	1.26575	0.75616	1.20182	0.60821	2.01643	1.10319	2.32511	0.68675	2.22465	0.52602	1.42648	0.31415
corto420/da-Gal4;UAS-CycGΔP	28	2	1	0.40145	1.06569	0.42153	0.93613	0.33211	0.84671	0.49087	0.70802	0.52554	0.75729	0.63138	0.92153	0.70437	1.09671	0.9051	0.89781	0.89781	0.84489	1.27372	0.78467	1.2354	0.62043	1.82299	1.28102	2.26094	1	2.21715	0.80839	1.53467	0.37956
corto420/da-Gal4;UAS-CycGΔP	28	2	2	0.39634	1.06666	0.42009	0.94063	0.33607	0.84748	0.48219	0.7178	0.52967	0.75981	0.62648	0.91871	0.69954	1.09954	0.9041	0.90045	0.89862	0.84748	1.27488	0.78173	1.23652	0.61917	1.821	1.28401	2.26118	1.00091	2.21734	0.80913	1.53607	0.38356
corto420/da-Gal4;UAS-CycGΔP	29	1	1	0.71532	1.27737	0.7135	1.14781	0.61131	1.07846	0.7281	0.91605	0.78102	0.9635	0.90145	1.10401	1.01642	1.26277	1.19708	1.02737	1.177	0.97627	1.52372	0.85036	1.46167	0.6624	2.12591	1.24635	2.52919	0.9197	2.47627	0.74087	1.73175	0.37408
corto420/da-Gal4;UAS-CycGΔP	29	1	2	0.71598	1.28036	0.71415	1.15616	0.61004	1.07762	0.72876	0.92054	0.77808	0.96438	0.90593	1.10319	1.01552	1.26209	1.19634	1.03013	1.17625	0.97534	1.52876	0.84931	1.46483	0.66301	2.12967	1.24566	2.52967	0.92054	2.4767	0.73789	1.73333	0.37625
corto420/da-Gal4;UAS-CycGΔP	29	2	1	0.47262	0.9124	0.51642	0.78832	0.46167	0.68248	0.62591	0.57846	0.6551	0.63686	0.70255	0.81386	0.74087	1.01642	0.98357	0.83394	0.98357	0.76642	1.41423	0.73722	1.40875	0.57846	2.01277	1.35401	2.42153	1.05474	2.35036	0.81751	1.66058	0.40145
corto420/da-Gal4;UAS-CycGΔP	29	2	2	0.4694	0.90958	0.51324	0.79086	0.45844	0.68675	0.6283	0.58082	0.65388	0.63744	0.70684	0.81643	0.74337	1.01917	0.98447	0.83835	0.98629	0.76894	1.41552	0.73789	1.41004	0.57899	2.00912	1.35707	2.42374	1.0557	2.3525	0.81643	1.66575	0.40547
corto420/da-Gal4;UAS-CycGΔP	30	1	1	0.64598	1.36861	0.62956	1.24635	0.53649	1.18065	0.63503	1.00912	0.68613	1.04562	0.80109	1.17883	0.9343	1.32664	1.07481	1.06204	1.03832	1.00729	1.37591	0.79197	1.31204	0.64963	2.09854	1.10036	2.39598	0.64598	2.23357	0.4708	1.45802	0.38686
corto420/da-Gal4;UAS-CycGΔP	30	1	2	0.64474	1.37716	0.63013	1.24931	0.53515	1.18538	0.63561	1.01369	0.68675	1.04657	0.80182	1.17625	0.93515	1.32785	1.07214	1.06301	1.04292	1.00639	1.37716	0.79086	1.31506	0.65022	2.0968	1.10136	2.39451	0.65022	2.23013	0.47305	1.45753	0.38904
corto420/da-Gal4;UAS-CycGΔP	30	2	1	0.60036	1.01642	0.62773	0.88868	0.56204	0.79197	0.72262	0.677	0.75547	0.73905	0.83941	0.89598	0.89781	1.08029	1.12956	0.90875	1.12043	0.85218	1.50912	0.83576	1.47992	0.65875	2.02554	1.38138	2.45802	1.15693	2.43795	0.9562	1.80656	0.4489
corto420/da-Gal4;UAS-CycGΔP	30	2	2	0.60273	1.01734	0.62465	0.89497	0.56255	0.79269	0.72145	0.67945	0.75616	0.73789	0.84018	0.8968	0.9041	1.0831	1.13241	0.90958	1.12328	0.85479	1.50867	0.83652	1.48127	0.66118	2.02739	1.38447	2.46026	1.15798	2.44017	0.9589	1.80638	0.45114
cortoL1/da-Gal4	1	1	1	0.58211	1.45984	0.54561	1.31751	0.43977	1.25729	0.50547	1.07116	0.56386	1.10218	0.72262	1.23174	0.89598	1.37408	0.99452	1.08941	0.95802	1.02919	1.34488	0.75729	1.20984	0.60218	2.21349	0.96532	2.46349	0.47992	2.3175	0.31204	1.37408	0.25729
cortoL1/da-Gal4	1	1	2	0.57952	1.46252	0.54661	1.32723	0.43327	1.26508	0.50456	1.07312	0.56672	1.10237	0.72211	1.23582	0.89762	1.37842	0.99451	1.0914	0.95612	1.03107	1.34551	0.75868	1.21206	0.60328	2.21206	0.96526	2.46434	0.48263	2.31809	0.31078	1.37294	0.26142
cortoL1/da-Gal4	1	2	1	0.4051	1.27554	0.4051	1.13503	0.29561	1.05838	0.4124	0.88503	0.46167	0.93247	0.59123	1.09306	0.74087	1.26641	0.89963	1.00911	0.87408	0.93977	1.28101	0.76277	1.20254	0.57846	2.11495	1.1551	2.46166	0.73722	2.3394	0.52554	1.42152	0.28102
cortoL1/da-Gal4	1	2	2	0.40584	1.27787	0.40219	1.13893	0.29798	1.05667	0.4095	0.88482	0.46069	0.93418	0.59414	1.09323	0.7404	1.26873	0.90493	1.00548	0.87568	0.93784	1.28336	0.76416	1.20475	0.57769	2.11699	1.15539	2.46251	0.73857	2.34368	0.53016	1.42778	0.27787
cortoL1/da-Gal4	2	1	1	0.53831	1.28466	0.53101	1.13503	0.42153	1.06021	0.52189	0.8905	0.57663	0.92882	0.70985	1.08028	0.84671	1.25181	0.99817	0.97992	0.97444	0.91605	1.35035	0.73174	1.27554	0.55291	2.19342	1.06568	2.52371	0.62408	2.40509	0.44525	1.50181	0.24269
cortoL1/da-Gal4	2	1	2	0.5393	1.28153	0.52833	1.13893	0.41681	1.06398	0.52285	0.89213	0.57952	0.93052	0.70932	1.08409	0.84826	1.25045	0.99817	0.98171	0.97623	0.91955	1.351	0.73126	1.27787	0.54844	2.19743	1.06581	2.52467	0.62522	2.41133	0.44424	1.50273	0.24314
cortoL1/da-Gal4	2	2	1	0.35218	1.04379	0.38685	0.90693	0.29926	0.80656	0.4416	0.6697	0.48539	0.7135	0.58576	0.90145	0.6697	1.09671	0.91058	0.8832	0.89415	0.81021	1.28466	0.72992	1.26459	0.53101	2.01641	1.26824	2.43612	0.92152	2.3686	0.7135	1.55473	0.28649
cortoL1/da-Gal4	2	2	2	0.35466	1.0457	0.38208	0.91224	0.29433	0.80621	0.44058	0.6691	0.48811	0.71846	0.585	0.9031	0.66727	1.09871	0.90859	0.88482	0.89396	0.80987	1.28518	0.72943	1.26508	0.52833	2.01827	1.2669	2.44058	0.92504	2.36928	0.71115	1.55575	0.28519
cortoL1/da-Gal4	3	1	1	0.54561	1.27006	0.53466	1.1259	0.42883	1.05109	0.52919	0.87773	0.59123	0.91605	0.74269	1.07116	0.8686	1.24634	1.04744	0.98174	1.01459	0.9124	1.38685	0.73174	1.29014	0.56021	2.19524	1.08758	2.5529	0.6405	2.42517	0.4562	1.52006	0.25547
cortoL1/da-Gal4	3	1	2	0.54844	1.27056	0.53199	1.13345	0.43327	1.05118	0.53199	0.87751	0.59049	0.91407	0.74588	1.07129	0.86837	1.24497	1.04753	0.98171	1.01645	0.91224	1.38939	0.73126	1.29433	0.56307	2.20292	1.08957	2.55758	0.6435	2.42961	0.45703	1.52284	0.25594
cortoL1/da-Gal4	3	2	1	0.45437	1.26459	0.45437	1.12225	0.35036	1.03466	0.47262	0.87043	0.52372	0.9124	0.64963	1.08393	0.78101	1.26094	0.96714	1.00729	0.94342	0.93795	1.36313	0.78101	1.28284	0.59671	2.12407	1.1989	2.49451	0.79379	2.38867	0.59306	1.52736	0.30474
cortoL1/da-Gal4	3	2	2	0.45338	1.2669	0.45703	1.12065	0.351	1.03838	0.47531	0.87202	0.5265	0.91407	0.65082	1.08043	0.78062	1.26325	0.96709	1.00913	0.94332	0.93966	1.36745	0.78244	1.28336	0.59597	2.12613	1.19926	2.49542	0.79158	2.39122	0.59232	1.52833	0.30712
cortoL1/da-Gal4	4	1	1	0.54744	1.26824	0.53466	1.12773	0.42883	1.04926	0.52919	0.8759	0.59671	0.91422	0.74269	1.06933	0.86678	1.24269	1.04561	0.97809	1.01094	0.9124	1.38685	0.73357	1.29014	0.56021	2.19524	1.08758	2.55473	0.63868	2.42699	0.45802	1.51824	0.25729
cortoL1/da-Gal4	4	1	2	0.54661	1.27056	0.53016	1.13345	0.42961	1.05301	0.53016	0.87568	0.58866	0.9159	0.74222	1.06946	0.87019	1.24314	1.04935	0.97806	1.01827	0.91407	1.38756	0.73126	1.29433	0.55941	2.20292	1.08774	2.55575	0.64168	2.43326	0.45703	1.51919	0.25959
cortoL1/da-Gal4	4	2	1	0.46715	1.06933	0.48539	0.92882	0.40145	0.83028	0.53101	0.68065	0.57663	0.72809	0.68065	0.90875	0.78466	1.10583	1.00182	0.87408	0.98357	0.80291	1.40875	0.70437	1.34306	0.51277	2.13137	1.20619	2.56385	0.84671	2.48721	0.64598	1.62408	0.25364
cortoL1/da-Gal4	4	2	2	0.46983	1.07495	0.47897	0.93418	0.40219	0.83363	0.53199	0.68555	0.58135	0.73308	0.67824	0.91407	0.79158	1.11151	1.00548	0.87751	0.98902	0.80438	1.41316	0.702	1.34186	0.51553	2.1371	1.21023	2.56855	0.85008	2.48811	0.64533	1.63253	0.25411
cortoL1/da-Gal4	5	1	1	0.40328	1.28101	0.4051	1.1405	0.32481	1.05109	0.44342	0.88868	0.49269	0.93612	0.60766	1.10765	0.72262	1.28649	0.91605	1.04561	0.89233	0.98174	1.32663	0.83576	1.25364	0.64963	2.10218	1.26459	2.45984	0.8759	2.37042	0.68795	1.52006	0.36861
cortoL1/da-Gal4	5	1	2	0.40584	1.28701	0.40767	1.14807	0.31809	1.05301	0.44058	0.89579	0.4936	0.93966	0.61608	1.10968	0.73308	1.28884	0.92321	1.0457	0.90127	0.98354	1.32723	0.83912	1.25593	0.64899	2.10968	1.2669	2.46251	0.87751	2.37293	0.69104	1.52284	0.37477
cortoL1/da-Gal4	5	2	1	0.29926	0.96714	0.32846	0.83393	0.26642	0.72627	0.42518	0.59671	0.45802	0.65145	0.53101	0.84306	0.60948	1.05474	0.85218	0.84853	0.84853	0.78284	1.29014	0.73904	1.27371	0.54196	1.94707	1.33941	2.39962	1.04926	2.35217	0.82663	1.60035	0.33211
cortoL1/da-Gal4	5	2	2	0.30347	0.96709	0.32723	0.83729	0.26142	0.7276	0.42413	0.59963	0.46252	0.65264	0.53564	0.84277	0.61608	1.05301	0.85557	0.85008	0.84826	0.78244	1.29615	0.7404	1.28153	0.54113	1.95429	1.34186	2.40036	1.05118	2.35648	0.82815	1.60328	0.33272
cortoL1/da-Gal4	6	1	1	0.47627	1.30838	0.4781	1.16605	0.37408	1.08211	0.49269	0.91422	0.54196	0.95255	0.67335	1.12043	0.81021	1.29743	0.97809	1.03466	0.95255	0.97262	1.38685	0.80109	1.30291	0.61131	2.18612	1.20437	2.5456	0.79744	2.43612	0.59488	1.54561	0.32116
cortoL1/da-Gal4	6	1	2	0.47531	1.31261	0.47531	1.17367	0.36928	1.08226	0.48994	0.91773	0.54478	0.95977	0.67093	1.12248	0.81352	1.29798	0.97806	1.03838	0.95795	0.97623	1.38939	0.80255	1.30529	0.6106	2.19378	1.20657	2.54844	0.80072	2.43509	0.59597	1.54295	0.32358
cortoL1/da-Gal4	6	2	1	0.38503	1.25546	0.3905	1.10583	0.28284	1.02919	0.40145	0.85766	0.4562	0.90145	0.58941	1.06021	0.72079	1.24269	0.89415	0.98357	0.8686	0.91422	1.29561	0.73722	1.20802	0.55474	2.0967	1.14415	2.45984	0.71715	2.34488	0.51642	1.45072	0.25364
cortoL1/da-Gal4	6	2	2	0.38939	1.25776	0.38573	1.11151	0.2797	1.03107	0.40036	0.86288	0.45155	0.90127	0.58683	1.06398	0.72211	1.24314	0.89579	0.98171	0.87019	0.9159	1.29433	0.73491	1.21389	0.5521	2.10054	1.14442	2.46251	0.72029	2.34551	0.51553	1.4552	0.25228
cortoL1/da-Gal4	7	1	1	0.4051	1.03466	0.42518	0.8978	0.34488	0.79744	0.48722	0.64963	0.53284	0.6989	0.63503	0.87955	0.73357	1.08393	0.98174	0.85948	0.96714	0.78466	1.38685	0.69525	1.34306	0.49817	2.08758	1.24087	2.54925	0.89233	2.47261	0.67335	1.62955	0.25182
cortoL1/da-Gal4	7	1	2	0.40767	1.03838	0.42778	0.89945	0.34369	0.7989	0.48628	0.65264	0.52833	0.702	0.63619	0.88665	0.73674	1.08774	0.98537	0.86471	0.97074	0.7861	1.39122	0.69469	1.34369	0.49908	2.09688	1.23948	2.55392	0.8903	2.47897	0.67458	1.63802	0.25411
cortoL1/da-Gal4	7	2	1	0.39415	1.16605	0.4124	1.02371	0.31934	0.927	0.45802	0.77554	0.50182	0.82663	0.62043	1.00729	0.73174	1.20619	0.94525	0.96714	0.93247	0.89598	1.36495	0.78284	1.31386	0.58576	2.12225	1.28284	2.54013	0.9051	2.44889	0.70072	1.5894	0.32846
cortoL1/da-Gal4	7	2	2	0.39305	1.16818	0.41133	1.02742	0.31809	0.9287	0.46435	0.78244	0.50456	0.83363	0.61974	1.00913	0.73308	1.2084	0.95246	0.97257	0.93418	0.89945	1.36562	0.78427	1.31444	0.58866	2.12796	1.28336	2.54478	0.90859	2.45154	0.702	1.59597	0.32723
cortoL1/da-Gal4	8	1	1	0.49634	1.27554	0.49817	1.13138	0.3978	1.04744	0.52007	0.88685	0.57299	0.9343	0.6916	1.09671	0.82298	1.28101	0.99452	1.03649	0.97444	0.96897	1.36313	0.82298	1.32481	0.62955	2.19524	1.22809	2.54013	0.83576	2.44159	0.63503	1.56568	0.34671
cortoL1/da-Gal4	8	1	2	0.49908	1.2797	0.49542	1.1371	0.40036	1.04935	0.52285	0.88848	0.57586	0.93601	0.69835	1.09871	0.82083	1.28336	0.99451	1.03473	0.97623	0.96891	1.3638	0.82632	1.32723	0.63071	2.20292	1.23217	2.54478	0.83729	2.4424	0.63436	1.57038	0.34917
cortoL1/da-Gal4	8	2	1	0.36313	1.28284	0.36496	1.13868	0.26824	1.06021	0.38868	0.89963	0.4343	0.93977	0.56204	1.10218	0.68795	1.27919	0.86678	1.03284	0.84123	0.96714	1.25729	0.81204	1.17882	0.6332	2.09123	1.21167	2.41057	0.81933	2.30838	0.62226	1.43065	0.34306
cortoL1/da-Gal4	8	2	2	0.36014	1.28518	0.36563	1.14259	0.27056	1.06215	0.38939	0.9031	0.43509	0.94332	0.57038	1.1042	0.69104	1.28701	0.86471	1.03838	0.83912	0.96891	1.26508	0.81352	1.18464	0.63436	2.10054	1.21389	2.41681	0.82083	2.30895	0.62339	1.43326	0.34552
cortoL1/da-Gal4	9	1	1	0.42335	1.22079	0.41423	1.08211	0.31021	0.99999	0.42153	0.83393	0.4781	0.87408	0.60948	1.02736	0.76094	1.20619	0.9124	0.9416	0.88503	0.87773	1.29926	0.69525	1.22262	0.50912	2.104	1.06568	2.44707	0.64963	2.3394	0.4489	1.43795	0.20985
cortoL1/da-Gal4	9	1	2	0.42778	1.21937	0.41133	1.08409	0.31261	1.00365	0.42047	0.83729	0.47714	0.87568	0.61608	1.02924	0.75868	1.2084	0.9159	0.93966	0.88848	0.87568	1.29615	0.69652	1.22486	0.50822	2.10237	1.06763	2.45337	0.65264	2.34186	0.44606	1.44241	0.21206
cortoL1/da-Gal4	9	2	1	0.43612	1.09671	0.4562	0.9562	0.37408	0.85583	0.52007	0.71532	0.56386	0.76642	0.66423	0.95072	0.77189	1.14963	0.97444	0.92517	0.96349	0.85401	1.42335	0.75912	1.36495	0.56204	2.12042	1.28284	2.54013	0.93795	2.47079	0.72444	1.65875	0.31204
cortoL1/da-Gal4	9	2	2	0.43692	1.10054	0.45886	0.95795	0.37477	0.8574	0.51736	0.71846	0.56489	0.76782	0.65996	0.95246	0.77147	1.14442	0.97988	0.9287	0.96526	0.85374	1.42412	0.76051	1.36562	0.56489	2.12796	1.28518	2.54295	0.94149	2.47531	0.72577	1.66178	0.31261
cortoL1/da-Gal4	10	1	1	0.4781	1.33393	0.45802	1.18795	0.35218	1.11313	0.44342	0.93247	0.51094	0.97079	0.65693	1.12225	0.81204	1.29743	0.9562	1.01094	0.927	0.94707	1.33576	0.73357	1.21897	0.56934	2.21166	1.05474	2.51093	0.59671	2.3686	0.40328	1.44889	0.2281
cortoL1/da-Gal4	10	1	2	0.47714	1.33637	0.4552	1.19378	0.34734	1.11699	0.44606	0.93418	0.50822	0.97074	0.65996	1.12248	0.81352	1.29981	0.95977	1.01645	0.9287	0.95063	1.3382	0.73126	1.22303	0.56672	2.21571	1.05484	2.5137	0.5978	2.37293	0.40402	1.44972	0.23217
cortoL1/da-Gal4	10	2	1	0.35218	1.06933	0.38503	0.92335	0.30656	0.82116	0.44707	0.68795	0.49087	0.72809	0.59488	0.92335	0.6916	1.12955	0.9051	0.90328	0.8978	0.82663	1.3686	0.74087	1.32116	0.53649	2.0821	1.30838	2.51276	0.95255	2.43794	0.72444	1.5967	0.29014
cortoL1/da-Gal4	10	2	2	0.35466	1.06946	0.38025	0.9287	0.30164	0.82266	0.44789	0.6819	0.48994	0.73308	0.59232	0.92138	0.69286	1.13528	0.90676	0.9031	0.89762	0.8318	1.36745	0.74222	1.32723	0.53747	2.08591	1.30895	2.51736	0.95612	2.43509	0.72394	1.60328	0.2925
cortoL1/da-Gal4	11	1	1	0.4124	1.23174	0.41058	1.08941	0.31569	1.01276	0.41423	0.84488	0.46715	0.88503	0.60036	1.04196	0.74634	1.21897	0.89598	0.9562	0.86313	0.89233	1.27554	0.7135	1.19707	0.53649	2.08393	1.06933	2.43247	0.6478	2.32298	0.4562	1.45437	0.22627
cortoL1/da-Gal4	11	1	2	0.41681	1.23582	0.41316	1.09323	0.31444	1.01645	0.41133	0.84826	0.468	0.88665	0.59963	1.04753	0.74222	1.21754	0.89579	0.95429	0.86837	0.89396	1.27787	0.71297	1.19926	0.53564	2.08591	1.07129	2.43692	0.64533	2.32175	0.45703	1.4552	0.22851
cortoL1/da-Gal4	11	2	1	0.37043	1.14415	0.38503	0.99999	0.29014	0.91058	0.41788	0.75547	0.46167	0.80474	0.58393	0.97444	0.69342	1.1624	0.88138	0.92152	0.86131	0.85218	1.27554	0.72262	1.24087	0.53101	2.04013	1.18795	2.43247	0.81933	2.34853	0.60948	1.50181	0.26277
cortoL1/da-Gal4	11	2	2	0.37294	1.14625	0.38208	1.00548	0.2925	0.91407	0.42047	0.75868	0.46435	0.80438	0.57403	0.97806	0.69469	1.1627	0.88116	0.92504	0.85923	0.85374	1.27787	0.72577	1.24679	0.53381	2.04935	1.18829	2.43692	0.82083	2.35282	0.60877	1.51005	0.26325
cortoL1/da-Gal4	12	1	1	0.46167	1.25911	0.45802	1.1186	0.35766	1.04014	0.46897	0.87043	0.52554	0.9124	0.65875	1.06933	0.78284	1.25546	0.97444	0.98539	0.93612	0.9197	1.31568	0.75182	1.26276	0.56386	2.14962	1.13685	2.49269	0.72079	2.37955	0.52007	1.50546	0.26642
cortoL1/da-Gal4	12	1	2	0.46435	1.25776	0.45703	1.12248	0.35831	1.03838	0.46435	0.87385	0.52102	0.91407	0.65813	1.06946	0.78793	1.25593	0.9744	0.99085	0.93601	0.92321	1.31809	0.75502	1.2669	0.56124	2.15356	1.14076	2.49725	0.72029	2.38756	0.51919	1.50639	0.2669
cortoL1/da-Gal4	12	2	1	0.3978	0.93065	0.43612	0.79196	0.35948	0.6843	0.51824	0.55474	0.55839	0.61313	0.63868	0.80291	0.71532	1.02006	0.9489	0.81204	0.9416	0.73539	1.38868	0.68612	1.35765	0.49269	2.0748	1.29379	2.51093	0.96714	2.44889	0.74452	1.66787	0.27189
cortoL1/da-Gal4	12	2	2	0.39853	0.93418	0.43327	0.79524	0.35648	0.68921	0.52102	0.56124	0.55758	0.61608	0.63985	0.80804	0.71663	1.0201	0.95246	0.81535	0.94332	0.7404	1.39122	0.68738	1.35831	0.49725	2.08226	1.29433	2.5137	0.97257	2.4552	0.74771	1.67458	0.27422
cortoL1/da-Gal4	13	1	1	0.36131	1.25181	0.35766	1.10036	0.25912	1.01459	0.37408	0.84671	0.427	0.8905	0.55109	1.05838	0.69525	1.24269	0.8686	0.97992	0.84306	0.90875	1.28466	0.73357	1.20254	0.54196	2.07845	1.1332	2.43794	0.70802	2.33393	0.51094	1.45437	0.24269
cortoL1/da-Gal4	13	1	2	0.3638	1.25593	0.35831	1.10603	0.25959	1.0201	0.37111	0.85374	0.42778	0.89396	0.5521	1.06215	0.69104	1.24131	0.86837	0.97988	0.85008	0.91407	1.28518	0.73491	1.20109	0.54661	2.08957	1.13162	2.43692	0.71115	2.33454	0.51371	1.45886	0.24131
cortoL1/da-Gal4	13	2	1	0.52372	1.34488	0.51277	1.19707	0.39598	1.12043	0.50182	0.93795	0.55839	0.97809	0.71167	1.13685	0.86313	1.30656	1.01094	1.02919	0.98174	0.96349	1.4197	0.74634	1.31751	0.55656	2.23721	1.08576	2.54925	0.62408	2.43612	0.44707	1.53831	0.24452
cortoL1/da-Gal4	13	2	2	0.52102	1.34917	0.51371	1.20475	0.39488	1.12614	0.50456	0.93966	0.55392	0.98171	0.71115	1.1371	0.86105	1.30895	1.01462	1.03107	0.98171	0.96709	1.42595	0.74771	1.31992	0.56307	2.23765	1.08592	2.55209	0.62522	2.43692	0.44789	1.5393	0.2468
cortoL1/da-Gal4	14	1	1	0.57663	1.38138	0.54926	1.23539	0.4343	1.17517	0.51642	0.99269	0.57299	1.02189	0.73539	1.1551	0.9051	1.30838	1.02919	1.01641	0.99087	0.9562	1.35035	0.71897	1.25364	0.54926	2.23721	0.9562	2.51823	0.47262	2.3759	0.29926	1.44342	0.20437
cortoL1/da-Gal4	14	1	2	0.57403	1.38208	0.54844	1.24131	0.43144	1.18098	0.51188	0.99634	0.57403	1.02559	0.73491	1.15904	0.89762	1.30347	1.03656	1.01645	0.99451	0.95977	1.34917	0.71846	1.25593	0.55027	2.24314	0.95429	2.52101	0.47349	2.37659	0.29798	1.44972	0.20475
cortoL1/da-Gal4	14	2	1	0.36496	1.15145	0.37408	1.00729	0.27189	0.92152	0.40145	0.75912	0.45255	0.80109	0.57481	0.97079	0.70985	1.1551	0.8832	0.89963	0.85766	0.83576	1.29926	0.677	1.21714	0.49634	2.10035	1.11495	2.47261	0.7135	2.3686	0.50364	1.48357	0.1989
cortoL1/da-Gal4	14	2	2	0.36563	1.15356	0.37111	1.01096	0.27239	0.92138	0.40036	0.76051	0.44606	0.80255	0.57586	0.97257	0.70749	1.15539	0.88848	0.90127	0.85923	0.83729	1.30529	0.68007	1.22303	0.49725	2.10785	1.11517	2.47348	0.71663	2.37293	0.50822	1.48994	0.20109
cortoL1/da-Gal4	15	1	1	0.39963	1.177	0.40145	1.03831	0.31386	0.94342	0.43065	0.78101	0.48722	0.82846	0.59488	0.99817	0.72444	1.177	0.90693	0.93065	0.88503	0.86678	1.31021	0.71897	1.26459	0.52189	2.0967	1.1405	2.48356	0.73357	2.38867	0.54196	1.51276	0.23722
cortoL1/da-Gal4	15	1	2	0.40402	1.17915	0.40402	1.04021	0.31444	0.94698	0.43509	0.78244	0.48263	0.83546	0.60328	1.00182	0.73308	1.18281	0.91041	0.93601	0.8903	0.87019	1.31626	0.72029	1.2669	0.52102	2.10785	1.13893	2.48628	0.73674	2.39487	0.54478	1.51736	0.23948
cortoL1/da-Gal4	15	2	1	0.39963	1.16787	0.39963	1.02736	0.31021	0.94342	0.42335	0.77736	0.4781	0.82116	0.60036	0.99269	0.72444	1.17335	0.91605	0.9197	0.89963	0.85218	1.30473	0.70985	1.24452	0.52007	2.0821	1.15145	2.47809	0.74999	2.3832	0.56204	1.49086	0.23905
cortoL1/da-Gal4	15	2	2	0.3967	1.17367	0.40219	1.02924	0.30895	0.94332	0.42595	0.77879	0.47714	0.82266	0.59597	0.99451	0.72943	1.17732	0.91955	0.92138	0.89945	0.8574	1.30712	0.71115	1.24862	0.52285	2.08957	1.1499	2.4808	0.75136	2.38756	0.56307	1.49359	0.23765
cortoL1/da-Gal4	16	1	1	0.49634	1.31568	0.48722	1.17882	0.39233	1.09853	0.49634	0.92152	0.55474	0.96349	0.6916	1.12225	0.83211	1.29926	1.00729	1.03101	0.97444	0.96532	1.35035	0.79561	1.28284	0.60401	2.21349	1.14598	2.52736	0.73357	2.41787	0.53101	1.49999	0.30656
cortoL1/da-Gal4	16	1	2	0.49542	1.32175	0.48628	1.18281	0.39305	1.10237	0.50274	0.9287	0.5521	0.96526	0.68738	1.12796	0.8318	1.30347	1.00913	1.03473	0.97623	0.96891	1.351	0.79707	1.28336	0.60694	2.21389	1.14442	2.53198	0.73491	2.41681	0.53381	1.50091	0.3053
cortoL1/da-Gal4	16	2	1	0.43795	1.15692	0.4489	1.01276	0.35583	0.92517	0.48357	0.76642	0.53649	0.81204	0.65145	0.98357	0.77371	1.177	0.95802	0.9343	0.9343	0.86313	1.37955	0.72809	1.31568	0.53466	2.15692	1.18247	2.53101	0.80474	2.42699	0.58758	1.57298	0.26277
cortoL1/da-Gal4	16	2	2	0.44058	1.15904	0.44972	1.01462	0.35648	0.92504	0.47897	0.77147	0.53199	0.81535	0.65264	0.98902	0.77513	1.17915	0.95977	0.93601	0.93784	0.86837	1.38939	0.7276	1.31809	0.53747	2.1627	1.18464	2.53198	0.80621	2.43326	0.59049	1.57952	0.26508
[truncated: 2,552 more rows]
