# Supplementary material for: Cyclin G and the Polycomb Repressive complexes PRC1 and PR-DUB cooperate for developmental stability
Source: PLoS Genet. 2018 Jul 11;14(7):e1007498. doi: 10.1371/journal.pgen.1007498 (PMC6065198; doi:10.1371/journal.pgen.1007498)
Supplement: S7 Table — (XLS) [file pgen.1007498.s009.xls]

## Sheet: sheet 1
S7 Table: List of the 530 genes deregulated in da-Gal4/+, UAS-CycGΔP wing imaginal discs as compared to da-Gal4/+ wing imaginal discs.
Gene ID	Gene name	baseMean	log2foldChange	foldChange	logfoldStandard Error	wald-statistics	p-value	adjusted p-value
FBgn0004852	Ac76E	157.947	-1.05687	0.480672	0.157065	-6.72889	1.70958e-11	3.64447e-09
FBgn0034628	Acox57D-p	493.365	-0.539926	0.687806	0.119766	-4.50816	6.53929e-06	0.000323617
FBgn0002855	Acp26Aa	62.1485	2.09044	4.25877	0.185414	11.2744	1.75486e-29	2.43166e-26
FBgn0002856	Acp26Ab	40.4373	1.40335	2.64514	0.176694	7.94224	1.98561e-15	7.50381e-13
FBgn0000043	Act42A	48484.8	-0.307953	0.807787	0.0984737	-3.12726	0.00176443	0.0323829
FBgn0000044	Act57B	1298.53	-0.950901	0.517309	0.178401	-5.33013	9.81426e-08	9.37882e-06
FBgn0036752	Adgf-A	165.239	1.01895	2.02645	0.170425	5.97889	2.24666e-09	3.19023e-07
FBgn0250816	AGO3	205.371	0.689325	1.61253	0.16077	4.28764	1.80583e-05	0.000769932
FBgn0024912	agt	212.268	0.493842	1.40819	0.148835	3.31805	0.000906497	0.0199381
FBgn0014455	Ahcy13	8016.68	-0.383464	0.766595	0.0963156	-3.98133	6.85312e-05	0.00229745
FBgn0000064	Ald	9857	-0.421372	0.746714	0.0925499	-4.55291	5.29078e-06	0.000273214
FBgn0012036	Aldh	582.55	-0.845826	0.556392	0.160322	-5.27579	1.32188e-07	1.15686e-05
FBgn0015569	alpha-Est10	105.483	0.766731	1.70141	0.175123	4.37824	1.1964e-05	0.000546534
FBgn0003884	alphaTub84B	131636	-0.350372	0.784382	0.0884915	-3.95939	7.51418e-05	0.00248896
FBgn0003885	alphaTub84D	7305.6	-0.335744	0.792376	0.0886647	-3.78667	0.000152683	0.00450143
FBgn0003886	alphaTub85E	158.981	0.83325	1.78169	0.176166	4.72991	2.24621e-06	0.000127317
FBgn0011746	ana	2067.08	-0.374024	0.771627	0.117321	-3.18805	0.00143237	0.0282197
FBgn0012037	Ance	17205.2	-0.677492	0.625251	0.111749	-6.06262	1.33924e-09	2.02444e-07
FBgn0000084	AnxB10	422.932	-0.536957	0.689223	0.162733	-3.29962	0.000968163	0.0208827
FBgn0000083	AnxB9	9633.78	-0.288089	0.818986	0.0661578	-4.35458	1.33323e-05	0.000595941
FBgn0038742	Arc42	2401.99	-0.335806	0.792341	0.0757693	-4.43195	9.33844e-06	0.000446205
FBgn0065032	Arpc3B	85.1375	0.778574	1.71543	0.18575	4.19151	2.77101e-05	0.00108671
FBgn0031781	Arpc4	1644.28	-0.406914	0.754235	0.119391	-3.40825	0.000653805	0.0153552
FBgn0270926	AsnS	534.268	0.548587	1.46265	0.124006	4.42386	9.69528e-06	0.000455404
FBgn0037989	ATP8B	518.411	0.403243	1.32248	0.133475	3.02111	0.00251846	0.0422185
FBgn0020236	ATPCL	7452.69	-0.323258	0.799263	0.0899024	-3.59566	0.000323568	0.00843306
FBgn0019644	ATPsynB	5227.18	-0.462539	0.725708	0.111555	-4.14627	3.37929e-05	0.00130253
FBgn0010217	ATPsynbeta	38872.9	-0.203062	0.868705	0.0662786	-3.06377	0.00218567	0.0379367
FBgn0016120	ATPsynD	6664.75	-0.46426	0.724843	0.0738746	-6.28444	3.2904e-10	5.47128e-08
FBgn0028342	ATPsyndelta	4618.13	-0.375175	0.771012	0.083879	-4.47281	7.71969e-06	0.000375331
FBgn0038224	ATPsynE	3642.27	-0.494456	0.709829	0.0980793	-5.04139	4.62154e-07	3.22886e-05
FBgn0035032	ATPsynF	3082.49	-0.710991	0.6109	0.14551	-4.88619	1.02808e-06	6.28487e-05
FBgn0010612	ATPsynG	4277.38	-0.455633	0.72919	0.085947	-5.30133	1.14964e-07	1.05177e-05
FBgn0020235	ATPsyngamma	8921.67	-0.362439	0.777848	0.0688353	-5.2653	1.39957e-07	1.20504e-05
FBgn0016691	ATPsynO	5921.97	-0.370653	0.773432	0.0746362	-4.96613	6.83037e-07	4.57965e-05
FBgn0000150	awd	34753.2	-0.493097	0.710498	0.105411	-4.67784	2.89913e-06	0.000157539
FBgn0038494	beat-IIb	120.274	0.526046	1.43998	0.175532	2.99687	0.0027277	0.0446419
FBgn0039258	beta4GalT7	904.972	-0.41174	0.751716	0.117335	-3.5091	0.000449634	0.0111924
FBgn0013753	Bgb	1979.15	-0.304167	0.80991	0.102206	-2.97602	0.00292018	0.0467671
FBgn0035625	Blimp-1	2451.04	0.583135	1.4981	0.179899	3.24145	0.00118924	0.0241745
FBgn0001090	bnb	18175.8	-0.827002	0.563699	0.158836	-5.20664	1.9229e-07	1.55213e-05
FBgn0053653	Cadps	210.941	0.494724	1.40905	0.159193	3.10771	0.00188546	0.0340684
FBgn0264607	CaMKII	5338.07	0.235655	1.17744	0.0698479	3.37383	0.000741293	0.0170723
FBgn0032685	CG10211	1429.48	-0.42751	0.743544	0.124765	-3.42651	0.000611394	0.0144407
FBgn0032783	CG10237	608.827	-0.676857	0.625526	0.116382	-5.81581	6.03396e-09	7.96291e-07
FBgn0034654	CG10306	7984.95	0.417919	1.336	0.0699137	5.97764	2.26394e-09	3.19023e-07
FBgn0035452	CG10359	3628.29	0.188501	1.13958	0.061468	3.06666	0.00216465	0.0377293
FBgn0034583	CG10527	578.412	-0.874146	0.545577	0.121079	-7.21964	5.21242e-13	1.35425e-10
FBgn0036314	CG10754	2049.32	-0.221797	0.857497	0.0737289	-3.00828	0.00262734	0.0436003
FBgn0038804	CG10877	382.122	-0.562816	0.67698	0.138557	-4.06199	4.86564e-05	0.0016997
FBgn0029969	CG10932	2090.24	-0.387499	0.764454	0.0939932	-4.12262	3.74585e-05	0.00139952
FBgn0030035	CG11190	1968.54	-0.330707	0.795147	0.0909731	-3.63522	0.000277742	0.00737748
FBgn0036332	CG11261	171.642	-0.694215	0.618046	0.160299	-4.33075	1.48603e-05	0.000653697
FBgn0039849	CG11334	1772.52	-0.491067	0.711499	0.0917402	-5.3528	8.66058e-08	8.88705e-06
FBgn0039864	CG11550	780.614	0.465056	1.38037	0.0934784	4.97501	6.52443e-07	4.44624e-05
FBgn0036847	CG11577	1404.87	0.369649	1.29204	0.0898565	4.11376	3.8926e-05	0.00143836
FBgn0030545	CG11590	1527.37	-0.526411	0.69428	0.0945444	-5.56788	2.57861e-08	2.89711e-06
FBgn0037313	CG1161	2239.5	-0.279106	0.824102	0.0691736	-4.03486	5.4636e-05	0.00188483
FBgn0030292	CG11752	544.417	-0.601954	0.658861	0.167744	-3.58853	0.000332554	0.0085865
FBgn0039305	CG11858	1032.41	-0.383356	0.766652	0.102273	-3.74835	0.000178005	0.00512088
FBgn0035430	CG12009	997.778	0.550795	1.46489	0.0883799	6.23213	4.60146e-10	7.50128e-08
FBgn0037386	CG1208	117.133	0.628784	1.54626	0.145472	4.32238	1.54356e-05	0.000675431
FBgn0033232	CG12159	1180.24	-0.381831	0.767463	0.0781693	-4.88467	1.03604e-06	6.2873e-05
FBgn0033158	CG12164	50.1008	-0.698582	0.616178	0.18566	-3.76269	0.000168096	0.00488653
FBgn0037354	CG12171	910.207	-0.331299	0.79482	0.100514	-3.29605	0.000980531	0.0210649
FBgn0031048	CG12237	1832.22	-0.525313	0.694808	0.102429	-5.12854	2.92002e-07	2.16759e-05
FBgn0037811	CG12592	43.4292	-0.743064	0.597469	0.17558	-4.23205	2.31575e-05	0.000948433
FBgn0035522	CG1273	2062.97	0.402832	1.3221	0.13002	3.09823	0.0019468	0.0348079
FBgn0033184	CG12736	701.419	-0.314211	0.80429	0.105347	-2.98265	0.00285768	0.0460729
FBgn0026566	CG1307	1958.1	-0.28117	0.822924	0.0931002	-3.02008	0.00252712	0.0422746
FBgn0032614	CG13284	78.5489	0.987259	1.98241	0.185976	5.30853	1.1051e-07	1.04407e-05
FBgn0029529	CG13365	298.157	-0.544065	0.685836	0.132557	-4.10438	4.05398e-05	0.00148096
FBgn0027507	CG1344	2808.6	0.20213	1.1504	0.0677699	2.98259	0.00285816	0.0460729
FBgn0040658	CG13516	215.447	-1.13729	0.454612	0.163782	-6.94393	3.81345e-12	8.56892e-10
FBgn0040660	CG13551	4309.06	-0.485015	0.714489	0.0929197	-5.21973	1.79186e-07	1.5048e-05
FBgn0036717	CG13731	258.924	-0.603236	0.658276	0.182223	-3.31043	0.000931532	0.0203274
FBgn0035173	CG13907	207.74	0.750282	1.68212	0.184394	4.0689	4.72357e-05	0.00166406
FBgn0035246	CG13928	118.862	0.550285	1.46438	0.17463	3.15115	0.0016263	0.0305216
FBgn0031770	CG13995	329.94	3.11053	8.63701	0.182572	17.0373	4.34275e-65	1.80528e-61
FBgn0039482	CG14258	140.615	-0.520667	0.69705	0.163675	-3.18109	0.00146721	0.0287077
FBgn0037149	CG14561	767.803	-0.334197	0.793226	0.103651	-3.22424	0.00126309	0.025427
FBgn0037127	CG14566	472.714	-0.870394	0.546997	0.184741	-4.71142	2.45992e-06	0.000136345
FBgn0037822	CG14683	2553.41	0.290429	1.223	0.0871032	3.3343	0.000855133	0.0191118
FBgn0037853	CG14696	352.175	-0.491382	0.711343	0.134977	-3.64049	0.000272116	0.00727452
FBgn0035409	CG14963	113.28	-0.714629	0.609362	0.158149	-4.5187	6.22193e-06	0.000309755
FBgn0030040	CG15347	130.333	1.04452	2.06268	0.177982	5.86868	4.39275e-09	5.89054e-07
FBgn0040718	CG15353	627.377	-0.678747	0.624708	0.182656	-3.71598	0.000202418	0.00572415
FBgn0031161	CG15445	1474.98	0.4918	1.4062	0.123393	3.98565	6.72963e-05	0.00227714
FBgn0039807	CG15546	357.758	0.531881	1.44581	0.155086	3.4296	0.000604473	0.0143179
FBgn0039809	CG15547	182.695	0.571283	1.48584	0.158434	3.60582	0.000311173	0.008187
FBgn0029814	CG15765	393.002	1.8772	3.67361	0.137327	13.6696	1.54275e-42	3.2066e-39
FBgn0029766	CG15784	1538.94	0.498268	1.41252	0.163921	3.03968	0.0023683	0.0402778
FBgn0033446	CG1648	2116.68	-0.593999	0.662504	0.129703	-4.57969	4.65665e-06	0.000243493
FBgn0033451	CG1665	1183.52	-0.272599	0.827827	0.0782121	-3.48538	0.000491436	0.0120171
FBgn0028544	CG16884	1627.71	-0.963411	0.512843	0.148317	-6.49562	8.26917e-11	1.49456e-08
FBgn0032538	CG16885	1759.92	-1.02145	0.492622	0.155512	-6.56829	5.08961e-11	9.93582e-09
FBgn0033883	CG16935	769.057	-0.460087	0.726943	0.105688	-4.35326	1.3413e-05	0.000596341
FBgn0033443	CG1698	188.876	0.734013	1.66326	0.159607	4.59888	4.24771e-06	0.000223515
FBgn0025621	CG16989	1952.03	-0.234619	0.849909	0.0705858	-3.32389	0.000887721	0.019577
FBgn0039972	CG17018	149.59	0.78417	1.7221	0.165805	4.72947	2.25109e-06	0.000127317
FBgn0036547	CG17032	4276.88	-0.503494	0.705396	0.0834284	-6.03504	1.58922e-09	2.33498e-07
FBgn0032449	CG17036	125.417	-0.681897	0.623345	0.167251	-4.07709	4.56031e-05	0.00162027
FBgn0031170	CG1718	201.892	-0.577977	0.669902	0.173153	-3.33795	0.000843993	0.0189136
FBgn0032032	CG17294	601.017	0.374027	1.29597	0.11187	3.34341	0.00082756	0.0186459
FBgn0032713	CG17323	1529.83	-0.45562	0.729197	0.0950501	-4.79347	1.63918e-06	9.66536e-05
FBgn0032774	CG17549	1354.77	-0.427607	0.743494	0.118746	-3.60103	0.000316955	0.00828669
FBgn0263780	CG17684	340.344	1.19822	2.29456	0.152558	7.85421	4.02312e-15	1.45427e-12
FBgn0040899	CG17776	512.792	-0.422002	0.746388	0.129033	-3.2705	0.00107358	0.0225397
FBgn0028394	CG17834	1210.01	0.656923	1.57672	0.11313	5.8068	6.36781e-09	8.27218e-07
FBgn0032124	CG17855	45.3075	0.521141	1.43509	0.163117	3.19489	0.00139884	0.0277565
FBgn0023537	CG17896	5157.69	-0.39439	0.760811	0.0986245	-3.9989	6.36366e-05	0.00216834
FBgn0037433	CG17919	2278.96	-0.244646	0.844023	0.0700775	-3.49108	0.000481076	0.0118333
FBgn0038470	CG18213	938.573	0.290077	1.22271	0.0891326	3.25445	0.00113613	0.0233229
FBgn0033205	CG2064	224.359	0.971001	1.9602	0.146514	6.62736	3.41733e-11	7.10292e-09
FBgn0037369	CG2100	1081.59	-0.507801	0.703294	0.111762	-4.5436	5.53025e-06	0.000282077
FBgn0030251	CG2145	1205.84	-0.748854	0.595076	0.13294	-5.63303	1.77072e-08	2.10311e-06
FBgn0030447	CG2200	744.992	-0.436936	0.738702	0.0947105	-4.61339	3.96158e-06	0.000209787
FBgn0034753	CG2852	40954.6	-0.407914	0.753713	0.116352	-3.50585	0.000455155	0.011296
FBgn0031459	CG2862	3814.65	-0.522335	0.696244	0.0848329	-6.15722	7.40311e-10	1.16131e-07
FBgn0031643	CG3008	2220.33	0.458336	1.37396	0.0769042	5.95983	2.52503e-09	3.49885e-07
FBgn0050159	CG30159	1880.54	-0.492944	0.710574	0.112345	-4.38776	1.14523e-05	0.000526045
FBgn0260477	CG30283	95.783	0.590145	1.5054	0.183293	3.21968	0.00128333	0.0257099
FBgn0050291	CG30291	1158.96	-0.319216	0.801505	0.096897	-3.29438	0.000986383	0.021136
FBgn0050403	CG30403	372.45	-0.464318	0.724814	0.114707	-4.04786	5.16884e-05	0.00179807
FBgn0250838	CG30415	3347.01	-0.392844	0.761627	0.0895219	-4.38825	1.14267e-05	0.000526045
FBgn0050428	CG30428	256.704	-0.738557	0.599339	0.148447	-4.97522	6.5172e-07	4.44624e-05
FBgn0050463	CG30463	2387.47	0.367445	1.29007	0.10635	3.45504	0.000550212	0.0133366
FBgn0029804	CG3097	2060.48	-0.846145	0.556269	0.114527	-7.38817	1.48863e-13	4.12549e-11
FBgn0051028	CG31028	1499.74	-0.501528	0.706358	0.127005	-3.94888	7.85177e-05	0.00257006
FBgn0051125	CG31125	684.519	-0.539886	0.687825	0.109388	-4.93553	7.99329e-07	5.15165e-05
FBgn0051324	CG31324	120.852	0.702781	1.62764	0.179133	3.92323	8.737e-05	0.00278312
FBgn0051373	CG31373	64.6796	-0.568094	0.674507	0.183334	-3.09867	0.00194389	0.0348079
FBgn0051548	CG31548	805.245	-0.422181	0.746296	0.0987324	-4.27601	1.90274e-05	0.000798957
FBgn0051549	CG31549	788.243	-0.352033	0.783479	0.112973	-3.11609	0.00183266	0.0333408
FBgn0051673	CG31673	771.446	-0.416048	0.749475	0.123672	-3.36413	0.000767857	0.0175867
FBgn0051869	CG31869	1877.66	0.405643	1.32468	0.0765673	5.29785	1.17172e-07	1.05887e-05
FBgn0031360	CG31937	894.812	-0.472924	0.720503	0.0935969	-5.05277	4.35444e-07	3.09425e-05
FBgn0051997	CG31997	4805.71	-0.558112	0.679191	0.11913	-4.68489	2.80115e-06	0.00015423
FBgn0052017	CG32017	122.676	1.32985	2.51376	0.175869	7.56158	3.98206e-14	1.27334e-11
FBgn0052214	CG32214	24.854	-0.922787	0.527489	0.172534	-5.34843	8.87208e-08	8.88705e-06
FBgn0029885	CG3224	1558.67	0.26556	1.2021	0.0818675	3.24377	0.00117958	0.024096
FBgn0052249	CG32249	169.75	-0.500379	0.706921	0.151107	-3.31143	0.000928206	0.0203082
FBgn0052365	CG32365	256.675	0.484786	1.39938	0.16435	2.94972	0.00318061	0.0498936
FBgn0052437	CG32437	167.999	1.02381	2.03329	0.169678	6.03386	1.60084e-09	2.33498e-07
FBgn0052512	CG32512	676.533	0.545533	1.45956	0.148982	3.66173	0.000250515	0.00689662
FBgn0053217	CG33217	885.389	0.311522	1.24102	0.0885604	3.51763	0.000435422	0.0109039
FBgn0053225	CG33225	53.3739	0.712745	1.63892	0.175257	4.06686	4.76512e-05	0.00167161
FBgn0053460	CG33460	98.7921	0.697177	1.62133	0.173663	4.01453	5.95648e-05	0.00204637
FBgn0054057	CG34057	111.865	0.705991	1.63126	0.183754	3.84205	0.000122013	0.00374322
FBgn0085249	CG34220	39.1204	0.561433	1.47573	0.180714	3.10676	0.00189153	0.0340684
FBgn0085325	CG34296	168.081	0.835363	1.78431	0.165404	5.05043	4.40815e-07	3.10588e-05
FBgn0085376	CG34347	1417.13	0.520379	1.43433	0.147705	3.5231	0.000426531	0.010746
FBgn0085384	CG34355	488.835	0.381404	1.30261	0.120928	3.15397	0.00161066	0.0303978
FBgn0085453	CG34424	223.797	-0.609774	0.655299	0.170895	-3.56813	0.000359539	0.00916934
FBgn0022343	CG3760	5299.21	-0.326361	0.797546	0.0874483	-3.73204	0.000189934	0.00544522
FBgn0034800	CG3788	347.586	-0.682002	0.6233	0.133224	-5.11922	3.06794e-07	2.25724e-05
FBgn0036842	CG3797	3549.83	-0.2735	0.82731	0.0839355	-3.25846	0.00112019	0.0231098
FBgn0036824	CG3902	3584.21	-0.378843	0.769054	0.0969811	-3.90636	9.3698e-05	0.002962
FBgn0058160	CG40160	5734.41	0.379024	1.30046	0.0867601	4.36865	1.25017e-05	0.000561832
FBgn0029821	CG4020	86.9894	0.610785	1.52709	0.182239	3.35156	0.000803565	0.0182455
FBgn0020312	CG4050	2881.8	-0.33344	0.793642	0.0992286	-3.36032	0.000778516	0.0177818
FBgn0036648	CG4098	163.319	-0.615638	0.652641	0.175723	-3.50345	0.000459274	0.0113643
FBgn0250868	CG42239	1025.09	-0.464237	0.724854	0.127499	-3.64111	0.000271462	0.00727452
FBgn0250869	CG42240	721.775	0.49003	1.40447	0.13712	3.57374	0.000351914	0.00903029
FBgn0259167	CG42272	823.505	-0.295277	0.814916	0.0958811	-3.07962	0.00207267	0.0365863
FBgn0261995	CG42813	717.785	-0.417952	0.748486	0.10195	-4.09957	4.1392e-05	0.00149623
FBgn0032138	CG4364	14514.9	0.875957	1.83522	0.0901687	9.71464	2.61178e-22	1.97403e-19
FBgn0037024	CG4365	1442.02	-0.471559	0.721185	0.127681	-3.69325	0.000221403	0.00617698
FBgn0032132	CG4382	4258.07	0.611067	1.52739	0.131013	4.66416	3.09886e-06	0.000167298
FBgn0038771	CG4390	4184.73	-0.272558	0.82785	0.0779107	-3.49834	0.000468161	0.0115498
FBgn0266410	CG45050	8248.47	0.350733	1.27521	0.111039	3.15864	0.00158505	0.0301801
FBgn0033814	CG4670	1689.82	-0.326939	0.797226	0.10833	-3.01798	0.00254466	0.0424825
FBgn0038739	CG4686	595.58	-0.400452	0.757621	0.127964	-3.1294	0.00175163	0.0322191
FBgn0027546	CG4766	3139.98	0.404398	1.32354	0.0758321	5.3328	9.67083e-08	9.34922e-06
FBgn0030792	CG4789	2026.47	-0.255689	0.837587	0.0741792	-3.44691	0.000567033	0.0135469
FBgn0030799	CG4872	316.596	-0.396944	0.759465	0.132196	-3.0027	0.00267594	0.0442302
FBgn0031319	CG4896	1607.98	-0.344404	0.787634	0.111657	-3.08448	0.00203909	0.0361444
FBgn0036587	CG4950	187.51	0.601463	1.51725	0.174363	3.44948	0.000561667	0.0134574
FBgn0039563	CG4951	1604.25	-0.367525	0.775111	0.0771841	-4.76166	1.92003e-06	0.000110855
FBgn0032225	CG5022	113.141	-1.31602	0.401641	0.172653	-7.62237	2.49055e-14	8.28258e-12
FBgn0034145	CG5065	601.231	0.565759	1.48017	0.123678	4.57443	4.77509e-06	0.000248126
FBgn0032235	CG5096	436.691	0.722183	1.64968	0.140779	5.1299	2.89903e-07	2.16759e-05
FBgn0040382	CG5273	2110.6	-0.423401	0.745665	0.0968196	-4.37309	1.22499e-05	0.000556481
FBgn0036986	CG5282	143.706	-0.610254	0.655081	0.179791	-3.39424	0.000688181	0.0160717
FBgn0032213	CG5390	8345.46	-0.249607	0.841126	0.0647019	-3.8578	0.000114411	0.0035626
FBgn0031327	CG5397	1189.97	0.469119	1.38426	0.134569	3.48608	0.000490149	0.0120171
FBgn0038353	CG5399	422.867	0.651717	1.57104	0.173333	3.75992	0.000169969	0.00492377
FBgn0039564	CG5527	230.824	-1.77415	0.292366	0.184931	-9.59359	8.50699e-22	5.44055e-19
FBgn0034902	CG5532	2453.37	-0.487107	0.713454	0.114334	-4.2604	2.04059e-05	0.00084871
FBgn0039537	CG5590	3334.74	-0.355697	0.781492	0.119698	-2.97161	0.00296241	0.047183
FBgn0039527	CG5639	481.334	0.507096	1.42119	0.160616	3.15719	0.00159298	0.0301801
FBgn0038046	CG5641	3138.76	-0.243295	0.844814	0.0731225	-3.32722	0.000877166	0.0193956
FBgn0036258	CG5642	13042.6	0.428073	1.34544	0.0604648	7.07971	1.44461e-12	3.5163e-10
FBgn0035293	CG5687	108.411	1.01325	2.01845	0.174728	5.799	6.67107e-09	8.53281e-07
FBgn0032196	CG5708	2031.04	0.284689	1.21815	0.094969	2.99771	0.00272021	0.0446419
FBgn0032191	CG5734	1348.04	-0.289774	0.81803	0.0962135	-3.01178	0.00259722	0.0431866
FBgn0038924	CG6028	992.579	-0.330443	0.795292	0.091706	-3.60328	0.000314222	0.00824113
FBgn0031918	CG6055	82.9325	0.861829	1.81734	0.17975	4.79459	1.63009e-06	9.66536e-05
FBgn0029828	CG6067	25.5577	0.472694	1.3877	0.151784	3.11426	0.00184408	0.0334753
FBgn0032453	CG6180	6137.11	-0.470092	0.721919	0.0843507	-5.57307	2.50295e-08	2.85127e-06
FBgn0033866	CG6280	457.418	0.490244	1.40468	0.120224	4.07774	4.54749e-05	0.00162027
FBgn0033875	CG6357	781.607	0.846109	1.79765	0.160208	5.28131	1.28266e-07	1.13447e-05
FBgn0033879	CG6543	5017.74	-0.495928	0.709105	0.101298	-4.89574	9.79345e-07	6.03131e-05
FBgn0036402	CG6650	2809.15	-0.293167	0.816108	0.0918722	-3.19103	0.00141764	0.0279959
FBgn0033889	CG6701	2483.78	-0.522752	0.696043	0.109702	-4.76518	1.88683e-06	0.0001097
FBgn0031926	CG6739	656.857	-0.439477	0.737402	0.113075	-3.8866	0.000101659	0.00318939
FBgn0038941	CG7080	25.4537	0.59916	1.51483	0.177273	3.37987	0.000725203	0.0167481
FBgn0035865	CG7201	240.643	-0.583331	0.667421	0.140017	-4.16614	3.09794e-05	0.00120356
FBgn0038272	CG7265	1509.58	-0.298833	0.81291	0.0816561	-3.65965	0.000252557	0.0069299
FBgn0032284	CG7294	71.8611	-0.762655	0.589411	0.185973	-4.10088	4.11576e-05	0.00149425
FBgn0032283	CG7296	49.4021	-0.621337	0.650068	0.182489	-3.40478	0.000662168	0.0155078
FBgn0037135	CG7414	12729.5	-0.437873	0.738222	0.101559	-4.31153	1.62129e-05	0.000698416
FBgn0038727	CG7432	286.729	-0.577296	0.670219	0.140628	-4.10513	4.04095e-05	0.00148096
FBgn0034432	CG7461	2415.56	-0.277067	0.825267	0.091171	-3.03898	0.00237384	0.0402778
FBgn0035833	CG7565	402.101	-0.451928	0.731065	0.13129	-3.44221	0.000576985	0.0137451
FBgn0032026	CG7627	2947.94	-0.294252	0.815495	0.0897848	-3.2773	0.00104805	0.0222284
FBgn0040793	CG7630	2815.16	-0.455748	0.729132	0.0964345	-4.72598	2.29009e-06	0.000128647
FBgn0027525	CG7686	4208.32	0.457046	1.37273	0.0698285	6.54527	5.93896e-11	1.12219e-08
FBgn0038652	CG7720	1352.02	0.566315	1.48074	0.129534	4.37192	1.23157e-05	0.000556481
FBgn0034447	CG7744	1344.46	0.271659	1.20719	0.0771505	3.52115	0.000429676	0.0107925
FBgn0039697	CG7834	3407.38	-0.537459	0.688983	0.0973144	-5.52292	3.33416e-08	3.64739e-06
FBgn0037548	CG7900	164.674	2.10713	4.30835	0.18599	11.3293	9.39616e-30	1.56239e-26
FBgn0039737	CG7920	6048.78	-0.296514	0.814217	0.081761	-3.6266	0.00028718	0.00757972
FBgn0035252	CG7970	2876.05	-0.410296	0.752469	0.0775905	-5.28796	1.23686e-07	1.10573e-05
FBgn0033356	CG8229	671.629	0.650896	1.57014	0.115987	5.6118	2.0023e-08	2.34466e-06
FBgn0034045	CG8249	228.967	0.606806	1.52288	0.17192	3.52958	0.000416222	0.0105181
FBgn0038126	CG8483	928.788	0.337098	1.26321	0.111343	3.02758	0.00246524	0.041574
FBgn0033751	CG8818	3048.16	-0.458503	0.727741	0.101026	-4.53845	5.66694e-06	0.000287286
FBgn0033702	CG8854	54.5811	-0.585453	0.66644	0.184539	-3.17252	0.00151124	0.0291305
FBgn0034493	CG8908	38.937	0.585031	1.50007	0.186115	3.14338	0.00167008	0.0311324
FBgn0040931	CG9034	551.159	-0.450025	0.73203	0.143568	-3.13458	0.001721	0.0318673
FBgn0030793	CG9125	985.507	-0.348926	0.785169	0.0971476	-3.5917	0.000328522	0.00850882
FBgn0035206	CG9186	2148.07	-0.264592	0.832434	0.069944	-3.78291	0.000155004	0.00455373
FBgn0032889	CG9331	5645.69	-0.916481	0.5298	0.175775	-5.21393	1.84878e-07	1.52185e-05
FBgn0032899	CG9338	442.262	-0.52051	0.697125	0.141423	-3.68053	0.000232753	0.00647192
FBgn0034564	CG9344	1614.08	-0.34488	0.787374	0.0932912	-3.69681	0.000218324	0.0061116
FBgn0034438	CG9416	5116.14	0.37589	1.29764	0.110804	3.3924	0.000692842	0.0161353
FBgn0033101	CG9436	1030.46	-0.511509	0.701488	0.140074	-3.6517	0.000260508	0.00707799
FBgn0037749	CG9471	946.253	-0.35336	0.782759	0.104194	-3.39136	0.000695474	0.0161513
FBgn0031817	CG9531	221.763	-0.456825	0.728588	0.136328	-3.35093	0.000805402	0.0182455
FBgn0031092	CG9577	2161.43	-0.587322	0.665577	0.0731732	-8.02647	1.00317e-15	3.97161e-13
FBgn0031093	CG9581	696.389	-0.497432	0.708366	0.163612	-3.04031	0.00236336	0.0402778
FBgn0030763	CG9782	1772.69	-0.493508	0.710296	0.143038	-3.4502	0.000560178	0.0134574
FBgn0034860	CG9812	484.409	0.504276	1.41841	0.170033	2.96575	0.00301946	0.0478168
FBgn0032781	CG9987	2070.92	-0.401038	0.757313	0.126429	-3.17206	0.00151364	0.0291305
FBgn0030744	CG9992	1679.62	0.233469	1.17566	0.0770806	3.0289	0.00245446	0.0414764
FBgn0035398	Cht7	1245.51	-0.573761	0.671863	0.11708	-4.9006	9.55425e-07	5.92791e-05
FBgn0001977	CIAPIN1	1683.74	0.230188	1.17299	0.0753979	3.05298	0.00226578	0.0391407
FBgn0027598	cindr	3166.83	0.265939	1.20242	0.0725128	3.66748	0.000244954	0.00676594
FBgn0062442	Cisd2	2408.47	-0.467572	0.723181	0.0815811	-5.73138	9.96149e-09	1.21794e-06
FBgn0000318	cl	2351.96	-0.318716	0.801783	0.0704787	-4.52215	6.12134e-06	0.000306583
FBgn0019830	colt	2322.51	-0.312224	0.805399	0.0821773	-3.79939	0.000145052	0.00433831
FBgn0032833	COX4	4623.11	-0.339446	0.790345	0.107416	-3.16009	0.00157718	0.0301801
FBgn0019624	COX5A	3627.31	-0.602045	0.65882	0.121969	-4.93603	7.97298e-07	5.15165e-05
FBgn0031066	COX6B	6481.41	-0.389115	0.763598	0.080931	-4.80798	1.5246e-06	9.11907e-05
FBgn0040529	COX7A	5146.46	-0.659672	0.633022	0.0877802	-7.51505	5.6891e-14	1.68926e-11
FBgn0040773	COX7C	2948.67	-0.544221	0.685761	0.10187	-5.34232	9.17635e-08	9.08241e-06
FBgn0263911	COX8	1629.31	-0.73085	0.602549	0.114044	-6.40849	1.46968e-10	2.54561e-08
FBgn0030494	Cpr12A	3265.99	0.35376	1.27789	0.0969919	3.64731	0.000264998	0.00715323
FBgn0033725	Cpr49Ac	14675.7	0.551639	1.46575	0.155842	3.53973	0.000400539	0.0101837
FBgn0033730	Cpr49Ag	1078.9	0.480997	1.39571	0.116687	4.12213	3.75383e-05	0.00139952
FBgn0033731	Cpr49Ah	453.642	-0.811541	0.569773	0.163363	-4.96772	6.77445e-07	4.57909e-05
FBgn0034499	Cpr56F	72.5831	-0.762645	0.589415	0.18173	-4.19659	2.70969e-05	0.00107274
FBgn0035510	Cpr64Aa	1098.22	-0.575536	0.671037	0.17376	-3.31225	0.00092548	0.020302
FBgn0085732	CR40190	331.707	-0.99282	0.502495	0.131763	-7.53488	4.8878e-14	1.50508e-11
FBgn0262532	CR43086	64.2296	0.863955	1.82002	0.186179	4.64044	3.47663e-06	0.000185286
FBgn0262620	CR43144	137.736	0.751046	1.68301	0.166663	4.50638	6.59424e-06	0.000324405
FBgn0263768	CR43685	691.56	-0.552008	0.68207	0.106775	-5.16985	2.34282e-07	1.80354e-05
FBgn0266211	CR44906	228.429	-0.671701	0.627766	0.141482	-4.74762	2.05829e-06	0.000118018
FBgn0266632	CR45139	241.1	0.624463	1.54164	0.151536	4.1209	3.77402e-05	0.00140077
FBgn0267073	CR45517	80.7668	0.903605	1.87073	0.186117	4.85504	1.20363e-06	7.25142e-05
FBgn0267798	CR46123	173.181	-1.10419	0.465164	0.173672	-6.35789	2.04543e-10	3.47056e-08
FBgn0267920	CR46201	43.2018	0.706725	1.63209	0.186011	3.79937	0.000145062	0.00433831
FBgn0023023	CRMP	424.014	-0.38456	0.766013	0.130058	-2.95684	0.0031081	0.0488484
FBgn0027054	CSN4	2416.52	-0.225778	0.855134	0.0657279	-3.43505	0.00059245	0.0140732
FBgn0028836	CSN7	2665.79	-0.248954	0.841506	0.0815564	-3.05254	0.00226917	0.0391407
FBgn0039867	CstF-50	1134.45	-0.309936	0.806677	0.0845058	-3.66763	0.000244807	0.00676594
FBgn0032956	Cul2	3803.87	0.218545	1.16356	0.0567693	3.8497	0.000118264	0.00366882
FBgn0039858	CycG	24661.3	0.378695	1.30016	0.0856638	4.42071	9.83773e-06	0.000459499
FBgn0025674	CycK	2805.89	0.190252	1.14096	0.0634807	2.99701	0.00272645	0.0446419
FBgn0001992	Cyp303a1	39.2776	0.571485	1.48605	0.184514	3.09724	0.00195334	0.0348499
FBgn0014469	Cyp4e2	943.63	0.572317	1.48691	0.184269	3.10588	0.00189711	0.0340684
FBgn0015714	Cyp6a17	39.3137	-0.617781	0.651673	0.144264	-4.28231	1.84966e-05	0.000784595
FBgn0033696	Cyp6g2	226.079	1.60799	3.04827	0.160611	10.0117	1.35435e-23	1.25112e-20
FBgn0033697	Cyp6t3	177.904	1.67456	3.19222	0.163699	10.2295	1.46252e-24	1.51992e-21
FBgn0015031	cype	2860.63	-0.573603	0.671937	0.099544	-5.7623	8.29738e-09	1.02962e-06
FBgn0023507	D2hgdh	214.123	-0.790273	0.578235	0.160424	-4.92617	8.38572e-07	5.36299e-05
FBgn0039802	dj-1beta	1548.63	-0.578304	0.669751	0.111195	-5.20079	1.98441e-07	1.58639e-05
FBgn0032474	DnaJ-H	1029.6	-0.366184	0.775832	0.112137	-3.2655	0.00109272	0.0226555
FBgn0024245	dnt	3114.19	0.230787	1.17348	0.0664662	3.47225	0.00051611	0.0125834
FBgn0266518	Dpit47	2115.59	-0.229857	0.852719	0.0776946	-2.95847	0.00309167	0.0487744
FBgn0000490	dpp	2217.16	0.298921	1.23022	0.0976018	3.06266	0.00219382	0.0379987
FBgn0015380	drl	9294.13	0.276067	1.21089	0.0725004	3.8078	0.000140207	0.00422348
FBgn0027594	drpr	4093.64	0.346408	1.27139	0.0869857	3.98236	6.82339e-05	0.00229675
FBgn0038071	Dtg	3947.88	0.30136	1.23231	0.0873569	3.44976	0.000561086	0.0134574
FBgn0020445	E23	499.529	0.581189	1.49608	0.176159	3.29922	0.000969534	0.0208827
FBgn0000533	ea	337.74	-0.660338	0.63273	0.134311	-4.91649	8.81094e-07	5.59192e-05
FBgn0000556	Ef1alpha48D	601736	0.444	1.36037	0.102934	4.31346	1.60722e-05	0.000695962
FBgn0000559	EF2	226298	0.287527	1.22055	0.0937507	3.06693	0.00216272	0.0377293
FBgn0001942	eIF-4a	92277.2	0.51369	1.4277	0.0699356	7.34518	2.05478e-13	5.51078e-11
FBgn0034967	eIF-5A	68663.3	0.459704	1.37526	0.0919617	4.99887	5.76676e-07	3.99541e-05
FBgn0029629	eIF3ga	8809.3	0.266683	1.20304	0.0863149	3.08965	0.00200393	0.0355998
FBgn0000565	Eip71CD	1985.9	-0.319859	0.801148	0.102205	-3.12959	0.00175051	0.0322191
FBgn0004865	Eip78C	1876.25	0.694761	1.61862	0.132266	5.25274	1.49855e-07	1.27132e-05
FBgn0000579	Eno	17807.8	-0.416294	0.749347	0.0994725	-4.18502	2.85144e-05	0.001113
FBgn0027496	epsilonCOP	1942.85	-0.281869	0.822525	0.0886093	-3.18104	0.0014675	0.0287077
FBgn0037913	fabp	2587.09	-0.500808	0.706711	0.160004	-3.12997	0.00174824	0.0322191
FBgn0035859	FBgn0001942	287.631	-0.719467	0.607322	0.168121	-4.27947	1.87341e-05	0.000790638
FBgn0032820	fbp	2194.91	-0.559553	0.678513	0.0912042	-6.13516	8.50711e-10	1.30978e-07
FBgn0013954	FK506-bp2	15765.6	-0.326556	0.797438	0.073472	-4.44463	8.80428e-06	0.000423115
FBgn0086675	fne	60.6306	-0.610665	0.654895	0.184694	-3.30636	0.00094517	0.0204639
FBgn0000810	fs(1)K10	3375.66	1.63652	3.10915	0.0928508	17.6253	1.57647e-69	1.31067e-65
FBgn0259108	futsch	473.129	0.690722	1.61409	0.180658	3.82337	0.00013164	0.00397983
FBgn0029818	GAA1	3397.16	-0.558075	0.679208	0.100974	-5.52693	3.2589e-08	3.6126e-06
FBgn0001091	Gapdh1	7264.73	-0.990378	0.503346	0.0629348	-15.7366	8.49201e-56	2.35342e-52
FBgn0001092	Gapdh2	28190.8	-0.302141	0.811048	0.0532337	-5.67575	1.38082e-08	1.66379e-06
FBgn0036428	Gbs-70E	1084.5	0.505955	1.42006	0.156723	3.22835	0.00124508	0.0251863
FBgn0030289	GCS1	1762.72	-0.345688	0.786933	0.0962131	-3.59294	0.000326971	0.00849511
FBgn0004868	Gdi	11767.9	-0.274532	0.826718	0.0834638	-3.28924	0.00100459	0.0214159
FBgn0020300	geko	647.155	0.387956	1.30854	0.119918	3.23518	0.00121566	0.0246511
FBgn0011770	Gip	1106.74	-0.359967	0.779182	0.0939026	-3.83341	0.00012638	0.00386296
FBgn0036144	GlcAT-P	255.601	0.688908	1.61206	0.186145	3.70092	0.000214816	0.00603373
FBgn0283450	Glo1	1497.09	-0.635613	0.643667	0.114052	-5.57303	2.50352e-08	2.85127e-06
FBgn0265191	Glycogenin	2359.74	-0.236424	0.848847	0.0732866	-3.22602	0.00125524	0.0253302
FBgn0004507	GlyP	6246.58	-0.457147	0.728426	0.105463	-4.33468	1.45973e-05	0.000645544
FBgn0022160	Gpo-1	153.736	-0.809969	0.570394	0.164976	-4.90962	9.12546e-07	5.74766e-05
FBgn0260798	Gprk1	4061.31	0.377307	1.29892	0.0953417	3.95742	7.57633e-05	0.00249959
FBgn0035167	Gr61a	71.8439	-0.683097	0.622827	0.183807	-3.71639	0.000202089	0.00572415
FBgn0027590	GstE12	3648.07	-0.341841	0.789034	0.10261	-3.33146	0.000863923	0.019205
FBgn0033381	GstE13	1835.98	-0.389251	0.763526	0.0989887	-3.93228	8.41453e-05	0.00269071
FBgn0063492	GstE8	103.488	-0.54185	0.68689	0.181118	-2.99169	0.00277436	0.0452275
FBgn0010226	GstS1	14064.1	-0.357271	0.78064	0.0789714	-4.52405	6.06674e-06	0.00030569
FBgn0041630	Hexo1	5696.62	-0.372376	0.772509	0.113988	-3.2668	0.00108772	0.0226144
FBgn0014857	His3.3A	6092.03	-0.38342	0.766618	0.0812514	-4.71893	2.37083e-06	0.000132289
FBgn0013981	His4r	23602	-0.353118	0.78289	0.078866	-4.47745	7.55408e-06	0.000369439
FBgn0035829	HP4	1674.77	-0.248275	0.841902	0.0786144	-3.15814	0.00158779	0.0301801
FBgn0264562	Hr4	2937.14	0.564443	1.47882	0.176571	3.19669	0.00139016	0.0276502
FBgn0001225	Hsp26	21697.6	0.452923	1.36881	0.145296	3.11724	0.00182555	0.0332842
FBgn0026417	Hus1-like	262.873	0.557046	1.47125	0.170248	3.27196	0.00106803	0.0225371
FBgn0031294	IA-2	52.545	0.440234	1.35682	0.139932	3.14606	0.00165484	0.0309175
FBgn0001253	ImpE1	13163.3	0.443497	1.3599	0.137679	3.22124	0.00127636	0.025632
FBgn0025582	Int6	15170	0.523436	1.43737	0.0558655	9.36957	7.28253e-21	4.32478e-18
FBgn0025366	Ip259	11691.4	0.434942	1.35186	0.0701399	6.20107	5.6082e-10	8.96665e-08
FBgn0266375	IP3K2	1436.59	0.438793	1.35547	0.0865344	5.07073	3.96285e-07	2.84027e-05
FBgn0016672	Ipp	924.456	-0.342441	0.788706	0.11519	-2.97285	0.00295052	0.0470838
FBgn0259683	Ir40a	66.8623	0.702728	1.62758	0.18613	3.77547	0.000159708	0.004659
FBgn0034005	ItgaPS4	66.9001	0.835834	1.78489	0.170441	4.90396	9.39232e-07	5.87126e-05
FBgn0040309	Jafrac1	12374.1	-0.250315	0.840713	0.0596266	-4.19804	2.6924e-05	0.00107103
FBgn0051363	Jupiter	10894.7	0.251132	1.19014	0.0783311	3.20603	0.00134578	0.0268962
FBgn0001323	knrl	769.435	0.414897	1.3332	0.131418	3.15708	0.00159359	0.0301801
FBgn0028336	l(1)G0255	5332.46	-0.557889	0.679296	0.107958	-5.16766	2.3704e-07	1.80803e-05
FBgn0011297	l(2)not	370.656	-0.378064	0.769469	0.127059	-2.97551	0.00292505	0.0467671
FBgn0010397	LamC	1672.94	-0.375259	0.770967	0.124213	-3.02109	0.00251869	0.0422185
FBgn0040102	lectin-24Db	145.307	0.58349	1.49847	0.183864	3.1735	0.00150615	0.0291212
FBgn0034877	levy	2953.9	-0.656096	0.634593	0.126467	-5.18787	2.12716e-07	1.66842e-05
FBgn0052699	LPCAT	1733.43	0.223888	1.16788	0.0668864	3.34729	0.000816059	0.0184367
FBgn0010602	lwr	9316.09	-0.209907	0.864593	0.0690024	-3.04203	0.00234991	0.0402675
FBgn0002736	mago	3178.11	-0.480168	0.716894	0.0811344	-5.91817	3.25539e-09	4.43693e-07
FBgn0002643	mam	4899.49	0.332423	1.25913	0.0895998	3.71009	0.000207185	0.0058391
FBgn0260986	mei-38	711.957	-0.440446	0.736907	0.141016	-3.12337	0.0017879	0.0327414
FBgn0030731	Mfe2	3408.49	-0.364002	0.777006	0.118283	-3.07737	0.00208833	0.036642
FBgn0019985	mGluR	74.1704	1.57533	2.98003	0.186143	8.46301	2.60562e-17	1.20351e-14
FBgn0025814	Mgstl	228.676	-0.541161	0.687218	0.142715	-3.7919	0.000149496	0.00445488
FBgn0027111	miple1	2351.78	-0.253385	0.838926	0.0692992	-3.65639	0.000255791	0.00697373
FBgn0002772	Mlc1	149.27	-0.866283	0.548558	0.181654	-4.76887	1.85258e-06	0.000108467
FBgn0002773	Mlc2	713.365	-0.932911	0.5238	0.178995	-5.21194	1.86873e-07	1.5232e-05
FBgn0259209	Mlp60A	50.352	-0.583079	0.667538	0.175159	-3.32886	0.000872021	0.0193333
FBgn0002789	Mp20	169.653	-0.4936	0.710251	0.166284	-2.96842	0.00299334	0.0474935
FBgn0261380	mRpL37	1686.22	-0.399458	0.758143	0.0878159	-4.54881	5.39513e-06	0.000276883
FBgn0036486	Msh6	2000.93	-0.332933	0.793921	0.0910561	-3.65635	0.000255832	0.00697373
FBgn0028479	Mtpalpha	10743.3	-0.372498	0.772444	0.070757	-5.26447	1.40593e-07	1.20504e-05
FBgn0260795	NaPi-III	1792.06	-0.207465	0.866058	0.0695919	-2.98117	0.00287151	0.0461774
FBgn0031228	ND-15	1942.86	-0.330429	0.7953	0.0845426	-3.90843	9.28991e-05	0.00294795
FBgn0266582	ND-30	2102.21	-0.400727	0.757477	0.0899862	-4.4532	8.46e-06	0.000408933
FBgn0034645	ND-B12	1243.82	-0.676817	0.625544	0.098597	-6.86447	6.67365e-12	1.46012e-09
FBgn0033570	ND-B14	934.244	-0.358877	0.779771	0.0984353	-3.64582	0.00026654	0.00717155
FBgn0025839	ND-B14.5A	466.602	-0.60175	0.658954	0.153004	-3.9329	8.39263e-05	0.00269071
FBgn0034576	ND-B14.7	1503.98	-0.297302	0.813773	0.0829216	-3.58534	0.00033664	0.00866509
FBgn0033961	ND-B15	741.633	-0.429269	0.742638	0.142763	-3.00685	0.00263966	0.0437173
FBgn0029868	ND-B16.6	2329.06	-0.273743	0.827171	0.0892914	-3.06572	0.00217145	0.0377687
FBgn0001989	ND-B17	1205.08	-0.486746	0.713633	0.126564	-3.84586	0.000120131	0.00369915
FBgn0030605	ND-B18	928.346	-0.385687	0.765414	0.118066	-3.26672	0.00108802	0.0226144
FBgn0083167	Neb-cGP	2319.9	-0.50873	0.702841	0.0930652	-5.46638	4.59307e-08	4.83377e-06
FBgn0261673	nemy	494.676	0.534215	1.44815	0.128996	4.14133	3.45294e-05	0.00130326
FBgn0051658	Nnf1b	221.693	-0.435974	0.739195	0.138866	-3.13953	0.00169217	0.0314034
FBgn0028473	Non1	29642	0.954419	1.9378	0.0973311	9.8059	1.06196e-22	8.82912e-20
FBgn0035370	Non2	14963.1	-0.400626	0.757529	0.0978354	-4.0949	4.22346e-05	0.00152008
FBgn0033224	Nop17l	4164.06	-0.254701	0.838161	0.0853027	-2.98585	0.00282794	0.0458313
FBgn0044028	Notum	1563.63	0.250701	1.18978	0.0842097	2.9771	0.0029099	0.0467045
FBgn0027785	NP15.6	1433.72	-0.516246	0.699189	0.132711	-3.89	0.000100243	0.0031569
FBgn0034243	Ns2	4616.78	0.360396	1.28378	0.0708667	5.08556	3.66551e-07	2.65001e-05
FBgn0013718	nuf	4561.12	0.190317	1.14101	0.060348	3.15366	0.00161239	0.0303978
FBgn0039852	nyo	3825.54	0.366783	1.28947	0.113144	3.24174	0.00118802	0.0241745
FBgn0004646	ogre	22128.6	0.330721	1.25764	0.0706146	4.68346	2.8207e-06	0.000154285
FBgn0033179	p47	3163.77	-0.331736	0.79458	0.104118	-3.18616	0.00144174	0.0283372
FBgn0037138	P5CDh1	3158.58	-0.537898	0.688774	0.100751	-5.33889	9.35171e-08	9.14707e-06
FBgn0010247	Parp	3156.06	-0.71194	0.610499	0.0738512	-9.6402	5.40807e-22	3.74689e-19
FBgn0036271	Pbgs	964.741	-0.273784	0.827147	0.0881507	-3.10586	0.00189724	0.0340684
FBgn0024841	Pcd	996.685	-0.461695	0.726133	0.0932931	-4.94886	7.46483e-07	4.92343e-05
FBgn0086768	Pcmt	2230.67	-0.315949	0.803322	0.0763055	-4.14058	3.46429e-05	0.00130326
FBgn0020386	Pdk1	3334.4	0.416392	1.33459	0.114758	3.62844	0.000285137	0.00754977
FBgn0031969	pes	688.319	0.44306	1.35948	0.135867	3.26098	0.00111029	0.0229626
FBgn0003071	Pfk	4337.01	-0.315942	0.803326	0.106827	-2.95752	0.00310122	0.0488325
FBgn0004654	Pgd	1849.81	-0.40169	0.756971	0.132566	-3.03012	0.00244458	0.0413935
FBgn0003074	Pgi	5000.56	-0.317853	0.802263	0.0905623	-3.50977	0.000448491	0.0111924
FBgn0250906	Pgk	8014.32	-0.383132	0.766771	0.127204	-3.01194	0.0025958	0.0431866
FBgn0014869	Pglym78	2302.32	-0.356051	0.7813	0.0824977	-4.31589	1.58962e-05	0.000691943
FBgn0035975	PGRP-LA	93.5521	0.583646	1.49863	0.178432	3.27098	0.00107177	0.0225397
FBgn0035089	Phk-3	5938.78	0.324943	1.25261	0.0796477	4.07975	4.5084e-05	0.00161564
FBgn0003089	pip	831.184	0.593472	1.50887	0.119956	4.94741	7.52075e-07	4.92343e-05
FBgn0086706	pix	14805.1	0.681209	1.60348	0.0806037	8.45134	2.87983e-17	1.26015e-14
FBgn0000489	Pka-C3	284.349	0.601825	1.51764	0.15174	3.96616	7.30392e-05	0.00242899
FBgn0036354	Poc1	2132.05	-0.42604	0.744302	0.096195	-4.42892	9.47055e-06	0.000449932
FBgn0032884	Pomp	2399.1	-0.441619	0.736308	0.116559	-3.78879	0.000151383	0.00447899
FBgn0065109	ppk11	42.1699	1.64189	3.12073	0.182145	9.01416	1.98378e-19	1.09954e-16
FBgn0003149	Prm	139.546	-0.503922	0.705187	0.167931	-3.00077	0.00269295	0.044335
FBgn0010590	Prosbeta1	4597.67	-0.297712	0.813542	0.091131	-3.26686	0.00108748	0.0226144
FBgn0029134	Prosbeta5	6998.02	-0.255849	0.837494	0.0854831	-2.99298	0.0027627	0.0451259
FBgn0031888	Pvf2	843.198	0.344659	1.26985	0.108547	3.17522	0.00149725	0.0291171
FBgn0032006	Pvr	2461.55	0.27726	1.21189	0.0837871	3.30911	0.00093594	0.0203702
FBgn0267385	PyK	7962.85	-0.447515	0.733305	0.113368	-3.94745	7.89892e-05	0.00257536
FBgn0025382	Rab27	380.56	-0.570022	0.673606	0.173978	-3.27641	0.00105137	0.022242
FBgn0020618	Rack1	108045	0.235969	1.1777	0.0747224	3.15794	0.00158886	0.0301801
FBgn0024194	rasp	1399.19	-0.422176	0.746298	0.0821391	-5.13977	2.75072e-07	2.07905e-05
FBgn0260944	Rbp1	3489.56	-0.409079	0.753104	0.0756766	-5.40562	6.45833e-08	6.71182e-06
FBgn0031047	Rcd-1	6419.61	-0.267399	0.830816	0.074916	-3.56932	0.000357911	0.00915591
FBgn0014018	Rel	2585.88	0.331176	1.25804	0.105265	3.14611	0.00165457	0.0309175
FBgn0035574	RhoGEF64C	2431.4	1.25552	2.38754	0.153339	8.18791	2.65797e-16	1.10492e-13
FBgn0025638	Roc1a	4815.17	-0.343736	0.787998	0.083757	-4.10396	4.06133e-05	0.00148096
FBgn0019661	roX1	536.014	-1.31078	0.403102	0.185013	-7.08481	1.39237e-12	3.50794e-10
FBgn0050410	Rpi	1972.91	-0.602164	0.658765	0.14315	-4.20654	2.5931e-05	0.0010415
FBgn0036213	RpL10Ab	86319.8	0.304397	1.2349	0.0795424	3.82685	0.000129791	0.00393826
FBgn0013325	RpL11	54882.2	0.259906	1.1974	0.0875138	2.96988	0.00297912	0.0473583
FBgn0017579	RpL14	51999.6	0.281287	1.21528	0.092358	3.04562	0.002322	0.0398866
FBgn0028697	RpL15	75087.8	0.529676	1.4436	0.0998591	5.30423	1.1315e-07	1.05177e-05
FBgn0032987	RpL21	65076	0.364835	1.28773	0.11575	3.15193	0.00162198	0.0305094
FBgn0037899	RpL24-like	6383.75	0.508812	1.42288	0.0950978	5.35041	8.77541e-08	8.88705e-06
FBgn0261606	RpL27A	69353.8	0.27091	1.20657	0.0794139	3.41137	0.000646373	0.0152236
FBgn0031980	RpL36A	43050	0.329756	1.2568	0.0774023	4.26029	2.04164e-05	0.00084871
FBgn0030616	RpL37a	52720.9	0.212194	1.15845	0.0696052	3.04853	0.00229965	0.0395844
FBgn0003941	RpL40	55101.1	0.282151	1.21601	0.0670488	4.20815	2.57475e-05	0.00103915
FBgn0064225	RpL5	133711	0.561499	1.4758	0.097014	5.78781	7.13112e-09	8.98306e-07
FBgn0005593	RpL7	100025	0.442513	1.35897	0.06849	6.46098	1.04024e-10	1.84012e-08
FBgn0014026	RpL7A	101970	0.291415	1.22384	0.0916609	3.17928	0.00147644	0.0288148
FBgn0015756	RpL9	71791.4	0.3522	1.27651	0.0802569	4.3884	1.14186e-05	0.000526045
FBgn0002593	RpLP1	68944.1	0.327411	1.25476	0.0975406	3.35666	0.000788889	0.0179694
FBgn0033699	RpS11	62512.2	0.221502	1.16595	0.0571011	3.87912	0.000104835	0.00327668
FBgn0034138	RpS15	65162.9	0.26644	1.20284	0.0799423	3.3329	0.000859455	0.0191569
FBgn0033555	RpS15Ab	2360.75	-0.699516	0.615779	0.0937993	-7.45758	8.8128e-14	2.52654e-11
FBgn0005533	RpS17	55216.4	0.236696	1.17829	0.0571103	4.14454	3.405e-05	0.00130253
FBgn0010411	RpS18	62131.2	0.26226	1.19936	0.0658058	3.98536	6.73776e-05	0.00227714
FBgn0019936	RpS20	48027.6	0.32042	1.24869	0.0792692	4.04218	5.29574e-05	0.00183453
FBgn0033912	RpS23	69519.7	0.257723	1.19559	0.0764769	3.36995	0.000751818	0.0172669
FBgn0261596	RpS24	61495.8	0.359383	1.28288	0.0706221	5.08881	3.60321e-07	2.62782e-05
FBgn0039300	RpS27	34477.5	0.361767	1.285	0.108358	3.33862	0.000841965	0.0189136
FBgn0261599	RpS29	61259.1	0.300022	1.23116	0.0705813	4.25073	2.13074e-05	0.000876978
FBgn0017545	RpS3A	109993	0.540596	1.45457	0.0770802	7.01343	2.32553e-12	5.37068e-10
FBgn0011284	RpS4	118668	0.36258	1.28572	0.0663128	5.46772	4.55857e-08	4.83377e-06
FBgn0033785	Sans	2754.64	0.25083	1.18989	0.0838846	2.99018	0.00278814	0.0453631
FBgn0035298	SCOT	1243.9	-0.34669	0.786386	0.111207	-3.11753	0.00182375	0.0332842
FBgn0035390	scramb2	5447.56	-0.285337	0.82055	0.0538262	-5.30108	1.15121e-07	1.05177e-05
FBgn0004888	Scsalpha	5210.54	-0.297641	0.813582	0.0956042	-3.11326	0.00185031	0.0335152
FBgn0021765	scu	3968.02	-0.563114	0.67684	0.135873	-4.14442	3.40671e-05	0.00130253
FBgn0041094	scyl	16134.3	-0.207827	0.86584	0.0553027	-3.75799	0.000171281	0.00494456
FBgn0037873	SdhC	2051.63	-0.427711	0.74344	0.103292	-4.1408	3.46089e-05	0.00130326
FBgn0039112	SdhD	1328.56	-0.437544	0.738391	0.104193	-4.19936	2.67671e-05	0.00106991
FBgn0038279	Sdr	1146.56	-0.344064	0.787819	0.112174	-3.06723	0.00216052	0.0377293
FBgn0036804	Sgf11	584.552	-0.322714	0.799564	0.108016	-2.98765	0.00281132	0.045651
FBgn0029761	SK	189.418	-0.632235	0.645176	0.183245	-3.45022	0.000560127	0.0134574
FBgn0052484	Sk2	1628.15	-0.441138	0.736553	0.124931	-3.53105	0.000413916	0.0104918
FBgn0264087	Slob	27.4623	0.660476	1.5806	0.181669	3.63561	0.00027732	0.00737748
FBgn0011288	Snap25	61.9219	1.20908	2.31191	0.186058	6.49841	8.11738e-11	1.49456e-08
FBgn0003462	Sod	6851.22	-0.430615	0.741946	0.0868422	-4.95859	7.10083e-07	4.7229e-05
FBgn0010213	Sod2	3127.27	-0.303772	0.810132	0.0724039	-4.19552	2.72249e-05	0.00107274
FBgn0033631	Sod3	7079.95	-0.213375	0.862517	0.0542323	-3.93447	8.33807e-05	0.00269071
FBgn0035710	SP1173	2902.42	-0.47773	0.718106	0.102781	-4.64804	3.35105e-06	0.000179746
FBgn0026562	SPARC	1637.75	-0.597855	0.660736	0.138857	-4.30555	1.66568e-05	0.000713837
FBgn0260440	spdo	99.4459	0.541141	1.45512	0.175796	3.07824	0.00208227	0.036642
FBgn0039795	Spn100A	4240.24	0.588812	1.50401	0.180794	3.25681	0.00112672	0.023187
FBgn0033115	Spn42De	188.421	-0.588253	0.665148	0.152878	-3.84786	0.000119155	0.00368274
FBgn0024294	Spn43Aa	8370.63	0.373604	1.29559	0.113722	3.28523	0.00101898	0.021667
FBgn0015818	Spx	1872.48	-0.349191	0.785024	0.103274	-3.38123	0.00072163	0.0167121
FBgn0031959	spz3	675.012	-0.43578	0.739294	0.10984	-3.9674	7.26606e-05	0.0024261
FBgn0014388	sty	2462.67	0.334108	1.2606	0.10794	3.09531	0.0019661	0.0350024
FBgn0040271	Sulf1	2986.73	0.346201	1.27121	0.0849741	4.07419	4.61745e-05	0.00163359
FBgn0014391	sun	2386.92	-0.48555	0.714225	0.117174	-4.14384	3.41534e-05	0.00130253
FBgn0028563	sut1	1867.51	-0.333466	0.793628	0.0789709	-4.22264	2.41457e-05	0.000984055
FBgn0023477	Taldo	5484.15	-0.319589	0.801298	0.075102	-4.2554	2.08679e-05	0.000863163
FBgn0033902	Tango7	15108.5	0.452697	1.3686	0.068709	6.58861	4.43954e-11	9.00251e-09
FBgn0021795	Tapdelta	6465.38	-0.337866	0.791211	0.084211	-4.01214	6.01712e-05	0.0020587
FBgn0037874	Tctp	52182.7	0.300657	1.23171	0.0578914	5.19347	2.0641e-07	1.63438e-05
FBgn0041183	Tep1	241.111	0.53705	1.451	0.167674	3.20294	0.00136031	0.0271214
FBgn0034223	Tes	2276.53	-0.262628	0.833568	0.0874819	-3.00209	0.00268135	0.0442316
FBgn0031975	Tg	77.0533	0.654844	1.57445	0.179539	3.64736	0.000264948	0.00715323
FBgn0025352	Thiolase	6056.94	-0.34356	0.788094	0.0908673	-3.7809	0.000156265	0.00457461
FBgn0003716	tkv	16567.5	0.223148	1.16728	0.0642903	3.47094	0.000518635	0.012608
FBgn0262473	Tl	2135.92	0.285883	1.21916	0.0946143	3.02156	0.00251472	0.0422185
FBgn0004117	Tm2	151.955	-0.692107	0.618949	0.182586	-3.79058	0.000150298	0.00446278
FBgn0262624	Tmhs	1100.41	0.364027	1.28701	0.0976601	3.7275	0.000193392	0.00552529
FBgn0033357	Tom7	1896.66	-0.454429	0.729799	0.115365	-3.93906	8.18019e-05	0.00265664
FBgn0003733	tor	91.7826	-1.58339	0.333696	0.178762	-8.85753	8.18044e-19	4.25076e-16
FBgn0086355	Tpi	4134.27	-0.678829	0.624672	0.153447	-4.42387	9.6947e-06	0.000455404
FBgn0015834	Trip1	14850.2	0.304251	1.23478	0.0583108	5.21774	1.81121e-07	1.50584e-05
FBgn0031760	Tsp26A	959.344	-0.267143	0.830963	0.0901543	-2.96318	0.0030448	0.0481264
FBgn0034046	tun	2553.39	-0.456857	0.728572	0.0881473	-5.18288	2.18482e-07	1.69762e-05
FBgn0263697	Uba3	1510.14	-0.218747	0.859311	0.0710848	-3.07727	0.00208905	0.036642
FBgn0015321	Ubc4	2227.19	-0.279277	0.824004	0.0844281	-3.30787	0.000940084	0.0204069
FBgn0040091	Ugt58Fa	714.327	-0.380271	0.768293	0.116402	-3.26687	0.00108744	0.0226144
FBgn0040251	Ugt86Di	2430.39	0.708027	1.63357	0.107818	6.56686	5.13881e-11	9.93582e-09
FBgn0003950	unc	327.057	1.53968	2.9073	0.140914	10.9264	8.61919e-28	1.02371e-24
FBgn0025726	unc-13	6249.12	0.573853	1.48849	0.149823	3.83021	0.000128033	0.00389914
FBgn0010812	unc-45	2166.48	0.310149	1.23984	0.0736733	4.2098	2.55601e-05	0.00103662
FBgn0004169	up	334.669	-0.720715	0.606797	0.183198	-3.93407	8.35182e-05	0.00269071
FBgn0033428	Updo	2316.12	-0.33459	0.793009	0.105386	-3.17489	0.00149893	0.0291171
FBgn0036728	UQCR-Q	2124.47	-0.654946	0.635099	0.0850681	-7.69908	1.3705e-14	4.74763e-12
FBgn0029819	Usp30	1715.03	-0.272927	0.827639	0.0915109	-2.98245	0.00285947	0.0460729
FBgn0004055	uzip	2158.68	0.258739	1.19643	0.0839008	3.08387	0.00204328	0.0361444
FBgn0035103	Vdup1	6977.52	-0.239074	0.847289	0.0642634	-3.72022	0.00019905	0.00566747
FBgn0262524	ver	310.888	0.376905	1.29855	0.12392	3.04152	0.00235386	0.0402675
FBgn0026753	Vha13	2257.45	-0.443412	0.735393	0.0626614	-7.07632	1.48028e-12	3.5163e-10
FBgn0016078	wun	1328.21	0.281694	1.21562	0.0868027	3.24522	0.00117359	0.0240325
FBgn0283471	wupA	185.417	-0.537639	0.688897	0.176885	-3.03949	0.00236982	0.0402778
FBgn0031972	Wwox	593.807	0.543089	1.45709	0.0990817	5.48123	4.22381e-08	4.56062e-06
FBgn0261113	Xrp1	15232.8	0.323613	1.25146	0.0982885	3.29248	0.000993075	0.0212247
FBgn0041713	yellow-c	32.1494	-0.554623	0.680835	0.174744	-3.17392	0.00150396	0.0291212
FBgn0041711	yellow-e	311.789	-0.535782	0.689785	0.135477	-3.95479	7.66017e-05	0.00251726
FBgn0038150	yellow-e3	354.274	-1.01819	0.493736	0.119576	-8.51499	1.66607e-17	8.14808e-15
FBgn0045842	yuri	622.226	0.397375	1.31711	0.125757	3.15986	0.00157843	0.0301801
FBgn0260486	Ziz	1766.97	0.382865	1.30393	0.119913	3.19287	0.00140865	0.0278846
FBgn0037000	ZnT77C	483.551	0.424325	1.34194	0.135092	3.141	0.00168369	0.0313159
