# Supplementary material for: Cyclin G and the Polycomb Repressive complexes PRC1 and PR-DUB cooperate for developmental stability
Source: PLoS Genet. 2018 Jul 11;14(7):e1007498. doi: 10.1371/journal.pgen.1007498 (PMC6065198; doi:10.1371/journal.pgen.1007498)
Supplement: S8 Table — AE: amplification efficiency of the primer couples. Expression of CycG was normalized on the geometric mean of Lam and rin (chosen as reference genes as their expression was not modified by CycGΔP expression). Two biological replicates (called 1 and 2) and three technical replicates were performed per experiment. t-tests were performed to compare expression of CycG in da-Gal4, UAS-CycGΔP/+ and da-Gal4/+ wing imaginal discs. (XLS) [file pgen.1007498.s010.xls]

## Sheet: Sheet1
S8 Table: Measure of endogenous CycG expression by RT-qPCR.
AE: amplification efficiency of the primer couples. Expression of CycG was normalized on the geometric mean of Lam and rin (chosen as reference genes as their expression was not modified by CycGΔP expression). Two biological replicates (called 1 and 2) and three technical replicates were performed per experiment. t-tests were performed to compare expression of CycG in da-Gal4, UAS-CycGΔP/+ and da…
Primers	AE
CycG-3'UTR	1.9944
Lam	1.9902
rin	1.9962
Amplicon	Genotype	mean Cq	AE^mean Cq	normalization/lam-rin	mean	sd
CycG-3'UTR	da-Gal4/+ - 1	23.26	9.41095e+06	0.850278	0.868264	0.0254358
	da-Gal4/+ - 2	23.6	1.19006e+07	0.88625
Amplicon	Genotype	mean Cq	Lam rin geometric mean
Lam	da-Gal4/+ - 1	22.96	8.00192e+06
	da-Gal4/+ - 2	23.19	1.05469e+07
rin	da-Gal4/+ - 1	23.13
	da-Gal4/+ - 2	23.7
Amplicon	Genotype	mean Cq	AE^mean Cq	normalization/lam-rin	mean	sd	p-value
CycG-3'UTR	da-Gal4, UAS-CycGΔP/+ - 1	30.2	1.13326e+09	0.164636	0.138435	0.0370535	0.00189074
	da-Gal4, UAS-CycGΔP/+ - 2	30.33	1.23967e+09	0.112234
Amplicon	Genotype	mean Cq	Lam rin geometric mean
Lam	da-Gal4, UAS-CycGΔP/+ - 1	27.2	1.86575e+08
	da-Gal4, UAS-CycGΔP/+ - 2	26.95	1.39133e+08
rin	da-Gal4, UAS-CycGΔP/+ - 1	28.02
	da-Gal4, UAS-CycGΔP/+ - 2	27.42
