# Supplementary material for: Cyclin G and the Polycomb Repressive complexes PRC1 and PR-DUB cooperate for developmental stability
Source: PLoS Genet. 2018 Jul 11;14(7):e1007498. doi: 10.1371/journal.pgen.1007498 (PMC6065198; doi:10.1371/journal.pgen.1007498)
Supplement: S9 Table — Gene ontology analyses were performed with DAVID (https://david.ncifcrf.gov/home.jsp). (XLS) [file pgen.1007498.s011.xls]

## Sheet: Sheet1
S9 Table: Ontology of genes deregulated in UAS-CycGΔP, da-Gal4/+ wing imaginal discs.
Gene ontology analyses were performed with DAVID (https://david.ncifcrf.gov/home.jsp).
Up-regulated genes
Annotation Cluster 1	Enrichment Score: 13.41
Category	Term	Count	%	p-value	List Total	Pop Hits	Pop Total	Fold Enrichment	Bonferroni
GOTERM_BP_DIRECT	GO:0002181~cytoplasmic translation	26	12.037	7.69115e-24	171	100	10996	16.7191	4.19937e-21
GOTERM_CC_DIRECT	GO:0005840~ribosome	21	9.72222	1.82327e-16	174	98	10026	12.3473	2.81997e-14
KEGG_PATHWAY	dme03010:Ribosome	26	12.037	2.38403e-13	57	233	2752	5.38755	8.10441e-12
GOTERM_MF_DIRECT	GO:0003735~structural constituent of ribosome	26	12.037	1.67785e-10	161	319	9284	4.69994	3.2718e-08
GOTERM_BP_DIRECT	GO:0006412~translation	27	12.5	1.68048e-06	171	601	10996	2.88887	0.00091712
Annotation Cluster 2	Enrichment Score: 4.78
Category	Term	Count	%	p-value	List Total	Pop Hits	Pop Total	Fold Enrichment	Bonferroni
GOTERM_CC_DIRECT	GO:0005852~eukaryotic translation initiation factor 3 complex	7	3.24074	2.55868e-07	174	17	10026	23.7262	3.24947e-05
GOTERM_CC_DIRECT	GO:0033290~eukaryotic 48S preinitiation complex	6	2.77778	7.55198e-06	174	17	10026	20.3367	0.000958645
GOTERM_BP_DIRECT	GO:0006446~regulation of translational initiation	6	2.77778	1.06977e-05	171	20	10996	19.2912	0.00582395
GOTERM_CC_DIRECT	GO:0016282~eukaryotic 43S preinitiation complex	6	2.77778	1.81427e-05	174	20	10026	17.2862	0.00230149
GOTERM_BP_DIRECT	GO:0001731~formation of translation preinitiation complex	6	2.77778	2.78941e-05	171	24	10996	16.076	0.015115
GOTERM_BP_DIRECT	GO:0006413~translational initiation	7	3.24074	8.95763e-05	171	48	10996	9.37768	0.047734
GOTERM_MF_DIRECT	GO:0003743~translation initiation factor activity	7	3.24074	0.00038004	161	56	9284	7.20807	0.0714415
Down-regulated genes
Annotation Cluster 1	Enrichment Score: 5.84
Category	Term	Count	%	p-value	List Total	Pop Hits	Pop Total	Fold Enrichment	Bonferroni
GOTERM_CC_DIRECT	GO:0005751~mitochondrial respiratory chain complex IV	7	2.2293	4.75e-07	243	14	10026	20.63	7.69e-05
GOTERM_MF_DIRECT	GO:0004129~cytochrome-c oxidase activity	8	2.54777	1.78e-06	243	24	9284	12.74	0.00049
GOTERM_BP_DIRECT	GO:0006123~mitochondrial electron transport, cytochrome c to oxygen	6	1.91083	3.53e-06	244	12	10996	22.53	0.00176
