# Supplementary material for: Cyclin G and the Polycomb Repressive complexes PRC1 and PR-DUB cooperate for developmental stability
Source: PLoS Genet. 2018 Jul 11;14(7):e1007498. doi: 10.1371/journal.pgen.1007498 (PMC6065198; doi:10.1371/journal.pgen.1007498)
Supplement: S10 Table — AE: amplification efficiency of the primer couples. Expression of RPL15, RPL7 and Rack1 were normalized on the geometric mean of Lam and rin (chosen as reference genes as their expression was not modified by CycGΔP expression). Two biological replicates (called 1 and 2) and three rechnical replicates were performed per experiment. t-tests were performed to compare expression of these genes in da-Gal4, UAS-CycGΔP/+ and da-Gal4/+ wing imaginal discs. (XLS) [file pgen.1007498.s012.xls]

## Sheet: Sheet1
S10 Table: Validation of RNA-seq experiments by RT-qPCR.
AE: amplification efficiency of the primer couples. Expression of RPL15, RPL7 and Rack1 were normalized on the geometric mean of Lam and rin (chosen as reference genes as their expression was not modified by CycGΔP expression). Two biological replicates (called 1 and 2) and three rechnical replicates were performed per experiment. t-tests were performed to compare expression of these genes in da-…
Primers	AE
RPL15	1.9941
RPL7	2.0014
Rack1	2.0138
Lam	1.9902
rin	1.9962
Amplicon	Genotype		mean Cq	AE^mean Cq	normalization/lam-rin	mean	sd
RPL15	da-Gal4/+ - 1		24.07	1.64024e+07	0.487849	0.575577	0.124067
	da-Gal4/+ - 2		23.5	1.10676e+07	0.663306
RPL7	da-Gal4/+ - 1		20.87	1.94464e+06	4.11487	4.03892	0.107401
	da-Gal4/+ - 2		20.8	1.85244e+06	3.96298
Rack1	da-Gal4/+ - 1		21.72	4.01084e+06	1.99508	2.1187	0.174825
	da-Gal4/+ - 2		21.43	3.27394e+06	2.24232
Amplicon	Genotype		mean Cq	Lam rin geometric mean
Lam	da-Gal4/+ - 1		22.96	8.00192e+06
	da-Gal4/+ - 2		22.81	7.3412e+06
rin	da-Gal4/+ - 1		23.13
	da-Gal4/+ - 2		23.03
Amplicon	Genotype		mean Cq	AE^mean Cq	normalization/lam-rin	mean	sd	p-value
RPL15	da-Gal4, UAS-CycGΔP/+ - 1		23.16	8.75264e+06	21.3165	21.6519	0.474389	0.000270524
	da-Gal4, UAS-CycGΔP/+ - 2		22.69	6.32788e+06	21.9874
RPL7	da-Gal4, UAS-CycGΔP/+ - 1		23.15	9.45975e+06	19.7231	19.2369	0.687551	0.00104664
	da-Gal4, UAS-CycGΔP/+ - 2		22.8	7.42015e+06	18.7507
Rack1	da-Gal4, UAS-CycGΔP/+ - 1		22.72	8.07702e+06	23.0995	25.3168	3.13571	0.00903991
	da-Gal4, UAS-CycGΔP/+ - 2		22.05	5.05313e+06	27.5341
Amplicon	Genotype		mean Cq	Lam rin geometric mean
Lam	da-Gal4, UAS-CycGΔP/+ - 1		27.2	1.86575e+08
	da-Gal4, UAS-CycGΔP/+ - 2		26.95	1.39133e+08
rin	da-Gal4, UAS-CycGΔP/+ - 1		28.02
	da-Gal4, UAS-CycGΔP/+ - 2		27.42
