# Supplementary material for: Cyclin G and the Polycomb Repressive complexes PRC1 and PR-DUB cooperate for developmental stability
Source: PLoS Genet. 2018 Jul 11;14(7):e1007498. doi: 10.1371/journal.pgen.1007498 (PMC6065198; doi:10.1371/journal.pgen.1007498)
Supplement: S11 Table — (XLS) [file pgen.1007498.s013.xls]

## Sheet: Sheet1
S11 Table: List of the 889 genes that display Cyclin G peaks in wing imaginal discs.
Gene ID	Gene name	Location	Peak coordinates		Strand
FBgn0011710	Sep1	X	21358286	21361688	+
FBgn0020238	14-3-3epsilon	3R	18242531	18250550	+
FBgn0260793	2mit	3R	13121951	13155687	-
FBgn0052016	4E-T	4	951542	958392	-
FBgn0053100	4EHP	3R	24063077	24108960	-
FBgn0261929	5-HT2B	3R	8578205	8629996	+
FBgn0000017	Abl	3L	16615866	16647882	-
FBgn0024150	Ac78C	3L	21136447	21171930	-
FBgn0038363	Acyp2	3R	15792688	15793487	+
FBgn0262739	AGO1	2R	13943387	13958089	-
FBgn0250816	AGO3	3L	23554593	23689640	+
FBgn0010548	Aldh-III	2R	7466879	7477162	-
FBgn0086361	alph	3R	29591831	29617157	+
FBgn0010215	alpha-Cat	3L	23318646	23338100	-
FBgn0039378	alpha4GT2	3R	25832230	25842878	+
FBgn0003884	alphaTub84B	3R	7086599	7088839	+
FBgn0038535	alt	3R	17673732	17682515	-
FBgn0052626	AMPdeam	X	13830741	13845866	-
FBgn0266111	ana3	2R	12344983	12351325	+
FBgn0025111	Ant2	X	10778954	10786907	-
FBgn0000108	Appl	X	530501	579044	+
FBgn0039889	Arl4	4	177348	179389	-
FBgn0001961	Arpc1	2L	13827941	13829741	-
FBgn0000119	arr	2R	13453640	13483229	-
FBgn0032329	Art8	2L	11009821	11011086	-
FBgn0039908	Asator	4	469409	488994	-
FBgn0034606	ASPP	2R	21217856	21251150	-
FBgn0015905	ast	2L	1077948	1080803	+
FBgn0266429	AstA-R1	X	3574536	3666724	+
FBgn0261823	Asx	2R	14503958	14512493	+
FBgn0029943	Atg5	X	7314622	7323770	-
FBgn0052672	Atg8a	X	10764878	10768338	-
FBgn0039213	atl	3R	24625671	24634714	+
FBgn0052446	Atox1	3L	21640995	21642599	+
FBgn0002921	Atpalpha	3R	20948714	20976239	+
FBgn0039830	ATPsynC	3R	31216145	31219630	-
FBgn0035032	ATPsynF	2R	24599088	24599821	-
FBgn0041188	Atx2	3R	15408423	15417277	+
FBgn0037218	aux	3R	4211783	4227518	+
FBgn0050476	ave	2R	14752521	14753269	+
FBgn0026597	Axn	3R	30022842	30035311	+
FBgn0000152	Axs	X	16680089	16683895	-
FBgn0004870	bab1	3L	1036369	1101089	-
FBgn0027889	ball	3R	26864605	26866807	-
FBgn0000163	baz	X	17160006	17200705	+
FBgn0033844	bbc	2R	13486634	13494862	-
FBgn0087007	bbg	3L	14412828	14536276	-
FBgn0034049	bdg	2R	15923040	15931935	-
FBgn0038498	beat-IIa	3R	17320004	17366119	-
FBgn0038092	beat-Vb	3R	12916056	12934813	+
FBgn0263231	bel	3R	8654975	8660761	-
FBgn0260859	Bet3	3L	9438482	9442267	-
FBgn0039175	beta-PheRS	3R	24250460	24252679	-
FBgn0008635	betaCOP	X	18381549	18385242	-
FBgn0004581	bgcn	2R	23853270	23858921	-
FBgn0036199	Bmcp	3L	11720934	11728118	+
FBgn0086694	Bre1	3L	5789831	5794192	-
FBgn0000221	brn	X	4104342	4105791	+
FBgn0264001	bru-3	3L	13521907	13803400	-
FBgn0266717	Bruce	3R	10312039	10331353	-
FBgn0004101	bs	2R	24342861	24376473	+
FBgn0030228	BTBD9	X	10768537	10772154	+
FBgn0023096	btv	2L	17962625	17982472	-
FBgn0259176	bun	2L	12455540	12546611	-
FBgn0000241	bw	2R	23527805	23538499	-
FBgn0040236	c11.1	X	9275318	9283117	-
FBgn0040235	c12.1	X	9317915	9319223	-
FBgn0040234	c12.2	X	9319359	9324458	+
FBgn0259228	C3G	X	6780790	6803593	-
FBgn0015609	CadN	2L	17647053	17778340	-
FBgn0053653	Cadps	4	1230837	1271759	+
FBgn0030054	Caf1-180	X	8602137	8606304	-
FBgn0012051	CalpA	2R	19425113	19430564	+
FBgn0037831	Cap-H2	3R	10761310	10766756	+
FBgn0020224	Cbl	3L	8424954	8432246	+
FBgn0052183	Ccn	3L	17690015	17748839	+
FBgn0051973	Cda5	2L	25402	65404	-
FBgn0004107	Cdk2	3R	20735623	20738414	+
FBgn0030269	CDK2AP1	X	11137859	11139689	+
FBgn0028509	CenG1A	2L	13835564	13898712	+
FBgn0027569	cert	3L	8282528	8289870	-
FBgn0039590	CG10011	3R	28607939	28635099	-
FBgn0039084	CG10175	3R	23522264	23530986	-
FBgn0032796	CG10188	2L	19502335	19508764	-
FBgn0033019	CG10395	2R	5350477	5351972	+
FBgn0033021	CG10417	2R	5360331	5363104	-
FBgn0034570	CG10543	2R	20996220	21007740	+
FBgn0032717	CG10600	2L	18833710	18839679	-
FBgn0032721	CG10602	2L	18855126	18859248	-
FBgn0036286	CG10616	3L	12471728	12474428	+
FBgn0029980	CG10778	X	7931745	7933351	-
FBgn0031395	CG10874	2L	2189914	2192386	-
FBgn0038769	CG10889	3R	20033881	20036056	-
FBgn0034307	CG10914	2R	18158257	18160310	+
FBgn0032857	CG10947	2L	20385293	20414800	-
FBgn0030400	CG11138	X	12569169	12583193	-
FBgn0039936	CG11148	4	853557	867025	-
FBgn0037279	CG1129	3R	4811444	4816025	+
FBgn0039920	CG11360	4	671142	690650	+
FBgn0026876	CG11403	X	1236873	1239884	-
FBgn0029715	CG11444	X	4553117	4554398	-
FBgn0038683	CG11779	3R	19154097	19159878	-
FBgn0030346	CG11802	X	11871299	11872779	-
FBgn0039293	CG11851	3R	25221589	25224118	+
FBgn0039635	CG11876	3R	29113071	29116197	+
FBgn0039642	CG11882	3R	29147016	29148172	-
FBgn0033538	CG11883	2R	10617662	10641807	+
FBgn0037644	CG11964	3R	8942954	8945020	-
FBgn0035285	CG12025	3L	1865430	1869491	+
FBgn0030052	CG12065	X	8574306	8588528	+
FBgn0260742	CG12213	3R	11964674	11967691	-
FBgn0029822	CG12236	X	5908135	5913079	+
FBgn0029930	CG12541	X	7021608	7066052	-
FBgn0030055	CG12772	X	8677063	8680912	+
FBgn0039523	CG12885	3R	27520866	27533934	+
FBgn0037065	CG12974	3L	21281752	21285962	-
FBgn0037061	CG12975	3L	21215995	21216839	-
FBgn0040877	CG12994	X	17422320	17443994	-
FBgn0032050	CG13096	2L	8509069	8511866	-
FBgn0036406	CG13484	3L	14052428	14053079	-
FBgn0040658	CG13516	2R	22669145	22670622	+
FBgn0030151	CG1354	X	9778742	9782094	+
FBgn0040660	CG13551	2R	23377866	23383424	-
FBgn0033374	CG13741	2R	9092506	9094658	-
FBgn0035237	CG13917	3L	1576699	1600845	+
FBgn0035287	CG13937	3L	1876551	1883041	-
FBgn0033405	CG13954	2R	9309296	9389467	-
FBgn0036851	CG14082	3L	19105381	19138975	-
FBgn0031023	CG14200	X	19495505	19518402	+
FBgn0039462	CG14252	3R	26945534	26947248	+
FBgn0038629	CG14304	3R	18592801	18621327	-
FBgn0037171	CG14459	3L	22573114	22637916	-
FBgn0033000	CG14464	2R	4829246	4830587	+
FBgn0037920	CG14710	3R	11620090	11621728	+
FBgn0025393	CG14795	X	1512227	1512803	-
FBgn0041702	CG15107	2R	18971309	18972537	-
FBgn0029746	CG15465	X	5085759	5254864	+
FBgn0030466	CG15744	X	13288051	13294433	+
FBgn0029858	CG15896	X	6291303	6294177	+
FBgn0029941	CG1677	X	7281089	7405797	-
FBgn0037728	CG16817	3R	9677927	9679658	+
FBgn0040394	CG16903	X	2078343	2080405	-
FBgn0266917	CG16941	3R	16999384	17002355	-
FBgn0030321	CG1703	X	11611927	11615128	+
FBgn0035140	CG17180	3L	540851	542147	+
FBgn0038829	CG17271	3R	20819129	20821848	-
FBgn0259979	CG17337	2R	5697872	5700212	+
FBgn0032997	CG17486	2R	4619030	4620833	+
FBgn0039959	CG17514	3L	27967244	28012599	-
FBgn0261387	CG17528	2R	4815426	4824319	-
FBgn0033777	CG17574	2R	12849358	12869423	-
FBgn0262115	CG17683	2R	4130974	4133484	+
FBgn0263780	CG17684	2R	1866080	2262115	-
FBgn0040056	CG17698	3L	23737960	23749058	+
FBgn0029877	CG17717	X	6589290	6590646	+
FBgn0035425	CG17746	3L	3236805	3239578	-
FBgn0036454	CG17839	3L	14805136	14882224	+
FBgn0040005	CG17883	2R	4671853	4673639	+
FBgn0033491	CG18011	2R	10142338	10146206	+
FBgn0033426	CG1814	2R	9577427	9581847	+
FBgn0030956	CG18259	X	18781265	18783494	-
FBgn0039189	CG18528	3R	24358095	24360144	-
FBgn0027561	CG18659	2R	9123304	9132030	-
FBgn0040964	CG18661	2L	8997605	8998544	+
FBgn0042185	CG18769	3L	6550738	6593940	+
FBgn0042132	CG18809	X	19741224	19744335	-
FBgn0030485	CG1998	X	13409369	13413074	-
FBgn0037292	CG2022	3R	4986500	5011031	-
FBgn0029942	CG2059	X	7286358	7288117	+
FBgn0030003	CG2116	X	8129812	8131783	+
FBgn0033289	CG2121	2R	8396397	8411767	-
FBgn0035211	CG2211	3L	1333239	1335359	-
FBgn0030320	CG2247	X	11606290	11611652	-
FBgn0039890	CG2316	4	184076	193829	-
FBgn0029672	CG2875	X	3571456	3573622	-
FBgn0023529	CG2918	X	2271008	2275068	-
FBgn0023528	CG2924	X	2264657	2270761	-
FBgn0040373	CG3038	X	243954	245856	-
FBgn0050428	CG30428	2R	25251927	25254535	+
FBgn0050438	CG30438	2R	5496674	5549543	+
FBgn0034703	CG3045	2R	22172803	22174691	-
FBgn0034816	CG3085	2R	23074823	23076857	+
FBgn0051038	CG31038	3R	29877059	29903231	+
FBgn0033005	CG3107	2R	5090581	5095090	+
FBgn0051103	CG31103	3R	25219318	25221444	+
FBgn0051221	CG31221	3R	19412689	19460311	+
FBgn0051406	CG31406	3R	10348761	10350010	+
FBgn0051457	CG31457	3R	23126581	23127981	-
FBgn0051542	CG31542	3R	5369540	5371744	+
FBgn0051637	CG31637	2L	6498647	6526996	+
FBgn0051752	CG31752	2L	18839628	18841310	-
FBgn0051998	CG31998	4	196675	205945	-
FBgn0052000	CG32000	4	132220	143123	+
FBgn0267795	CG32138	3L	14053215	14071583	+
FBgn0052206	CG32206	3L	19340321	19412912	-
FBgn0052365	CG32365	3L	7869042	7894814	+
FBgn0052369	CG32369	3L	7777105	7809825	-
FBgn0052473	CG32473	3R	13302648	13312785	+
FBgn0266918	CG32486	3L	3055908	3070839	-
FBgn0052676	CG32676	X	10711163	10744943	-
FBgn0267253	CG32700	X	9502826	9550838	-
FBgn0052758	CG32758	X	5719374	5738031	-
FBgn0052767	CG32767	X	5071027	5084768	-
FBgn0052816	CG32816	X	316576	470726	-
FBgn0052850	CG32850	4	314923	331387	+
FBgn0053057	CG33057	3L	8402168	8405277	-
FBgn0053111	CG33111	3R	23801714	23819237	-
FBgn0053155	CG33155	2R	13954195	13955664	+
FBgn0053169	CG33169	3L	22863864	22864496	+
FBgn0053217	CG33217	3L	23126025	23132209	+
FBgn0053267	CG33267	3L	11564483	11572796	+
FBgn0053926	CG33926	3L	9443232	9446388	+
FBgn0066303	CG33932	X	19744431	19745898	+
FBgn0083966	CG34130	3R	26189004	26189977	-
FBgn0085201	CG34172	2L	2192525	2197912	-
FBgn0085306	CG34277	3R	5369540	5371744	+
FBgn0085382	CG34353	3R	27767966	27905843	-
FBgn0085383	CG34354	3R	28146880	28240526	+
FBgn0085384	CG34355	3R	23803859	23859167	+
FBgn0085391	CG34362	3R	28026615	28090740	+
FBgn0085430	CG34401	X	18863950	18884075	+
FBgn0085451	CG34422	X	18843663	18855858	+
FBgn0085464	CG34435	X	5613325	5614467	-
FBgn0085478	CG34449	X	9324508	9356227	-
FBgn0035033	CG3548	2R	24599947	24602367	+
FBgn0029708	CG3556	X	4530231	4535464	+
FBgn0029706	CG3626	X	4366417	4371136	+
FBgn0261444	CG3638	X	1215289	1236684	-
FBgn0032974	CG3651	2L	22121338	22126614	+
FBgn0036684	CG3764	3L	16994717	17012565	-
FBgn0035088	CG3776	2R	24969678	24970855	+
FBgn0024989	CG3777	X	279703	350504	+
FBgn0036842	CG3797	3L	19059400	19062816	-
FBgn0036838	CG3808	3L	18997875	19000608	-
FBgn0029867	CG3847	X	6347103	6349236	+
FBgn0029873	CG3918	X	6524464	6526342	+
FBgn0031574	CG3964	2L	3862668	3867507	+
FBgn0058045	CG40045	3L	24028515	24035859	+
FBgn0058178	CG40178	3L	25798441	26014112	-
FBgn0058191	CG40191	2R	1264140	1267747	+
FBgn0029821	CG4020	X	5905746	5908001	+
FBgn0063670	CG40228	3L	27082091	27083906	-
FBgn0058439	CG40439	2L	22797519	22798276	-
FBgn0058470	CG40470	3L	23839860	23986410	-
FBgn0085521	CG40813	X	22143102	22143816	+
FBgn0085638	CG41378	2R	2770380	2846708	-
FBgn0087011	CG41520	2R	1649061	1778937	+
FBgn0259101	CG42249	X	11096273	11108148	+
FBgn0259229	CG42329	2L	1219293	1229802	+
FBgn0259242	CG42340	X	6423123	6524323	-
FBgn0261570	CG42684	X	17710144	17752007	+
FBgn0263354	CG42784	2L	13415431	13500427	+
FBgn0261859	CG42788	3R	15095957	15131926	-
FBgn0031287	CG4291	2L	851251	852730	-
FBgn0262570	CG43110	2R	17477565	17486220	-
FBgn0262599	CG43129	2L	10850141	10854604	+
FBgn0038787	CG4360	3R	20324274	20328003	-
FBgn0032138	CG4364	2L	9708921	9711271	-
FBgn0037024	CG4365	3L	20798645	20800081	+
FBgn0263996	CG43739	2L	20871335	20918931	-
FBgn0264090	CG43759	X	18930335	19028629	+
FBgn0264449	CG43867	X	808217	927975	-
FBgn0265002	CG44153	2L	10064121	10180256	-
FBgn0266100	CG44837	3L	11850645	11938872	-
FBgn0031896	CG4502	2L	7194908	7204264	-
FBgn0266486	CG45085	2R	9186670	9192096	-
FBgn0266696	CG45186	3L	2377655	2499226	+
FBgn0267428	CG45781	2R	432219	705848	+
FBgn0267429	CG45782	3L	25236940	25670980	-
FBgn0032364	CG4970	2L	11517391	11519783	+
FBgn0035953	CG5087	3L	8998184	9002566	+
FBgn0031912	CG5261	2L	7426866	7430329	+
FBgn0039160	CG5510	3R	24167675	24169562	-
FBgn0032656	CG5674	2L	17963379	17974868	+
FBgn0036560	CG5895	3L	16035485	16037227	+
FBgn0032587	CG5953	2L	16508078	16532877	-
FBgn0039492	CG6051	3R	27124759	27151069	-
FBgn0039417	CG6073	3R	26187018	26188807	-
FBgn0039451	CG6420	3R	26719847	26725216	-
FBgn0036710	CG6479	3L	17337172	17339262	-
FBgn0032363	CG6509	2L	11508399	11517081	-
FBgn0037855	CG6621	3R	10889768	10893531	-
FBgn0036062	CG6685	3L	9966603	9968317	-
FBgn0037878	CG6693	3R	11220268	11221639	-
FBgn0036843	CG6812	3L	19063165	19066151	+
FBgn0036240	CG6928	3L	12003155	12008051	+
FBgn0038286	CG6966	3R	15079320	15095631	-
FBgn0030085	CG6999	X	9088367	9089314	+
FBgn0039026	CG7029	3R	22750901	22794030	+
FBgn0030086	CG7033	X	9089513	9092826	+
FBgn0032521	CG7110	2L	13398991	13411047	+
FBgn0030970	CG7326	X	18861197	18863776	-
FBgn0031374	CG7337	2L	1884622	1944289	+
FBgn0038108	CG7518	3R	12998089	13008404	+
FBgn0036734	CG7564	3L	17514298	17524740	+
FBgn0033548	CG7637	2R	10810556	10810936	-
FBgn0038536	CG7655	3R	17682669	17683773	+
FBgn0039743	CG7946	3R	30052514	30054697	+
FBgn0033391	CG8026	2R	9186670	9192096	-
FBgn0037702	CG8176	3R	9516007	9527237	+
FBgn0037624	CG8223	3R	8747798	8754104	+
FBgn0034050	CG8297	2R	15934825	15935938	+
FBgn0037720	CG8312	3R	9591309	9625073	+
FBgn0035707	CG8368	3L	6603684	6608739	+
FBgn0027495	CG8378	2R	12140631	12143272	+
FBgn0034073	CG8414	2R	16099306	16102608	-
FBgn0027602	CG8611	X	17413267	17422145	-
FBgn0033309	CG8735	2R	8596972	8599962	-
FBgn0036900	CG8765	3L	19683941	19687353	-
FBgn0037676	CG8861	3R	9293642	9328511	-
FBgn0030812	CG8949	X	17068717	17077897	-
FBgn0031738	CG9171	2L	5767002	5800253	-
FBgn0031779	CG9175	2L	6096698	6098966	-
FBgn0032919	CG9253	2L	21143229	21145146	+
FBgn0032524	CG9267	2L	13444103	13445651	-
FBgn0032883	CG9323	2L	20754579	20757985	-
FBgn0035094	CG9380	2R	25183628	25255318	-
FBgn0031813	CG9527	2L	6426724	6448403	-
FBgn0031826	CG9550	2L	6497053	6498466	+
FBgn0030768	CG9723	X	16653220	16655015	-
FBgn0027866	CG9776	3R	4327814	4334071	-
FBgn0037623	CG9801	3R	8735879	8747675	-
FBgn0037636	CG9821	3R	8813490	8820682	-
FBgn0030757	CG9902	X	16542124	16547520	-
FBgn0032781	CG9987	2L	19430643	19432444	+
FBgn0021760	chb	3L	21172853	21183278	+
FBgn0053194	CheA29a	2L	8477349	8478088	+
FBgn0086758	chinmo	2L	1651258	1704682	+
FBgn0026084	cib	X	4106113	4110981	+
FBgn0262582	cic	3R	20252770	20303942	+
FBgn0027598	cindr	3R	30808617	30827005	+
FBgn0035533	Cip4	3L	4322491	4364102	-
FBgn0015024	CkIalpha	X	12653626	12657834	+
FBgn0264492	CkIIalpha	3L	23097072	23103460	+
FBgn0000259	CkIIbeta	X	11792533	11801587	+
FBgn0010314	Cks30A	2L	9330763	9331981	+
FBgn0032979	Clamp	2L	22165720	22169143	-
FBgn0040232	cmet	2L	11261026	11269002	-
FBgn0263257	Cngl	X	15386038	15441252	-
FBgn0259212	cno	3R	5170004	5217456	-
FBgn0005775	Con	3L	4936758	5079033	-
FBgn0031066	COX6B	X	19740537	19744335	-
FBgn0263911	COX8	3L	21538859	21539447	-
FBgn0013770	Cp1	2R	13960675	13967981	+
FBgn0036680	Cpr73D	3L	16939100	16957689	-
FBgn0261429	CR42646	2R	5363253	5367357	+
FBgn0265784	CrebB	X	18366357	18377864	+
FBgn0024811	Crk	4	210224	213165	+
FBgn0001994	crp	2L	16263556	16287730	-
FBgn0036746	Crtc	3L	17659818	17669234	-
FBgn0028837	CSN6	3R	22580773	22582033	+
FBgn0000382	csw	X	2094234	2115701	+
FBgn0015509	Cul1	2R	7916856	7921579	+
FBgn0000405	CycB	2R	22803521	22806948	-
FBgn0025455	CycT	3L	17551004	17557788	-
FBgn0032378	CycY	2L	11810092	11813780	-
FBgn0004432	Cyp1	X	16317673	16320370	-
FBgn0035141	Cypl	3L	542122	542931	-
FBgn0030001	cyr	X	8121280	8135713	-
FBgn0264294	Cyt-b5	2R	7533506	7535936	+
FBgn0262029	d	2L	8466817	8488671	+
FBgn0033015	d4	2R	5259004	5295965	+
FBgn0019643	Dat	2R	24139563	24157762	+
FBgn0031820	Daxx	2L	6480929	6487576	+
FBgn0024804	Dbp80	3L	27279316	27422159	+
FBgn0013799	Deaf1	3L	19818174	19830686	+
FBgn0033160	Dhx15	2R	7387187	7391023	+
FBgn0011202	dia	2L	20758144	20768053	+
FBgn0260635	Diap1	3L	16038410	16051034	-
FBgn0015247	Diap2	2R	15932170	15934825	-
FBgn0033486	dmpd	2R	10117694	10121451	+
FBgn0259113	DNApol-alpha180	3R	21666562	21671750	-
FBgn0037554	DNApol-iota	3R	8233507	8237389	+
FBgn0024245	dnt	2L	19338669	19363227	-
FBgn0043903	dome	X	19676061	19683518	-
FBgn0011582	Dop1R1	3R	14165379	14214810	-
FBgn0266137	Dop1R2	3R	29630304	29659984	-
FBgn0027835	Dp1	2R	18412027	18421124	+
FBgn0040726	dpr1	2R	20698483	20750442	+
FBgn0261871	dpr2	2L	10917015	10964153	-
FBgn0260995	dpr21	2R	3066499	3191011	+
FBgn0040823	dpr6	3L	9974651	10139360	+
FBgn0052600	dpr8	X	14322226	14462351	+
FBgn0053196	dpy	2L	4477462	4614300	-
FBgn0002183	dre4	3L	1871574	1876312	-
FBgn0038145	Droj2	3R	13382106	13385283	+
FBgn0026404	Dronc	3L	9968479	9971002	+
FBgn0020304	drongo	2L	833584	851071	-
FBgn0026479	Drp1	2L	2581281	2585430	-
FBgn0000524	dx	X	6533999	6538575	+
FBgn0027101	Dyrk3	4	1225089	1230713	-
FBgn0000541	E(bx)	3L	233926	246912	-
FBgn0087008	e(y)3	X	19626548	19638369	-
FBgn0033166	Eaf	2R	7396850	7407819	-
FBgn0000543	ecd	3L	2263581	2265857	-
FBgn0027506	EDTP	2R	17432173	17444938	-
FBgn0000556	Ef1alpha48D	2R	11891135	11895762	+
FBgn0011217	eff	3R	14732414	14741319	-
FBgn0000562	egl	2R	23734904	23746829	-
FBgn0040227	eIF-3p66	3R	23680039	23682317	+
FBgn0001942	eIF-4a	2L	5981764	5985909	+
FBgn0020660	eIF-4B	3L	27842669	27858271	-
FBgn0015218	eIF-4E	3L	9399618	9402460	-
FBgn0034967	eIF-5A	2R	24057798	24059483	+
FBgn0034258	eIF3-S8	2R	17665678	17669275	+
FBgn0023213	eIF4G	4	915297	930715	-
FBgn0260634	eIF4G2	3R	23808285	23819237	-
FBgn0000567	Eip74EF	3L	17558672	17619325	-
FBgn0000568	Eip75B	3L	17950953	18064696	-
FBgn0004865	Eip78C	3L	21226609	21266503	+
FBgn0023212	EloB	3R	20578222	20579850	-
FBgn0020497	emb	2L	8403573	8408853	+
FBgn0028515	EndoGI	2L	16257688	16259511	+
FBgn0025936	Eph	4	610684	622470	+
FBgn0000588	esc	2L	11827204	11829405	-
FBgn0004510	Ets97D	3R	26910775	26912886	-
FBgn0262740	Evi5	X	11430523	11454386	-
FBgn0025608	Faf2	2L	18706010	18708688	-
FBgn0037760	FBXO11	3R	9803486	9809368	-
FBgn0045063	fdl	2R	12487451	12507333	-
FBgn0003062	Fib	2R	23072909	23074725	-
FBgn0039969	Fis1	2R	5603587	5604834	-
FBgn0013269	FK506-bp1	3R	15331584	15333133	-
FBgn0000662	fl(2)d	2R	13819624	13824553	-
FBgn0086675	fne	X	12917477	12950417	+
FBgn0011592	fra	2R	12529053	12564184	+
FBgn0031815	frj	2L	6456052	6459008	+
FBgn0004656	fs(1)h	X	8037808	8061436	-
FBgn0001078	ftz-f1	3L	18750607	18801309	-
FBgn0001087	g	X	13727204	13736278	-
FBgn0040372	G9a	X	245978	254650	+
FBgn0001104	Galphai	3L	6972750	6980044	-
FBgn0029667	Gas8	X	3491011	3504851	-
FBgn0260743	GC1	3R	11967708	11971686	+
FBgn0266465	GckIII	3R	17085513	17087988	+
FBgn0030141	Gga	X	9601030	9604280	+
FBgn0032135	GlcAT-S	2L	9616469	9623109	+
FBgn0264574	Glut1	3L	914074	993788	+
FBgn0027528	goe	X	16727304	16751910	-
FBgn0013272	Gp150	2R	22317662	22329416	+
FBgn0264495	gpp	3R	6406855	6449274	+
FBgn0260798	Gprk1	2R	4322295	4471060	-
FBgn0261278	grp	2L	16680054	16699926	+
FBgn0010226	GstS1	2R	17093246	17099501	-
FBgn0026239	gukh	3R	18984025	19022436	+
FBgn0051992	gw	4	649041	663103	-
FBgn0038295	Gyc88E	3R	15150375	15191242	+
FBgn0261509	haf	2L	1555129	1608404	+
FBgn0026575	hang	X	16422831	16438454	+
FBgn0046706	Haspin	2R	4014111	4049342	+
FBgn0029082	hbs	2R	15011396	15042134	+
FBgn0042712	HBS1	3L	1862881	1865240	-
FBgn0039904	Hcf	4	359938	375554	+
FBgn0011224	heph	3R	31846987	32015520	-
FBgn0052529	Hers	X	19866146	19908108	+
FBgn0035142	Hipk	3L	543060	581099	+
FBgn0053855	His1:CG33855	2L	21521616	21522638	+
FBgn0053853	His2A:CG33853	2L	21518655	21519147	+
FBgn0053856	His2A:CG33856	2L	21523498	21523990	+
FBgn0053859	His2A:CG33859	2L	21528341	21528833	+
FBgn0053862	His2A:CG33862	2L	21533184	21533676	+
FBgn0053900	His2B:CG33900	2L	21457272	21457866	-
FBgn0053854	His3:CG33854	2L	21520109	21520637	+
FBgn0053857	His3:CG33857	2L	21524952	21525480	+
FBgn0025639	Hmt4-20	X	648483	656033	-
FBgn0261456	hpo	2R	19493996	19496856	-
FBgn0263395	hppy	2R	19178738	19227193	+
FBgn0261239	Hr39	2L	21237250	21259675	+
FBgn0264562	Hr4	X	1941940	2007956	+
FBgn0015240	Hr96	3R	25025235	25029351	+
FBgn0266599	Hsc70-4	3R	15242687	15246614	+
FBgn0015245	Hsp60	X	11108482	11112308	+
FBgn0061198	HSPC300	2R	24027717	24028789	-
FBgn0263391	hts	2R	19397032	19424903	-
FBgn0028427	Ilk	3L	21216901	21219240	+
FBgn0013983	imd	2R	18409796	18413599	-
FBgn0025394	inc	X	1483479	1517615	+
FBgn0030945	Ing3	X	18650718	18653091	-
FBgn0011674	insc	2R	20821262	20836028	-
FBgn0030858	IntS2	X	17652761	17656818	-
FBgn0262117	IntS3	2R	4235779	4242934	-
FBgn0086359	Invadolysin	3R	10144668	10159134	+
FBgn0025366	Ip259	2L	10408352	10409610	+
FBgn0051718	Ir31a	2L	10405565	10408197	+
FBgn0040849	Ir41a	2R	4917519	5021955	+
FBgn0259215	Ir93a	3R	20851709	20859945	-
FBgn0036999	isoQC	3L	20474466	20477003	+
FBgn0040309	Jafrac1	X	13329824	13331994	+
FBgn0011225	jar	3R	24252826	24271233	-
FBgn0037703	JHDM2	3R	9516007	9520938	+
FBgn0003357	Jon99Ciii	3R	29922216	29923455	+
FBgn0001291	Jra	2R	10096480	10098556	+
FBgn0015396	jumu	3R	10350182	10361612	+
FBgn0051363	Jupiter	3R	11590386	11619906	-
FBgn0263929	jvl	3R	14741582	14795868	+
FBgn0040208	Kat60	3R	5227289	5232209	-
FBgn0261794	kcc	2R	23907654	23925066	+
FBgn0033494	KCNQ	2R	10145897	10192394	-
FBgn0015400	kek2	2L	11581937	11626883	+
FBgn0019968	Khc-73	2R	15515778	15532259	-
FBgn0262127	kibra	3R	14697689	14724261	-
FBgn0028369	kirre	X	2740384	3134532	+
FBgn0267432	kl-3	Y	336381	563165	+
FBgn0267433	kl-5	Y	22250	137486	-
FBgn0001316	klar	3L	434083	540614	-
FBgn0038476	kuk	3R	17080244	17084781	+
FBgn0033032	kune	2R	5671741	5672800	+
FBgn0259984	kuz	2L	13550139	13639411	+
FBgn0028331	l(1)G0289	X	10348680	10366273	-
FBgn0010607	l(2)05714	2L	4970135	4973921	-
FBgn0262123	l(2)41Ab	2R	1349392	1443935	+
FBgn0010238	Lac	2R	12453190	12465630	+
FBgn0002524	lace	2L	15499127	15505018	+
FBgn0086372	lap	3R	7186994	7200941	+
FBgn0000464	Lar	2L	19586623	19732069	+
FBgn0037856	Leash	3R	10885540	10896418	+
FBgn0034877	levy	2R	23548239	23548982	+
FBgn0034720	Liprin-gamma	2R	22333500	22373109	-
FBgn0017581	Lk6	3R	11750931	11764457	-
FBgn0028717	Lnk	3R	25888542	25893270	+
FBgn0263594	lost	3R	4403076	4407182	+
FBgn0052699	LPCAT	X	9571537	9579987	-
FBgn0051092	LpR2	3R	25698727	25740465	-
FBgn0040765	luna	2R	10977956	11116378	-
FBgn0035640	mad2	3L	5812135	5813093	-
FBgn0002645	Map205	3R	32055279	32068441	-
FBgn0034282	Mapmodulin	2R	17866178	17872015	-
FBgn0015513	mbc	3R	23781765	23801634	+
FBgn0004419	me31B	2L	10239341	10242172	+
FBgn0036761	MED19	3L	17843725	17846501	-
FBgn0040020	MED21	3L	25114924	25115946	-
FBgn0051390	MED7	3R	10760071	10761032	-
FBgn0002715	mei-S332	2R	22122101	22124566	+
FBgn0265140	Meltrin	3R	14664907	14697292	-
FBgn0029155	Men-b	3R	27151662	27157603	+
FBgn0058263	MFS17	2R	2494742	2565385	-
FBgn0053988	Mid1	2R	24695378	24736657	-
FBgn0033846	mip120	2R	13506430	13513112	+
FBgn0263112	Mitf	4	1198852	1224467	+
FBgn0035889	mkg-p	3L	8402168	8405277	-
FBgn0033549	mms4	2R	10811078	10812215	+
FBgn0259168	mnb	X	17862697	17887222	-
FBgn0011661	Moe	X	8873012	8898332	-
FBgn0002783	mor	3R	15968134	15972913	-
FBgn0026409	Mpcp	3L	14537651	14540441	+
FBgn0035107	mri	3L	200174	202152	+
FBgn0032456	MRP	2L	12719045	12766546	+
FBgn0032720	mRpL13	2L	18858028	18859248	-
FBgn0014023	mRpL47	3R	9514822	9515908	-
FBgn0050481	mRpL53	2R	13954195	13955664	+
FBgn0044511	mRpS21	3R	13381276	13381809	-
FBgn0010909	msn	3L	2554847	2586540	-
FBgn0040305	MTF-1	3L	9430312	9439490	+
FBgn0030766	mthl1	X	16640968	16650309	+
FBgn0013756	Mtor	2R	11852617	11861202	+
FBgn0050361	mtt	2R	8473956	8532294	-
FBgn0052580	Muc14A	X	16009114	16061722	+
FBgn0264272	mwh	3L	1200786	1232700	+
FBgn0086347	Myo31DF	2L	10491814	10506779	-
FBgn0267431	Myo81F	3R	567076	2532932	+
FBgn0004657	mys	X	8061645	8070237	+
FBgn0004647	N	X	3134870	3172221	+
FBgn0086904	Nacalpha	2R	12759693	12760999	-
FBgn0085434	NaCP60E	2R	24891614	24921677	+
FBgn0260795	NaPi-III	3L	11123348	11134663	+
FBgn0010352	Nc73EF	3L	16954822	16968724	+
FBgn0028704	Nckx30C	2L	9711512	9746495	-
FBgn0030718	ND-20	X	15985473	15986808	-
FBgn0039909	ND-49	4	568296	571554	-
FBgn0058002	ND-AGGG	3L	24976254	24977118	+
FBgn0083167	Neb-cGP	X	10460736	10461878	+
FBgn0017430	Nelf-E	3L	8599442	8600879	-
FBgn0015773	NetA	X	14604012	14653928	-
FBgn0035993	Nf-YA	3L	9440056	9442267	-
FBgn0029905	Nf-YC	X	6818178	6820919	-
FBgn0053554	Nipped-A	2R	5177965	5251022	-
FBgn0083975	Nlg4	3R	20204809	20245473	+
FBgn0011817	nmo	3L	7979046	8054147	+
FBgn0002948	nod	X	11580772	11585750	+
FBgn0262738	norpA	X	4322626	4365408	+
FBgn0085436	Not1	2R	9566146	9579007	-
FBgn0033029	Not3	2R	5656406	5663222	-
FBgn0024320	Npc1a	2L	10213812	10221216	-
FBgn0264975	Nrg	X	8517373	8555170	+
FBgn0262527	nsl1	3R	15793782	15802102	+
FBgn0050104	NT5E-2	2R	17485002	17493169	+
FBgn0031886	Nuf2	2L	7064431	7065837	-
FBgn0031078	Nup205	X	19852214	19859379	+
FBgn0039120	Nup98-96	3R	23774225	23781621	-
FBgn0051501	nxf4	3R	7346730	7347836	+
FBgn0014184	Oda	2R	12166295	12174264	-
FBgn0259175	ome	3L	14672839	14747868	+
FBgn0015271	Orc5	2L	13829837	13831576	+
FBgn0261885	osa	3R	17687818	17718350	-
FBgn0031829	Osm6	2L	6555717	6557502	-
FBgn0033179	p47	2R	7465018	7466759	-
FBgn0037718	P58IPK	3R	9586942	9589581	+
FBgn0038100	Paip2	3R	12980792	12985488	+
FBgn0044826	Pak3	3R	16445007	16453821	-
FBgn0085432	pan	4	69326	114270	+
FBgn0020389	Papss	3L	19845293	19860925	+
FBgn0029878	Pat1	X	6590776	6596954	+
FBgn0003042	Pc	3L	21306138	21318020	-
FBgn0033988	pcs	2R	14981263	14991336	+
FBgn0264815	Pde1c	2L	11814156	11928572	-
FBgn0014002	Pdi	3L	15137738	15142840	-
FBgn0029958	Pdp	X	7731779	7734651	-
FBgn0032407	Pex19	2L	12091822	12095250	+
FBgn0027621	Pfrx	X	19495505	19509350	+
FBgn0014869	Pglym78	3R	29148248	29149901	+
FBgn0039776	PH4alphaEFB	3R	30466050	30485799	+
FBgn0031091	Phf7	X	20160355	20165830	-
FBgn0011754	PhKgamma	X	11695137	11704394	+
FBgn0267350	PI4KIIIalpha	X	2624804	2633672	+
FBgn0261811	pico	X	19830215	19852059	-
FBgn0000273	Pka-C1	2L	9682315	9699297	-
FBgn0004611	Plc21C	2L	305935	355566	+
FBgn0025741	PlexA	4	1009895	1027101	-
FBgn0025740	PlexB	4	32478	43778	-
FBgn0062928	pncr009:3L	3L	19486746	19488439	-
FBgn0029903	pod1	X	6803684	6813830	+
FBgn0032884	Pomp	2L	20787656	20789098	+
FBgn0004363	porin	2L	10847227	10850848	-
FBgn0004103	Pp1-87B	3R	12423621	12425917	-
FBgn0046697	Ppr-Y	Y	1636574	1884846	+
FBgn0003139	PpV	X	6371065	6372915	-
FBgn0024734	PRL-1	2L	16245835	16257606	-
FBgn0014269	prod	2R	18969404	18971133	-
FBgn0026189	prominin-like	3L	3114450	3127724	-
FBgn0004595	pros	3R	11328480	11407627	+
FBgn0261394	Prosalpha3	2R	20994900	20996118	+
FBgn0250843	Prosalpha6	2L	10221351	10222546	+
FBgn0010590	Prosbeta1	2R	16013805	16014787	-
FBgn0004370	Ptp10D	X	11622015	11677338	+
FBgn0004369	Ptp99A	3R	29377646	29487131	+
FBgn0032006	Pvr	2L	8220980	8239878	-
FBgn0003174	pwn	2R	7282572	7300806	+
FBgn0003175	px	2R	22494297	22562065	-
FBgn0034918	Pym	2R	23855954	23856936	-
FBgn0259785	pzg	3L	21286099	21290310	+
FBgn0267430	Pzl	3R	2554162	3263582	-
FBgn0263974	qin	3R	18591027	18650137	+
FBgn0003189	r	X	16655359	16668712	+
FBgn0003257	r-l	3R	21070557	21073319	-
FBgn0031090	Rab35	X	20155766	20159872	-
FBgn0035255	RabX5	3L	1668901	1670108	-
FBgn0020618	Rack1	2L	7825347	7827315	-
FBgn0026777	Rad23	4	308093	310822	+
FBgn0015286	Rala	X	3704610	3719635	-
FBgn0020255	Ran	X	11144852	11148716	-
FBgn0003204	ras	X	10744502	10749097	+
FBgn0003206	Ras64B	3L	4139076	4141398	+
FBgn0262734	Rbp2	X	16448665	16454972	+
FBgn0261064	Rbsn-5	2L	8159832	8161800	+
FBgn0261549	rdgA	X	8907068	9029476	+
FBgn0027872	rdgBbeta	2R	17695776	17698362	-
FBgn0243486	rdo	2L	18012380	18070246	+
FBgn0031814	retm	2L	6448464	6455929	-
FBgn0004795	retn	2R	23632610	23654820	+
FBgn0087002	Rfabg	4	1060969	1077273	+
FBgn0021906	RFeSP	2L	1612429	1614160	-
FBgn0266098	rg	X	5085759	5254864	+
FBgn0267792	rgr	2R	8600415	8612295	+
FBgn0041191	Rheb	3R	5568921	5570491	+
FBgn0014020	Rho1	2R	16102687	16107229	+
FBgn0261461	RhoGAP18B	X	19136107	19167082	-
FBgn0031118	RhoGAP19D	X	20469955	20510694	-
FBgn0038853	RhoGAP93B	3R	21083043	21097827	-
FBgn0026375	RhoGAPp190	X	17639147	17652562	-
FBgn0083940	RhoU	X	10086527	10148876	+
FBgn0032189	Ripalpha	2L	10199401	10200974	-
FBgn0003256	rl	2R	1071462	1125927	+
FBgn0262116	RNASEK	2R	4186835	4188127	-
FBgn0035106	rno	3L	187207	199762	-
FBgn0014024	Rnp4F	X	5318928	5322696	-
FBgn0026181	Rok	X	16624012	16637414	-
FBgn0004574	Rop	3L	4136359	4138996	-
FBgn0003275	RpII18	3R	5371795	5372397	+
FBgn0024733	RpL10	3L	23093190	23095471	-
FBgn0013325	RpL11	2R	19442342	19443825	+
FBgn0037351	RpL13A	3R	5624474	5625947	+
FBgn0017579	RpL14	3L	8601006	8602392	+
FBgn0028697	RpL15	3L	27267255	27268445	+
FBgn0029897	RpL17	X	6741537	6744238	-
FBgn0002607	RpL19	2R	24967877	24969547	-
FBgn0032987	RpL21	2L	22247111	22247875	-
FBgn0015288	RpL22	X	762560	765130	-
FBgn0010078	RpL23	2R	22854383	22855694	+
FBgn0026372	RpL23A	3L	1667192	1668654	-
FBgn0261606	RpL27A	2L	4457186	4458364	-
FBgn0035422	RpL28	3L	3220911	3222960	-
FBgn0016726	RpL29	2R	21293768	21294404	+
FBgn0020910	RpL3	3R	11221894	11225173	+
FBgn0086710	RpL30	2L	19008031	19009306	-
FBgn0025286	RpL31	2R	9587193	9587989	+
FBgn0002626	RpL32	3R	30045229	30046161	-
FBgn0037686	RpL34b	3R	9400237	9401226	-
FBgn0031980	RpL36A	2L	8041873	8042909	-
FBgn0030616	RpL37a	X	15137870	15139367	-
FBgn0261608	RpL37A	2L	5070957	5072055	+
FBgn0040007	RpL38	2R	4515388	4516458	-
FBgn0066084	RpL41	2R	24903416	24903935	-
FBgn0064225	RpL5	2L	22532279	22536884	-
FBgn0005593	RpL7	2L	10201004	10202321	+
FBgn0014026	RpL7A	X	6530897	6533348	-
FBgn0261602	RpL8	3L	2587456	2588883	+
FBgn0000100	RpLP0	3L	22075867	22077487	+
FBgn0003274	RpLP2	2R	16586129	16586732	+
FBgn0028695	Rpn1	3L	19915051	19918160	+
FBgn0015283	Rpn10	3L	21537000	21538582	+
FBgn0028689	Rpn6	2R	14750166	14752910	-
FBgn0028691	Rpn9	3R	23731375	23733462	-
FBgn0066304	Rpp20	X	19744431	19745898	+
FBgn0004403	RpS14a	X	7933742	7934677	+
FBgn0010198	RpS15Aa	X	13335637	13337705	-
FBgn0034743	RpS16	2R	22605745	22607995	+
FBgn0005533	RpS17	3L	9428795	9429821	-
FBgn0010412	RpS19a	X	16637894	16639249	+
FBgn0015521	RpS21	2L	2856070	2857029	+
FBgn0086472	RpS25	3R	11215028	11216287	-
FBgn0003942	RpS27A	2L	10408352	10410456	+
FBgn0030136	RpS28b	X	9554623	9555661	+
FBgn0261599	RpS29	3R	9778042	9779528	+
FBgn0038834	RpS30	3R	20850516	20851427	+
FBgn0017545	RpS3A	4	65225	67207	-
FBgn0011284	RpS4	3L	13041756	13044234	+
FBgn0002590	RpS5a	X	17143588	17148264	-
FBgn0039757	RpS7	3R	30206447	30209020	-
FBgn0028685	Rpt4	X	6289470	6291245	-
FBgn0034065	Rrp42	2R	16014908	16016050	+
FBgn0053113	Rtnl1	2L	4992808	5009720	-
FBgn0261277	rtv	X	11152484	11153990	-
FBgn0003301	rut	X	14787478	14826073	-
FBgn0003302	rux	X	6035753	6037800	-
FBgn0034763	RYBP	2R	22670587	22673212	+
FBgn0003310	S	2L	1049674	1077815	-
FBgn0000416	Sap-r	3R	30883464	30889062	-
FBgn0038947	Sar1	3R	22356685	22360711	+
FBgn0016754	sba	3R	23894174	23922973	-
FBgn0040918	schlank	X	6257668	6267228	-
FBgn0020908	Scp1	2R	2932595	2968052	-
FBgn0263289	scrib	3R	26536350	26604051	+
FBgn0010638	Sec61beta	2R	14618771	14619681	+
FBgn0031049	Sec61gamma	X	19643327	19644518	+
FBgn0011259	Sema-1a	2L	8542147	8672041	+
FBgn0011260	Sema-2a	2R	16500178	16533459	+
FBgn0003360	sesB	X	10780893	10786958	-
FBgn0030486	Set2	X	13413242	13421024	+
FBgn0050390	Sgf29	2R	21292239	21293646	-
FBgn0003371	sgg	X	2633952	2679553	+
FBgn0265101	Sgt1	3R	8304190	8305274	-
FBgn0085395	Shawl	2L	9370309	9415156	-
FBgn0003391	shg	2R	21049654	21057197	-
FBgn0003392	shi	X	15892116	15906716	+
FBgn0013733	shot	2R	13864237	13942110	-
FBgn0037802	Sirt6	3R	10255349	10261849	-
FBgn0026179	siz	3L	21034535	21075444	+
FBgn0037643	skap	3R	8938724	8943027	+
FBgn0025637	SkpA	X	656114	657899	+
FBgn0016984	sktl	2R	20827282	20836028	-
FBgn0032901	sky	2L	20871335	20918931	-
FBgn0040011	Slmap	2L	22579072	22585843	+
FBgn0086906	sls	3L	2039681	2115611	-
FBgn0023167	SmD3	2R	12168731	12170003	+
FBgn0016070	smg	3L	8990317	8997989	-
FBgn0264922	smt3	2L	6966780	6967644	-
FBgn0011288	Snap25	3L	24074180	24299205	+
FBgn0003449	snf	X	5309242	5310501	+
FBgn0264357	SNF4Agamma	3R	21140739	21214269	+
FBgn0265630	sno	X	13195499	13211674	-
FBgn0016978	snRNP-U1-70K	2L	6968711	6971737	-
FBgn0038065	Snx3	3R	12628031	12630495	+
FBgn0030869	Socs16D	X	17820764	17827564	-
FBgn0041184	Socs36E	2L	18138675	18152417	-
FBgn0001965	Sos	2L	13813816	13819824	+
FBgn0086683	Spf45	2L	23066874	23068386	-
FBgn0264324	spg	3R	28845270	28870439	+
FBgn0086676	spin	2R	16124981	16138238	+
FBgn0010905	Spn	3L	2505245	2554292	-
FBgn0052451	SPoCk	3L	22749444	22787631	+
FBgn0263987	spoon	X	5412386	5420867	-
FBgn0029768	SPR	X	5446656	5494012	+
FBgn0085443	spri	X	10490069	10585422	-
FBgn0036374	Spt20	3L	13502707	13511541	+
FBgn0259678	sqa	2R	9716348	9748121	-
FBgn0267347	squ	2L	16680054	16681653	+
FBgn0038320	Sra-1	3R	15333266	15338365	+
FBgn0036340	SRm160	3L	13036821	13040976	+
FBgn0038808	Srp14	3R	20580115	20580764	+
FBgn0010747	Srp54k	3L	5152678	5154777	+
FBgn0003512	Sry-delta	3R	30043341	30044886	+
FBgn0003517	sta	X	1481797	1483413	-
FBgn0044817	Ste12DOR	X	14000210	14000889	+
FBgn0086779	step	2L	21740041	21757466	-
FBgn0259817	SteXh:CG42398	211000022279188	1449	2180	+
FBgn0003557	Su(dx)	2L	2037714	2044372	+
FBgn0003638	su(w[a])	X	1012779	1046040	+
FBgn0264270	Sxl	X	7074550	7098053	-
FBgn0024187	syd	3L	7916650	7936120	-
FBgn0039212	Syx18	3R	24623802	24625562	-
FBgn0013343	Syx1A	3R	24101600	24105763	-
FBgn0004359	T48	3R	26881734	26910997	+
FBgn0010355	Taf1	3R	6646889	6656048	+
FBgn0037792	TAF1B	3R	10140103	10144184	-
FBgn0024909	Taf7	3R	7907333	7909721	+
FBgn0086674	Tango13	X	13563823	13593224	+
FBgn0052675	Tango5	X	10760048	10764413	-
FBgn0037766	Teh1	3R	9826081	9868120	-
FBgn0023479	Tequila	3L	9074643	9092131	+
FBgn0261014	TER94	2R	9989159	9993559	+
FBgn0263392	Tet	3L	2786207	2879158	-
FBgn0011289	TfIIA-L	3R	27251112	27256463	+
FBgn0013347	TfIIA-S	3R	23890388	23891060	-
FBgn0015828	TfIIEalpha	3L	11682038	11683805	+
FBgn0010422	TfIIS	2L	15058919	15060757	-
FBgn0031975	Tg	2L	8011405	8026898	+
FBgn0036373	Tgi	3L	13486797	13502492	+
FBgn0032988	Tif-IA	2L	22249876	22258260	+
FBgn0038118	timeout	3R	13088651	13163876	+
FBgn0003714	tko	X	2442313	2443976	-
FBgn0086899	Tlk	X	3720007	3789770	+
FBgn0015600	toc	2L	3068345	3144786	-
FBgn0004885	tok	3R	24719697	24749125	+
FBgn0004924	Top1	X	15319479	15328029	+
FBgn0037751	topi	3R	9775121	9777943	+
FBgn0032586	Tpr2	2L	16491540	16507621	+
FBgn0040340	TRAM	X	935232	937822	+
FBgn0037734	trbd	3R	9705996	9711037	-
FBgn0003744	trc	3L	19830864	19834304	-
FBgn0039668	Trc8	3R	29499025	29503797	-
FBgn0030049	Trf4-1	X	8560322	8570159	+
FBgn0003862	trx	3R	14263358	14286903	-
FBgn0029506	Tsp42Ee	2R	7012254	7018362	+
FBgn0027865	Tsp96F	3R	25872900	25881427	-
FBgn0011726	tsr	2R	24044453	24046805	-
FBgn0034046	tun	2R	15794000	15855645	+
FBgn0003896	tup	2L	18859507	18881261	-
FBgn0029128	tyn	X	142208	200663	+
FBgn0023143	Uba1	2R	9688289	9693328	-
FBgn0004436	Ubc6	3R	4948755	4952682	-
FBgn0029996	UbcE2H	X	8087544	8094064	-
FBgn0262124	uex	2R	3900285	3949425	-
FBgn0036136	Ufd1-like	3L	11121966	11123216	-
FBgn0031879	uif	2L	6972828	7010359	-
FBgn0025549	unc-119	X	7288367	7291298	-
FBgn0040395	Unc-76	X	2080610	2093948	+
FBgn0004395	unk	3R	23149653	23157862	-
FBgn0036398	upSET	3L	14002127	14020148	+
FBgn0260008	UQCR-11	3L	25120709	25126171	+
FBgn0036728	UQCR-Q	3L	17474761	17476124	+
FBgn0003963	ush	2L	476220	540560	+
FBgn0028476	Usp1	3R	29229161	29235302	+
FBgn0039025	Usp12-46	3R	22750901	22776374	+
FBgn0032216	Usp14	2L	10312265	10314396	-
FBgn0050421	Usp15-31	2R	24743749	24756976	+
FBgn0031187	Usp2	X	22455803	22470146	+
FBgn0030366	Usp7	X	12022837	12029032	-
FBgn0003969	vap	X	15999951	16005812	-
FBgn0262736	Vha16-1	2R	6625242	6633090	-
FBgn0015324	Vha26	3R	5591763	5595356	+
FBgn0005671	Vha55	3R	12623762	12627829	-
FBgn0039058	VhaAC39-2	3R	23158017	23159316	-
FBgn0028662	VhaPPA1-1	3R	14902330	14904061	-
FBgn0024183	vig	2L	15062931	15070316	-
FBgn0259978	vlc	2R	5702112	5705439	+
FBgn0003984	vn	3L	5813338	5845664	-
FBgn0052350	Vps11	3L	23147656	23150499	-
FBgn0034744	Vps20	2R	22608310	22609419	+
FBgn0243516	Vrp1	2R	22106107	22122562	-
FBgn0260987	vtd	3L	27136525	27157999	+
FBgn0267449	WDY	Y	2273422	2487777	+
FBgn0011737	Wee1	2L	6911090	6914138	-
FBgn0034876	wmd	2R	23544823	23548151	-
FBgn0031902	Wnt6	2L	7333714	7352542	+
FBgn0052677	X11Lbeta	X	10627737	10710947	+
FBgn0028554	x16	2L	6914301	6920210	-
FBgn0029906	xit	X	6821016	6822840	+
FBgn0004832	Xpac	X	4102955	4104197	-
FBgn0038150	yellow-e3	3R	13403423	13404870	-
FBgn0267398	Yeti	2R	1343403	1345119	-
FBgn0022959	yps	3L	12121274	12125150	-
FBgn0004049	yrt	3R	13428867	13434984	-
FBgn0265434	zip	2R	24990570	25011965	-
FBgn0039902	Zip102B	4	310930	314087	-
FBgn0039714	Zip99C	3R	29863701	29868895	-
FBgn0260486	Ziz	2L	7472513	7496307	-
FBgn0037000	ZnT77C	3L	20484293	20494921	-
FBgn0024177	zpg	3L	6604366	6606032	-
FBgn0011642	Zyx	4	1057365	1065001	-
