# Supplementary material for: Cyclin G and the Polycomb Repressive complexes PRC1 and PR-DUB cooperate for developmental stability
Source: PLoS Genet. 2018 Jul 11;14(7):e1007498. doi: 10.1371/journal.pgen.1007498 (PMC6065198; doi:10.1371/journal.pgen.1007498)
Supplement: S12 Table — (XLS) [file pgen.1007498.s014.xls]

## Sheet: Sheet1
S12 Table: Repartition of feature types among decile-ranked peaks.
bin	#1	#2	#3	#4	#5	#6	#7	#8	#9	#10	Total
Intergenic	220	262	233	227	245	232	226	242	238	193	2318
Intron	3	4	9	13	22	38	46	68	76	126	405
TSS	113	70	91	94	64	66	59	22	14	11	604
Exon	0	0	1	0	1	0	2	4	8	7	23
TES	0	0	2	2	4	0	3	0	0	2	13
											3363
