# Supplementary material for: Cyclin G and the Polycomb Repressive complexes PRC1 and PR-DUB cooperate for developmental stability
Source: PLoS Genet. 2018 Jul 11;14(7):e1007498. doi: 10.1371/journal.pgen.1007498 (PMC6065198; doi:10.1371/journal.pgen.1007498)
Supplement: S13 Table — AE: amplification efficiency of the primer couples. Cq of the Input were adjusted taking dilution into account. Results were normalized in comparison to the Input. Three biological replicates (named 1, 2 and 3) and three technical replicates per biological replicate were performed. (XLS) [file pgen.1007498.s015.xls]

## Sheet: Bilan
S13 Table: Validation of ChIP-seq experiments by RT-QPCR.
AE: amplification efficiency of the primer couples. Cq of the Input were adjusted taking dilution into account. Results were normalized in comparison to the Input. Three biological replicates (named 1, 2 and 3) and three technical replicates per biological replicate were performed.
		AE
RPL7	TSS	2
	Gene body	2
RPL5	TSS	1.956
	Gene body	1.981
Rack1	TSS	2.0389
	Gene body	1.9886
CycG	TSS	2.0122
	Gene body	2.0277
			Cq mean			% Input
	ChIP	Amplicon	replicate 1	replicate 2	replicate 3	replicate 1	replicate 2	replicate 3	mean % Input	CV % Input
RPL7	a-Myc	TSS	25.5116	25.3583	28.5721	6.94019	5.94218	1.10118	4.66118	0.67004
		Gene body	29.4126	26.5472	30.314	0.51515	3.74211	0.324748	1.52734	1.25736
	mock	TSS	35.3223	34.882	33.8395	0.00784253	0.00818894	0.0288164	0.0149493	0.803417
		Gene body	37.9126	35.7362	32.8978	0.00140495	0.00632348	0.0539595	0.0205627	1.41163
	Input	TSS	21.6544	21.2766	22.0532
		Gene body	21.8282	21.8174	22.0654
RPL5	a-Myc	TSS	27.3601	24.5215	26.9473	4.7542	15.1637	12.6574	10.8584	0.500341
		Gene body	30.9991	30.0449	28.0479	0.342649	0.287403	1.55598	0.728678	0.983972
	mock	TSS	36.3558	35.7944	36.5994	0.0113768	0.0165802	0.0194988	0.0158186	0.260088
		Gene body	34.5429	36.3347	35.2985	0.030392	0.00892875	0.0109498	0.0167569	0.707265
	Input	TSS	22.8198	21.71	23.8664
		Gene body	22.6957	21.4843	21.958
Rack1	a-Myc	TSS	24.2006	25.0008	29.1126	5.38588	3.04564	0.162741	2.86475	1.09498
		Gene body	25.759	27.3116	31.068	2.5477	0.876207	0.066242	1.16338	0.919372
	mock	TSS	28.7165	30.8791	33.8544	0.215802	0.0462321	0.00555163	0.0891952	0.799847
		Gene body	30.0041	33.0615	38.6152	0.137652	0.0168264	0.000369792	0.0516162	0.68856
	Input	TSS	20.0999	19.6252	23.6055
		Gene body	20.4203	20.5232	22.6061
CycG	a-Myc	TSS	30.1533	28.7094	30.8439	0.636133	13.7068	5.49525	6.61272	0.999072
		Gene body	29.2333	24.9591	34.8526	0.340818	4.15781	0.0121607	1.5036	1.53265
	mock	TSS	32.3832	32.7376	37.2704	0.133771	0.819719	0.061438	0.338309	1.23697
		Gene body	32.7727	29.2114	35.6654	0.0279199	0.205763	0.00684603	0.0801763	1.36288
	Input	TSS	22.9203	25.8673	26.6946
		Gene body	21.1961	20.4603	22.1002
