# Supplementary material for: Cyclin G and the Polycomb Repressive complexes PRC1 and PR-DUB cooperate for developmental stability
Source: PLoS Genet. 2018 Jul 11;14(7):e1007498. doi: 10.1371/journal.pgen.1007498 (PMC6065198; doi:10.1371/journal.pgen.1007498)
Supplement: S14 Table — (XLS) [file pgen.1007498.s016.xls]

## Sheet: Sheet1
S14 Table: List of the 62 genes deregulated in da-Gal4, UAS-CycGΔP/+ wing imaginal discs and bound by Cyclin G at the TSS.
Gene ID	Gene	Coordinates	Fold change
FBgn0040658	CG13516	2R:22,669,145-22,670,622	0.45461
FBgn0038150	yellow-e3	3R:13,403,423-13,404,870	0.49374
FBgn0050428	CG30428	2R:25,251,927-25,254,535	0.59934
FBgn0263911	COX8	3L:21,538,859-21,539,447	0.60255
FBgn0035032	ATPsynF	2R:24,599,088-24,599,821	0.6109
FBgn0034877	levy	2R:23,548,239-23,548,982	0.63459
FBgn0036728	UQCR-Q	3L:17,474,761-17,476,124	0.6351
FBgn0086675	fne	X:12,917,477-12,950,417	0.65489
FBgn0083167	Neb-cGP	X:10,460,736-10,461,878	0.70284
FBgn0040660	CG13551	2R:23,377,866-23,383,424	0.71449
FBgn0037024	CG4365	3L:20,798,645-20,800,081	0.72118
FBgn0034046	tun	2R:15,794,000-15,855,645	0.72857
FBgn0032884	Pomp	2L:20,787,656-20,789,098	0.736308
FBgn0032781	CG9987	2L:19,430,643-19,432,444	0.757313
FBgn0031066	COX6B	X:19,740,537-19,744,335	0.763598
FBgn0010226	GstS1	2R:17,093,246-17,099,501	0.78064
FBgn0014869	Pglym78	3R:29,148,248-29,149,901	0.7813
FBgn0003884	α-Tubulin at 84B	3R:7,086,599-7,088,839	0.792376
FBgn0033179	p47	2R:7,465,018-7,466,759	0.79458
FBgn0010590	Proteasome β1 subunit	2R:16,013,805-16,014,787	0.813542
FBgn0036842	CG3797	3L:19,059,400-19,062,816	0.82732
FBgn0040309	Jafrac1	X:13,329,824-13,331,994	0.84071
FBgn0260795	NaPi-III	3L:11,123,348-11,134,663	0.86608
FBgn0030616	RpL37a	X:15,137,870-15,139,367	1.15845
FBgn0052699	LPCAT	X:9,571,537-9,579,987	1.16788
FBgn0024245	dnt	2L:19,338,669-19,363,227	1.17348
FBgn0020618	Rack1	2L:7,825,347-7,827,315	1.1777
FBgn0005533	RpS17	3L:9,428,795-9,429,821	1.17829
FBgn0051363	Jupiter	3R:11,590,386-11,619,906	1.19014
FBgn0013325	Rpl11	2R:19,442,342-19,443,825	1.1974
FBgn0263780	CG17684	2R:1,866,080-2,262,115	1.19822
FBgn0027598	cindr	3R:30,808,617-30,827,005	1.20242
FBgn0261606	RpL27A	2L:4,457,186-4,458,364	1.20657
FBgn0032006	Pvr	2L:8,220,980-8,239,878	1.21189
FBgn0017579	RpL14	3L:8,601,006-8,602,392	1.21528
FBgn0014026	RpL7A	X:6,530,897-6,533,348	1.22384
FBgn0261599	RpS29	3R:9,778,042-9,779,528	1.23116
FBgn0053217	CG33217	3L:23,126,025-23,132,209	1.24102
FBgn0031980	RpL36A	2L:8,041,873-8,042,909	1.2568
FBgn0011284	RpS4	3L:13,041,756-13,044,234	1.28572
FBgn0032987	RpL21	2L:22,247,111-22,247,875	1.28773
FBgn0260798	Gprk1	2R:4,322,295-4,471,060	1.29892
FBgn0085384	CG34355	3R:23,803,859-23,859,167	1.30261
FBgn0260486	Ziz	2L:7,472,513-7,496,307	1.30393
FBgn0037000	ZnT77C	3L:20,484,293-20,494,921	1.34194
FBgn0025366	Ip259	2L:10,408,352-10,409,610	1.35186
FBgn0005593	RpL7	2L:10,201,004-10,202,321	1.35897
FBgn0000556	EF1a48D	2R:11,891,135-11,895,762	1.36037
FBgn0034967	eiF-5a	2R:24,057,798-24,059,483	1.37526
FBgn0052365	CG32365	3L:7,869,042-7,894,814	1.39938
FBgn0053653	Cadps	4:1,230,837-1,271,759	1.40905
FBgn0001942	eIF-4a	2L:5,981,764-5,985,909	1.4277
FBgn0028697	RpL15	3L:27,267,255-27,268,445	1.4436
FBgn0017545	RpS3A	4:65,225-67,207	1.45457
FBgn0064225	RpL5	2L:22,532,279-22,536,884	1.4758
FBgn0264562	Hr4	X:1,941,940-2,007,956	1.47882
FBgn0029821	CG4020	X:5,905,746-5,908,001	1.52709
FBgn0031975	Tg	2L:8,011,405-8,026,898	1.57445
FBgn0250816	AGO3	3L:23,554,593-23,689,640	1.61253
FBgn0004865	Eip78C	3L:21,226,609-21,266,503	1.61862
FBgn0032138	CG4364	2L:9,708,921-9,711,271	1.83522
FBgn0011288	Snap25	3L:24,074,180-24,299,205	2.31191
