# Supplementary material for: Cyclin G and the Polycomb Repressive complexes PRC1 and PR-DUB cooperate for developmental stability
Source: PLoS Genet. 2018 Jul 11;14(7):e1007498. doi: 10.1371/journal.pgen.1007498 (PMC6065198; doi:10.1371/journal.pgen.1007498)
Supplement: S15 Table — (XLS) [file pgen.1007498.s017.xls]

## Sheet: Sheet1
S15 Table: Comparison of fragments bound by Cyclin G with fragments bound by Asx, Calypso, Pc, Ph, Psc, RNAPolII, or enriched in H3K27me3 in 3rd larval instar wing imaginal discs.
ChIP	Observed overlaps between enriched regions (25 nt fragments)	Expected overlaps under the null hypothesis (25 nt fragments)	Minimal expected overlap for 95% confidence interval	Maximal expected overlap for 95% confidence interval	Sd	Fold enrichment	log2Fold enrichment	p-value
Asx	65109	12958.2	8368	18156	2978.04	5.0242	2.3289	1e-05
Calypso	12237	9690.29	5619	14506	2711.36	1.2628	0.3366	0.16924
Pc	194860	127465	111782	143702	9707.22	1.5287	0.6123	1e-05
Ph	203746	140394	124553	156860	9807.03	1.4512	0.5373	1e-05
Psc	95129	75493.6	62889	89085	7959.99	1.2601	0.3335	0.00999
RNAPolII	161849	82709.7	70297	95804	7772.29	1.9568	0.9685	1e-05
H3K27me3	6623	87314.6	72570	103081	9320.89	0.0759	-3.7205	1e-05
