# Supplementary material for: Cyclin G and the Polycomb Repressive complexes PRC1 and PR-DUB cooperate for developmental stability
Source: PLoS Genet. 2018 Jul 11;14(7):e1007498. doi: 10.1371/journal.pgen.1007498 (PMC6065198; doi:10.1371/journal.pgen.1007498)
Supplement: S16 Table — Coordinates on the Drosophila genome (dm6, r6.13). F: forward primer, R: reverse primer. (XLS) [file pgen.1007498.s018.xls]

## Sheet: Sheet1
S16 Table: Primers used in this study.
Coordinates on the Drosophila genome (dm6, r6.13). F: forward primer, R: reverse primer.
Cloning primers		Oligonucleotides coordinates
attB-NsiI-F	5’-GCAATGCATCGTCGACGATGT-3’
attB-NsiI-R	5’-AATATGCATGTCGACATGCC-3
CycGn-F	5’-CACCTCTGTCCCTGTACGCTACTCC-3’	3R: 31,602,187 - 31,602,207
CycGn-R	5’-CTAACATTGTTCGAAAATGGAATTATGGG-3’	3R: 31,599,273 - 31,599,302
CycG541-R	5’-CTATCTAGAACGCAGGCCATCGTCG-3’	3R: 31,600,389 - 31,600,409
CycG130-F	5’-CACCGCCGCTGCTGCCGCATCC-3’	3R: 31,601,822 - 31,601,803
RT-qPCR primers		Oligonucleotides coordinates
CycG-3'UTR-F	5'-GACAGCCAGCAGCAGTAGAGC-3'	3R:31,597,244 - 31,601,264
CycG-3'UTR-R	5'-CTACTACACTCGCACGCGGAAC-3'	3R:31,597,049 - 31,601,070
Lam-F	5'-GCCGCACGCACATCCAATTCC-3’	2L: 5,544,475 - 5,544,495
Lam-R	5'-CTATCTCTTGACCGTGGCGTTC-3’	2L: 5,544,658 - 5,544,637
Rin-F	5'-CGCTCAGTCGCCGAAGAAGTAC-3’	3R: 13,649,407 - 13,649,428
Rin-R	5'-GCAACTACATCGCCGGCCACC-3’	3R: 13,649,580 - 13,649,560
RPL15-F	5'-CCGACCGAGAAGAAGACAGGG-3’	2L: 22,532,913 - 22,532,893
RPL15-R	5'-CTCACTACAACGATGGCAAGGC-3’	2L: 22,532,787 - 22,532,808
RPL7-F	5'-CCGCGAGGACCAGATCAACCG-3’	2L: 10,202,016 - 10,202,036
RPL7-R	5'-GACTAAATCAGCGAATCGAAGCG-3’	2L: 10,202,203 - 10,202,181
Rack1-F	5'-CCCTGTGCTTCTCGCCCAACC-3’	2L: 7,825,942 - 7,825,922
Rack1-R	5'-GGAGTAGCCGGCGAACAGAGTC-3’	2L: 7,825,746 - 7,825,767
ChIP-qPCR primers		Oligonucleotides coordinates	Position of the amplicon with respect to the TSS
CycG-TSS-F	5'-TAGTTAACAGAGAGAATCG-3'	3R: 31,609,967 - 31,609,949	-7516 to -7739 CycG isoform F
CycG-TSS-R	5'-CTATTTTCTATTCCTAAGC-3'	3R: 31,609,726 - 31,609,744
CycG-gene body-F	5'-CTGCCGCGGGTGTACGACTC-3'	3R:31,598,729 - 31,602,748	+10240 to +10408 CycG isoform A
CycG-gene body-R	5'-CTACGCCCTCTTCCGCAACTTG-3'	3R:31,598,917 - 31,602,938
RPL5-TSS-F	5'-AGCGTCAAAGGCACAGCACAAC-3'	2L: 22,536,739 - 22,536,760	-200 to -369 RPL5 isoform G
RPL5-TSS-R	5'-ATCGTTCATACCGTTCACATCGC-3'	2L: 22,536,930 - 22,536,908
RPL5-gene body-F	5'-CCGACCGAGAAGAAGACAGGG-3’	2L:22,529,961 - 22,535,844	+3738 to +3855 RPL5 isoform A
RPL5-gene body-R	5'-CTCACTACAACGATGGCAAGGC-3’	2L:22,530,787 - 22,534,808
RPL7-TSS-F	5'-TGCTGTTGCTCTGCTAGTGGTG-3'	2L: 10,200,938 - 10,200,959	-85 to -271 RPL7 isoform B
RPL7-TSS-R	5'-TTACTAGTCACTGCACACGCTGG-3'	2L: 10,201,145 - 10,201,123
RPL7-gene body-F	5'-CCGCGAGGACCAGATCAACCG-3’	2L: 10,202,016 - 10,202,036	+1011 to +1196 RPL7 isoform A
RPL7-gene body-R	5'-GACTAAATCAGCGAATCGAAGCG-3’	2L: 10,202,203 - 10,202,181
Rack1-TSS-F	5'-AAACACGTCCAAAGGCGCTGC-3'	2L: 7,825,205 - 7,829,225	-36 to -188 Rack1 isoform B
Rack1-TSS-R	5'-GTTTTTGATATTATTATTTGACGTTACA-3'	2L: 7,827,384 - 7,827,357
Rack1-gene body-F	5'-CCCTGTGCTTCTCGCCCAACC-3’	2L: 7,825,942 - 7,825,922	+1310 to +1482 Rack1 isoform A
Rack1-gene body-R	5'-GGAGTAGCCGGCGAACAGAGTC-3’	2L: 7,825,746 - 7,825,767
