# Supplementary material for: Cyclin G and the Polycomb Repressive complexes PRC1 and PR-DUB cooperate for developmental stability
Source: PLoS Genet. 2018 Jul 11;14(7):e1007498. doi: 10.1371/journal.pgen.1007498 (PMC6065198; doi:10.1371/journal.pgen.1007498)
Supplement: S17 Table — (XLS) [file pgen.1007498.s019.xls]

## Sheet: RNA-seq
S17 Table: RNA-seq of wing imaginal discs.
Sample name	Genotype	Total reads	Filtered reads	Aligned reads	Unmap reads	Reads with multiple alignment	Reads with unique alignments	Reads used for analysis
339	UAS-CycGΔP, da-Gal4/+	31200000	29000000	32100000	2320000	6150000	23700000	23000000
340	UAS-CycGΔP, da-Gal4/+	36100000	33700000	45300000	2120000	23200000	20000000	19300000
341	UAS-CycGΔP, da-Gal4/+	37600000	34000000	40800000	2530000	13500000	24700000	24000000
342	da-Gal4/+	41800000	37600000	45200000	3210000	15400000	26700000	25800000
343	da-Gal4/+	45200000	40900000	43400000	3480000	5140000	34800000	34000000
344	da-Gal4/+	36800000	34000000	41200000	2500000	14500000	24300000	23500000
