# Supplementary material for: Cyclin G and the Polycomb Repressive complexes PRC1 and PR-DUB cooperate for developmental stability
Source: PLoS Genet. 2018 Jul 11;14(7):e1007498. doi: 10.1371/journal.pgen.1007498 (PMC6065198; doi:10.1371/journal.pgen.1007498)
Supplement: S1 File — Wing imaginal disc (WID) network composed of 9,966 nodes connected via 56,133 edges (WID.xmml). (ZIP) [file pgen.1007498.s021.zip]

Archive with 1 entries (1 files):
- WID.xgmml
