# Supplementary material for: Cyclin G and the Polycomb Repressive complexes PRC1 and PR-DUB cooperate for developmental stability
Source: PLoS Genet. 2018 Jul 11;14(7):e1007498. doi: 10.1371/journal.pgen.1007498 (PMC6065198; doi:10.1371/journal.pgen.1007498)
Supplement: S2 File — Sub-network of 222 nodes and 1069 edges centred on Cyclin G (CycG_subnetwork.xmml). (ZIP) [file pgen.1007498.s022.zip › CycG_subnetwork.xgmml]

<?xml version="1.0" encoding="UTF-8" standalone="yes"?>
<graph label="CycG_subnetwork" xmlns:dc="http://purl.org/dc/elements/1.1/" xmlns:xlink="http://www.w3.org/1999/xlink" xmlns:rdf="http://www.w3.org/1999/02/22-rdf-syntax-ns#" xmlns:cy="http://www.cytoscape.org" xmlns="http://www.cs.rpi.edu/XGMML"  directed="1">
  <att name="documentVersion" value="1.1"/>
  <att name="networkMetadata">
    <rdf:RDF>
      <rdf:Description rdf:about="http://www.cytoscape.org/">
        <dc:type>Protein-Protein Interaction</dc:type>
        <dc:description>N/A</dc:description>
        <dc:identifier>N/A</dc:identifier>
        <dc:date>2017-05-01 21:52:03</dc:date>
        <dc:title>CycG_subnetwork</dc:title>
        <dc:source>http://www.cytoscape.org/</dc:source>
        <dc:format>Cytoscape-XGMML</dc:format>
      </rdf:Description>
    </rdf:RDF>
  </att>
  <att type="string" name="backgroundColor" value="#ffffff"/>
  <att type="real" name="GRAPH_VIEW_ZOOM" value="0.47987897019726733"/>
  <att type="real" name="GRAPH_VIEW_CENTER_X" value="-74.63311767578125"/>
  <att type="real" name="GRAPH_VIEW_CENTER_Y" value="262.23634338378906"/>
  <att type="boolean" name="NODE_SIZE_LOCKED" value="true"/>
  <att type="string" name="__layoutAlgorithm" value="grid" cy:hidden="true"/>
  <node label="FBgn0050428" id="-1997">
    <att type="real" name="AverageShortestPathLength" value="2.25591314"/>
    <att type="real" name="BetweennessCentrality" value="6.0E-7"/>
    <att type="string" name="CG Symbol" value="CG30428"/>
    <att type="boolean" name="ChIP" value="false"/>
    <att type="real" name="ClosenessCentrality" value="0.44327948"/>
    <att type="real" name="ClusteringCoefficient" value="0.5"/>
    <att type="integer" name="Degree" value="1"/>
    <att type="integer" name="Eccentricity" value="4"/>
    <att type="string" name="Expression Data Link" value=""/>
    <att type="string" name="Full Name" value=""/>
    <att type="string" name="GO" value="glycogen phosphorylase activity/pyridoxal phosphate binding/regulation of glycogen catabolic process"/>
    <att type="string" name="Human Orthologs" value=""/>
    <att type="boolean" name="IsSingleNode" value="false"/>
    <att type="string" name="MCODE_Node_Status" value="Unclustered"/>
    <att type="real" name="MCODE_Score" value="0.6666666666666666"/>
    <att type="string" name="Mouse Orthologs" value=""/>
    <att type="real" name="NeighborhoodConnectivity" value="2515.46153846"/>
    <att type="integer" name="NumberOfDirectedEdges" value="13"/>
    <att type="integer" name="NumberOfUndirectedEdges" value="0"/>
    <att type="integer" name="PartnerOfMultiEdgedNodePairs" value="0"/>
    <att type="string" name="Primary FlyBase ID" value="FBgn0050428"/>
    <att type="string" name="Protein Domains" value="IPR028002=Myb/SANT-like DNA-binding domain"/>
    <att type="string" name="Protein Expression Stage" value=""/>
    <att type="string" name="Protein Expression Tissue" value=""/>
    <att type="string" name="RNA Expression Stage" value=""/>
    <att type="string" name="RNA Expression Tissue" value=""/>
    <att type="real" name="Radiality" value="0.79068114"/>
    <att type="integer" name="SelfLoops" value="0"/>
    <att type="real" name="Stress" value="9730.0"/>
    <att type="string" name="Symbol" value="CG30428"/>
    <att type="real" name="TopologicalCoefficient" value="0.26142814"/>
    <att type="string" name="Worm Orthologs" value=""/>
    <att type="string" name="Xenopus Orthologs" value=""/>
    <att type="string" name="Yeast Orthologs" value=""/>
    <att type="string" name="ZebraFish Orthologs" value=""/>
    <att type="real" name="__metanodeHintX" value="517.0" cy:hidden="true"/>
    <att type="real" name="__metanodeHintY" value="149.0" cy:hidden="true"/>
    <att type="string" name="canonicalName" value="CG30428"/>
    <att type="real" name="da&gt;RCG76exp" value="-0.73856"/>
    <att type="real" name="da&gt;RCG76sig" value="4.45E-5"/>
    <att type="string" name="vizmap:Drosophila4/6/17 9:54:53 AM CEST NODE_LABEL" value="FBgn0050428"/>
    <att type="string" name="vizmap:Network_RNAseq_CycG NODE_BORDER_COLOR" value="java.awt.Color[r=0,g=0,b=255]"/>
    <att type="string" name="vizmap:Network_RNAseq_CycG NODE_FILL_COLOR" value="java.awt.Color[r=220,g=67,b=67]"/>
    <att type="string" name="vizmap:Network_RNAseq_CycG NODE_LABEL" value="CG30428"/>
    <att type="string" name="vizmap:Network_RNAseq_CycG NODE_SHAPE" value="ELLIPSE"/>
    <att type="string" name="vizmap:Network_RNAseq_CycG NODE_SIZE" value="50.0"/>
    <att type="string" name="vizmap:Network_WID NODE_FILL_COLOR" value="java.awt.Color[r=238,g=101,b=101]"/>
    <att type="string" name="vizmap:Network_WID NODE_LABEL" value="CG30428"/>
    <graphics type="ELLIPSE" h="50.0" w="50.0" x="-500.72198486328125" y="-148.7220916748047" fill="#dc6565" width="7" outline="#0000ff" cy:nodeTransparency="1.0" cy:nodeLabelFont="Default-0-12" cy:nodeLabel="CG30428" cy:borderLineType="solid"/>
  </node>
  <node label="FBgn0034046" id="-7180">
    <att type="real" name="AverageShortestPathLength" value="2.14695618"/>
    <att type="real" name="BetweennessCentrality" value="2.67E-6"/>
    <att type="string" name="CG Symbol" value="CG8253"/>
    <att type="boolean" name="ChIP" value="false"/>
    <att type="real" name="ClosenessCentrality" value="0.46577569"/>
    <att type="real" name="ClusteringCoefficient" value="0.52287582"/>
    <att type="integer" name="Degree" value="1"/>
    <att type="integer" name="Eccentricity" value="4"/>
    <att type="string" name="Expression Data Link" value=""/>
    <att type="string" name="Full Name" value="tungus"/>
    <att type="string" name="GO" value="hydrolase activity, acting on carbon-nitrogen (but not peptide) bonds, in linear amides"/>
    <att type="string" name="Human Orthologs" value="ENSG00000156795(WDYHV1)"/>
    <att type="boolean" name="IsSingleNode" value="false"/>
    <att type="string" name="MCODE_Node_Status" value="Clustered"/>
    <att type="real" name="MCODE_Score" value="1.125"/>
    <att type="string" name="Mouse Orthologs" value="ENSMUSG00000022359(Wdyhv1)"/>
    <att type="real" name="NeighborhoodConnectivity" value="3538.61111111"/>
    <att type="integer" name="NumberOfDirectedEdges" value="18"/>
    <att type="integer" name="NumberOfUndirectedEdges" value="0"/>
    <att type="integer" name="PartnerOfMultiEdgedNodePairs" value="0"/>
    <att type="string" name="Primary FlyBase ID" value="FBgn0034046"/>
    <att type="string" name="Protein Domains" value="IPR023128=Protein N-terminal glutamine amidohydrolase, alpha beta roll"/>
    <att type="string" name="Protein Expression Stage" value=""/>
    <att type="string" name="Protein Expression Tissue" value=""/>
    <att type="string" name="RNA Expression Stage" value=""/>
    <att type="string" name="RNA Expression Tissue" value=""/>
    <att type="real" name="Radiality" value="0.80884064"/>
    <att type="integer" name="SelfLoops" value="0"/>
    <att type="real" name="Stress" value="30116.0"/>
    <att type="string" name="Symbol" value="tun"/>
    <att type="real" name="TopologicalCoefficient" value="0.32195534"/>
    <att type="string" name="Worm Orthologs" value="WBGene00011065(R06C7.6)"/>
    <att type="string" name="Xenopus Orthologs" value=""/>
    <att type="string" name="Yeast Orthologs" value=""/>
    <att type="string" name="ZebraFish Orthologs" value="ENSDARG00000070403(si:rp71-45k5.3)"/>
    <att type="real" name="__metanodeHintX" value="-516.0" cy:hidden="true"/>
    <att type="real" name="__metanodeHintY" value="-148.0" cy:hidden="true"/>
    <att type="string" name="canonicalName" value="tun"/>
    <att type="real" name="da&gt;RCG76exp" value="-0.45686"/>
    <att type="real" name="da&gt;RCG76sig" value="1.7E-5"/>
    <att type="string" name="vizmap:Drosophila4/6/17 9:54:53 AM CEST NODE_LABEL" value="FBgn0034046"/>
    <att type="string" name="vizmap:Network_RNAseq_CycG NODE_BORDER_COLOR" value="java.awt.Color[r=0,g=0,b=255]"/>
    <att type="string" name="vizmap:Network_RNAseq_CycG NODE_FILL_COLOR" value="java.awt.Color[r=239,g=86,b=86]"/>
    <att type="string" name="vizmap:Network_RNAseq_CycG NODE_LABEL" value="tun"/>
    <att type="string" name="vizmap:Network_RNAseq_CycG NODE_SHAPE" value="ELLIPSE"/>
    <att type="string" name="vizmap:Network_RNAseq_CycG NODE_SIZE" value="50.0"/>
    <att type="string" name="vizmap:Network_WID NODE_FILL_COLOR" value="java.awt.Color[r=247,g=128,b=128]"/>
    <att type="string" name="vizmap:Network_WID NODE_LABEL" value="tun"/>
    <graphics type="ELLIPSE" h="50.0" w="50.0" x="459.1000061035156" y="559.1459350585938" fill="#ef8080" width="7" outline="#0000ff" cy:nodeTransparency="1.0" cy:nodeLabelFont="Default-0-12" cy:nodeLabel="tun" cy:borderLineType="solid"/>
  </node>
  <node label="FBgn0005533" id="-502">
    <att type="real" name="AverageShortestPathLength" value="2.10158976"/>
    <att type="real" name="BetweennessCentrality" value="2.916E-5"/>
    <att type="string" name="CG Symbol" value="CG3922"/>
    <att type="boolean" name="ChIP" value="false"/>
    <att type="real" name="ClosenessCentrality" value="0.47583026"/>
    <att type="real" name="ClusteringCoefficient" value="0.37175141"/>
    <att type="integer" name="Degree" value="1"/>
    <att type="integer" name="Eccentricity" value="4"/>
    <att type="string" name="Expression Data Link" value=""/>
    <att type="string" name="Full Name" value="Ribosomal protein S17"/>
    <att type="string" name="GO" value="GO:0002181~cytoplasmic translation"/>
    <att type="string" name="Human Orthologs" value="ENSG00000182774(RPS17L),ENSG00000184779(RPS17),ENSG00000060303,ENSG00000197575"/>
    <att type="boolean" name="IsSingleNode" value="false"/>
    <att type="string" name="MCODE_Node_Status" value="Clustered"/>
    <att type="real" name="MCODE_Score" value="7.298454221165279"/>
    <att type="string" name="Mouse Orthologs" value="ENSMUSG00000061787(Rps17),ENSMUSG00000050978(Gm5215)"/>
    <att type="real" name="NeighborhoodConnectivity" value="1774.26666667"/>
    <att type="integer" name="NumberOfDirectedEdges" value="60"/>
    <att type="integer" name="NumberOfUndirectedEdges" value="0"/>
    <att type="integer" name="PartnerOfMultiEdgedNodePairs" value="0"/>
    <att type="string" name="Primary FlyBase ID" value="FBgn0005533"/>
    <att type="string" name="Protein Domains" value="IPR018273=Ribosomal protein S17e, conserved site, IPR001210=Ribosomal protein S17e"/>
    <att type="string" name="Protein Expression Stage" value=""/>
    <att type="string" name="Protein Expression Tissue" value=""/>
    <att type="string" name="RNA Expression Stage" value=""/>
    <att type="string" name="RNA Expression Tissue" value=""/>
    <att type="real" name="Radiality" value="0.81640171"/>
    <att type="integer" name="SelfLoops" value="0"/>
    <att type="real" name="Stress" value="392370.0"/>
    <att type="string" name="Symbol" value="RpS17"/>
    <att type="real" name="TopologicalCoefficient" value="0.15385449"/>
    <att type="string" name="Worm Orthologs" value="WBGene00004486(rps-17)"/>
    <att type="string" name="Xenopus Orthologs" value="ENSXETG00000010656()"/>
    <att type="string" name="Yeast Orthologs" value="YML024W(RPS17A),YDR447C(RPS17B)"/>
    <att type="string" name="ZebraFish Orthologs" value="ENSDARG00000035756(zgc:77702)"/>
    <att type="real" name="__metanodeHintX" value="-285.0" cy:hidden="true"/>
    <att type="real" name="__metanodeHintY" value="280.0" cy:hidden="true"/>
    <att type="string" name="canonicalName" value="RpS17"/>
    <att type="real" name="da&gt;RCG76exp" value="0.2367"/>
    <att type="real" name="da&gt;RCG76sig" value="0.0013"/>
    <att type="string" name="vizmap:Drosophila4/6/17 9:54:53 AM CEST NODE_LABEL" value="FBgn0005533"/>
    <att type="string" name="vizmap:Network_RNAseq_CycG NODE_BORDER_COLOR" value="java.awt.Color[r=0,g=0,b=255]"/>
    <att type="string" name="vizmap:Network_RNAseq_CycG NODE_FILL_COLOR" value="java.awt.Color[r=100,g=253,b=100]"/>
    <att type="string" name="vizmap:Network_RNAseq_CycG NODE_LABEL" value="RpS17"/>
    <att type="string" name="vizmap:Network_RNAseq_CycG NODE_SHAPE" value="ELLIPSE"/>
    <att type="string" name="vizmap:Network_RNAseq_CycG NODE_SIZE" value="50.0"/>
    <att type="string" name="vizmap:Network_WID NODE_FILL_COLOR" value="java.awt.Color[r=150,g=253,b=151]"/>
    <att type="string" name="vizmap:Network_WID NODE_LABEL" value="RpS17"/>
    <graphics type="ELLIPSE" h="50.0" w="50.0" x="189.39785766601562" y="-188.21505737304688" fill="#96fd96" width="7" outline="#0000ff" cy:nodeTransparency="1.0" cy:nodeLabelFont="Default-0-12" cy:nodeLabel="RpS17" cy:borderLineType="solid"/>
  </node>
  <node label="FBgn0261599" id="-7820">
    <att type="real" name="AverageShortestPathLength" value="2.12074447"/>
    <att type="real" name="BetweennessCentrality" value="2.468E-5"/>
    <att type="string" name="CG Symbol" value="CG8495"/>
    <att type="boolean" name="ChIP" value="false"/>
    <att type="real" name="ClosenessCentrality" value="0.47153253"/>
    <att type="real" name="ClusteringCoefficient" value="0.40863787"/>
    <att type="integer" name="Degree" value="4"/>
    <att type="integer" name="Eccentricity" value="4"/>
    <att type="string" name="Expression Data Link" value=""/>
    <att type="string" name="Full Name" value="Ribosomal protein S29"/>
    <att type="string" name="GO" value="GO:0002181~cytoplasmic translation"/>
    <att type="string" name="Human Orthologs" value="ENSG00000213741(RPS29)"/>
    <att type="boolean" name="IsSingleNode" value="false"/>
    <att type="string" name="MCODE_Node_Status" value="Unclustered"/>
    <att type="real" name="MCODE_Score" value="1.6"/>
    <att type="string" name="Mouse Orthologs" value="ENSMUSG00000063180(Gm10126),ENSMUSG00000034892(Rps29),ENSMUSG00000059064(Gm10059)"/>
    <att type="real" name="NeighborhoodConnectivity" value="2366.48837209"/>
    <att type="integer" name="NumberOfDirectedEdges" value="43"/>
    <att type="integer" name="NumberOfUndirectedEdges" value="0"/>
    <att type="integer" name="PartnerOfMultiEdgedNodePairs" value="0"/>
    <att type="string" name="Primary FlyBase ID" value="FBgn0261599"/>
    <att type="string" name="Protein Domains" value="IPR018271=Ribosomal protein S14, conserved site, IPR001209=Ribosomal protein S14"/>
    <att type="string" name="Protein Expression Stage" value=""/>
    <att type="string" name="Protein Expression Tissue" value=""/>
    <att type="string" name="RNA Expression Stage" value=""/>
    <att type="string" name="RNA Expression Tissue" value=""/>
    <att type="real" name="Radiality" value="0.81320925"/>
    <att type="integer" name="SelfLoops" value="0"/>
    <att type="real" name="Stress" value="362542.0"/>
    <att type="string" name="Symbol" value="RpS29"/>
    <att type="real" name="TopologicalCoefficient" value="0.20936611"/>
    <att type="string" name="Worm Orthologs" value="WBGene00004498(rps-29)"/>
    <att type="string" name="Xenopus Orthologs" value="ENSXETG00000027734(rps29)"/>
    <att type="string" name="Yeast Orthologs" value="YLR388W(RPS29A),YDL061C(RPS29B)"/>
    <att type="string" name="ZebraFish Orthologs" value="ENSDARG00000041232(rps29)"/>
    <att type="real" name="__metanodeHintX" value="-244.0" cy:hidden="true"/>
    <att type="real" name="__metanodeHintY" value="314.0" cy:hidden="true"/>
    <att type="string" name="canonicalName" value="RpS29"/>
    <att type="real" name="da&gt;RCG76exp" value="0.30002"/>
    <att type="real" name="da&gt;RCG76sig" value="8.77E-4"/>
    <att type="string" name="vizmap:Drosophila4/6/17 9:54:53 AM CEST NODE_LABEL" value="FBgn0261599"/>
    <att type="string" name="vizmap:Network_RNAseq_CycG NODE_BORDER_COLOR" value="java.awt.Color[r=0,g=0,b=255]"/>
    <att type="string" name="vizmap:Network_RNAseq_CycG NODE_FILL_COLOR" value="java.awt.Color[r=98,g=251,b=98]"/>
    <att type="string" name="vizmap:Network_RNAseq_CycG NODE_LABEL" value="RpS29"/>
    <att type="string" name="vizmap:Network_RNAseq_CycG NODE_SHAPE" value="ELLIPSE"/>
    <att type="string" name="vizmap:Network_RNAseq_CycG NODE_SIZE" value="50.0"/>
    <att type="string" name="vizmap:Network_WID NODE_FILL_COLOR" value="java.awt.Color[r=147,g=251,b=149]"/>
    <att type="string" name="vizmap:Network_WID NODE_LABEL" value="RpS29"/>
    <graphics type="ELLIPSE" h="50.0" w="50.0" x="233.02001953125" y="-294.3758544921875" fill="#93fb93" width="7" outline="#0000ff" cy:nodeTransparency="1.0" cy:nodeLabelFont="Default-0-12" cy:nodeLabel="RpS29" cy:borderLineType="solid"/>
  </node>
  <node label="FBgn0034967" id="-6358">
    <att type="real" name="AverageShortestPathLength" value="2.15129895"/>
    <att type="real" name="BetweennessCentrality" value="1.2488E-4"/>
    <att type="string" name="CG Symbol" value="CG3186"/>
    <att type="boolean" name="ChIP" value="false"/>
    <att type="real" name="ClosenessCentrality" value="0.46483544"/>
    <att type="real" name="ClusteringCoefficient" value="0.55195682"/>
    <att type="integer" name="Degree" value="1"/>
    <att type="integer" name="Eccentricity" value="4"/>
    <att type="string" name="Expression Data Link" value=""/>
    <att type="string" name="Full Name" value="eIF-5A"/>
    <att type="string" name="GO" value="GO:0003743~translation initiation factor activity"/>
    <att type="string" name="Human Orthologs" value="ENSG00000132507(EIF5A),ENSG00000163577(EIF5A2)"/>
    <att type="boolean" name="IsSingleNode" value="false"/>
    <att type="string" name="MCODE_Node_Status" value="Unclustered"/>
    <att type="real" name="MCODE_Score" value="1.6"/>
    <att type="string" name="Mouse Orthologs" value="ENSMUSG00000078812(Eif5a),ENSMUSG00000043618,ENSMUSG00000050192(Eif5a2)"/>
    <att type="real" name="NeighborhoodConnectivity" value="2632.82051282"/>
    <att type="integer" name="NumberOfDirectedEdges" value="39"/>
    <att type="integer" name="NumberOfUndirectedEdges" value="0"/>
    <att type="integer" name="PartnerOfMultiEdgedNodePairs" value="0"/>
    <att type="string" name="Primary FlyBase ID" value="FBgn0034967"/>
    <att type="string" name="Protein Domains" value="IPR001884=Translation elongation factor IF5A, IPR014722=Ribosomal protein L2 domain 2, IPR012340=Nucleic acid-binding, OB-fold, IPR020189=Translation elongation factor, IF5A C-terminal, IPR008991=Translation protein SH3-like domain, IPR019769=Translation elongation factor, IF5A, hypusine site"/>
    <att type="string" name="Protein Expression Stage" value=""/>
    <att type="string" name="Protein Expression Tissue" value=""/>
    <att type="string" name="RNA Expression Stage" value=""/>
    <att type="string" name="RNA Expression Tissue" value=""/>
    <att type="real" name="Radiality" value="0.80811684"/>
    <att type="integer" name="SelfLoops" value="0"/>
    <att type="real" name="Stress" value="375560.0"/>
    <att type="string" name="Symbol" value="eIF-5A"/>
    <att type="real" name="TopologicalCoefficient" value="0.24103221"/>
    <att type="string" name="Worm Orthologs" value="WBGene00002064(iff-1),WBGene00002065(iff-2)"/>
    <att type="string" name="Xenopus Orthologs" value="ENSXETG00000026436(eif5a)"/>
    <att type="string" name="Yeast Orthologs" value="YEL034W(HYP2),YJR047C(ANB1)"/>
    <att type="string" name="ZebraFish Orthologs" value="ENSDARG00000056186(eif5a2),ENSDARG00000017235(eif5a)"/>
    <att type="real" name="__metanodeHintX" value="-194.0" cy:hidden="true"/>
    <att type="real" name="__metanodeHintY" value="350.0" cy:hidden="true"/>
    <att type="string" name="canonicalName" value="eIF-5A"/>
    <att type="real" name="da&gt;RCG76exp" value="0.4597"/>
    <att type="real" name="da&gt;RCG76sig" value="4.0E-5"/>
    <att type="string" name="vizmap:Drosophila4/6/17 9:54:53 AM CEST NODE_LABEL" value="FBgn0034967"/>
    <att type="string" name="vizmap:Network_RNAseq_CycG NODE_BORDER_COLOR" value="java.awt.Color[r=0,g=0,b=255]"/>
    <att type="string" name="vizmap:Network_RNAseq_CycG NODE_FILL_COLOR" value="java.awt.Color[r=93,g=246,b=93]"/>
    <att type="string" name="vizmap:Network_RNAseq_CycG NODE_LABEL" value="eIF-5A"/>
    <att type="string" name="vizmap:Network_RNAseq_CycG NODE_SHAPE" value="ELLIPSE"/>
    <att type="string" name="vizmap:Network_RNAseq_CycG NODE_SIZE" value="50.0"/>
    <att type="string" name="vizmap:Network_WID NODE_FILL_COLOR" value="java.awt.Color[r=139,g=246,b=144]"/>
    <att type="string" name="vizmap:Network_WID NODE_LABEL" value="eIF-5A"/>
    <graphics type="ELLIPSE" h="50.0" w="50.0" x="76.95463562011719" y="-232.20361328125" fill="#8bf68b" width="7" outline="#0000ff" cy:nodeTransparency="1.0" cy:nodeLabelFont="Default-0-12" cy:nodeLabel="eIF-5A" cy:borderLineType="solid"/>
  </node>
  <node label="FBgn0029905" id="-7780">
    <att type="real" name="AverageShortestPathLength" value="3.32419078"/>
    <att type="real" name="BetweennessCentrality" value="1.0787E-4"/>
    <att type="string" name="CG Symbol" value="CG3075"/>
    <att type="boolean" name="ChIP" value="false"/>
    <att type="real" name="ClosenessCentrality" value="0.30082509"/>
    <att type="real" name="ClusteringCoefficient" value="0.01470588"/>
    <att type="integer" name="Degree" value="17"/>
    <att type="integer" name="Eccentricity" value="7"/>
    <att type="string" name="Expression Data Link" value=""/>
    <att type="string" name="Full Name" value="Nuclear factor Y-box C"/>
    <att type="string" name="GO" value="GO:0003700~transcription factor activity, sequence-specific DNA binding"/>
    <att type="string" name="Human Orthologs" value="ENSG00000066136(NFYC)"/>
    <att type="boolean" name="IsSingleNode" value="false"/>
    <att type="string" name="MCODE_Node_Status" value="Unclustered"/>
    <att type="real" name="MCODE_Score" value="0.375"/>
    <att type="string" name="Mouse Orthologs" value="ENSMUSG00000032897(Nfyc)"/>
    <att type="real" name="NeighborhoodConnectivity" value="36.64705882"/>
    <att type="integer" name="NumberOfDirectedEdges" value="17"/>
    <att type="integer" name="NumberOfUndirectedEdges" value="0"/>
    <att type="integer" name="PartnerOfMultiEdgedNodePairs" value="0"/>
    <att type="string" name="Primary FlyBase ID" value="FBgn0029905"/>
    <att type="string" name="Protein Domains" value="IPR027170=Transcriptional activator NFYC/HAP5 subunit, IPR003958=Transcription factor CBF/NF-Y/archaeal histone domain, IPR009072=Histone-fold"/>
    <att type="string" name="Protein Expression Stage" value=""/>
    <att type="string" name="Protein Expression Tissue" value=""/>
    <att type="string" name="RNA Expression Stage" value=""/>
    <att type="string" name="RNA Expression Tissue" value=""/>
    <att type="real" name="Radiality" value="0.76758092"/>
    <att type="integer" name="SelfLoops" value="0"/>
    <att type="real" name="Stress" value="155792.0"/>
    <att type="string" name="Symbol" value="Nf-YC"/>
    <att type="real" name="TopologicalCoefficient" value="0.06834734"/>
    <att type="boolean" name="Transcription Factor" value="true"/>
    <att type="string" name="Worm Orthologs" value=""/>
    <att type="string" name="Xenopus Orthologs" value="ENSXETG00000025363(nfyc)"/>
    <att type="string" name="Yeast Orthologs" value=""/>
    <att type="string" name="ZebraFish Orthologs" value=""/>
    <att type="real" name="__metanodeHintX" value="-60.0" cy:hidden="true"/>
    <att type="real" name="__metanodeHintY" value="-602.0" cy:hidden="true"/>
    <att type="string" name="canonicalName" value="Nf-YC"/>
    <att type="string" name="node.borderColor" value="204,0,204"/>
    <att type="string" name="vizmap:Network_WID NODE_FILL_COLOR" value="java.awt.Color[r=153,g=153,b=153]"/>
    <att type="string" name="vizmap:Network_WID NODE_LABEL" value="Nf-YC"/>
    <graphics type="ROUNDED_RECTANGLE" h="50.0" w="50.0" x="-27.992446899414062" y="664.5288696289062" fill="#999999" width="7" outline="#cc00cc" cy:nodeTransparency="1.0" cy:nodeLabelFont="Default-0-12" cy:nodeLabel="Nf-YC" cy:borderLineType="solid"/>
  </node>
  <node label="FBgn0031066" id="-7938">
    <att type="real" name="AverageShortestPathLength" value="2.13470337"/>
    <att type="real" name="BetweennessCentrality" value="1.26E-6"/>
    <att type="string" name="CG Symbol" value="CG14235"/>
    <att type="boolean" name="ChIP" value="false"/>
    <att type="real" name="ClosenessCentrality" value="0.46844916"/>
    <att type="real" name="ClusteringCoefficient" value="0.72473118"/>
    <att type="integer" name="Degree" value="2"/>
    <att type="integer" name="Eccentricity" value="4"/>
    <att type="string" name="Expression Data Link" value=""/>
    <att type="string" name="Full Name" value="Cytochrome c oxidase subunit 6B"/>
    <att type="string" name="GO" value="GO:0005751~mitochondrial respiratory chain complex IV"/>
    <att type="string" name="Human Orthologs" value="ENSG00000126267(COX6B1),ENSG00000172912"/>
    <att type="boolean" name="IsSingleNode" value="false"/>
    <att type="string" name="MCODE_Node_Status" value="Unclustered"/>
    <att type="real" name="MCODE_Score" value="1.125"/>
    <att type="string" name="Mouse Orthologs" value="ENSMUSG00000051811(Cox6b2),ENSMUSG00000036751(Cox6b1)"/>
    <att type="real" name="NeighborhoodConnectivity" value="3224.70967742"/>
    <att type="integer" name="NumberOfDirectedEdges" value="31"/>
    <att type="integer" name="NumberOfUndirectedEdges" value="0"/>
    <att type="integer" name="PartnerOfMultiEdgedNodePairs" value="0"/>
    <att type="string" name="Primary FlyBase ID" value="FBgn0031066"/>
    <att type="string" name="Protein Domains" value="IPR003213=Cytochrome c oxidase, subunit VIb"/>
    <att type="string" name="Protein Expression Stage" value=""/>
    <att type="string" name="Protein Expression Tissue" value=""/>
    <att type="string" name="RNA Expression Stage" value=""/>
    <att type="string" name="RNA Expression Tissue" value=""/>
    <att type="real" name="Radiality" value="0.81088277"/>
    <att type="integer" name="SelfLoops" value="0"/>
    <att type="real" name="Stress" value="21800.0"/>
    <att type="string" name="Symbol" value="COX6B"/>
    <att type="real" name="TopologicalCoefficient" value="0.28954922"/>
    <att type="string" name="Worm Orthologs" value="WBGene00022170(Y71H2AM.5)"/>
    <att type="string" name="Xenopus Orthologs" value="ENSXETG00000017828(cox6b1)"/>
    <att type="string" name="Yeast Orthologs" value="YLR038C(COX12)"/>
    <att type="string" name="ZebraFish Orthologs" value="ENSDARG00000045230(zgc:92631),ENSDARG00000037860"/>
    <att type="real" name="__metanodeHintX" value="-442.0" cy:hidden="true"/>
    <att type="real" name="__metanodeHintY" value="-38.0" cy:hidden="true"/>
    <att type="string" name="canonicalName" value="COX6B"/>
    <att type="real" name="da&gt;RCG76exp" value="-0.38912"/>
    <att type="real" name="da&gt;RCG76sig" value="9.12E-5"/>
    <att type="string" name="vizmap:Drosophila4/6/17 9:54:53 AM CEST NODE_LABEL" value="FBgn0031066"/>
    <att type="string" name="vizmap:Network_RNAseq_CycG NODE_BORDER_COLOR" value="java.awt.Color[r=0,g=0,b=255]"/>
    <att type="string" name="vizmap:Network_RNAseq_CycG NODE_FILL_COLOR" value="java.awt.Color[r=243,g=90,b=90]"/>
    <att type="string" name="vizmap:Network_RNAseq_CycG NODE_LABEL" value="COX6B"/>
    <att type="string" name="vizmap:Network_RNAseq_CycG NODE_SHAPE" value="ELLIPSE"/>
    <att type="string" name="vizmap:Network_RNAseq_CycG NODE_SIZE" value="50.0"/>
    <att type="string" name="vizmap:Network_WID NODE_FILL_COLOR" value="java.awt.Color[r=249,g=135,b=135]"/>
    <att type="string" name="vizmap:Network_WID NODE_LABEL" value="COX6B"/>
    <graphics type="ELLIPSE" h="50.0" w="50.0" x="376.194091796875" y="338.0195007324219" fill="#f38787" width="7" outline="#0000ff" cy:nodeTransparency="1.0" cy:nodeLabelFont="Default-0-12" cy:nodeLabel="COX6B" cy:borderLineType="solid"/>
  </node>
  <node label="FBgn0017545" id="-5484">
    <att type="real" name="AverageShortestPathLength" value="2.14905002"/>
    <att type="real" name="BetweennessCentrality" value="9.19E-6"/>
    <att type="string" name="CG Symbol" value="CG2168"/>
    <att type="boolean" name="ChIP" value="false"/>
    <att type="real" name="ClosenessCentrality" value="0.46532188"/>
    <att type="real" name="ClusteringCoefficient" value="0.35959596"/>
    <att type="string" name="Curagen_RNAseq_r6.canonicalName" value="RpS3A"/>
    <att type="integer" name="Degree" value="2"/>
    <att type="integer" name="Eccentricity" value="4"/>
    <att type="string" name="Expression Data Link" value=""/>
    <att type="string" name="Full Name" value="Ribosomal protein S3A"/>
    <att type="string" name="GO" value="GO:0002181~cytoplasmic translation"/>
    <att type="string" name="Human Orthologs" value="ENSG00000145425(RPS3A)"/>
    <att type="string" name="Hybrigenics_RNAseq_r6.canonicalName" value="RpS3A"/>
    <att type="boolean" name="IsSingleNode" value="false"/>
    <att type="string" name="MCODE_Node_Status" value="Unclustered"/>
    <att type="real" name="MCODE_Score" value="1.5555555555555556"/>
    <att type="list" name="Matching.Attribute">
      <att type="string" name="Matching.Attribute" value="FBgn0017545"/>
    </att>
    <att type="string" name="Mouse Orthologs" value="ENSMUSG00000028081(Rps3a),ENSMUSG00000062611(Gm10119),ENSMUSG00000059751(Gm9000)"/>
    <att type="real" name="NeighborhoodConnectivity" value="1804.95555556"/>
    <att type="integer" name="NumberOfDirectedEdges" value="45"/>
    <att type="integer" name="NumberOfUndirectedEdges" value="0"/>
    <att type="integer" name="PartnerOfMultiEdgedNodePairs" value="0"/>
    <att type="string" name="Primary FlyBase ID" value="FBgn0017545"/>
    <att type="string" name="Protein Domains" value="IPR001593=Ribosomal protein S3Ae, IPR018281=Ribosomal protein S3Ae, conserved site, IPR027500=40S ribosomal protein S1/3, eukaryotes"/>
    <att type="string" name="Protein Expression Stage" value=""/>
    <att type="string" name="Protein Expression Tissue" value=""/>
    <att type="string" name="RNA Expression Stage" value=" embryonic stage | stage 1-11 , adult stage | male , embryonic stage&amp;&amp;larval stage , adult stage | female "/>
    <att type="string" name="RNA Expression Tissue" value="&lt;p&gt; ubiquitous "/>
    <att type="real" name="Radiality" value="0.80849166"/>
    <att type="integer" name="SelfLoops" value="0"/>
    <att type="real" name="Stress" value="198968.0"/>
    <att type="string" name="Symbol" value="RpS3A"/>
    <att type="real" name="TopologicalCoefficient" value="0.16503002"/>
    <att type="string" name="Worm Orthologs" value="WBGene00004470(rps-1)"/>
    <att type="string" name="Xenopus Orthologs" value="ENSXETG00000009396(rps3a)"/>
    <att type="string" name="Yeast Orthologs" value="YLR441C(RPS1A),YML063W(RPS1B)"/>
    <att type="string" name="ZebraFish Orthologs" value="ENSDARG00000035692(rps3a)"/>
    <att type="real" name="__metanodeHintX" value="-193.0" cy:hidden="true"/>
    <att type="real" name="__metanodeHintY" value="126.0" cy:hidden="true"/>
    <att type="string" name="canonicalName" value="RpS3A"/>
    <att type="real" name="da&gt;RCG76exp" value="0.5406"/>
    <att type="real" name="da&gt;RCG76sig" value="5.37E-10"/>
    <att type="string" name="vizmap:Drosophila4/6/17 9:54:53 AM CEST NODE_LABEL" value="FBgn0017545"/>
    <att type="string" name="vizmap:Network_RNAseq_CycG NODE_BORDER_COLOR" value="java.awt.Color[r=0,g=0,b=255]"/>
    <att type="string" name="vizmap:Network_RNAseq_CycG NODE_FILL_COLOR" value="java.awt.Color[r=90,g=243,b=90]"/>
    <att type="string" name="vizmap:Network_RNAseq_CycG NODE_LABEL" value="RpS3A"/>
    <att type="string" name="vizmap:Network_RNAseq_CycG NODE_SHAPE" value="ELLIPSE"/>
    <att type="string" name="vizmap:Network_RNAseq_CycG NODE_SIZE" value="50.0"/>
    <att type="string" name="vizmap:Network_WID NODE_FILL_COLOR" value="java.awt.Color[r=135,g=243,b=141]"/>
    <att type="string" name="vizmap:Network_WID NODE_LABEL" value="RpS3A"/>
    <graphics type="ELLIPSE" h="50.0" w="50.0" x="292.6484375" y="-195.4906463623047" fill="#87f387" width="7" outline="#0000ff" cy:nodeTransparency="1.0" cy:nodeLabelFont="Default-0-12" cy:nodeLabel="RpS3A" cy:borderLineType="solid"/>
  </node>
  <node label="FBgn0263911" id="-1215">
    <att type="real" name="AverageShortestPathLength" value="2.13059325"/>
    <att type="real" name="BetweennessCentrality" value="3.54E-6"/>
    <att type="string" name="CG Symbol" value="CG7181"/>
    <att type="boolean" name="ChIP" value="false"/>
    <att type="real" name="ClosenessCentrality" value="0.46935284"/>
    <att type="real" name="ClusteringCoefficient" value="0.72857143"/>
    <att type="integer" name="Degree" value="21"/>
    <att type="integer" name="Eccentricity" value="4"/>
    <att type="string" name="Expression Data Link" value=""/>
    <att type="string" name="Full Name" value="Cytochrome c oxidase subunit 8"/>
    <att type="string" name="GO" value="GO:0005751~mitochondrial respiratory chain complex IV/Cytochrome c oxidase subunit 8"/>
    <att type="string" name="Human Orthologs" value=""/>
    <att type="boolean" name="IsSingleNode" value="false"/>
    <att type="string" name="MCODE_Node_Status" value="Clustered"/>
    <att type="real" name="MCODE_Score" value="1.08"/>
    <att type="string" name="Mouse Orthologs" value=""/>
    <att type="real" name="NeighborhoodConnectivity" value="4206.33333333"/>
    <att type="integer" name="NumberOfDirectedEdges" value="21"/>
    <att type="integer" name="NumberOfUndirectedEdges" value="0"/>
    <att type="integer" name="PartnerOfMultiEdgedNodePairs" value="0"/>
    <att type="string" name="Primary FlyBase ID" value="FBgn0263911"/>
    <att type="string" name="Protein Domains" value="IPR016070=Cytochrome c oxidase subunit VIII/photosystem I reaction centre subunit IX, IPR003205=Cytochrome c oxidase, subunit 8"/>
    <att type="string" name="Protein Expression Stage" value=""/>
    <att type="string" name="Protein Expression Tissue" value=""/>
    <att type="string" name="RNA Expression Stage" value=""/>
    <att type="string" name="RNA Expression Tissue" value=""/>
    <att type="real" name="Radiality" value="0.81156779"/>
    <att type="integer" name="SelfLoops" value="0"/>
    <att type="real" name="Stress" value="128290.0"/>
    <att type="string" name="Symbol" value="COX8"/>
    <att type="real" name="TopologicalCoefficient" value="0.37546065"/>
    <att type="string" name="Worm Orthologs" value=""/>
    <att type="string" name="Xenopus Orthologs" value=""/>
    <att type="string" name="Yeast Orthologs" value=""/>
    <att type="string" name="ZebraFish Orthologs" value=""/>
    <att type="real" name="__metanodeHintX" value="-322.0" cy:hidden="true"/>
    <att type="real" name="__metanodeHintY" value="-161.0" cy:hidden="true"/>
    <att type="string" name="canonicalName" value="COX8"/>
    <att type="real" name="da&gt;RCG76exp" value="-0.73085"/>
    <att type="real" name="da&gt;RCG76sig" value="2.55E-8"/>
    <att type="string" name="vizmap:Drosophila4/6/17 9:54:53 AM CEST NODE_LABEL" value="FBgn0263911"/>
    <att type="string" name="vizmap:Network_RNAseq_CycG NODE_BORDER_COLOR" value="java.awt.Color[r=0,g=0,b=255]"/>
    <att type="string" name="vizmap:Network_RNAseq_CycG NODE_FILL_COLOR" value="java.awt.Color[r=221,g=68,b=68]"/>
    <att type="string" name="vizmap:Network_RNAseq_CycG NODE_LABEL" value="COX8"/>
    <att type="string" name="vizmap:Network_RNAseq_CycG NODE_SHAPE" value="ELLIPSE"/>
    <att type="string" name="vizmap:Network_RNAseq_CycG NODE_SIZE" value="50.0"/>
    <att type="string" name="vizmap:Network_WID NODE_FILL_COLOR" value="java.awt.Color[r=238,g=102,b=102]"/>
    <att type="string" name="vizmap:Network_WID NODE_LABEL" value="COX8"/>
    <graphics type="ELLIPSE" h="50.0" w="50.0" x="479.45770263671875" y="336.486083984375" fill="#dd6666" width="7" outline="#0000ff" cy:nodeTransparency="1.0" cy:nodeLabelFont="Default-0-12" cy:nodeLabel="COX8" cy:borderLineType="solid"/>
  </node>
  <node label="FBgn0036728" id="-3536">
    <att type="real" name="AverageShortestPathLength" value="2.1165568"/>
    <att type="real" name="BetweennessCentrality" value="2.6E-7"/>
    <att type="string" name="CG Symbol" value="CG7580"/>
    <att type="boolean" name="ChIP" value="false"/>
    <att type="real" name="ClosenessCentrality" value="0.47246547"/>
    <att type="real" name="ClusteringCoefficient" value="0.86580087"/>
    <att type="integer" name="Degree" value="22"/>
    <att type="integer" name="Eccentricity" value="4"/>
    <att type="string" name="Expression Data Link" value=""/>
    <att type="string" name="Full Name" value="Ubiquinol-cytochrome c reductase ubiquinone-binding protein"/>
    <att type="string" name="GO" value="Ubiquinol-cytochrome c reductase ubiquinone-binding protein/MITOCHONDRIAL COMPLEX III - UBIQUINOL-CYTOCHROME C OXIDOREDUCTASE SUBUNITS/mitochondrial electron transport, ubiquinol to cytochrome c"/>
    <att type="string" name="Human Orthologs" value="ENSG00000164405(UQCRQ)"/>
    <att type="boolean" name="IsSingleNode" value="false"/>
    <att type="string" name="MCODE_Node_Status" value="Clustered"/>
    <att type="real" name="MCODE_Score" value="1.08"/>
    <att type="string" name="Mouse Orthologs" value="ENSMUSG00000044894(Uqcrq)"/>
    <att type="real" name="NeighborhoodConnectivity" value="4603.0"/>
    <att type="integer" name="NumberOfDirectedEdges" value="22"/>
    <att type="integer" name="NumberOfUndirectedEdges" value="0"/>
    <att type="integer" name="PartnerOfMultiEdgedNodePairs" value="0"/>
    <att type="string" name="Primary FlyBase ID" value="FBgn0036728"/>
    <att type="string" name="Protein Domains" value="IPR004205=Cytochrome b-c1 complex subunit 8"/>
    <att type="string" name="Protein Expression Stage" value=""/>
    <att type="string" name="Protein Expression Tissue" value=""/>
    <att type="string" name="RNA Expression Stage" value=""/>
    <att type="string" name="RNA Expression Tissue" value=""/>
    <att type="real" name="Radiality" value="0.8139072"/>
    <att type="integer" name="SelfLoops" value="0"/>
    <att type="real" name="Stress" value="6896.0"/>
    <att type="string" name="Symbol" value="UQCR-Q"/>
    <att type="real" name="TopologicalCoefficient" value="0.40455265"/>
    <att type="string" name="Worm Orthologs" value="WBGene00019937(R07E4.3),WBGene00009739(F45H10.2)"/>
    <att type="string" name="Xenopus Orthologs" value="ENSXETG00000027128(UQCRQ)"/>
    <att type="string" name="Yeast Orthologs" value=""/>
    <att type="string" name="ZebraFish Orthologs" value="ENSDARG00000029064(uqcrq)"/>
    <att type="real" name="__metanodeHintX" value="-321.0" cy:hidden="true"/>
    <att type="real" name="__metanodeHintY" value="-77.0" cy:hidden="true"/>
    <att type="string" name="canonicalName" value="UQCR-Q"/>
    <att type="real" name="da&gt;RCG76exp" value="-0.65495"/>
    <att type="real" name="da&gt;RCG76sig" value="4.75E-12"/>
    <att type="string" name="vizmap:Drosophila4/6/17 9:54:53 AM CEST NODE_LABEL" value="FBgn0036728"/>
    <att type="string" name="vizmap:Network_RNAseq_CycG NODE_BORDER_COLOR" value="java.awt.Color[r=0,g=0,b=255]"/>
    <att type="string" name="vizmap:Network_RNAseq_CycG NODE_FILL_COLOR" value="java.awt.Color[r=226,g=73,b=73]"/>
    <att type="string" name="vizmap:Network_RNAseq_CycG NODE_LABEL" value="UQCR-Q"/>
    <att type="string" name="vizmap:Network_RNAseq_CycG NODE_SHAPE" value="ELLIPSE"/>
    <att type="string" name="vizmap:Network_RNAseq_CycG NODE_SIZE" value="50.0"/>
    <att type="string" name="vizmap:Network_WID NODE_FILL_COLOR" value="java.awt.Color[r=240,g=109,b=109]"/>
    <att type="string" name="vizmap:Network_WID NODE_LABEL" value="UQCR-Q"/>
    <graphics type="ELLIPSE" h="50.0" w="50.0" x="266.79681396484375" y="136.09251403808594" fill="#e26d6d" width="7" outline="#0000ff" cy:nodeTransparency="1.0" cy:nodeLabelFont="Default-0-12" cy:nodeLabel="UQCR-Q" cy:borderLineType="solid"/>
  </node>
  <node label="FBgn0025366" id="-1682">
    <att type="real" name="AverageShortestPathLength" value="2.24071345"/>
    <att type="real" name="BetweennessCentrality" value="8.96E-6"/>
    <att type="string" name="CG Symbol" value="CG5277"/>
    <att type="boolean" name="ChIP" value="false"/>
    <att type="real" name="ClosenessCentrality" value="0.44628643"/>
    <att type="real" name="ClusteringCoefficient" value="0.68181818"/>
    <att type="integer" name="Degree" value="12"/>
    <att type="integer" name="Eccentricity" value="4"/>
    <att type="string" name="Expression Data Link" value=""/>
    <att type="string" name="Full Name" value="Intronic Protein 259"/>
    <att type="string" name="GO" value="Intronic Protein 259/Ribosomal protein S8e/ribosomal biogenesis NSA2/molecular function is unknown"/>
    <att type="string" name="Human Orthologs" value="ENSG00000164346(NSA2)"/>
    <att type="boolean" name="IsSingleNode" value="false"/>
    <att type="string" name="MCODE_Node_Status" value="Unclustered"/>
    <att type="real" name="MCODE_Score" value="0.6666666666666666"/>
    <att type="string" name="Mouse Orthologs" value="ENSMUSG00000060739(Nsa2)"/>
    <att type="real" name="NeighborhoodConnectivity" value="4582.58333333"/>
    <att type="integer" name="NumberOfDirectedEdges" value="12"/>
    <att type="integer" name="NumberOfUndirectedEdges" value="0"/>
    <att type="integer" name="PartnerOfMultiEdgedNodePairs" value="0"/>
    <att type="string" name="Primary FlyBase ID" value="FBgn0025366"/>
    <att type="string" name="Protein Domains" value="IPR022309=Ribosomal protein S8e/ribosomal biogenesis NSA2"/>
    <att type="string" name="Protein Expression Stage" value=""/>
    <att type="string" name="Protein Expression Tissue" value=""/>
    <att type="string" name="RNA Expression Stage" value=""/>
    <att type="string" name="RNA Expression Tissue" value=""/>
    <att type="real" name="Radiality" value="0.79321442"/>
    <att type="integer" name="SelfLoops" value="0"/>
    <att type="real" name="Stress" value="96832.0"/>
    <att type="string" name="Symbol" value="Ip259"/>
    <att type="real" name="TopologicalCoefficient" value="0.46749813"/>
    <att type="string" name="Worm Orthologs" value="WBGene00012351(W09C5.1)"/>
    <att type="string" name="Xenopus Orthologs" value="ENSXETG00000005077(tinp1)"/>
    <att type="string" name="Yeast Orthologs" value="YER126C(NSA2)"/>
    <att type="string" name="ZebraFish Orthologs" value="ENSDARG00000007708(nsa2)"/>
    <att type="real" name="__metanodeHintX" value="18.0" cy:hidden="true"/>
    <att type="real" name="__metanodeHintY" value="269.0" cy:hidden="true"/>
    <att type="string" name="canonicalName" value="Ip259"/>
    <att type="real" name="da&gt;RCG76exp" value="0.43494"/>
    <att type="real" name="da&gt;RCG76sig" value="8.97E-8"/>
    <att type="string" name="vizmap:Drosophila4/6/17 9:54:53 AM CEST NODE_LABEL" value="FBgn0025366"/>
    <att type="string" name="vizmap:Network_RNAseq_CycG NODE_BORDER_COLOR" value="java.awt.Color[r=0,g=0,b=255]"/>
    <att type="string" name="vizmap:Network_RNAseq_CycG NODE_FILL_COLOR" value="java.awt.Color[r=93,g=246,b=93]"/>
    <att type="string" name="vizmap:Network_RNAseq_CycG NODE_LABEL" value="Ip259"/>
    <att type="string" name="vizmap:Network_RNAseq_CycG NODE_SHAPE" value="ELLIPSE"/>
    <att type="string" name="vizmap:Network_RNAseq_CycG NODE_SIZE" value="50.0"/>
    <att type="string" name="vizmap:Network_WID NODE_FILL_COLOR" value="java.awt.Color[r=140,g=246,b=144]"/>
    <att type="string" name="vizmap:Network_WID NODE_LABEL" value="Ip259"/>
    <graphics type="ELLIPSE" h="50.0" w="50.0" x="100.03193664550781" y="27.927452087402344" fill="#8cf68c" width="7" outline="#0000ff" cy:nodeTransparency="1.0" cy:nodeLabelFont="Default-0-12" cy:nodeLabel="Ip259" cy:borderLineType="solid"/>
  </node>
  <node label="FBgn0034877" id="-8198">
    <att type="real" name="AverageShortestPathLength" value="2.19038387"/>
    <att type="real" name="BetweennessCentrality" value="1.3E-7"/>
    <att type="string" name="CG Symbol" value="CG17280"/>
    <att type="boolean" name="ChIP" value="false"/>
    <att type="real" name="ClosenessCentrality" value="0.45654098"/>
    <att type="real" name="ClusteringCoefficient" value="0.88304094"/>
    <att type="integer" name="Degree" value="19"/>
    <att type="integer" name="Eccentricity" value="4"/>
    <att type="string" name="Expression Data Link" value=""/>
    <att type="string" name="Full Name" value="levy"/>
    <att type="string" name="GO" value="GO:0005751~mitochondrial respiratory chain complex IV"/>
    <att type="string" name="Human Orthologs" value="ENSG00000111775(COX6A1),ENSG00000156885(COX6A2)"/>
    <att type="boolean" name="IsSingleNode" value="false"/>
    <att type="string" name="MCODE_Node_Status" value="Unclustered"/>
    <att type="real" name="MCODE_Score" value="1.6"/>
    <att type="string" name="Mouse Orthologs" value="ENSMUSG00000041697(Cox6a1),ENSMUSG00000030785(Cox6a2)"/>
    <att type="real" name="NeighborhoodConnectivity" value="4365.15789474"/>
    <att type="integer" name="NumberOfDirectedEdges" value="19"/>
    <att type="integer" name="NumberOfUndirectedEdges" value="0"/>
    <att type="integer" name="PartnerOfMultiEdgedNodePairs" value="0"/>
    <att type="string" name="Primary FlyBase ID" value="FBgn0034877"/>
    <att type="string" name="Protein Domains" value="IPR001349=Cytochrome c oxidase, subunit VIa"/>
    <att type="string" name="Protein Expression Stage" value=""/>
    <att type="string" name="Protein Expression Tissue" value=""/>
    <att type="string" name="RNA Expression Stage" value=""/>
    <att type="string" name="RNA Expression Tissue" value=""/>
    <att type="real" name="Radiality" value="0.80160269"/>
    <att type="integer" name="SelfLoops" value="0"/>
    <att type="real" name="Stress" value="4616.0"/>
    <att type="string" name="Symbol" value="levy"/>
    <att type="real" name="TopologicalCoefficient" value="0.41791842"/>
    <att type="string" name="Worm Orthologs" value="WBGene00006519(tag-174)"/>
    <att type="string" name="Xenopus Orthologs" value="ENSXETG00000012222(),ENSXETG00000027544(cox6a1)"/>
    <att type="string" name="Yeast Orthologs" value="YGL191W(COX13)"/>
    <att type="string" name="ZebraFish Orthologs" value="ENSDARG00000022438(cox6a1),ENSDARG00000054588(zgc:103594)"/>
    <att type="real" name="__metanodeHintX" value="-272.0" cy:hidden="true"/>
    <att type="real" name="__metanodeHintY" value="-67.0" cy:hidden="true"/>
    <att type="string" name="canonicalName" value="levy"/>
    <att type="real" name="da&gt;RCG76exp" value="-0.6561"/>
    <att type="real" name="da&gt;RCG76sig" value="1.67E-5"/>
    <att type="string" name="vizmap:Drosophila4/6/17 9:54:53 AM CEST NODE_LABEL" value="FBgn0034877"/>
    <att type="string" name="vizmap:Network_RNAseq_CycG NODE_BORDER_COLOR" value="java.awt.Color[r=0,g=0,b=255]"/>
    <att type="string" name="vizmap:Network_RNAseq_CycG NODE_FILL_COLOR" value="java.awt.Color[r=226,g=73,b=73]"/>
    <att type="string" name="vizmap:Network_RNAseq_CycG NODE_LABEL" value="levy"/>
    <att type="string" name="vizmap:Network_RNAseq_CycG NODE_SHAPE" value="ELLIPSE"/>
    <att type="string" name="vizmap:Network_RNAseq_CycG NODE_SIZE" value="50.0"/>
    <att type="string" name="vizmap:Network_WID NODE_FILL_COLOR" value="java.awt.Color[r=240,g=109,b=109]"/>
    <att type="string" name="vizmap:Network_WID NODE_LABEL" value="levy"/>
    <graphics type="ELLIPSE" h="50.0" w="50.0" x="373.12725830078125" y="287.1543884277344" fill="#e26d6d" width="7" outline="#0000ff" cy:nodeTransparency="1.0" cy:nodeLabelFont="Default-0-12" cy:nodeLabel="levy" cy:borderLineType="solid"/>
  </node>
  <node label="FBgn0040658" id="-9255">
    <att type="real" name="AverageShortestPathLength" value="2.19945715"/>
    <att type="real" name="BetweennessCentrality" value="9.0E-8"/>
    <att type="string" name="CG Symbol" value="CG13516"/>
    <att type="boolean" name="ChIP" value="false"/>
    <att type="real" name="ClosenessCentrality" value="0.45465764"/>
    <att type="real" name="ClusteringCoefficient" value="0.86111111"/>
    <att type="integer" name="Degree" value="1"/>
    <att type="integer" name="Eccentricity" value="4"/>
    <att type="string" name="Expression Data Link" value=""/>
    <att type="string" name="Full Name" value=""/>
    <att type="string" name="GO" value="signal transducer activity/apoptotic process"/>
    <att type="string" name="Human Orthologs" value=""/>
    <att type="boolean" name="IsSingleNode" value="false"/>
    <att type="string" name="MCODE_Node_Status" value="Unclustered"/>
    <att type="real" name="MCODE_Score" value="0.6666666666666666"/>
    <att type="string" name="Mouse Orthologs" value=""/>
    <att type="real" name="NeighborhoodConnectivity" value="5306.44444444"/>
    <att type="integer" name="NumberOfDirectedEdges" value="9"/>
    <att type="integer" name="NumberOfUndirectedEdges" value="0"/>
    <att type="integer" name="PartnerOfMultiEdgedNodePairs" value="0"/>
    <att type="string" name="Primary FlyBase ID" value="FBgn0040658"/>
    <att type="string" name="Protein Domains" value="IPR006629=LPS-induced tumour necrosis factor alpha factor"/>
    <att type="string" name="Protein Expression Stage" value=""/>
    <att type="string" name="Protein Expression Tissue" value=""/>
    <att type="string" name="RNA Expression Stage" value=""/>
    <att type="string" name="RNA Expression Tissue" value=""/>
    <att type="real" name="Radiality" value="0.80009047"/>
    <att type="integer" name="SelfLoops" value="0"/>
    <att type="real" name="Stress" value="30406.0"/>
    <att type="string" name="Symbol" value="CG13516"/>
    <att type="real" name="TopologicalCoefficient" value="0.51379206"/>
    <att type="string" name="Worm Orthologs" value="WBGene00013604(Y87G2A.18)"/>
    <att type="string" name="Xenopus Orthologs" value=""/>
    <att type="string" name="Yeast Orthologs" value=""/>
    <att type="string" name="ZebraFish Orthologs" value=""/>
    <att type="real" name="__metanodeHintX" value="585.0" cy:hidden="true"/>
    <att type="real" name="__metanodeHintY" value="-329.0" cy:hidden="true"/>
    <att type="string" name="canonicalName" value="CG13516"/>
    <att type="real" name="da&gt;RCG76exp" value="-1.13729"/>
    <att type="real" name="da&gt;RCG76sig" value="8.57E-10"/>
    <att type="string" name="vizmap:Drosophila4/6/17 9:54:53 AM CEST NODE_LABEL" value="FBgn0040658"/>
    <att type="string" name="vizmap:Network_RNAseq_CycG NODE_BORDER_COLOR" value="java.awt.Color[r=0,g=0,b=255]"/>
    <att type="string" name="vizmap:Network_RNAseq_CycG NODE_FILL_COLOR" value="java.awt.Color[r=194,g=41,b=41]"/>
    <att type="string" name="vizmap:Network_RNAseq_CycG NODE_LABEL" value="CG13516"/>
    <att type="string" name="vizmap:Network_RNAseq_CycG NODE_SHAPE" value="ELLIPSE"/>
    <att type="string" name="vizmap:Network_RNAseq_CycG NODE_SIZE" value="50.0"/>
    <att type="string" name="vizmap:Network_WID NODE_FILL_COLOR" value="java.awt.Color[r=225,g=62,b=62]"/>
    <att type="string" name="vizmap:Network_WID NODE_LABEL" value="CG13516"/>
    <graphics type="ELLIPSE" h="50.0" w="50.0" x="-533.3359985351562" y="568.2220458984375" fill="#c23e3e" width="7" outline="#0000ff" cy:nodeTransparency="1.0" cy:nodeLabelFont="Default-0-12" cy:nodeLabel="CG13516" cy:borderLineType="solid"/>
  </node>
  <node label="FBgn0040660" id="-2402">
    <att type="real" name="AverageShortestPathLength" value="2.1308259"/>
    <att type="real" name="BetweennessCentrality" value="1.83E-6"/>
    <att type="string" name="CG Symbol" value="CG13551"/>
    <att type="boolean" name="ChIP" value="false"/>
    <att type="real" name="ClosenessCentrality" value="0.4693016"/>
    <att type="real" name="ClusteringCoefficient" value="0.58893281"/>
    <att type="integer" name="Degree" value="1"/>
    <att type="integer" name="Eccentricity" value="4"/>
    <att type="string" name="Expression Data Link" value=""/>
    <att type="string" name="Full Name" value=""/>
    <att type="string" name="GO" value="Mitochondrial ATPase inhibitor/ATPase inhibitor activity"/>
    <att type="string" name="Human Orthologs" value="ENSG00000130770(ATPIF1)"/>
    <att type="boolean" name="IsSingleNode" value="false"/>
    <att type="string" name="MCODE_Node_Status" value="Clustered"/>
    <att type="real" name="MCODE_Score" value="1.6"/>
    <att type="string" name="Mouse Orthologs" value="ENSMUSG00000054428(Atpif1)"/>
    <att type="real" name="NeighborhoodConnectivity" value="3077.60869565"/>
    <att type="integer" name="NumberOfDirectedEdges" value="23"/>
    <att type="integer" name="NumberOfUndirectedEdges" value="0"/>
    <att type="integer" name="PartnerOfMultiEdgedNodePairs" value="0"/>
    <att type="string" name="Primary FlyBase ID" value="FBgn0040660"/>
    <att type="string" name="Protein Domains" value="IPR007648=ATPase inhibitor, IATP, mitochondria"/>
    <att type="string" name="Protein Expression Stage" value=""/>
    <att type="string" name="Protein Expression Tissue" value=""/>
    <att type="string" name="RNA Expression Stage" value=""/>
    <att type="string" name="RNA Expression Tissue" value=""/>
    <att type="real" name="Radiality" value="0.81152902"/>
    <att type="integer" name="SelfLoops" value="0"/>
    <att type="real" name="Stress" value="76578.0"/>
    <att type="string" name="Symbol" value="CG13551"/>
    <att type="real" name="TopologicalCoefficient" value="0.27478649"/>
    <att type="string" name="Worm Orthologs" value="WBGene00015248(mai-2)"/>
    <att type="string" name="Xenopus Orthologs" value="ENSXETG00000007103()"/>
    <att type="string" name="Yeast Orthologs" value=""/>
    <att type="string" name="ZebraFish Orthologs" value="ENSDARG00000067975(zgc:162207),ENSDARG00000044092(si:ch211-15d5.5)"/>
    <att type="real" name="__metanodeHintX" value="-293.0" cy:hidden="true"/>
    <att type="real" name="__metanodeHintY" value="-24.0" cy:hidden="true"/>
    <att type="string" name="canonicalName" value="CG13551"/>
    <att type="real" name="da&gt;RCG76exp" value="-0.48502"/>
    <att type="real" name="da&gt;RCG76sig" value="1.5E-5"/>
    <att type="string" name="vizmap:Drosophila4/6/17 9:54:53 AM CEST NODE_LABEL" value="FBgn0040660"/>
    <att type="string" name="vizmap:Network_RNAseq_CycG NODE_BORDER_COLOR" value="java.awt.Color[r=0,g=0,b=255]"/>
    <att type="string" name="vizmap:Network_RNAseq_CycG NODE_FILL_COLOR" value="java.awt.Color[r=237,g=84,b=84]"/>
    <att type="string" name="vizmap:Network_RNAseq_CycG NODE_LABEL" value="CG13551"/>
    <att type="string" name="vizmap:Network_RNAseq_CycG NODE_SHAPE" value="ELLIPSE"/>
    <att type="string" name="vizmap:Network_RNAseq_CycG NODE_SIZE" value="50.0"/>
    <att type="string" name="vizmap:Network_WID NODE_FILL_COLOR" value="java.awt.Color[r=246,g=126,b=126]"/>
    <att type="string" name="vizmap:Network_WID NODE_LABEL" value="CG13551"/>
    <graphics type="ELLIPSE" h="50.0" w="50.0" x="372.4715576171875" y="238.09765625" fill="#ed7e7e" width="7" outline="#0000ff" cy:nodeTransparency="1.0" cy:nodeLabelFont="Default-0-12" cy:nodeLabel="CG13551" cy:borderLineType="solid"/>
  </node>
  <node label="FBgn0010226" id="-557">
    <att type="real" name="AverageShortestPathLength" value="2.14571539"/>
    <att type="real" name="BetweennessCentrality" value="4.41E-6"/>
    <att type="string" name="CG Symbol" value="CG8938"/>
    <att type="boolean" name="ChIP" value="false"/>
    <att type="real" name="ClosenessCentrality" value="0.46604503"/>
    <att type="real" name="ClusteringCoefficient" value="0.78095238"/>
    <att type="string" name="Curagen_RNAseq_r6.canonicalName" value="GstS1"/>
    <att type="integer" name="Degree" value="1"/>
    <att type="integer" name="Eccentricity" value="4"/>
    <att type="string" name="Expression Data Link" value=""/>
    <att type="string" name="Full Name" value="Glutathione S transferase S1"/>
    <att type="string" name="GO" value="Glutathione S transferase S1/CYTOPLASMIC S-GLUTATHIONE TRANSFERASES/glutathione metabolic process"/>
    <att type="string" name="Human Orthologs" value="ENSG00000163106(HPGDS)"/>
    <att type="string" name="Hybrigenics_RNAseq_r6.canonicalName" value="GstS1"/>
    <att type="boolean" name="IsSingleNode" value="false"/>
    <att type="string" name="MCODE_Node_Status" value="Unclustered"/>
    <att type="real" name="MCODE_Score" value="1.125"/>
    <att type="list" name="Matching.Attribute">
      <att type="string" name="Matching.Attribute" value="FBgn0010226"/>
    </att>
    <att type="string" name="Mouse Orthologs" value="ENSMUSG00000029919(Hpgds)"/>
    <att type="real" name="NeighborhoodConnectivity" value="4070.76190476"/>
    <att type="integer" name="NumberOfDirectedEdges" value="21"/>
    <att type="integer" name="NumberOfUndirectedEdges" value="0"/>
    <att type="integer" name="PartnerOfMultiEdgedNodePairs" value="0"/>
    <att type="string" name="Primary FlyBase ID" value="FBgn0010226"/>
    <att type="string" name="Protein Domains" value="IPR012336=Thioredoxin-like fold, IPR004046=Glutathione S-transferase, C-terminal, IPR010987=Glutathione S-transferase, C-terminal-like, IPR004045=Glutathione S-transferase, N-terminal"/>
    <att type="string" name="Protein Expression Stage" value=""/>
    <att type="string" name="Protein Expression Tissue" value=""/>
    <att type="string" name="RNA Expression Stage" value=" embryonic stage -- adult stage "/>
    <att type="string" name="RNA Expression Tissue" value=""/>
    <att type="real" name="Radiality" value="0.80904743"/>
    <att type="integer" name="SelfLoops" value="0"/>
    <att type="real" name="Stress" value="94704.0"/>
    <att type="string" name="Symbol" value="GstS1"/>
    <att type="real" name="TopologicalCoefficient" value="0.36980032"/>
    <att type="string" name="Worm Orthologs" value="WBGene00001759(gst-11)"/>
    <att type="string" name="Xenopus Orthologs" value="ENSXETG00000019215(BC077016.1)"/>
    <att type="string" name="Yeast Orthologs" value=""/>
    <att type="string" name="ZebraFish Orthologs" value="ENSDARG00000005039(gstp1),ENSDARG00000057338(gstp2),ENSDARG00000042533(gstm3),ENSDARG00000029473(zgc:173994)"/>
    <att type="real" name="__metanodeHintX" value="365.0" cy:hidden="true"/>
    <att type="real" name="__metanodeHintY" value="-58.0" cy:hidden="true"/>
    <att type="string" name="canonicalName" value="GstS1"/>
    <att type="real" name="da&gt;RCG76exp" value="-0.35727"/>
    <att type="real" name="da&gt;RCG76sig" value="3.06E-4"/>
    <att type="string" name="vizmap:Drosophila4/6/17 9:54:53 AM CEST NODE_LABEL" value="FBgn0010226"/>
    <att type="string" name="vizmap:Network_RNAseq_CycG NODE_BORDER_COLOR" value="java.awt.Color[r=0,g=0,b=255]"/>
    <att type="string" name="vizmap:Network_RNAseq_CycG NODE_FILL_COLOR" value="java.awt.Color[r=245,g=92,b=92]"/>
    <att type="string" name="vizmap:Network_RNAseq_CycG NODE_LABEL" value="GstS1"/>
    <att type="string" name="vizmap:Network_RNAseq_CycG NODE_SHAPE" value="ELLIPSE"/>
    <att type="string" name="vizmap:Network_RNAseq_CycG NODE_SIZE" value="50.0"/>
    <att type="string" name="vizmap:Network_WID NODE_FILL_COLOR" value="java.awt.Color[r=250,g=138,b=138]"/>
    <att type="string" name="vizmap:Network_WID NODE_LABEL" value="GstS1"/>
    <graphics type="ELLIPSE" h="50.0" w="50.0" x="-599.858642578125" y="-43.92372131347656" fill="#f58a8a" width="7" outline="#0000ff" cy:nodeTransparency="1.0" cy:nodeLabelFont="Default-0-12" cy:nodeLabel="GstS1" cy:borderLineType="solid"/>
  </node>
  <node label="FBgn0083167" id="-9261">
    <att type="real" name="AverageShortestPathLength" value="2.16068244"/>
    <att type="real" name="BetweennessCentrality" value="0.0"/>
    <att type="string" name="CG Symbol" value="CG15304"/>
    <att type="boolean" name="ChIP" value="false"/>
    <att type="real" name="ClosenessCentrality" value="0.46281674"/>
    <att type="real" name="ClusteringCoefficient" value="0.94117647"/>
    <att type="integer" name="Degree" value="18"/>
    <att type="integer" name="Eccentricity" value="4"/>
    <att type="string" name="Expression Data Link" value=""/>
    <att type="string" name="Full Name" value="Neb-cGP"/>
    <att type="string" name="GO" value="hormone activity/regulation of growth"/>
    <att type="string" name="Human Orthologs" value=""/>
    <att type="boolean" name="IsSingleNode" value="false"/>
    <att type="string" name="MCODE_Node_Status" value="Unclustered"/>
    <att type="real" name="MCODE_Score" value="1.6"/>
    <att type="string" name="Mouse Orthologs" value="ENSMUSG00000071528(Usmg5)"/>
    <att type="real" name="NeighborhoodConnectivity" value="5011.66666667"/>
    <att type="integer" name="NumberOfDirectedEdges" value="18"/>
    <att type="integer" name="NumberOfUndirectedEdges" value="0"/>
    <att type="integer" name="PartnerOfMultiEdgedNodePairs" value="0"/>
    <att type="string" name="Primary FlyBase ID" value="FBgn0083167"/>
    <att type="string" name="Protein Domains" value="IPR009125=DAPIT"/>
    <att type="string" name="Protein Expression Stage" value=""/>
    <att type="string" name="Protein Expression Tissue" value=""/>
    <att type="string" name="RNA Expression Stage" value=""/>
    <att type="string" name="RNA Expression Tissue" value=""/>
    <att type="real" name="Radiality" value="0.80655293"/>
    <att type="integer" name="SelfLoops" value="0"/>
    <att type="real" name="Stress" value="1576.0"/>
    <att type="string" name="Symbol" value="Neb-cGP"/>
    <att type="real" name="TopologicalCoefficient" value="0.46327109"/>
    <att type="string" name="Worm Orthologs" value=""/>
    <att type="string" name="Xenopus Orthologs" value=""/>
    <att type="string" name="Yeast Orthologs" value=""/>
    <att type="string" name="ZebraFish Orthologs" value=""/>
    <att type="real" name="__metanodeHintX" value="367.0" cy:hidden="true"/>
    <att type="real" name="__metanodeHintY" value="-8.0" cy:hidden="true"/>
    <att type="string" name="canonicalName" value="Neb-cGP"/>
    <att type="real" name="da&gt;RCG76exp" value="-0.50873"/>
    <att type="real" name="da&gt;RCG76sig" value="4.83E-6"/>
    <att type="string" name="vizmap:Drosophila4/6/17 9:54:53 AM CEST NODE_LABEL" value="FBgn0083167"/>
    <att type="string" name="vizmap:Network_RNAseq_CycG NODE_BORDER_COLOR" value="java.awt.Color[r=0,g=0,b=255]"/>
    <att type="string" name="vizmap:Network_RNAseq_CycG NODE_FILL_COLOR" value="java.awt.Color[r=235,g=82,b=82]"/>
    <att type="string" name="vizmap:Network_RNAseq_CycG NODE_LABEL" value="Neb-cGP"/>
    <att type="string" name="vizmap:Network_RNAseq_CycG NODE_SHAPE" value="ELLIPSE"/>
    <att type="string" name="vizmap:Network_RNAseq_CycG NODE_SIZE" value="50.0"/>
    <att type="string" name="vizmap:Network_WID NODE_FILL_COLOR" value="java.awt.Color[r=245,g=123,b=123]"/>
    <att type="string" name="vizmap:Network_WID NODE_LABEL" value="Neb-cGP"/>
    <graphics type="ELLIPSE" h="50.0" w="50.0" x="-493.64495849609375" y="-46.75458526611328" fill="#eb7b7b" width="7" outline="#0000ff" cy:nodeTransparency="1.0" cy:nodeLabelFont="Default-0-12" cy:nodeLabel="Neb-cGP" cy:borderLineType="solid"/>
  </node>
  <node label="FBgn0064225" id="-5829">
    <att type="real" name="AverageShortestPathLength" value="2.20007755"/>
    <att type="real" name="BetweennessCentrality" value="2.094E-5"/>
    <att type="string" name="CG Symbol" value="CG17489"/>
    <att type="boolean" name="ChIP" value="false"/>
    <att type="real" name="ClosenessCentrality" value="0.45452943"/>
    <att type="real" name="ClusteringCoefficient" value="0.16843972"/>
    <att type="integer" name="Degree" value="4"/>
    <att type="integer" name="Eccentricity" value="4"/>
    <att type="string" name="Expression Data Link" value=""/>
    <att type="string" name="Full Name" value="Ribosomal protein L5"/>
    <att type="string" name="GO" value="GO:0002181~cytoplasmic translation"/>
    <att type="string" name="Human Orthologs" value="ENSG00000122406(RPL5)"/>
    <att type="boolean" name="IsSingleNode" value="false"/>
    <att type="string" name="MCODE_Node_Status" value="Unclustered"/>
    <att type="real" name="MCODE_Score" value="0.5"/>
    <att type="string" name="Mouse Orthologs" value="ENSMUSG00000058558(Rpl5)"/>
    <att type="real" name="NeighborhoodConnectivity" value="902.29166667"/>
    <att type="integer" name="NumberOfDirectedEdges" value="48"/>
    <att type="integer" name="NumberOfUndirectedEdges" value="0"/>
    <att type="integer" name="PartnerOfMultiEdgedNodePairs" value="0"/>
    <att type="string" name="Primary FlyBase ID" value="FBgn0064225"/>
    <att type="string" name="Protein Domains" value="IPR005485=Ribosomal protein L5 eukaryotic/L18 archaeal, IPR025607=Ribosomal protein L5 eukaryotic/L18 archaeal, C-terminal, IPR005484=Ribosomal protein L18/L5"/>
    <att type="string" name="Protein Expression Stage" value=""/>
    <att type="string" name="Protein Expression Tissue" value=""/>
    <att type="string" name="RNA Expression Stage" value=""/>
    <att type="string" name="RNA Expression Tissue" value=""/>
    <att type="real" name="Radiality" value="0.79998708"/>
    <att type="integer" name="SelfLoops" value="0"/>
    <att type="real" name="Stress" value="169478.0"/>
    <att type="string" name="Symbol" value="RpL5"/>
    <att type="real" name="TopologicalCoefficient" value="0.08772484"/>
    <att type="string" name="Worm Orthologs" value="WBGene00004416(rpl-5)"/>
    <att type="string" name="Xenopus Orthologs" value="ENSXETG00000023004(Q6PBE3_XENTR)"/>
    <att type="string" name="Yeast Orthologs" value="YPL131W(RPL5)"/>
    <att type="string" name="ZebraFish Orthologs" value="ENSDARG00000015862(rpl5b),ENSDARG00000020197(rpl5a)"/>
    <att type="real" name="__metanodeHintX" value="27.0" cy:hidden="true"/>
    <att type="real" name="__metanodeHintY" value="106.0" cy:hidden="true"/>
    <att type="string" name="canonicalName" value="RpL5"/>
    <att type="real" name="da&gt;RCG76exp" value="0.5615"/>
    <att type="real" name="da&gt;RCG76sig" value="8.98E-7"/>
    <att type="string" name="vizmap:Drosophila4/6/17 9:54:53 AM CEST NODE_LABEL" value="FBgn0064225"/>
    <att type="string" name="vizmap:Network_RNAseq_CycG NODE_BORDER_COLOR" value="java.awt.Color[r=0,g=0,b=255]"/>
    <att type="string" name="vizmap:Network_RNAseq_CycG NODE_FILL_COLOR" value="java.awt.Color[r=89,g=242,b=89]"/>
    <att type="string" name="vizmap:Network_RNAseq_CycG NODE_LABEL" value="RpL5"/>
    <att type="string" name="vizmap:Network_RNAseq_CycG NODE_SHAPE" value="ELLIPSE"/>
    <att type="string" name="vizmap:Network_RNAseq_CycG NODE_SIZE" value="50.0"/>
    <att type="string" name="vizmap:Network_WID NODE_FILL_COLOR" value="java.awt.Color[r=133,g=242,b=140]"/>
    <att type="string" name="vizmap:Network_WID NODE_LABEL" value="RpL5"/>
    <graphics type="ELLIPSE" h="50.0" w="50.0" x="237.3853759765625" y="-242.02297973632812" fill="#85f285" width="7" outline="#0000ff" cy:nodeTransparency="1.0" cy:nodeLabelFont="Default-0-12" cy:nodeLabel="RpL5" cy:borderLineType="solid"/>
  </node>
  <node label="FBgn0005593" id="-8938">
    <att type="real" name="AverageShortestPathLength" value="2.16835983"/>
    <att type="real" name="BetweennessCentrality" value="1.477E-5"/>
    <att type="string" name="CG Symbol" value="CG4897"/>
    <att type="boolean" name="ChIP" value="false"/>
    <att type="real" name="ClosenessCentrality" value="0.46117807"/>
    <att type="real" name="ClusteringCoefficient" value="0.75263158"/>
    <att type="integer" name="Degree" value="1"/>
    <att type="integer" name="Eccentricity" value="4"/>
    <att type="string" name="Expression Data Link" value=""/>
    <att type="string" name="Full Name" value="Ribosomal protein L7"/>
    <att type="string" name="GO" value="GO:0002181~cytoplasmic translation"/>
    <att type="string" name="Human Orthologs" value="ENSG00000214485,ENSG00000137970,ENSG00000147604(RPL7)"/>
    <att type="boolean" name="IsSingleNode" value="false"/>
    <att type="string" name="MCODE_Node_Status" value="Clustered"/>
    <att type="real" name="MCODE_Score" value="1.125"/>
    <att type="string" name="Mouse Orthologs" value="ENSMUSG00000043716(Rpl7),ENSMUSG00000025922,ENSMUSG00000054284"/>
    <att type="real" name="NeighborhoodConnectivity" value="4535.15"/>
    <att type="integer" name="NumberOfDirectedEdges" value="20"/>
    <att type="integer" name="NumberOfUndirectedEdges" value="0"/>
    <att type="integer" name="PartnerOfMultiEdgedNodePairs" value="0"/>
    <att type="string" name="Primary FlyBase ID" value="FBgn0005593"/>
    <att type="string" name="Protein Domains" value="IPR018038=Ribosomal protein L30, conserved site, IPR005998=Ribosomal protein L7, eukaryotic, IPR016082=Ribosomal protein L30, ferredoxin-like fold domain, IPR012988=Ribosomal protein L30, N-terminal"/>
    <att type="string" name="Protein Expression Stage" value=""/>
    <att type="string" name="Protein Expression Tissue" value=""/>
    <att type="string" name="RNA Expression Stage" value=""/>
    <att type="string" name="RNA Expression Tissue" value=""/>
    <att type="real" name="Radiality" value="0.80527336"/>
    <att type="integer" name="SelfLoops" value="0"/>
    <att type="real" name="Stress" value="224822.0"/>
    <att type="string" name="Symbol" value="RpL7"/>
    <att type="real" name="TopologicalCoefficient" value="0.42293202"/>
    <att type="string" name="Worm Orthologs" value="WBGene00004418(rpl-7)"/>
    <att type="string" name="Xenopus Orthologs" value="ENSXETG00000025457(rpl7)"/>
    <att type="string" name="Yeast Orthologs" value="YGL076C(RPL7A),YPL198W(RPL7B)"/>
    <att type="string" name="ZebraFish Orthologs" value="ENSDARG00000007320(rpl7)"/>
    <att type="real" name="__metanodeHintX" value="-147.0" cy:hidden="true"/>
    <att type="real" name="__metanodeHintY" value="114.0" cy:hidden="true"/>
    <att type="string" name="canonicalName" value="RpL7"/>
    <att type="real" name="da&gt;RCG76exp" value="0.44251"/>
    <att type="real" name="da&gt;RCG76sig" value="1.84E-8"/>
    <att type="string" name="vizmap:Drosophila4/6/17 9:54:53 AM CEST NODE_LABEL" value="FBgn0005593"/>
    <att type="string" name="vizmap:Network_RNAseq_CycG NODE_BORDER_COLOR" value="java.awt.Color[r=0,g=0,b=255]"/>
    <att type="string" name="vizmap:Network_RNAseq_CycG NODE_FILL_COLOR" value="java.awt.Color[r=93,g=246,b=93]"/>
    <att type="string" name="vizmap:Network_RNAseq_CycG NODE_LABEL" value="RpL7"/>
    <att type="string" name="vizmap:Network_RNAseq_CycG NODE_SHAPE" value="ELLIPSE"/>
    <att type="string" name="vizmap:Network_RNAseq_CycG NODE_SIZE" value="49.999755859375"/>
    <att type="string" name="vizmap:Network_WID NODE_FILL_COLOR" value="java.awt.Color[r=140,g=246,b=144]"/>
    <att type="string" name="vizmap:Network_WID NODE_LABEL" value="RpL7"/>
    <graphics type="ELLIPSE" h="50.0" w="50.0" x="299.92401123046875" y="-93.6951675415039" fill="#8cf68c" width="7" outline="#0000ff" cy:nodeTransparency="1.0" cy:nodeLabelFont="Default-0-12" cy:nodeLabel="RpL7" cy:borderLineType="solid"/>
  </node>
  <node label="FBgn0003969" id="-4429">
    <att type="real" name="AverageShortestPathLength" value="3.22002622"/>
    <att type="real" name="BetweennessCentrality" value="2.2496E-4"/>
    <att type="string" name="CG Symbol" value="CG9209"/>
    <att type="boolean" name="ChIP" value="false"/>
    <att type="real" name="ClosenessCentrality" value="0.31055648"/>
    <att type="real" name="ClusteringCoefficient" value="0.02857143"/>
    <att type="integer" name="Degree" value="15"/>
    <att type="integer" name="Eccentricity" value="6"/>
    <att type="string" name="Expression Data Link" value=""/>
    <att type="string" name="Full Name" value="vacuolar peduncle"/>
    <att type="string" name="GO" value="GTPase activator activity/negative regulation of Ras protein signal transduction/regulation of growth"/>
    <att type="string" name="Human Orthologs" value="ENSG00000145715(RASA1)"/>
    <att type="boolean" name="IsSingleNode" value="false"/>
    <att type="string" name="MCODE_Node_Status" value="Unclustered"/>
    <att type="real" name="MCODE_Score" value="0.345679012345679"/>
    <att type="string" name="Mouse Orthologs" value="ENSMUSG00000021549(Rasa1)"/>
    <att type="real" name="NeighborhoodConnectivity" value="89.53333333"/>
    <att type="integer" name="NumberOfDirectedEdges" value="15"/>
    <att type="integer" name="NumberOfUndirectedEdges" value="0"/>
    <att type="integer" name="PartnerOfMultiEdgedNodePairs" value="0"/>
    <att type="string" name="Primary FlyBase ID" value="FBgn0003969"/>
    <att type="string" name="Protein Domains" value="IPR000980=SH2 domain, IPR011993=Pleckstrin-homology domain (PH domain)/Phosphotyrosine-binding domain (PTB), IPR000008=C2 domain, IPR023152=Ras GTPase-activating protein, conserved site, IPR001849=Pleckstrin homology domain, IPR001936=Ras GTPase-activating protein, IPR001452=SH3 domain, IPR008936=Rho GTPase activation protein"/>
    <att type="string" name="Protein Expression Stage" value=" embryonic stage -- adult stage "/>
    <att type="string" name="Protein Expression Tissue" value=""/>
    <att type="string" name="RNA Expression Stage" value=""/>
    <att type="string" name="RNA Expression Tissue" value=""/>
    <att type="real" name="Radiality" value="0.77799738"/>
    <att type="integer" name="SelfLoops" value="0"/>
    <att type="real" name="Stress" value="295266.0"/>
    <att type="string" name="Symbol" value="vap"/>
    <att type="real" name="TopologicalCoefficient" value="0.07155126"/>
    <att type="string" name="Worm Orthologs" value="WBGene00021238(gap-3)"/>
    <att type="string" name="Xenopus Orthologs" value="ENSXETG00000011717(RASA1)"/>
    <att type="string" name="Yeast Orthologs" value=""/>
    <att type="string" name="ZebraFish Orthologs" value="ENSDARG00000035535(rasa1)"/>
    <att type="real" name="__metanodeHintX" value="593.0" cy:hidden="true"/>
    <att type="real" name="__metanodeHintY" value="-5.0" cy:hidden="true"/>
    <att type="string" name="canonicalName" value="vap"/>
    <att type="string" name="vizmap:Network_WID NODE_FILL_COLOR" value="java.awt.Color[r=153,g=153,b=153]"/>
    <att type="string" name="vizmap:Network_WID NODE_LABEL" value="vap"/>
    <graphics type="ELLIPSE" h="50.0" w="50.0" x="-597.0277099609375" y="7.767658233642578" fill="#999999" width="7" outline="#0000ff" cy:nodeTransparency="1.0" cy:nodeLabelFont="Default-0-12" cy:nodeLabel="vap" cy:borderLineType="solid"/>
  </node>
  <node label="FBgn0031980" id="-6979">
    <att type="real" name="AverageShortestPathLength" value="2.14602559"/>
    <att type="real" name="BetweennessCentrality" value="9.16E-6"/>
    <att type="string" name="CG Symbol" value="CG7424"/>
    <att type="boolean" name="ChIP" value="false"/>
    <att type="real" name="ClosenessCentrality" value="0.46597767"/>
    <att type="real" name="ClusteringCoefficient" value="0.61823362"/>
    <att type="integer" name="Degree" value="1"/>
    <att type="integer" name="Eccentricity" value="4"/>
    <att type="string" name="Expression Data Link" value=""/>
    <att type="string" name="Full Name" value="Ribosomal protein L36A"/>
    <att type="string" name="GO" value="GO:0002181~cytoplasmic translation"/>
    <att type="string" name="Human Orthologs" value="ENSG00000165502(RPL36AL)"/>
    <att type="boolean" name="IsSingleNode" value="false"/>
    <att type="string" name="MCODE_Node_Status" value="Clustered"/>
    <att type="real" name="MCODE_Score" value="7.147392290249433"/>
    <att type="string" name="Mouse Orthologs" value="ENSMUSG00000049751(Rpl36al),ENSMUSG00000079435(Rpl36a),ENSMUSG00000078175(Gm6525)"/>
    <att type="real" name="NeighborhoodConnectivity" value="3731.18518519"/>
    <att type="integer" name="NumberOfDirectedEdges" value="27"/>
    <att type="integer" name="NumberOfUndirectedEdges" value="0"/>
    <att type="integer" name="PartnerOfMultiEdgedNodePairs" value="0"/>
    <att type="string" name="Primary FlyBase ID" value="FBgn0031980"/>
    <att type="string" name="Protein Domains" value="IPR011332=Zinc-binding ribosomal protein, IPR000552=Ribosomal protein L44e"/>
    <att type="string" name="Protein Expression Stage" value=""/>
    <att type="string" name="Protein Expression Tissue" value=""/>
    <att type="string" name="RNA Expression Stage" value=""/>
    <att type="string" name="RNA Expression Tissue" value=""/>
    <att type="real" name="Radiality" value="0.80899573"/>
    <att type="integer" name="SelfLoops" value="0"/>
    <att type="real" name="Stress" value="151204.0"/>
    <att type="string" name="Symbol" value="RpL36A"/>
    <att type="real" name="TopologicalCoefficient" value="0.33934954"/>
    <att type="string" name="Worm Orthologs" value="WBGene00004454(rpl-41)"/>
    <att type="string" name="Xenopus Orthologs" value="ENSXETG00000018150(rpl36a)"/>
    <att type="string" name="Yeast Orthologs" value="YNL162W(RPL42A),YHR141C(RPL42B)"/>
    <att type="string" name="ZebraFish Orthologs" value="ENSDARG00000058105(rpl36a)"/>
    <att type="real" name="__metanodeHintX" value="-23.0" cy:hidden="true"/>
    <att type="real" name="__metanodeHintY" value="313.0" cy:hidden="true"/>
    <att type="string" name="canonicalName" value="RpL36A"/>
    <att type="real" name="da&gt;RCG76exp" value="0.32976"/>
    <att type="real" name="da&gt;RCG76sig" value="8.49E-4"/>
    <att type="string" name="vizmap:Drosophila4/6/17 9:54:53 AM CEST NODE_LABEL" value="FBgn0031980"/>
    <att type="string" name="vizmap:Network_RNAseq_CycG NODE_BORDER_COLOR" value="java.awt.Color[r=0,g=0,b=255]"/>
    <att type="string" name="vizmap:Network_RNAseq_CycG NODE_FILL_COLOR" value="java.awt.Color[r=97,g=250,b=97]"/>
    <att type="string" name="vizmap:Network_RNAseq_CycG NODE_LABEL" value="RpL36A"/>
    <att type="string" name="vizmap:Network_RNAseq_CycG NODE_SHAPE" value="ELLIPSE"/>
    <att type="string" name="vizmap:Network_RNAseq_CycG NODE_SIZE" value="50.0"/>
    <att type="string" name="vizmap:Network_WID NODE_FILL_COLOR" value="java.awt.Color[r=146,g=250,b=148]"/>
    <att type="string" name="vizmap:Network_WID NODE_LABEL" value="RpL36A"/>
    <graphics type="ELLIPSE" h="50.0" w="50.0" x="251.93649291992188" y="-34.06674575805664" fill="#92fa92" width="7" outline="#0000ff" cy:nodeTransparency="1.0" cy:nodeLabelFont="Default-0-12" cy:nodeLabel="RpL36A" cy:borderLineType="solid"/>
  </node>
  <node label="FBgn0032138" id="-3017">
    <att type="real" name="AverageShortestPathLength" value="2.11454052"/>
    <att type="real" name="BetweennessCentrality" value="2.31E-6"/>
    <att type="string" name="CG Symbol" value="CG4364"/>
    <att type="boolean" name="ChIP" value="false"/>
    <att type="real" name="ClosenessCentrality" value="0.47291598"/>
    <att type="real" name="ClusteringCoefficient" value="0.71666667"/>
    <att type="string" name="Curagen_RNAseq_r6.canonicalName" value="CG4364"/>
    <att type="integer" name="Degree" value="1"/>
    <att type="integer" name="Eccentricity" value="4"/>
    <att type="string" name="Expression Data Link" value=""/>
    <att type="string" name="Full Name" value=""/>
    <att type="string" name="GO" value="Nucleus/maturation of LSU-rRNA from tricistronic rRNA transcript/Required for maturation of ribosomal RNAs and formation of the large ribosomal subunit"/>
    <att type="string" name="Human Orthologs" value="ENSG00000100029(PES1)"/>
    <att type="string" name="Hybrigenics_RNAseq_r6.canonicalName" value="CG4364"/>
    <att type="boolean" name="IsSingleNode" value="false"/>
    <att type="string" name="MCODE_Node_Status" value="Unclustered"/>
    <att type="real" name="MCODE_Score" value="0.6666666666666666"/>
    <att type="list" name="Matching.Attribute">
      <att type="string" name="Matching.Attribute" value="FBgn0032138"/>
    </att>
    <att type="string" name="Mouse Orthologs" value="ENSMUSG00000020430(Pes1)"/>
    <att type="real" name="NeighborhoodConnectivity" value="3869.48"/>
    <att type="integer" name="NumberOfDirectedEdges" value="25"/>
    <att type="integer" name="NumberOfUndirectedEdges" value="0"/>
    <att type="integer" name="PartnerOfMultiEdgedNodePairs" value="0"/>
    <att type="string" name="Primary FlyBase ID" value="FBgn0032138"/>
    <att type="string" name="Protein Domains" value="IPR001357=BRCT domain, IPR010613=Pescadillo"/>
    <att type="string" name="Protein Expression Stage" value=""/>
    <att type="string" name="Protein Expression Tissue" value=""/>
    <att type="string" name="RNA Expression Stage" value=""/>
    <att type="string" name="RNA Expression Tissue" value=""/>
    <att type="real" name="Radiality" value="0.81424325"/>
    <att type="integer" name="SelfLoops" value="0"/>
    <att type="real" name="Stress" value="77404.0"/>
    <att type="string" name="Symbol" value="CG4364"/>
    <att type="real" name="TopologicalCoefficient" value="0.33921978"/>
    <att type="string" name="Worm Orthologs" value="WBGene00003063(lpd-7)"/>
    <att type="string" name="Xenopus Orthologs" value=""/>
    <att type="string" name="Yeast Orthologs" value="YGR103W(NOP7)"/>
    <att type="string" name="ZebraFish Orthologs" value=""/>
    <att type="real" name="__metanodeHintX" value="-232.0" cy:hidden="true"/>
    <att type="real" name="__metanodeHintY" value="241.0" cy:hidden="true"/>
    <att type="string" name="canonicalName" value="CG4364"/>
    <att type="real" name="da&gt;RCG76exp" value="0.87596"/>
    <att type="real" name="da&gt;RCG76sig" value="1.97E-19"/>
    <att type="string" name="vizmap:Drosophila4/6/17 9:54:53 AM CEST NODE_LABEL" value="FBgn0032138"/>
    <att type="string" name="vizmap:Network_RNAseq_CycG NODE_BORDER_COLOR" value="java.awt.Color[r=0,g=0,b=255]"/>
    <att type="string" name="vizmap:Network_RNAseq_CycG NODE_FILL_COLOR" value="java.awt.Color[r=78,g=231,b=78]"/>
    <att type="string" name="vizmap:Network_RNAseq_CycG NODE_LABEL" value="CG4364"/>
    <att type="string" name="vizmap:Network_RNAseq_CycG NODE_SHAPE" value="ELLIPSE"/>
    <att type="string" name="vizmap:Network_RNAseq_CycG NODE_SIZE" value="50.0"/>
    <att type="string" name="vizmap:Network_WID NODE_FILL_COLOR" value="java.awt.Color[r=117,g=231,b=129]"/>
    <att type="string" name="vizmap:Network_WID NODE_LABEL" value="CG4364"/>
    <graphics type="ELLIPSE" h="50.0" w="50.0" x="131.22459411621094" y="-236.20248413085938" fill="#75e775" width="7" outline="#0000ff" cy:nodeTransparency="1.0" cy:nodeLabelFont="Default-0-12" cy:nodeLabel="CG4364" cy:borderLineType="solid"/>
  </node>
  <node label="FBgn0265140" id="-3609">
    <att type="real" name="AverageShortestPathLength" value="2.9915297"/>
    <att type="real" name="BetweennessCentrality" value="0.00478644"/>
    <att type="string" name="CG Symbol" value="CG7649"/>
    <att type="boolean" name="ChIP" value="false"/>
    <att type="real" name="ClosenessCentrality" value="0.33427714"/>
    <att type="real" name="ClusteringCoefficient" value="0.00186335"/>
    <att type="integer" name="Degree" value="161"/>
    <att type="integer" name="Eccentricity" value="6"/>
    <att type="string" name="Expression Data Link" value=""/>
    <att type="string" name="Full Name" value="Meltrin"/>
    <att type="string" name="GO" value="ADAM METALLOPROTEASES/metalloendopeptidase activity"/>
    <att type="string" name="Human Orthologs" value="ENSG00000148848(ADAM12),ENSG00000135074(ADAM19),ENSG00000149451(ADAM33),ENSG00000143537(ADAM15),ENSG00000151651"/>
    <att type="boolean" name="IsSingleNode" value="false"/>
    <att type="string" name="MCODE_Node_Status" value="Unclustered"/>
    <att type="real" name="MCODE_Score" value="0.10339506172839506"/>
    <att type="string" name="Mouse Orthologs" value="ENSMUSG00000054555(Adam12),ENSMUSG00000011256(Adam19),ENSMUSG00000027318(Adam33),ENSMUSG00000031555(Adam9),ENSMUSG00000028041(Adam15)"/>
    <att type="real" name="NeighborhoodConnectivity" value="17.9068323"/>
    <att type="integer" name="NumberOfDirectedEdges" value="161"/>
    <att type="integer" name="NumberOfUndirectedEdges" value="0"/>
    <att type="integer" name="PartnerOfMultiEdgedNodePairs" value="0"/>
    <att type="string" name="Primary FlyBase ID" value="FBgn0265140"/>
    <att type="string" name="Protein Domains" value="IPR001762=Disintegrin domain, IPR013032=EGF-like, conserved site, IPR000742=EGF-like domain, IPR001590=Peptidase M12B, ADAM/reprolysin, IPR024079=Metallopeptidase, catalytic domain, IPR006586=ADAM, cysteine-rich, IPR002870=Peptidase M12B, propeptide"/>
    <att type="string" name="Protein Expression Stage" value=""/>
    <att type="string" name="Protein Expression Tissue" value=""/>
    <att type="string" name="RNA Expression Stage" value=" embryonic stage | blastoderm "/>
    <att type="string" name="RNA Expression Tissue" value=" ventral ectoderm anlage &lt;p&gt;"/>
    <att type="real" name="Radiality" value="0.80084703"/>
    <att type="integer" name="SelfLoops" value="0"/>
    <att type="real" name="Stress" value="1.5982984E7"/>
    <att type="string" name="Symbol" value="Meltrin"/>
    <att type="real" name="TopologicalCoefficient" value="0.01281347"/>
    <att type="string" name="Worm Orthologs" value="WBGene00000074(adm-2)"/>
    <att type="string" name="Xenopus Orthologs" value="ENSXETG00000022538(ADAM12),ENSXETG00000011758(ADAM33),ENSXETG00000015156(ADAM9)"/>
    <att type="string" name="Yeast Orthologs" value=""/>
    <att type="string" name="ZebraFish Orthologs" value="ENSDARG00000035514,ENSDARG00000001452(adam8a),ENSDARG00000057644"/>
    <att type="real" name="__metanodeHintX" value="422.0" cy:hidden="true"/>
    <att type="real" name="__metanodeHintY" value="2.0" cy:hidden="true"/>
    <att type="string" name="canonicalName" value="Meltrin"/>
    <att type="string" name="vizmap:Network_WID NODE_FILL_COLOR" value="java.awt.Color[r=153,g=153,b=153]"/>
    <att type="string" name="vizmap:Network_WID NODE_LABEL" value="Meltrin"/>
    <graphics type="ELLIPSE" h="50.0" w="50.0" x="-374.61810302734375" y="159.89207458496094" fill="#999999" width="7" outline="#0000ff" cy:nodeTransparency="1.0" cy:nodeLabelFont="Default-0-12" cy:nodeLabel="Meltrin" cy:borderLineType="solid"/>
  </node>
  <node label="FBgn0035032" id="-167">
    <att type="real" name="AverageShortestPathLength" value="2.11857309"/>
    <att type="real" name="BetweennessCentrality" value="2.13E-6"/>
    <att type="string" name="CG Symbol" value="CG4692"/>
    <att type="boolean" name="ChIP" value="false"/>
    <att type="real" name="ClosenessCentrality" value="0.47201581"/>
    <att type="real" name="ClusteringCoefficient" value="0.71904762"/>
    <att type="integer" name="Degree" value="1"/>
    <att type="integer" name="Eccentricity" value="4"/>
    <att type="string" name="Expression Data Link" value=""/>
    <att type="string" name="Full Name" value="ATP synthase, subunit F"/>
    <att type="string" name="GO" value="GO:0015992~proton transport/MITOCHONDRIAL F0 ATP SYNTHASE COMPLEX SUBUNITS/ATP synthase, subunit F"/>
    <att type="string" name="Human Orthologs" value="ENSG00000160916"/>
    <att type="boolean" name="IsSingleNode" value="false"/>
    <att type="string" name="MCODE_Node_Status" value="Unclustered"/>
    <att type="real" name="MCODE_Score" value="1.125"/>
    <att type="string" name="Mouse Orthologs" value="ENSMUSG00000038690(Atp5j2)"/>
    <att type="real" name="NeighborhoodConnectivity" value="4275.23809524"/>
    <att type="integer" name="NumberOfDirectedEdges" value="21"/>
    <att type="integer" name="NumberOfUndirectedEdges" value="0"/>
    <att type="integer" name="PartnerOfMultiEdgedNodePairs" value="0"/>
    <att type="string" name="Primary FlyBase ID" value="FBgn0035032"/>
    <att type="string" name="Protein Domains" value="IPR019344=Mitochondrial F1-F0 ATP synthase subunit F, predicted"/>
    <att type="string" name="Protein Expression Stage" value=""/>
    <att type="string" name="Protein Expression Tissue" value=""/>
    <att type="string" name="RNA Expression Stage" value=""/>
    <att type="string" name="RNA Expression Tissue" value=""/>
    <att type="real" name="Radiality" value="0.81357115"/>
    <att type="integer" name="SelfLoops" value="0"/>
    <att type="real" name="Stress" value="92256.0"/>
    <att type="string" name="Symbol" value="ATPsynF"/>
    <att type="real" name="TopologicalCoefficient" value="0.37657343"/>
    <att type="string" name="Worm Orthologs" value=""/>
    <att type="string" name="Xenopus Orthologs" value="ENSXETG00000009893(ATP5J2)"/>
    <att type="string" name="Yeast Orthologs" value=""/>
    <att type="string" name="ZebraFish Orthologs" value="ENSDARG00000037867(LOC402883)"/>
    <att type="real" name="__metanodeHintX" value="-349.0" cy:hidden="true"/>
    <att type="real" name="__metanodeHintY" value="-35.0" cy:hidden="true"/>
    <att type="string" name="canonicalName" value="ATPsynF"/>
    <att type="real" name="da&gt;RCG76exp" value="-0.71099"/>
    <att type="real" name="da&gt;RCG76sig" value="6.28E-5"/>
    <att type="string" name="vizmap:Drosophila4/6/17 9:54:53 AM CEST NODE_LABEL" value="FBgn0035032"/>
    <att type="string" name="vizmap:Network_RNAseq_CycG NODE_BORDER_COLOR" value="java.awt.Color[r=0,g=0,b=255]"/>
    <att type="string" name="vizmap:Network_RNAseq_CycG NODE_FILL_COLOR" value="java.awt.Color[r=222,g=69,b=69]"/>
    <att type="string" name="vizmap:Network_RNAseq_CycG NODE_LABEL" value="ATPsynF"/>
    <att type="string" name="vizmap:Network_RNAseq_CycG NODE_SHAPE" value="ELLIPSE"/>
    <att type="string" name="vizmap:Network_RNAseq_CycG NODE_SIZE" value="50.0"/>
    <att type="string" name="vizmap:Network_WID NODE_FILL_COLOR" value="java.awt.Color[r=239,g=104,b=104]"/>
    <att type="string" name="vizmap:Network_WID NODE_LABEL" value="ATPsynF"/>
    <graphics type="ELLIPSE" h="50.0" w="50.0" x="274.46392822265625" y="339.55291748046875" fill="#de6868" width="7" outline="#0000ff" cy:nodeTransparency="1.0" cy:nodeLabelFont="Default-0-12" cy:nodeLabel="ATPsynF" cy:borderLineType="solid"/>
  </node>
  <node label="FBgn0001942" id="-283">
    <att type="real" name="AverageShortestPathLength" value="2.06281504"/>
    <att type="real" name="BetweennessCentrality" value="1.4227E-4"/>
    <att type="string" name="CG Symbol" value="CG9075"/>
    <att type="boolean" name="ChIP" value="false"/>
    <att type="real" name="ClosenessCentrality" value="0.48477444"/>
    <att type="real" name="ClusteringCoefficient" value="0.32872807"/>
    <att type="integer" name="Degree" value="3"/>
    <att type="integer" name="Eccentricity" value="4"/>
    <att type="string" name="Expression Data Link" value=""/>
    <att type="string" name="Full Name" value="Eukaryotic initiation factor 4a"/>
    <att type="string" name="GO" value="GO:0003743~translation initiation factor activity/GO:0006413~translational initiation/GO:0005524~ATP binding"/>
    <att type="string" name="Human Orthologs" value="ENSG00000156976(EIF4A2),ENSG00000161960(EIF4A1)"/>
    <att type="boolean" name="IsSingleNode" value="false"/>
    <att type="string" name="MCODE_Node_Status" value="Clustered"/>
    <att type="real" name="MCODE_Score" value="1.875"/>
    <att type="string" name="Mouse Orthologs" value="ENSMUSG00000022884(Eif4a2),ENSMUSG00000059796(Eif4a1)"/>
    <att type="real" name="NeighborhoodConnectivity" value="1470.4375"/>
    <att type="integer" name="NumberOfDirectedEdges" value="96"/>
    <att type="integer" name="NumberOfUndirectedEdges" value="0"/>
    <att type="integer" name="PartnerOfMultiEdgedNodePairs" value="0"/>
    <att type="string" name="Primary FlyBase ID" value="FBgn0001942"/>
    <att type="string" name="Protein Domains" value="IPR027417=P-loop containing nucleoside triphosphate hydrolase, IPR014014=RNA helicase, DEAD-box type, Q motif, IPR014001=Helicase superfamily 1/2, ATP-binding domain, IPR011545=DEAD/DEAH box helicase domain, IPR001650=Helicase, C-terminal, IPR000629=ATP-dependent RNA helicase DEAD-box, conserved site"/>
    <att type="string" name="Protein Expression Stage" value=""/>
    <att type="string" name="Protein Expression Tissue" value=""/>
    <att type="string" name="RNA Expression Stage" value=" embryonic stage , embryonic stage -- adult stage "/>
    <att type="string" name="RNA Expression Tissue" value="&lt;p&gt; ubiquitous "/>
    <att type="real" name="Radiality" value="0.82286416"/>
    <att type="integer" name="SelfLoops" value="0"/>
    <att type="real" name="Stress" value="2254276.0"/>
    <att type="string" name="Symbol" value="eIF-4a"/>
    <att type="real" name="TopologicalCoefficient" value="0.1226156"/>
    <att type="string" name="Worm Orthologs" value="WBGene00002083(inf-1)"/>
    <att type="string" name="Xenopus Orthologs" value="ENSXETG00000020123(eif4a1)"/>
    <att type="string" name="Yeast Orthologs" value="YJL138C(TIF2),YKR059W(TIF1)"/>
    <att type="string" name="ZebraFish Orthologs" value="ENSDARG00000040268(eif4a1a),ENSDARG00000003032(eif4a1b),ENSDARG00000016477(eif4a2)"/>
    <att type="real" name="__metanodeHintX" value="35.0" cy:hidden="true"/>
    <att type="real" name="__metanodeHintY" value="214.0" cy:hidden="true"/>
    <att type="string" name="canonicalName" value="eIF-4a"/>
    <att type="real" name="da&gt;RCG76exp" value="0.51369"/>
    <att type="real" name="da&gt;RCG76sig" value="5.51E-11"/>
    <att type="string" name="vizmap:Drosophila4/6/17 9:54:53 AM CEST NODE_LABEL" value="FBgn0001942"/>
    <att type="string" name="vizmap:Network_RNAseq_CycG NODE_BORDER_COLOR" value="java.awt.Color[r=0,g=0,b=255]"/>
    <att type="string" name="vizmap:Network_RNAseq_CycG NODE_FILL_COLOR" value="java.awt.Color[r=91,g=244,b=91]"/>
    <att type="string" name="vizmap:Network_RNAseq_CycG NODE_LABEL" value="eIF-4a"/>
    <att type="string" name="vizmap:Network_RNAseq_CycG NODE_SHAPE" value="ELLIPSE"/>
    <att type="string" name="vizmap:Network_RNAseq_CycG NODE_SIZE" value="50.0"/>
    <att type="string" name="vizmap:Network_WID NODE_FILL_COLOR" value="java.awt.Color[r=136,g=244,b=142]"/>
    <att type="string" name="vizmap:Network_WID NODE_LABEL" value="eIF-4a"/>
    <graphics type="ELLIPSE" h="50.0" w="50.0" x="74.5063705444336" y="-284.19000244140625" fill="#88f488" width="7" outline="#0000ff" cy:nodeTransparency="1.0" cy:nodeLabelFont="Default-0-12" cy:nodeLabel="eIF-4a" cy:borderLineType="solid"/>
  </node>
  <node label="FBgn0038150" id="-1771">
    <att type="real" name="AverageShortestPathLength" value="2.13493602"/>
    <att type="real" name="BetweennessCentrality" value="1.8E-7"/>
    <att type="string" name="CG Symbol" value="CG17045"/>
    <att type="boolean" name="ChIP" value="false"/>
    <att type="real" name="ClosenessCentrality" value="0.46839811"/>
    <att type="real" name="ClusteringCoefficient" value="0.84210526"/>
    <att type="integer" name="Degree" value="20"/>
    <att type="integer" name="Eccentricity" value="4"/>
    <att type="string" name="Expression Data Link" value=""/>
    <att type="string" name="Full Name" value="yellow-e3"/>
    <att type="string" name="GO" value="molecular function is unknown/biological processes in which it is involved are not known."/>
    <att type="string" name="Human Orthologs" value=""/>
    <att type="boolean" name="IsSingleNode" value="false"/>
    <att type="string" name="MCODE_Node_Status" value="Unclustered"/>
    <att type="real" name="MCODE_Score" value="0.6666666666666666"/>
    <att type="string" name="Mouse Orthologs" value=""/>
    <att type="real" name="NeighborhoodConnectivity" value="3443.75"/>
    <att type="integer" name="NumberOfDirectedEdges" value="20"/>
    <att type="integer" name="NumberOfUndirectedEdges" value="0"/>
    <att type="integer" name="PartnerOfMultiEdgedNodePairs" value="0"/>
    <att type="string" name="Primary FlyBase ID" value="FBgn0038150"/>
    <att type="string" name="Protein Domains" value="IPR011042=Six-bladed beta-propeller, TolB-like, IPR017996=Major royal jelly protein/Protein yellow"/>
    <att type="string" name="Protein Expression Stage" value=""/>
    <att type="string" name="Protein Expression Tissue" value=""/>
    <att type="string" name="RNA Expression Stage" value=""/>
    <att type="string" name="RNA Expression Tissue" value=""/>
    <att type="real" name="Radiality" value="0.810844"/>
    <att type="integer" name="SelfLoops" value="0"/>
    <att type="real" name="Stress" value="17622.0"/>
    <att type="string" name="Symbol" value="yellow-e3"/>
    <att type="real" name="TopologicalCoefficient" value="0.3088288"/>
    <att type="string" name="Worm Orthologs" value=""/>
    <att type="string" name="Xenopus Orthologs" value=""/>
    <att type="string" name="Yeast Orthologs" value=""/>
    <att type="string" name="ZebraFish Orthologs" value=""/>
    <att type="real" name="__metanodeHintX" value="484.0" cy:hidden="true"/>
    <att type="real" name="__metanodeHintY" value="-311.0" cy:hidden="true"/>
    <att type="string" name="canonicalName" value="yellow-e3"/>
    <att type="real" name="da&gt;RCG76exp" value="-1.01819"/>
    <att type="real" name="da&gt;RCG76sig" value="8.15E-15"/>
    <att type="string" name="vizmap:Drosophila4/6/17 9:54:53 AM CEST NODE_LABEL" value="FBgn0038150"/>
    <att type="string" name="vizmap:Network_RNAseq_CycG NODE_BORDER_COLOR" value="java.awt.Color[r=0,g=0,b=255]"/>
    <att type="string" name="vizmap:Network_RNAseq_CycG NODE_FILL_COLOR" value="java.awt.Color[r=202,g=49,b=49]"/>
    <att type="string" name="vizmap:Network_RNAseq_CycG NODE_LABEL" value="yellow-e3"/>
    <att type="string" name="vizmap:Network_RNAseq_CycG NODE_SHAPE" value="ELLIPSE"/>
    <att type="string" name="vizmap:Network_RNAseq_CycG NODE_SIZE" value="50.0"/>
    <att type="string" name="vizmap:Network_WID NODE_FILL_COLOR" value="java.awt.Color[r=229,g=74,b=74]"/>
    <att type="string" name="vizmap:Network_WID NODE_LABEL" value="yellow-e3"/>
    <graphics type="ELLIPSE" h="50.0" w="50.0" x="-424.6085205078125" y="663.5213623046875" fill="#ca4a4a" width="7" outline="#0000ff" cy:nodeTransparency="1.0" cy:nodeLabelFont="Default-0-12" cy:nodeLabel="yellow-e3" cy:borderLineType="solid"/>
  </node>
  <node label="FBgn0014184" id="-5821">
    <att type="real" name="AverageShortestPathLength" value="3.07734194"/>
    <att type="real" name="BetweennessCentrality" value="0.00233302"/>
    <att type="string" name="CG Symbol" value="CG16747"/>
    <att type="boolean" name="ChIP" value="false"/>
    <att type="real" name="ClosenessCentrality" value="0.32495576"/>
    <att type="real" name="ClusteringCoefficient" value="0.0047138"/>
    <att type="integer" name="Degree" value="55"/>
    <att type="integer" name="Eccentricity" value="6"/>
    <att type="string" name="Expression Data Link" value=""/>
    <att type="string" name="Full Name" value="Ornithine decarboxylase antizyme"/>
    <att type="string" name="GO" value="Ornithine decarboxylase antizyme/ornithine decarboxylase inhibitor activity"/>
    <att type="string" name="Human Orthologs" value="ENSG00000143450(OAZ3),ENSG00000180304(OAZ2),ENSG00000104904(OAZ1)"/>
    <att type="boolean" name="IsSingleNode" value="false"/>
    <att type="string" name="MCODE_Node_Status" value="Clustered"/>
    <att type="real" name="MCODE_Score" value="0.20069204152249134"/>
    <att type="string" name="Mouse Orthologs" value="ENSMUSG00000035242(Oaz1),ENSMUSG00000040652(Oaz2-ps),ENSMUSG00000028141(Oaz3)"/>
    <att type="real" name="NeighborhoodConnectivity" value="30.23636364"/>
    <att type="integer" name="NumberOfDirectedEdges" value="55"/>
    <att type="integer" name="NumberOfUndirectedEdges" value="0"/>
    <att type="integer" name="PartnerOfMultiEdgedNodePairs" value="0"/>
    <att type="string" name="Primary FlyBase ID" value="FBgn0014184"/>
    <att type="string" name="Protein Domains" value="IPR002993=Ornithine decarboxylase antizyme, IPR029918=Ornithine decarboxylase antizyme, invertebrates, IPR016181=Acyl-CoA N-acyltransferase"/>
    <att type="string" name="Protein Expression Stage" value=""/>
    <att type="string" name="Protein Expression Tissue" value=""/>
    <att type="string" name="RNA Expression Stage" value=" embryonic stage | early , embryonic stage | stage &gt;=14 , embryonic stage | stage 7-11 , embryonic stage | stage &gt;=11 , embryonic stage -- adult stage , embryonic stage , embryonic stage | stage 12 "/>
    <att type="string" name="RNA Expression Tissue" value="&lt;p&gt; ubiquitous , embryonic/larval somatic muscle &lt;p&gt;, mesoderm &lt;p&gt;, embryonic/larval midgut &lt;p&gt;, fat body primordium &lt;p&gt;, embryonic/larval foregut &lt;p&gt;, Malpighian tubule primordium &lt;p&gt;, posterior midgut proper primordium &lt;p&gt;, embryonic peripheral nervous system &lt;p&gt;"/>
    <att type="real" name="Radiality" value="0.79226581"/>
    <att type="integer" name="SelfLoops" value="0"/>
    <att type="real" name="Stress" value="3121224.0"/>
    <att type="string" name="Symbol" value="Oda"/>
    <att type="real" name="TopologicalCoefficient" value="0.02471567"/>
    <att type="string" name="Worm Orthologs" value=""/>
    <att type="string" name="Xenopus Orthologs" value="ENSXETG00000013655(BC059754.1)"/>
    <att type="string" name="Yeast Orthologs" value=""/>
    <att type="string" name="ZebraFish Orthologs" value=""/>
    <att type="real" name="__metanodeHintX" value="281.0" cy:hidden="true"/>
    <att type="real" name="__metanodeHintY" value="-485.0" cy:hidden="true"/>
    <att type="string" name="canonicalName" value="Oda"/>
    <att type="string" name="vizmap:Network_WID NODE_FILL_COLOR" value="java.awt.Color[r=153,g=153,b=153]"/>
    <att type="string" name="vizmap:Network_WID NODE_LABEL" value="Oda"/>
    <graphics type="ELLIPSE" h="50.0" w="50.0" x="-590.141357421875" y="468.0396728515625" fill="#999999" width="7" outline="#0000ff" cy:nodeTransparency="1.0" cy:nodeLabelFont="Default-0-12" cy:nodeLabel="Oda" cy:borderLineType="solid"/>
  </node>
  <node label="FBgn0000556" id="-4102">
    <att type="real" name="AverageShortestPathLength" value="2.09243893"/>
    <att type="real" name="BetweennessCentrality" value="1.5719E-4"/>
    <att type="string" name="CG Symbol" value="CG8280"/>
    <att type="boolean" name="ChIP" value="false"/>
    <att type="real" name="ClosenessCentrality" value="0.4779112"/>
    <att type="real" name="ClusteringCoefficient" value="0.2872777"/>
    <att type="string" name="Curagen_RNAseq_r6.canonicalName" value="Ef1&#x3b1;48D"/>
    <att type="integer" name="Degree" value="5"/>
    <att type="integer" name="Eccentricity" value="4"/>
    <att type="string" name="Expression Data Link" value=""/>
    <att type="string" name="Full Name" value="Elongation factor 1&#x3b1;48D"/>
    <att type="string" name="GO" value="GO:0003743~translation initiation factor activity"/>
    <att type="string" name="Human Orthologs" value="ENSG00000156508(EEF1A1),ENSG00000101210(EEF1A2)"/>
    <att type="string" name="Hybrigenics_RNAseq_r6.canonicalName" value="Ef1&#x3b1;48D"/>
    <att type="boolean" name="IsSingleNode" value="false"/>
    <att type="string" name="MCODE_Node_Status" value="Unclustered"/>
    <att type="real" name="MCODE_Score" value="1.375"/>
    <att type="list" name="Matching.Attribute">
      <att type="string" name="Matching.Attribute" value="FBgn0000556"/>
    </att>
    <att type="string" name="Mouse Orthologs" value="ENSMUSG00000037742(Eef1a1),ENSMUSG00000016349(Eef1a2)"/>
    <att type="real" name="NeighborhoodConnectivity" value="1363.59302326"/>
    <att type="integer" name="NumberOfDirectedEdges" value="86"/>
    <att type="integer" name="NumberOfUndirectedEdges" value="0"/>
    <att type="integer" name="PartnerOfMultiEdgedNodePairs" value="0"/>
    <att type="string" name="Primary FlyBase ID" value="FBgn0000556"/>
    <att type="string" name="Protein Domains" value="IPR009000=Translation protein, beta-barrel domain, IPR000795=Transcription factor, GTP-binding domain, IPR004539=Translation elongation factor EF1A, eukaryotic/archaeal, IPR027417=P-loop containing nucleoside triphosphate hydrolase, IPR031157=Tr-type G domain, conserved site, IPR004161=Translation elongation factor EFTu/EF1A, domain 2, IPR009001=Translation elongation factor EF1A/initiation factor IF2gamma, C-terminal, IPR004160=Translation elongation factor EFTu/EF1A, C-terminal"/>
    <att type="string" name="Protein Expression Stage" value=""/>
    <att type="string" name="Protein Expression Tissue" value=""/>
    <att type="string" name="RNA Expression Stage" value=" embryonic stage -- adult stage "/>
    <att type="string" name="RNA Expression Tissue" value=""/>
    <att type="real" name="Radiality" value="0.81792685"/>
    <att type="integer" name="SelfLoops" value="0"/>
    <att type="real" name="Stress" value="1203790.0"/>
    <att type="string" name="Symbol" value="Ef1&#x3b1;48D"/>
    <att type="real" name="TopologicalCoefficient" value="0.1173367"/>
    <att type="string" name="Worm Orthologs" value="WBGene00001169(eft-4)"/>
    <att type="string" name="Xenopus Orthologs" value="ENSXETG00000001182(EEF1A1),ENSXETG00000019567(Q5I0S9_XENTR),ENSXETG00000022604(eef1a1)"/>
    <att type="string" name="Yeast Orthologs" value="YBR118W(TEF2),YPR080W(TEF1)"/>
    <att type="string" name="ZebraFish Orthologs" value="ENSDARG00000020850(ef1a),ENSDARG00000039502(zgc:73138),ENSDARG00000069951(zgc:110335),ENSDARG00000069952,ENSDARG00000006838(zgc:92085)"/>
    <att type="real" name="__metanodeHintX" value="-32.0" cy:hidden="true"/>
    <att type="real" name="__metanodeHintY" value="264.0" cy:hidden="true"/>
    <att type="string" name="canonicalName" value="Ef1&#x3b1;48D"/>
    <att type="real" name="da&gt;RCG76exp" value="0.444"/>
    <att type="real" name="da&gt;RCG76sig" value="6.96E-4"/>
    <att type="string" name="vizmap:Drosophila4/6/17 9:54:53 AM CEST NODE_LABEL" value="FBgn0000556"/>
    <att type="string" name="vizmap:Network_RNAseq_CycG NODE_BORDER_COLOR" value="java.awt.Color[r=0,g=0,b=255]"/>
    <att type="string" name="vizmap:Network_RNAseq_CycG NODE_FILL_COLOR" value="java.awt.Color[r=93,g=246,b=93]"/>
    <att type="string" name="vizmap:Network_RNAseq_CycG NODE_LABEL" value="Ef1&#x3b1;48D"/>
    <att type="string" name="vizmap:Network_RNAseq_CycG NODE_SHAPE" value="ELLIPSE"/>
    <att type="string" name="vizmap:Network_RNAseq_CycG NODE_SIZE" value="50.0"/>
    <att type="string" name="vizmap:Network_WID NODE_FILL_COLOR" value="java.awt.Color[r=140,g=246,b=144]"/>
    <att type="string" name="vizmap:Network_WID NODE_LABEL" value="Ef1&#x3b1;48D"/>
    <graphics type="ELLIPSE" h="50.0" w="50.0" x="180.66722106933594" y="-292.9207458496094" fill="#8cf68c" width="7" outline="#0000ff" cy:nodeTransparency="1.0" cy:nodeLabelFont="Default-0-12" cy:nodeLabel="Ef1&#x3b1;48D" cy:borderLineType="solid"/>
  </node>
  <node label="FBgn0011224" id="-4232">
    <att type="real" name="AverageShortestPathLength" value="3.0177473"/>
    <att type="real" name="BetweennessCentrality" value="0.00193711"/>
    <att type="string" name="CG Symbol" value="CG31000"/>
    <att type="boolean" name="ChIP" value="false"/>
    <att type="real" name="ClosenessCentrality" value="0.33137301"/>
    <att type="real" name="ClusteringCoefficient" value="0.02355351"/>
    <att type="string" name="Curagen_RNAseq_r6.canonicalName" value="heph"/>
    <att type="integer" name="Degree" value="63"/>
    <att type="integer" name="Eccentricity" value="6"/>
    <att type="string" name="Expression Data Link" value=""/>
    <att type="string" name="Full Name" value="hephaestus"/>
    <att type="string" name="GO" value="GO:0005634~nucleus/translation repressor activity, nucleic acid binding; mRNA binding; mRNA 3&apos;-UTR binding; nucleotide binding/negative regulation of oskar mRNA translation"/>
    <att type="string" name="Human Orthologs" value="ENSG00000011304(PTBP1),ENSG00000117569(PTBP2),ENSG00000119314(ROD1)"/>
    <att type="string" name="Hybrigenics_RNAseq_r6.canonicalName" value="heph"/>
    <att type="boolean" name="IsSingleNode" value="false"/>
    <att type="string" name="MCODE_Node_Status" value="Clustered"/>
    <att type="real" name="MCODE_Score" value="1.12"/>
    <att type="list" name="Matching.Attribute">
      <att type="string" name="Matching.Attribute" value="FBgn0011224"/>
    </att>
    <att type="string" name="Mouse Orthologs" value="ENSMUSG00000006498(Ptbp1),ENSMUSG00000028382(Rod1),ENSMUSG00000028134(Ptbp2)"/>
    <att type="real" name="NeighborhoodConnectivity" value="39.11111111"/>
    <att type="integer" name="NumberOfDirectedEdges" value="63"/>
    <att type="integer" name="NumberOfUndirectedEdges" value="0"/>
    <att type="integer" name="PartnerOfMultiEdgedNodePairs" value="0"/>
    <att type="string" name="Primary FlyBase ID" value="FBgn0011224"/>
    <att type="string" name="Protein Domains" value="IPR012677=Nucleotide-binding alpha-beta plait domain, IPR006536=HnRNP-L/PTB/hephaestus splicing factor, IPR000504=RNA recognition motif domain"/>
    <att type="string" name="Protein Expression Stage" value=""/>
    <att type="string" name="Protein Expression Tissue" value=""/>
    <att type="string" name="RNA Expression Stage" value=""/>
    <att type="string" name="RNA Expression Tissue" value=""/>
    <att type="real" name="Radiality" value="0.79822527"/>
    <att type="integer" name="SelfLoops" value="0"/>
    <att type="real" name="Stress" value="3391744.0"/>
    <att type="string" name="Symbol" value="heph"/>
    <att type="real" name="TopologicalCoefficient" value="0.02672598"/>
    <att type="string" name="Worm Orthologs" value="WBGene00004207(ptb-1)"/>
    <att type="string" name="Xenopus Orthologs" value="ENSXETG00000002225(ROD1),ENSXETG00000021661(ptbp1),ENSXETG00000018926(PTBP2)"/>
    <att type="string" name="Yeast Orthologs" value=""/>
    <att type="string" name="ZebraFish Orthologs" value="ENSDARG00000043757(si:dkey-27p1.2),ENSDARG00000019362(ptbp1a),ENSDARG00000031907(ptbp1b),ENSDARG00000015901(ptbp2),ENSDARG00000015230(zgc:113074)"/>
    <att type="real" name="__metanodeHintX" value="-190.0" cy:hidden="true"/>
    <att type="real" name="__metanodeHintY" value="181.0" cy:hidden="true"/>
    <att type="string" name="canonicalName" value="heph"/>
    <att type="string" name="vizmap:Network_WID NODE_FILL_COLOR" value="java.awt.Color[r=153,g=153,b=153]"/>
    <att type="string" name="vizmap:Network_WID NODE_LABEL" value="heph"/>
    <graphics type="ELLIPSE" h="50.0" w="50.0" x="291.193359375" y="-246.3883056640625" fill="#999999" width="7" outline="#0000ff" cy:nodeTransparency="1.0" cy:nodeLabelFont="Default-0-12" cy:nodeLabel="heph" cy:borderLineType="solid"/>
  </node>
  <node label="FBgn0011284" id="-1490">
    <att type="real" name="AverageShortestPathLength" value="2.08747577"/>
    <att type="real" name="BetweennessCentrality" value="6.89E-6"/>
    <att type="string" name="CG Symbol" value="CG11276"/>
    <att type="boolean" name="ChIP" value="false"/>
    <att type="real" name="ClosenessCentrality" value="0.47904748"/>
    <att type="real" name="ClusteringCoefficient" value="0.63292848"/>
    <att type="integer" name="Degree" value="3"/>
    <att type="integer" name="Eccentricity" value="4"/>
    <att type="string" name="Expression Data Link" value=""/>
    <att type="string" name="Full Name" value="Ribosomal protein S4"/>
    <att type="string" name="GO" value="GO:0002181~cytoplasmic translation"/>
    <att type="string" name="Human Orthologs" value="ENSG00000198034(RPS4X),ENSG00000129824(RPS4Y1),ENSG00000157828(RPS4Y2)"/>
    <att type="boolean" name="IsSingleNode" value="false"/>
    <att type="string" name="MCODE_Node_Status" value="Unclustered"/>
    <att type="real" name="MCODE_Score" value="1.5555555555555556"/>
    <att type="string" name="Mouse Orthologs" value="ENSMUSG00000031320(Rps4x),ENSMUSG00000044609(Gm9294),ENSMUSG00000063171,ENSMUSG00000046411(Gm6816)"/>
    <att type="real" name="NeighborhoodConnectivity" value="3073.46153846"/>
    <att type="integer" name="NumberOfDirectedEdges" value="39"/>
    <att type="integer" name="NumberOfUndirectedEdges" value="0"/>
    <att type="integer" name="PartnerOfMultiEdgedNodePairs" value="0"/>
    <att type="string" name="Primary FlyBase ID" value="FBgn0011284"/>
    <att type="string" name="Protein Domains" value="IPR000876=Ribosomal protein S4e, IPR002942=RNA-binding S4 domain, IPR005824=KOW, IPR013843=Ribosomal protein S4e, N-terminal, IPR013845=Ribosomal protein S4e, central region, IPR018199=Ribosomal protein S4e, N-terminal, conserved site"/>
    <att type="string" name="Protein Expression Stage" value=""/>
    <att type="string" name="Protein Expression Tissue" value=""/>
    <att type="string" name="RNA Expression Stage" value=""/>
    <att type="string" name="RNA Expression Tissue" value=""/>
    <att type="real" name="Radiality" value="0.81875404"/>
    <att type="integer" name="SelfLoops" value="0"/>
    <att type="real" name="Stress" value="106288.0"/>
    <att type="string" name="Symbol" value="RpS4"/>
    <att type="real" name="TopologicalCoefficient" value="0.26192786"/>
    <att type="string" name="Worm Orthologs" value="WBGene00004473(rps-4)"/>
    <att type="string" name="Xenopus Orthologs" value="ENSXETG00000027073(rps4x)"/>
    <att type="string" name="Yeast Orthologs" value="YHR203C(RPS4B),YJR145C(RPS4A)"/>
    <att type="string" name="ZebraFish Orthologs" value="ENSDARG00000014690(rps4x)"/>
    <att type="real" name="__metanodeHintX" value="-182.0" cy:hidden="true"/>
    <att type="real" name="__metanodeHintY" value="76.0" cy:hidden="true"/>
    <att type="string" name="canonicalName" value="RpS4"/>
    <att type="real" name="da&gt;RCG76exp" value="0.36258"/>
    <att type="real" name="da&gt;RCG76sig" value="4.83E-6"/>
    <att type="string" name="vizmap:Drosophila4/6/17 9:54:53 AM CEST NODE_LABEL" value="FBgn0011284"/>
    <att type="string" name="vizmap:Network_RNAseq_CycG NODE_BORDER_COLOR" value="java.awt.Color[r=0,g=0,b=255]"/>
    <att type="string" name="vizmap:Network_RNAseq_CycG NODE_FILL_COLOR" value="java.awt.Color[r=96,g=249,b=96]"/>
    <att type="string" name="vizmap:Network_RNAseq_CycG NODE_LABEL" value="RpS4"/>
    <att type="string" name="vizmap:Network_RNAseq_CycG NODE_SHAPE" value="ELLIPSE"/>
    <att type="string" name="vizmap:Network_RNAseq_CycG NODE_SIZE" value="50.0"/>
    <att type="string" name="vizmap:Network_WID NODE_FILL_COLOR" value="java.awt.Color[r=144,g=249,b=147]"/>
    <att type="string" name="vizmap:Network_WID NODE_LABEL" value="RpS4"/>
    <graphics type="ELLIPSE" h="50.0" w="50.0" x="183.5774383544922" y="-240.56787109375" fill="#90f990" width="7" outline="#0000ff" cy:nodeTransparency="1.0" cy:nodeLabelFont="Default-0-12" cy:nodeLabel="RpS4" cy:borderLineType="solid"/>
  </node>
  <node label="FBgn0014869" id="-1194">
    <att type="real" name="AverageShortestPathLength" value="2.1516867"/>
    <att type="real" name="BetweennessCentrality" value="9.14E-6"/>
    <att type="string" name="CG Symbol" value="CG1721"/>
    <att type="boolean" name="ChIP" value="false"/>
    <att type="real" name="ClosenessCentrality" value="0.46475168"/>
    <att type="real" name="ClusteringCoefficient" value="0.6344086"/>
    <att type="integer" name="Degree" value="31"/>
    <att type="integer" name="Eccentricity" value="4"/>
    <att type="string" name="Expression Data Link" value=""/>
    <att type="string" name="Full Name" value="Phosphoglyceromutase"/>
    <att type="string" name="GO" value="dme01200:Carbon metabolism/GO:0006096~glycolytic process/phosphoglycerate mutase activity/glycolytic process/regulation of glucose metabolic process"/>
    <att type="string" name="Human Orthologs" value="ENSG00000220515,ENSG00000171314(PGAM1),ENSG00000186076,ENSG00000164708(PGAM2)"/>
    <att type="boolean" name="IsSingleNode" value="false"/>
    <att type="string" name="MCODE_Node_Status" value="Unclustered"/>
    <att type="real" name="MCODE_Score" value="1.125"/>
    <att type="string" name="Mouse Orthologs" value="ENSMUSG00000011752(Pgam1),ENSMUSG00000020475(Pgam2)"/>
    <att type="real" name="NeighborhoodConnectivity" value="3281.41935484"/>
    <att type="integer" name="NumberOfDirectedEdges" value="31"/>
    <att type="integer" name="NumberOfUndirectedEdges" value="0"/>
    <att type="integer" name="PartnerOfMultiEdgedNodePairs" value="0"/>
    <att type="string" name="Primary FlyBase ID" value="FBgn0014869"/>
    <att type="string" name="Protein Domains" value="IPR013078=Histidine phosphatase superfamily, clade-1, IPR005952=Phosphoglycerate mutase 1, IPR001345=Phosphoglycerate/bisphosphoglycerate mutase, active site, IPR029033=Histidine phosphatase superfamily"/>
    <att type="string" name="Protein Expression Stage" value=""/>
    <att type="string" name="Protein Expression Tissue" value=""/>
    <att type="string" name="RNA Expression Stage" value=""/>
    <att type="string" name="RNA Expression Tissue" value=""/>
    <att type="real" name="Radiality" value="0.80805222"/>
    <att type="integer" name="SelfLoops" value="0"/>
    <att type="real" name="Stress" value="252580.0"/>
    <att type="string" name="Symbol" value="Pglym78"/>
    <att type="real" name="TopologicalCoefficient" value="0.30038329"/>
    <att type="string" name="Worm Orthologs" value=""/>
    <att type="string" name="Xenopus Orthologs" value="ENSXETG00000003433(),ENSXETG00000018980(pgam2)"/>
    <att type="string" name="Yeast Orthologs" value="YKL152C(GPM1)"/>
    <att type="string" name="ZebraFish Orthologs" value="ENSDARG00000014068(pgam1b),ENSDARG00000005423(pgam1a),ENSDARG00000057571(pgam2)"/>
    <att type="real" name="__metanodeHintX" value="387.0" cy:hidden="true"/>
    <att type="real" name="__metanodeHintY" value="-106.0" cy:hidden="true"/>
    <att type="string" name="canonicalName" value="Pglym78"/>
    <att type="real" name="da&gt;RCG76exp" value="-0.35605"/>
    <att type="real" name="da&gt;RCG76sig" value="6.92E-4"/>
    <att type="string" name="vizmap:Drosophila4/6/17 9:54:53 AM CEST NODE_LABEL" value="FBgn0014869"/>
    <att type="string" name="vizmap:Network_RNAseq_CycG NODE_BORDER_COLOR" value="java.awt.Color[r=0,g=0,b=255]"/>
    <att type="string" name="vizmap:Network_RNAseq_CycG NODE_FILL_COLOR" value="java.awt.Color[r=245,g=92,b=92]"/>
    <att type="string" name="vizmap:Network_RNAseq_CycG NODE_LABEL" value="Pglym78"/>
    <att type="string" name="vizmap:Network_RNAseq_CycG NODE_SHAPE" value="ELLIPSE"/>
    <att type="string" name="vizmap:Network_RNAseq_CycG NODE_SIZE" value="50.0"/>
    <att type="string" name="vizmap:Network_WID NODE_FILL_COLOR" value="java.awt.Color[r=250,g=138,b=138]"/>
    <att type="string" name="vizmap:Network_WID NODE_LABEL" value="Pglym78"/>
    <graphics type="ELLIPSE" h="50.0" w="50.0" x="-433.46063232421875" y="109.73516845703125" fill="#f58a8a" width="7" outline="#0000ff" cy:nodeTransparency="1.0" cy:nodeLabelFont="Default-0-12" cy:nodeLabel="Pglym78" cy:borderLineType="solid"/>
  </node>
  <node label="FBgn0040309" id="-5292">
    <att type="real" name="AverageShortestPathLength" value="2.12687088"/>
    <att type="real" name="BetweennessCentrality" value="2.242E-5"/>
    <att type="string" name="CG Symbol" value="CG1633"/>
    <att type="boolean" name="ChIP" value="false"/>
    <att type="real" name="ClosenessCentrality" value="0.47017429"/>
    <att type="real" name="ClusteringCoefficient" value="0.34249471"/>
    <att type="integer" name="Degree" value="2"/>
    <att type="integer" name="Eccentricity" value="4"/>
    <att type="string" name="Expression Data Link" value=""/>
    <att type="string" name="Full Name" value="thioredoxin peroxidase 1"/>
    <att type="string" name="GO" value="thioredoxin peroxidase activity/ monosaccharide metabolic process/response to oxidative stress/homeostatic process"/>
    <att type="string" name="Human Orthologs" value="ENSG00000167815(PRDX2),ENSG00000117450(PRDX1)"/>
    <att type="boolean" name="IsSingleNode" value="false"/>
    <att type="string" name="MCODE_Node_Status" value="Clustered"/>
    <att type="real" name="MCODE_Score" value="4.625850340136054"/>
    <att type="string" name="Mouse Orthologs" value=""/>
    <att type="real" name="NeighborhoodConnectivity" value="1524.22727273"/>
    <att type="integer" name="NumberOfDirectedEdges" value="44"/>
    <att type="integer" name="NumberOfUndirectedEdges" value="0"/>
    <att type="integer" name="PartnerOfMultiEdgedNodePairs" value="0"/>
    <att type="string" name="Primary FlyBase ID" value="FBgn0040309"/>
    <att type="string" name="Protein Domains" value="IPR024706=Peroxiredoxin, AhpC-type, IPR019479=Peroxiredoxin, C-terminal, IPR000866=Alkyl hydroperoxide reductase subunit C/ Thiol specific antioxidant, IPR012336=Thioredoxin-like fold"/>
    <att type="string" name="Protein Expression Stage" value=""/>
    <att type="string" name="Protein Expression Tissue" value=""/>
    <att type="string" name="RNA Expression Stage" value=""/>
    <att type="string" name="RNA Expression Tissue" value=""/>
    <att type="real" name="Radiality" value="0.81218819"/>
    <att type="integer" name="SelfLoops" value="0"/>
    <att type="real" name="Stress" value="243054.0"/>
    <att type="string" name="Symbol" value="Jafrac1"/>
    <att type="real" name="TopologicalCoefficient" value="0.135835"/>
    <att type="string" name="Worm Orthologs" value=""/>
    <att type="string" name="Xenopus Orthologs" value="ENSXETG00000004763(prdx2),ENSXETG00000003501(prdx1)"/>
    <att type="string" name="Yeast Orthologs" value="YML028W(TSA1),YDR453C(TSA2)"/>
    <att type="string" name="ZebraFish Orthologs" value="ENSDARG00000025350(prdx2),ENSDARG00000058734(zgc:110343)"/>
    <att type="real" name="__metanodeHintX" value="380.0" cy:hidden="true"/>
    <att type="real" name="__metanodeHintY" value="92.0" cy:hidden="true"/>
    <att type="string" name="canonicalName" value="Jafrac1"/>
    <att type="real" name="da&gt;RCG76exp" value="-0.25031"/>
    <att type="real" name="da&gt;RCG76sig" value="0.00107"/>
    <att type="string" name="vizmap:Drosophila4/6/17 9:54:53 AM CEST NODE_LABEL" value="FBgn0040309"/>
    <att type="string" name="vizmap:Network_RNAseq_CycG NODE_BORDER_COLOR" value="java.awt.Color[r=0,g=0,b=255]"/>
    <att type="string" name="vizmap:Network_RNAseq_CycG NODE_FILL_COLOR" value="java.awt.Color[r=252,g=99,b=99]"/>
    <att type="string" name="vizmap:Network_RNAseq_CycG NODE_LABEL" value="Jafrac1"/>
    <att type="string" name="vizmap:Network_RNAseq_CycG NODE_SHAPE" value="ELLIPSE"/>
    <att type="string" name="vizmap:Network_RNAseq_CycG NODE_SIZE" value="50.0"/>
    <att type="string" name="vizmap:Network_WID NODE_FILL_COLOR" value="java.awt.Color[r=253,g=148,b=148]"/>
    <att type="string" name="vizmap:Network_WID NODE_LABEL" value="Jafrac1"/>
    <graphics type="ELLIPSE" h="50.0" w="50.0" x="-602.6893310546875" y="-94.19971466064453" fill="#fc9494" width="7" outline="#0000ff" cy:nodeTransparency="1.0" cy:nodeLabelFont="Default-0-12" cy:nodeLabel="Jafrac1" cy:borderLineType="solid"/>
  </node>
  <node label="FBgn0033846" id="-8889">
    <att type="real" name="AverageShortestPathLength" value="2.78229303"/>
    <att type="real" name="BetweennessCentrality" value="0.00288571"/>
    <att type="string" name="CG Symbol" value="CG6061"/>
    <att type="boolean" name="ChIP" value="false"/>
    <att type="real" name="ClosenessCentrality" value="0.35941577"/>
    <att type="real" name="ClusteringCoefficient" value="0.02109206"/>
    <att type="integer" name="Degree" value="267"/>
    <att type="integer" name="Eccentricity" value="6"/>
    <att type="string" name="Expression Data Link" value=""/>
    <att type="string" name="Full Name" value="Myb-interacting protein 120"/>
    <att type="string" name="GO" value="Transcriptional regulation/GO:0031523~Myb complex/GO:0005700~polytene chromosome/GO:0003677~DNA binding/GO:0006351~transcription,GO:0000122~negative regulation of transcription from RNA polymerase II promoter DNA-templated/GO:0000785~chromatin"/>
    <att type="string" name="Human Orthologs" value="ENSG00000189308(LIN54)"/>
    <att type="boolean" name="IsSingleNode" value="false"/>
    <att type="string" name="MCODE_Node_Status" value="Clustered"/>
    <att type="real" name="MCODE_Score" value="1.0864197530864197"/>
    <att type="string" name="Mouse Orthologs" value="ENSMUSG00000035310(Lin54)"/>
    <att type="real" name="NeighborhoodConnectivity" value="37.43820225"/>
    <att type="integer" name="NumberOfDirectedEdges" value="267"/>
    <att type="integer" name="NumberOfUndirectedEdges" value="0"/>
    <att type="integer" name="PartnerOfMultiEdgedNodePairs" value="0"/>
    <att type="string" name="Primary FlyBase ID" value="FBgn0033846"/>
    <att type="string" name="Protein Domains" value="IPR005172=CRC domain, IPR028307=Lin-54 family"/>
    <att type="string" name="Protein Expression Stage" value=""/>
    <att type="string" name="Protein Expression Tissue" value=""/>
    <att type="string" name="RNA Expression Stage" value=""/>
    <att type="string" name="RNA Expression Tissue" value=""/>
    <att type="real" name="Radiality" value="0.8217707"/>
    <att type="integer" name="SelfLoops" value="0"/>
    <att type="real" name="Stress" value="1.3893118E7"/>
    <att type="string" name="Symbol" value="mip120"/>
    <att type="real" name="TopologicalCoefficient" value="0.01350531"/>
    <att type="boolean" name="Transcription Factor" value="true"/>
    <att type="string" name="Worm Orthologs" value=""/>
    <att type="string" name="Xenopus Orthologs" value="ENSXETG00000000369(LIN54)"/>
    <att type="string" name="Yeast Orthologs" value=""/>
    <att type="string" name="ZebraFish Orthologs" value="ENSDARG00000063194(lin54)"/>
    <att type="real" name="__metanodeHintX" value="11.0" cy:hidden="true"/>
    <att type="real" name="__metanodeHintY" value="-579.0" cy:hidden="true"/>
    <att type="string" name="canonicalName" value="mip120"/>
    <att type="string" name="vizmap:Drosophila4/6/17 9:54:53 AM CEST NODE_LABEL" value="FBgn0033846"/>
    <att type="string" name="vizmap:Network_WID NODE_FILL_COLOR" value="java.awt.Color[r=153,g=153,b=153]"/>
    <att type="string" name="vizmap:Network_WID NODE_LABEL" value="mip120"/>
    <graphics type="ROUNDED_RECTANGLE" h="50.0" w="50.0" x="84.08802795410156" y="767.8966674804688" fill="#999999" width="7" outline="#0000ff" cy:nodeTransparency="1.0" cy:nodeLabelFont="Default-0-12" cy:nodeLabel="mip120" cy:borderLineType="solid"/>
  </node>
  <node label="FBgn0028697" id="-5802">
    <att type="real" name="AverageShortestPathLength" value="2.40938348"/>
    <att type="real" name="BetweennessCentrality" value="6.23E-6"/>
    <att type="string" name="CG Symbol" value="CG17420"/>
    <att type="boolean" name="ChIP" value="false"/>
    <att type="real" name="ClosenessCentrality" value="0.41504393"/>
    <att type="real" name="ClusteringCoefficient" value="0.03753754"/>
    <att type="integer" name="Degree" value="3"/>
    <att type="integer" name="Eccentricity" value="4"/>
    <att type="string" name="Expression Data Link" value=""/>
    <att type="string" name="Full Name" value="Ribosomal protein L15"/>
    <att type="string" name="GO" value="GO:0002181~cytoplasmic translation"/>
    <att type="string" name="Human Orthologs" value="ENSG00000174748(RPL15),ENSG00000215003"/>
    <att type="boolean" name="IsSingleNode" value="false"/>
    <att type="string" name="MCODE_Node_Status" value="Unclustered"/>
    <att type="real" name="MCODE_Score" value="0.6666666666666666"/>
    <att type="string" name="Mouse Orthologs" value="ENSMUSG00000012405(Rpl15),ENSMUSG00000061167,ENSMUSG00000078377(Gm4294),ENSMUSG00000073229,ENSMUSG00000059565(Gm5292)"/>
    <att type="real" name="NeighborhoodConnectivity" value="243.2972973"/>
    <att type="integer" name="NumberOfDirectedEdges" value="37"/>
    <att type="integer" name="NumberOfUndirectedEdges" value="0"/>
    <att type="integer" name="PartnerOfMultiEdgedNodePairs" value="0"/>
    <att type="string" name="Primary FlyBase ID" value="FBgn0028697"/>
    <att type="string" name="Protein Domains" value="IPR020925=Ribosomal protein L15e, conserved site, IPR024794=Ribosomal protein L15e core domain, IPR000439=Ribosomal protein L15e, IPR012678=Ribosomal protein L23/L15e core domain"/>
    <att type="string" name="Protein Expression Stage" value=""/>
    <att type="string" name="Protein Expression Tissue" value=""/>
    <att type="string" name="RNA Expression Stage" value=""/>
    <att type="string" name="RNA Expression Tissue" value=""/>
    <att type="real" name="Radiality" value="0.76510275"/>
    <att type="integer" name="SelfLoops" value="0"/>
    <att type="real" name="Stress" value="53952.0"/>
    <att type="string" name="Symbol" value="RpL15"/>
    <att type="real" name="TopologicalCoefficient" value="0.03196107"/>
    <att type="string" name="Worm Orthologs" value="WBGene00004427(rpl-15)"/>
    <att type="string" name="Xenopus Orthologs" value="ENSXETG00000003870(rpl15)"/>
    <att type="string" name="Yeast Orthologs" value="YLR029C(RPL15A),YMR121C(RPL15B)"/>
    <att type="string" name="ZebraFish Orthologs" value="ENSDARG00000009285(rpl15)"/>
    <att type="real" name="__metanodeHintX" value="-80.0" cy:hidden="true"/>
    <att type="real" name="__metanodeHintY" value="340.0" cy:hidden="true"/>
    <att type="string" name="canonicalName" value="RpL15"/>
    <att type="real" name="da&gt;RCG76exp" value="0.52968"/>
    <att type="real" name="da&gt;RCG76sig" value="1.05E-5"/>
    <att type="string" name="vizmap:Network_RNAseq_CycG NODE_BORDER_COLOR" value="java.awt.Color[r=0,g=0,b=255]"/>
    <att type="string" name="vizmap:Network_RNAseq_CycG NODE_FILL_COLOR" value="java.awt.Color[r=90,g=243,b=90]"/>
    <att type="string" name="vizmap:Network_RNAseq_CycG NODE_LABEL" value="RpL15"/>
    <att type="string" name="vizmap:Network_RNAseq_CycG NODE_SHAPE" value="ELLIPSE"/>
    <att type="string" name="vizmap:Network_RNAseq_CycG NODE_SIZE" value="50.0"/>
    <att type="string" name="vizmap:Network_WID NODE_FILL_COLOR" value="java.awt.Color[r=135,g=243,b=141]"/>
    <att type="string" name="vizmap:Network_WID NODE_LABEL" value="RpL15"/>
    <graphics type="ELLIPSE" h="50.0" w="50.0" x="132.67967224121094" y="-183.8497314453125" fill="#87f387" width="7" outline="#0000ff" cy:nodeTransparency="1.0" cy:nodeLabelFont="Default-0-12" cy:nodeLabel="RpL15" cy:borderLineType="solid"/>
  </node>
  <node label="FBgn0000044" id="-4321">
    <att type="real" name="AverageShortestPathLength" value="2.16145793"/>
    <att type="real" name="BetweennessCentrality" value="4.859E-5"/>
    <att type="string" name="CG Symbol" value="CG10067"/>
    <att type="real" name="ClosenessCentrality" value="0.46265069"/>
    <att type="real" name="ClusteringCoefficient" value="0.38064516"/>
    <att type="string" name="Curagen_RNAseq_r6.canonicalName" value="Act57B"/>
    <att type="integer" name="Degree" value="3"/>
    <att type="integer" name="Eccentricity" value="4"/>
    <att type="string" name="Expression Data Link" value=""/>
    <att type="string" name="Full Name" value="Actin 57B"/>
    <att type="string" name="GO" value="structural constituent of cytoskeleton"/>
    <att type="string" name="Human Orthologs" value=""/>
    <att type="string" name="Hybrigenics_RNAseq_r6.canonicalName" value="Act57B"/>
    <att type="boolean" name="IsSingleNode" value="false"/>
    <att type="string" name="MCODE_Node_Status" value="Unclustered"/>
    <att type="real" name="MCODE_Score" value="0.56"/>
    <att type="list" name="Matching.Attribute">
      <att type="string" name="Matching.Attribute" value="FBgn0000044"/>
    </att>
    <att type="string" name="Mouse Orthologs" value=""/>
    <att type="real" name="NeighborhoodConnectivity" value="1877.25806452"/>
    <att type="integer" name="NumberOfDirectedEdges" value="31"/>
    <att type="integer" name="NumberOfUndirectedEdges" value="0"/>
    <att type="integer" name="PartnerOfMultiEdgedNodePairs" value="0"/>
    <att type="string" name="Primary FlyBase ID" value="FBgn0000044"/>
    <att type="string" name="Protein Domains" value="IPR004000=Actin family, IPR020902=Actin/actin-like conserved site, IPR004001=Actin, conserved site"/>
    <att type="string" name="Protein Expression Stage" value=""/>
    <att type="string" name="Protein Expression Tissue" value=""/>
    <att type="string" name="RNA Expression Stage" value=" larval stage , embryonic stage | late , embryonic stage "/>
    <att type="string" name="RNA Expression Tissue" value=" embryonic/larval somatic muscle &lt;p&gt;, mesoderm &lt;p&gt;, larval muscle system &lt;p&gt;, pharyngeal muscle &lt;p&gt;"/>
    <att type="real" name="Radiality" value="0.80642368"/>
    <att type="integer" name="SelfLoops" value="0"/>
    <att type="real" name="Stress" value="209220.0"/>
    <att type="string" name="Symbol" value="Act57B"/>
    <att type="real" name="TopologicalCoefficient" value="0.17392994"/>
    <att type="string" name="Worm Orthologs" value=""/>
    <att type="string" name="Xenopus Orthologs" value=""/>
    <att type="string" name="Yeast Orthologs" value="YFL039C(ACT1)"/>
    <att type="string" name="ZebraFish Orthologs" value=""/>
    <att type="real" name="__metanodeHintX" value="26.0" cy:hidden="true"/>
    <att type="real" name="__metanodeHintY" value="-5.0" cy:hidden="true"/>
    <att type="string" name="canonicalName" value="Act57B"/>
    <att type="real" name="da&gt;RCG76exp" value="-0.9509"/>
    <att type="real" name="da&gt;RCG76sig" value="9.38E-6"/>
    <att type="string" name="vizmap:Drosophila4/6/17 9:54:53 AM CEST NODE_LABEL" value="FBgn0000044"/>
    <att type="string" name="vizmap:Network_RNAseq_CycG NODE_BORDER_COLOR" value="java.awt.Color[r=153,g=153,b=153]"/>
    <att type="string" name="vizmap:Network_RNAseq_CycG NODE_FILL_COLOR" value="java.awt.Color[r=206,g=53,b=53]"/>
    <att type="string" name="vizmap:Network_RNAseq_CycG NODE_LABEL" value="Act57B"/>
    <att type="string" name="vizmap:Network_RNAseq_CycG NODE_SHAPE" value="ELLIPSE"/>
    <att type="string" name="vizmap:Network_RNAseq_CycG NODE_SIZE" value="50.0"/>
    <att type="string" name="vizmap:Network_WID NODE_FILL_COLOR" value="java.awt.Color[r=231,g=80,b=80]"/>
    <att type="string" name="vizmap:Network_WID NODE_LABEL" value="Act57B"/>
    <graphics type="ELLIPSE" h="50.0" w="50.0" x="510.78387451171875" y="507.4620361328125" fill="#ce5050" width="7" outline="#999999" cy:nodeTransparency="1.0" cy:nodeLabelFont="Default-0-12" cy:nodeLabel="Act57B" cy:borderLineType="solid"/>
  </node>
  <node label="FBgn0034499" id="-4106">
    <att type="real" name="AverageShortestPathLength" value="2.87537805"/>
    <att type="real" name="BetweennessCentrality" value="9.99E-6"/>
    <att type="string" name="CG Symbol" value="CG9036"/>
    <att type="real" name="ClosenessCentrality" value="0.34778035"/>
    <att type="real" name="ClusteringCoefficient" value="0.02787456"/>
    <att type="integer" name="Degree" value="1"/>
    <att type="integer" name="Eccentricity" value="4"/>
    <att type="string" name="Expression Data Link" value=""/>
    <att type="string" name="Full Name" value="Cuticular protein 56F"/>
    <att type="string" name="GO" value="structural constituent of chitin-based larval cuticle"/>
    <att type="string" name="Human Orthologs" value=""/>
    <att type="boolean" name="IsSingleNode" value="false"/>
    <att type="string" name="MCODE_Node_Status" value="Unclustered"/>
    <att type="real" name="MCODE_Score" value="0.9166666666666667"/>
    <att type="string" name="Mouse Orthologs" value=""/>
    <att type="real" name="NeighborhoodConnectivity" value="60.42857143"/>
    <att type="integer" name="NumberOfDirectedEdges" value="42"/>
    <att type="integer" name="NumberOfUndirectedEdges" value="0"/>
    <att type="integer" name="PartnerOfMultiEdgedNodePairs" value="0"/>
    <att type="string" name="Primary FlyBase ID" value="FBgn0034499"/>
    <att type="string" name="Protein Domains" value="IPR031311=Chitin-binding type R&amp;R consensus, IPR000618=Insect cuticle protein"/>
    <att type="string" name="Protein Expression Stage" value=""/>
    <att type="string" name="Protein Expression Tissue" value=""/>
    <att type="string" name="RNA Expression Stage" value=""/>
    <att type="string" name="RNA Expression Tissue" value=""/>
    <att type="real" name="Radiality" value="0.68743699"/>
    <att type="integer" name="SelfLoops" value="0"/>
    <att type="real" name="Stress" value="41656.0"/>
    <att type="string" name="Symbol" value="Cpr56F"/>
    <att type="real" name="TopologicalCoefficient" value="0.03462829"/>
    <att type="string" name="Worm Orthologs" value=""/>
    <att type="string" name="Xenopus Orthologs" value=""/>
    <att type="string" name="Yeast Orthologs" value=""/>
    <att type="string" name="ZebraFish Orthologs" value=""/>
    <att type="real" name="__metanodeHintX" value="-34.0" cy:hidden="true"/>
    <att type="real" name="__metanodeHintY" value="-44.0" cy:hidden="true"/>
    <att type="string" name="canonicalName" value="Cpr56F"/>
    <att type="real" name="da&gt;RCG76exp" value="-0.76264"/>
    <att type="real" name="da&gt;RCG76sig" value="0.00107"/>
    <att type="string" name="vizmap:Drosophila4/6/17 9:54:53 AM CEST NODE_LABEL" value="FBgn0034499"/>
    <att type="string" name="vizmap:Network_RNAseq_CycG NODE_BORDER_COLOR" value="java.awt.Color[r=153,g=153,b=153]"/>
    <att type="string" name="vizmap:Network_RNAseq_CycG NODE_FILL_COLOR" value="java.awt.Color[r=219,g=66,b=66]"/>
    <att type="string" name="vizmap:Network_RNAseq_CycG NODE_LABEL" value="Cpr56F"/>
    <att type="string" name="vizmap:Network_RNAseq_CycG NODE_SHAPE" value="ELLIPSE"/>
    <att type="string" name="vizmap:Network_RNAseq_CycG NODE_SIZE" value="50.0"/>
    <att type="string" name="vizmap:Network_WID NODE_FILL_COLOR" value="java.awt.Color[r=237,g=99,b=99]"/>
    <att type="string" name="vizmap:Network_WID NODE_LABEL" value="Cpr56F"/>
    <graphics type="ELLIPSE" h="50.0" w="50.0" x="510.78387451171875" y="453.6000061035156" fill="#db6363" width="7" outline="#999999" cy:nodeTransparency="1.0" cy:nodeLabelFont="Default-0-12" cy:nodeLabel="Cpr56F" cy:borderLineType="solid"/>
  </node>
  <node label="FBgn0039958" id="-4637">
    <att type="real" name="AverageShortestPathLength" value="3.3831804"/>
    <att type="real" name="BetweennessCentrality" value="8.542E-5"/>
    <att type="string" name="CG Symbol" value="CG12567"/>
    <att type="real" name="ClosenessCentrality" value="0.29557986"/>
    <att type="real" name="ClusteringCoefficient" value="0.1025641"/>
    <att type="integer" name="Degree" value="13"/>
    <att type="integer" name="Eccentricity" value="7"/>
    <att type="string" name="Expression Data Link" value=""/>
    <att type="string" name="Full Name" value=""/>
    <att type="string" name="GO" value="hydrolase activity"/>
    <att type="string" name="Human Orthologs" value=""/>
    <att type="boolean" name="IsSingleNode" value="false"/>
    <att type="string" name="MCODE_Node_Status" value="Unclustered"/>
    <att type="real" name="MCODE_Score" value="0.8571428571428571"/>
    <att type="string" name="Mouse Orthologs" value=""/>
    <att type="real" name="NeighborhoodConnectivity" value="59.07692308"/>
    <att type="integer" name="NumberOfDirectedEdges" value="13"/>
    <att type="integer" name="NumberOfUndirectedEdges" value="0"/>
    <att type="integer" name="PartnerOfMultiEdgedNodePairs" value="0"/>
    <att type="string" name="Primary FlyBase ID" value="FBgn0039958"/>
    <att type="string" name="Protein Domains" value="IPR000086=NUDIX hydrolase domain, IPR015797=NUDIX hydrolase domain-like"/>
    <att type="string" name="Protein Expression Stage" value=""/>
    <att type="string" name="Protein Expression Tissue" value=""/>
    <att type="string" name="RNA Expression Stage" value=""/>
    <att type="string" name="RNA Expression Tissue" value=""/>
    <att type="real" name="Radiality" value="0.76168196"/>
    <att type="integer" name="SelfLoops" value="0"/>
    <att type="real" name="Stress" value="172140.0"/>
    <att type="string" name="Symbol" value="CG12567"/>
    <att type="real" name="TopologicalCoefficient" value="0.09914241"/>
    <att type="string" name="Worm Orthologs" value=""/>
    <att type="string" name="Xenopus Orthologs" value=""/>
    <att type="string" name="Yeast Orthologs" value="YJR142W()"/>
    <att type="string" name="ZebraFish Orthologs" value="ENSDARG00000058032(si:dkey-6n6.2)"/>
    <att type="real" name="__metanodeHintX" value="-77.0" cy:hidden="true"/>
    <att type="real" name="__metanodeHintY" value="-8.0" cy:hidden="true"/>
    <att type="string" name="canonicalName" value="CG12567"/>
    <att type="string" name="vizmap:Network_WID NODE_FILL_COLOR" value="java.awt.Color[r=153,g=153,b=153]"/>
    <att type="string" name="vizmap:Network_WID NODE_LABEL" value="CG12567"/>
    <graphics type="ELLIPSE" h="50.0" w="50.0" x="459.1000061035156" y="453.6000061035156" fill="#999999" width="7" outline="#999999" cy:nodeTransparency="1.0" cy:nodeLabelFont="Default-0-12" cy:nodeLabel="CG12567" cy:borderLineType="solid"/>
  </node>
  <node label="FBgn0065032" id="-1661">
    <att type="real" name="AverageShortestPathLength" value="2.28049632"/>
    <att type="real" name="BetweennessCentrality" value="1.6E-6"/>
    <att type="string" name="CG Symbol" value="CG8936"/>
    <att type="real" name="ClosenessCentrality" value="0.43850104"/>
    <att type="real" name="ClusteringCoefficient" value="0.47794118"/>
    <att type="integer" name="Degree" value="17"/>
    <att type="integer" name="Eccentricity" value="4"/>
    <att type="string" name="Expression Data Link" value=""/>
    <att type="string" name="Full Name" value="Actin-related protein 2/3 complex, subunit 3B"/>
    <att type="string" name="GO" value="Actin-related protein 2/3 complex, subunit 3B/actin binding/structural constituent of cytoskeleton"/>
    <att type="string" name="Human Orthologs" value="ENSG00000111229(ARPC3)"/>
    <att type="boolean" name="IsSingleNode" value="false"/>
    <att type="string" name="MCODE_Node_Status" value="Unclustered"/>
    <att type="real" name="MCODE_Score" value="3.43801652892562"/>
    <att type="string" name="Mouse Orthologs" value="ENSMUSG00000029465(Arpc3)"/>
    <att type="real" name="NeighborhoodConnectivity" value="2644.70588235"/>
    <att type="integer" name="NumberOfDirectedEdges" value="17"/>
    <att type="integer" name="NumberOfUndirectedEdges" value="0"/>
    <att type="integer" name="PartnerOfMultiEdgedNodePairs" value="0"/>
    <att type="string" name="Primary FlyBase ID" value="FBgn0065032"/>
    <att type="string" name="Protein Domains" value="IPR007204=Actin-related protein 2/3 complex subunit 3"/>
    <att type="string" name="Protein Expression Stage" value=" oogenesis stage , adult stage | female "/>
    <att type="string" name="Protein Expression Tissue" value=" nurse cell ring canal &lt;p&gt;, ovary &lt;p&gt;"/>
    <att type="string" name="RNA Expression Stage" value=""/>
    <att type="string" name="RNA Expression Tissue" value=""/>
    <att type="real" name="Radiality" value="0.78658395"/>
    <att type="integer" name="SelfLoops" value="0"/>
    <att type="real" name="Stress" value="16960.0"/>
    <att type="string" name="Symbol" value="Arpc3B"/>
    <att type="real" name="TopologicalCoefficient" value="0.28455423"/>
    <att type="string" name="Worm Orthologs" value="WBGene00000203(arx-5)"/>
    <att type="string" name="Xenopus Orthologs" value="ENSXETG00000020940(ARPC3)"/>
    <att type="string" name="Yeast Orthologs" value="YLR370C(ARC18)"/>
    <att type="string" name="ZebraFish Orthologs" value="ENSDARG00000057882(arpc3)"/>
    <att type="real" name="__metanodeHintX" value="83.0" cy:hidden="true"/>
    <att type="real" name="__metanodeHintY" value="8.0" cy:hidden="true"/>
    <att type="string" name="canonicalName" value="Arpc3B"/>
    <att type="real" name="da&gt;RCG76exp" value="0.77857"/>
    <att type="real" name="da&gt;RCG76sig" value="0.00109"/>
    <att type="string" name="vizmap:Drosophila4/6/17 9:54:53 AM CEST NODE_LABEL" value="FBgn0065032"/>
    <att type="string" name="vizmap:Network_RNAseq_CycG NODE_BORDER_COLOR" value="java.awt.Color[r=153,g=153,b=153]"/>
    <att type="string" name="vizmap:Network_RNAseq_CycG NODE_FILL_COLOR" value="java.awt.Color[r=81,g=234,b=81]"/>
    <att type="string" name="vizmap:Network_RNAseq_CycG NODE_LABEL" value="Arpc3B"/>
    <att type="string" name="vizmap:Network_RNAseq_CycG NODE_SHAPE" value="ELLIPSE"/>
    <att type="string" name="vizmap:Network_RNAseq_CycG NODE_SIZE" value="50.0"/>
    <att type="string" name="vizmap:Network_WID NODE_FILL_COLOR" value="java.awt.Color[r=122,g=234,b=132]"/>
    <att type="string" name="vizmap:Network_WID NODE_LABEL" value="Arpc3B"/>
    <graphics type="ELLIPSE" h="50.0" w="50.0" x="510.78387451171875" y="559.1459350585938" fill="#7aea7a" width="7" outline="#999999" cy:nodeTransparency="1.0" cy:nodeLabelFont="Default-0-12" cy:nodeLabel="Arpc3B" cy:borderLineType="solid"/>
  </node>
  <node label="FBgn0032225" id="-9259">
    <att type="real" name="AverageShortestPathLength" value="2.17743311"/>
    <att type="real" name="BetweennessCentrality" value="0.0"/>
    <att type="string" name="CG Symbol" value="CG5022"/>
    <att type="real" name="ClosenessCentrality" value="0.45925636"/>
    <att type="real" name="ClusteringCoefficient" value="0.96428571"/>
    <att type="integer" name="Degree" value="1"/>
    <att type="integer" name="Eccentricity" value="4"/>
    <att type="string" name="Expression Data Link" value=""/>
    <att type="string" name="Full Name" value=""/>
    <att type="string" name="GO" value="cytoskeletal protein binding/biological processes in which it is involved are not known"/>
    <att type="string" name="Human Orthologs" value="ENSG00000172159(FRMD3),ENSG00000171877(FRMD5)"/>
    <att type="boolean" name="IsSingleNode" value="false"/>
    <att type="string" name="MCODE_Node_Status" value="Unclustered"/>
    <att type="real" name="MCODE_Score" value="0.6666666666666666"/>
    <att type="string" name="Mouse Orthologs" value="ENSMUSG00000049122(Frmd3),ENSMUSG00000027238(Frmd5)"/>
    <att type="real" name="NeighborhoodConnectivity" value="5609.375"/>
    <att type="integer" name="NumberOfDirectedEdges" value="8"/>
    <att type="integer" name="NumberOfUndirectedEdges" value="0"/>
    <att type="integer" name="PartnerOfMultiEdgedNodePairs" value="0"/>
    <att type="string" name="Primary FlyBase ID" value="FBgn0032225"/>
    <att type="string" name="Protein Domains" value="IPR018980=FERM, C-terminal PH-like domain, IPR019748=FERM central domain, IPR000798=Ezrin/radixin/moesin-like, IPR011993=Pleckstrin-homology domain (PH domain)/Phosphotyrosine-binding domain (PTB), IPR019749=Band 4.1 domain, IPR014352=FERM/acyl-CoA-binding protein, 3-helical bundle, IPR000299=FERM domain, IPR014847=FERM adjacent (FA), IPR018979=FERM, N-terminal, IPR029071=Ubiquitin-related domain"/>
    <att type="string" name="Protein Expression Stage" value=""/>
    <att type="string" name="Protein Expression Tissue" value=""/>
    <att type="string" name="RNA Expression Stage" value=""/>
    <att type="string" name="RNA Expression Tissue" value=""/>
    <att type="real" name="Radiality" value="0.80376115"/>
    <att type="integer" name="SelfLoops" value="0"/>
    <att type="real" name="Stress" value="64.0"/>
    <att type="string" name="Symbol" value="CG5022"/>
    <att type="real" name="TopologicalCoefficient" value="0.52823948"/>
    <att type="string" name="Worm Orthologs" value="WBGene00001491(frm-4)"/>
    <att type="string" name="Xenopus Orthologs" value="ENSXETG00000016772(FRMD3)"/>
    <att type="string" name="Yeast Orthologs" value=""/>
    <att type="string" name="ZebraFish Orthologs" value="ENSDARG00000059885(LOC100331256)"/>
    <att type="real" name="__metanodeHintX" value="63.0" cy:hidden="true"/>
    <att type="real" name="__metanodeHintY" value="-42.0" cy:hidden="true"/>
    <att type="string" name="canonicalName" value="CG5022"/>
    <att type="real" name="da&gt;RCG76exp" value="-1.31602"/>
    <att type="real" name="da&gt;RCG76sig" value="8.28E-12"/>
    <att type="string" name="vizmap:Drosophila4/6/17 9:54:53 AM CEST NODE_LABEL" value="FBgn0032225"/>
    <att type="string" name="vizmap:Network_RNAseq_CycG NODE_BORDER_COLOR" value="java.awt.Color[r=153,g=153,b=153]"/>
    <att type="string" name="vizmap:Network_RNAseq_CycG NODE_FILL_COLOR" value="java.awt.Color[r=183,g=30,b=30]"/>
    <att type="string" name="vizmap:Network_RNAseq_CycG NODE_LABEL" value="CG5022"/>
    <att type="string" name="vizmap:Network_RNAseq_CycG NODE_SHAPE" value="ELLIPSE"/>
    <att type="string" name="vizmap:Network_RNAseq_CycG NODE_SIZE" value="50.0"/>
    <att type="string" name="vizmap:Network_WID NODE_FILL_COLOR" value="java.awt.Color[r=219,g=45,b=45]"/>
    <att type="string" name="vizmap:Network_WID NODE_LABEL" value="CG5022"/>
    <graphics type="ELLIPSE" h="50.0" w="50.0" x="463.4058837890625" y="613.033203125" fill="#b72d2d" width="7" outline="#999999" cy:nodeTransparency="1.0" cy:nodeLabelFont="Default-0-12" cy:nodeLabel="CG5022" cy:borderLineType="solid"/>
  </node>
  <node label="FBgn0036354" id="-9550">
    <att type="real" name="AverageShortestPathLength" value="2.09949593"/>
    <att type="real" name="BetweennessCentrality" value="4.1E-7"/>
    <att type="string" name="CG Symbol" value="CG10191"/>
    <att type="real" name="ClosenessCentrality" value="0.47630481"/>
    <att type="real" name="ClusteringCoefficient" value="0.81699346"/>
    <att type="integer" name="Degree" value="1"/>
    <att type="integer" name="Eccentricity" value="4"/>
    <att type="string" name="Expression Data Link" value=""/>
    <att type="string" name="Full Name" value="Proteome of centrioles 1"/>
    <att type="string" name="GO" value="centrosome organization"/>
    <att type="string" name="Human Orthologs" value="ENSG00000139323(POC1B-GALNT4),ENSG00000164087(POC1A)"/>
    <att type="boolean" name="IsSingleNode" value="false"/>
    <att type="string" name="MCODE_Node_Status" value="Unclustered"/>
    <att type="real" name="MCODE_Score" value="1.125"/>
    <att type="string" name="Mouse Orthologs" value="ENSMUSG00000023345(Poc1a),ENSMUSG00000019952(Poc1b)"/>
    <att type="real" name="NeighborhoodConnectivity" value="5046.16666667"/>
    <att type="integer" name="NumberOfDirectedEdges" value="18"/>
    <att type="integer" name="NumberOfUndirectedEdges" value="0"/>
    <att type="integer" name="PartnerOfMultiEdgedNodePairs" value="0"/>
    <att type="string" name="Primary FlyBase ID" value="FBgn0036354"/>
    <att type="string" name="Protein Domains" value="IPR001680=WD40 repeat, IPR017986=WD40-repeat-containing domain, IPR015943=WD40/YVTN repeat-like-containing domain, IPR019775=WD40 repeat, conserved site, IPR020472=G-protein beta WD-40 repeat"/>
    <att type="string" name="Protein Expression Stage" value=""/>
    <att type="string" name="Protein Expression Tissue" value=""/>
    <att type="string" name="RNA Expression Stage" value=""/>
    <att type="string" name="RNA Expression Tissue" value=""/>
    <att type="real" name="Radiality" value="0.81675068"/>
    <att type="integer" name="SelfLoops" value="0"/>
    <att type="real" name="Stress" value="77760.0"/>
    <att type="string" name="Symbol" value="Poc1"/>
    <att type="real" name="TopologicalCoefficient" value="0.43493938"/>
    <att type="string" name="Worm Orthologs" value=""/>
    <att type="string" name="Xenopus Orthologs" value="ENSXETG00000021865(wdr51b),ENSXETG00000010813(wdr51a)"/>
    <att type="string" name="Yeast Orthologs" value=""/>
    <att type="string" name="ZebraFish Orthologs" value="ENSDARG00000021110(poc1b)"/>
    <att type="real" name="__metanodeHintX" value="-15.0" cy:hidden="true"/>
    <att type="real" name="__metanodeHintY" value="66.0" cy:hidden="true"/>
    <att type="string" name="canonicalName" value="Poc1"/>
    <att type="real" name="da&gt;RCG76exp" value="-0.42604"/>
    <att type="real" name="da&gt;RCG76sig" value="4.5E-4"/>
    <att type="string" name="vizmap:Drosophila4/6/17 9:54:53 AM CEST NODE_LABEL" value="FBgn0036354"/>
    <att type="string" name="vizmap:Network_RNAseq_CycG NODE_BORDER_COLOR" value="java.awt.Color[r=153,g=153,b=153]"/>
    <att type="string" name="vizmap:Network_RNAseq_CycG NODE_FILL_COLOR" value="java.awt.Color[r=241,g=88,b=88]"/>
    <att type="string" name="vizmap:Network_RNAseq_CycG NODE_LABEL" value="Poc1"/>
    <att type="string" name="vizmap:Network_RNAseq_CycG NODE_SHAPE" value="ELLIPSE"/>
    <att type="string" name="vizmap:Network_RNAseq_CycG NODE_SIZE" value="50.0"/>
    <att type="string" name="vizmap:Network_WID NODE_FILL_COLOR" value="java.awt.Color[r=248,g=131,b=131]"/>
    <att type="string" name="vizmap:Network_WID NODE_LABEL" value="Poc1"/>
    <graphics type="ELLIPSE" h="50.0" w="50.0" x="562.4677734375" y="451.4218444824219" fill="#f18383" width="7" outline="#999999" cy:nodeTransparency="1.0" cy:nodeLabelFont="Default-0-12" cy:nodeLabel="Poc1" cy:borderLineType="solid"/>
  </node>
  <node label="FBgn0032132" id="-9242">
    <att type="real" name="AverageShortestPathLength" value="2.16184568"/>
    <att type="real" name="BetweennessCentrality" value="2.6E-7"/>
    <att type="string" name="CG Symbol" value="CG4382"/>
    <att type="real" name="ClosenessCentrality" value="0.46256771"/>
    <att type="real" name="ClusteringCoefficient" value="0.90833333"/>
    <att type="integer" name="Degree" value="2"/>
    <att type="integer" name="Eccentricity" value="4"/>
    <att type="string" name="Expression Data Link" value=""/>
    <att type="string" name="Full Name" value=""/>
    <att type="string" name="GO" value="Carboxylesterase, type B"/>
    <att type="string" name="Human Orthologs" value=""/>
    <att type="boolean" name="IsSingleNode" value="false"/>
    <att type="string" name="MCODE_Node_Status" value="Unclustered"/>
    <att type="real" name="MCODE_Score" value="0.6666666666666666"/>
    <att type="string" name="Mouse Orthologs" value="ENSMUSG00000031877(2210023G05Rik),ENSMUSG00000061825(Ces2),ENSMUSG00000050097(BC015286),ENSMUSG00000031884(Gm9756),ENSMUSG00000031886(Ces5),ENSMUSG00000055730(Ces6),ENSMUSG00000062826(2310038E17Rik),ENSMUSG00000056973(Ces3),ENSMUSG00000061959(Es22),ENSMUSG00000057074(Ces1),ENSMUSG00000057400(Es1),ENSMUSG00000078964(Gm5158),ENSMUSG00000031725(AU018778),ENSMUSG00000071047(Gm4976),ENSMUSG00000074156(2310039D24Rik),ENSMUSG00000069922(Es31),ENSMUSG00000062181(Gm4738),ENSMUSG00000060560(Ces8),ENSMUSG00000058019(Ces7)"/>
    <att type="real" name="NeighborhoodConnectivity" value="3248.125"/>
    <att type="integer" name="NumberOfDirectedEdges" value="16"/>
    <att type="integer" name="NumberOfUndirectedEdges" value="0"/>
    <att type="integer" name="PartnerOfMultiEdgedNodePairs" value="0"/>
    <att type="string" name="Primary FlyBase ID" value="FBgn0032132"/>
    <att type="string" name="Protein Domains" value="IPR029058=Alpha/Beta hydrolase fold, IPR002018=Carboxylesterase, type B"/>
    <att type="string" name="Protein Expression Stage" value=""/>
    <att type="string" name="Protein Expression Tissue" value=""/>
    <att type="string" name="RNA Expression Stage" value=""/>
    <att type="string" name="RNA Expression Tissue" value=""/>
    <att type="real" name="Radiality" value="0.80635905"/>
    <att type="integer" name="SelfLoops" value="0"/>
    <att type="real" name="Stress" value="38610.0"/>
    <att type="string" name="Symbol" value="CG4382"/>
    <att type="real" name="TopologicalCoefficient" value="0.3005297"/>
    <att type="string" name="Worm Orthologs" value=""/>
    <att type="string" name="Xenopus Orthologs" value=""/>
    <att type="string" name="Yeast Orthologs" value=""/>
    <att type="string" name="ZebraFish Orthologs" value="ENSDARG00000041595(ces3),ENSDARG00000041569(ces2),ENSDARG00000070915"/>
    <att type="real" name="__metanodeHintX" value="-24.0" cy:hidden="true"/>
    <att type="real" name="__metanodeHintY" value="10.0" cy:hidden="true"/>
    <att type="string" name="canonicalName" value="CG4382"/>
    <att type="real" name="da&gt;RCG76exp" value="0.61107"/>
    <att type="real" name="da&gt;RCG76sig" value="1.67E-4"/>
    <att type="string" name="vizmap:Drosophila4/6/17 9:54:53 AM CEST NODE_LABEL" value="FBgn0032132"/>
    <att type="string" name="vizmap:Network_RNAseq_CycG NODE_BORDER_COLOR" value="java.awt.Color[r=153,g=153,b=153]"/>
    <att type="string" name="vizmap:Network_RNAseq_CycG NODE_FILL_COLOR" value="java.awt.Color[r=87,g=240,b=87]"/>
    <att type="string" name="vizmap:Network_RNAseq_CycG NODE_LABEL" value="CG4382"/>
    <att type="string" name="vizmap:Network_RNAseq_CycG NODE_SHAPE" value="ELLIPSE"/>
    <att type="string" name="vizmap:Network_RNAseq_CycG NODE_SIZE" value="50.0"/>
    <att type="string" name="vizmap:Network_WID NODE_FILL_COLOR" value="java.awt.Color[r=131,g=240,b=138]"/>
    <att type="string" name="vizmap:Network_WID NODE_LABEL" value="CG4382"/>
    <graphics type="ELLIPSE" h="50.0" w="50.0" x="562.4677734375" y="556.9677734375" fill="#83f083" width="7" outline="#999999" cy:nodeTransparency="1.0" cy:nodeLabelFont="Default-0-12" cy:nodeLabel="CG4382" cy:borderLineType="solid"/>
  </node>
  <node label="FBgn0031643" id="-6882">
    <att type="real" name="AverageShortestPathLength" value="2.08639007"/>
    <att type="real" name="BetweennessCentrality" value="8.33E-6"/>
    <att type="string" name="CG Symbol" value="CG3008"/>
    <att type="real" name="ClosenessCentrality" value="0.47929676"/>
    <att type="real" name="ClusteringCoefficient" value="0.80072464"/>
    <att type="integer" name="Degree" value="24"/>
    <att type="integer" name="Eccentricity" value="4"/>
    <att type="string" name="Expression Data Link" value=""/>
    <att type="string" name="Full Name" value=""/>
    <att type="string" name="GO" value="Nucleus/protein phosphorylation/protein serine/threonine kinase activity"/>
    <att type="string" name="Human Orthologs" value="ENSG00000101782(RIOK3)"/>
    <att type="boolean" name="IsSingleNode" value="false"/>
    <att type="string" name="MCODE_Node_Status" value="Clustered"/>
    <att type="real" name="MCODE_Score" value="1.125"/>
    <att type="string" name="Mouse Orthologs" value="ENSMUSG00000024404(Riok3)"/>
    <att type="real" name="NeighborhoodConnectivity" value="4002.20833333"/>
    <att type="integer" name="NumberOfDirectedEdges" value="24"/>
    <att type="integer" name="NumberOfUndirectedEdges" value="0"/>
    <att type="integer" name="PartnerOfMultiEdgedNodePairs" value="0"/>
    <att type="string" name="Primary FlyBase ID" value="FBgn0031643"/>
    <att type="string" name="Protein Domains" value="IPR011009=Protein kinase-like domain, IPR017406=Serine/threonine-protein kinase Rio3, IPR000687=RIO kinase"/>
    <att type="string" name="Protein Expression Stage" value=""/>
    <att type="string" name="Protein Expression Tissue" value=""/>
    <att type="string" name="RNA Expression Stage" value=""/>
    <att type="string" name="RNA Expression Tissue" value=""/>
    <att type="real" name="Radiality" value="0.81893499"/>
    <att type="integer" name="SelfLoops" value="0"/>
    <att type="real" name="Stress" value="169268.0"/>
    <att type="string" name="Symbol" value="CG3008"/>
    <att type="real" name="TopologicalCoefficient" value="0.34020812"/>
    <att type="string" name="Worm Orthologs" value="WBGene00014012(riok-3)"/>
    <att type="string" name="Xenopus Orthologs" value="ENSXETG00000027370(riok3)"/>
    <att type="string" name="Yeast Orthologs" value=""/>
    <att type="string" name="ZebraFish Orthologs" value="ENSDARG00000042751(riok3)"/>
    <att type="real" name="__metanodeHintX" value="37.0" cy:hidden="true"/>
    <att type="real" name="__metanodeHintY" value="48.0" cy:hidden="true"/>
    <att type="string" name="canonicalName" value="CG3008"/>
    <att type="real" name="da&gt;RCG76exp" value="0.45834"/>
    <att type="real" name="da&gt;RCG76sig" value="3.5E-7"/>
    <att type="string" name="vizmap:Drosophila4/6/17 9:54:53 AM CEST NODE_LABEL" value="FBgn0031643"/>
    <att type="string" name="vizmap:Network_RNAseq_CycG NODE_BORDER_COLOR" value="java.awt.Color[r=153,g=153,b=153]"/>
    <att type="string" name="vizmap:Network_RNAseq_CycG NODE_FILL_COLOR" value="java.awt.Color[r=93,g=246,b=93]"/>
    <att type="string" name="vizmap:Network_RNAseq_CycG NODE_LABEL" value="CG3008"/>
    <att type="string" name="vizmap:Network_RNAseq_CycG NODE_SHAPE" value="ELLIPSE"/>
    <att type="string" name="vizmap:Network_RNAseq_CycG NODE_SIZE" value="50.0"/>
    <att type="string" name="vizmap:Network_WID NODE_FILL_COLOR" value="java.awt.Color[r=139,g=246,b=144]"/>
    <att type="string" name="vizmap:Network_WID NODE_LABEL" value="CG3008"/>
    <graphics type="ELLIPSE" h="50.0" w="50.0" x="459.1000061035156" y="507.4620361328125" fill="#8bf68b" width="7" outline="#999999" cy:nodeTransparency="1.0" cy:nodeLabelFont="Default-0-12" cy:nodeLabel="CG3008" cy:borderLineType="solid"/>
  </node>
  <node label="FBgn0033730" id="-7230">
    <att type="real" name="AverageShortestPathLength" value="2.39224506"/>
    <att type="real" name="BetweennessCentrality" value="3.2E-7"/>
    <att type="string" name="CG Symbol" value="CG8511"/>
    <att type="real" name="ClosenessCentrality" value="0.41801738"/>
    <att type="real" name="ClusteringCoefficient" value="0.4"/>
    <att type="integer" name="Degree" value="1"/>
    <att type="integer" name="Eccentricity" value="4"/>
    <att type="string" name="Expression Data Link" value=""/>
    <att type="string" name="Full Name" value="Cuticular protein 49Ag"/>
    <att type="string" name="GO" value="structural constituent of chitin-based larval cuticle"/>
    <att type="string" name="Human Orthologs" value=""/>
    <att type="boolean" name="IsSingleNode" value="false"/>
    <att type="string" name="MCODE_Node_Status" value="Unclustered"/>
    <att type="real" name="MCODE_Score" value="0.5"/>
    <att type="string" name="Mouse Orthologs" value=""/>
    <att type="real" name="NeighborhoodConnectivity" value="1870.2"/>
    <att type="integer" name="NumberOfDirectedEdges" value="5"/>
    <att type="integer" name="NumberOfUndirectedEdges" value="0"/>
    <att type="integer" name="PartnerOfMultiEdgedNodePairs" value="0"/>
    <att type="string" name="Primary FlyBase ID" value="FBgn0033730"/>
    <att type="string" name="Protein Domains" value="IPR000618=Insect cuticle protein, IPR031311=Chitin-binding type R&amp;R consensus"/>
    <att type="string" name="Protein Expression Stage" value=""/>
    <att type="string" name="Protein Expression Tissue" value=""/>
    <att type="string" name="RNA Expression Stage" value=""/>
    <att type="string" name="RNA Expression Tissue" value=""/>
    <att type="real" name="Radiality" value="0.76795916"/>
    <att type="integer" name="SelfLoops" value="0"/>
    <att type="real" name="Stress" value="2684.0"/>
    <att type="string" name="Symbol" value="Cpr49Ag"/>
    <att type="real" name="TopologicalCoefficient" value="0.23427283"/>
    <att type="string" name="Worm Orthologs" value=""/>
    <att type="string" name="Xenopus Orthologs" value=""/>
    <att type="string" name="Yeast Orthologs" value=""/>
    <att type="string" name="ZebraFish Orthologs" value=""/>
    <att type="real" name="__metanodeHintX" value="21.0" cy:hidden="true"/>
    <att type="real" name="__metanodeHintY" value="-70.0" cy:hidden="true"/>
    <att type="string" name="canonicalName" value="Cpr49Ag"/>
    <att type="real" name="da&gt;RCG76exp" value="0.481"/>
    <att type="real" name="da&gt;RCG76sig" value="0.0014"/>
    <att type="string" name="vizmap:Drosophila4/6/17 9:54:53 AM CEST NODE_LABEL" value="FBgn0033730"/>
    <att type="string" name="vizmap:Network_RNAseq_CycG NODE_BORDER_COLOR" value="java.awt.Color[r=153,g=153,b=153]"/>
    <att type="string" name="vizmap:Network_RNAseq_CycG NODE_FILL_COLOR" value="java.awt.Color[r=92,g=245,b=92]"/>
    <att type="string" name="vizmap:Network_RNAseq_CycG NODE_LABEL" value="Cpr49Ag"/>
    <att type="string" name="vizmap:Network_RNAseq_CycG NODE_SHAPE" value="ELLIPSE"/>
    <att type="string" name="vizmap:Network_RNAseq_CycG NODE_SIZE" value="50.0"/>
    <att type="string" name="vizmap:Network_WID NODE_FILL_COLOR" value="java.awt.Color[r=138,g=245,b=143]"/>
    <att type="string" name="vizmap:Network_WID NODE_LABEL" value="Cpr49Ag"/>
    <graphics type="ELLIPSE" h="50.0" w="50.0" x="562.4677734375" y="505.283935546875" fill="#8af58a" width="7" outline="#999999" cy:nodeTransparency="1.0" cy:nodeLabelFont="Default-0-12" cy:nodeLabel="Cpr49Ag" cy:borderLineType="solid"/>
  </node>
  <node label="FBgn0010213" id="-590">
    <att type="real" name="AverageShortestPathLength" value="2.13989919"/>
    <att type="real" name="BetweennessCentrality" value="3.4E-7"/>
    <att type="string" name="CG Symbol" value="CG8905"/>
    <att type="real" name="ClosenessCentrality" value="0.46731173"/>
    <att type="real" name="ClusteringCoefficient" value="0.85620915"/>
    <att type="integer" name="Degree" value="18"/>
    <att type="integer" name="Eccentricity" value="4"/>
    <att type="string" name="Expression Data Link" value=""/>
    <att type="string" name="Full Name" value="Superoxide dismutase 2 (Mn)"/>
    <att type="string" name="GO" value="Superoxide dismutase 2 (Mn)/superoxide dismutase activity/metal ion binding/antioxidant activity/oxidation-reduction process/reactive oxygen species metabolic process"/>
    <att type="string" name="Human Orthologs" value="ENSG00000112096(SOD2)"/>
    <att type="boolean" name="IsSingleNode" value="false"/>
    <att type="string" name="MCODE_Node_Status" value="Clustered"/>
    <att type="real" name="MCODE_Score" value="5.890625"/>
    <att type="string" name="Mouse Orthologs" value="ENSMUSG00000006818(Sod2)"/>
    <att type="real" name="NeighborhoodConnectivity" value="4650.27777778"/>
    <att type="integer" name="NumberOfDirectedEdges" value="18"/>
    <att type="integer" name="NumberOfUndirectedEdges" value="0"/>
    <att type="integer" name="PartnerOfMultiEdgedNodePairs" value="0"/>
    <att type="string" name="Primary FlyBase ID" value="FBgn0010213"/>
    <att type="string" name="Protein Domains" value="IPR019833=Manganese/iron superoxide dismutase, binding site, IPR019832=Manganese/iron superoxide dismutase, C-terminal, IPR001189=Manganese/iron superoxide dismutase, IPR019831=Manganese/iron superoxide dismutase, N-terminal"/>
    <att type="string" name="Protein Expression Stage" value=""/>
    <att type="string" name="Protein Expression Tissue" value=""/>
    <att type="string" name="RNA Expression Stage" value=""/>
    <att type="string" name="RNA Expression Tissue" value=""/>
    <att type="real" name="Radiality" value="0.8100168"/>
    <att type="integer" name="SelfLoops" value="0"/>
    <att type="real" name="Stress" value="7010.0"/>
    <att type="string" name="Symbol" value="Sod2"/>
    <att type="real" name="TopologicalCoefficient" value="0.4192461"/>
    <att type="string" name="Worm Orthologs" value="WBGene00004931(sod-2),WBGene00004932(sod-3)"/>
    <att type="string" name="Xenopus Orthologs" value="ENSXETG00000021180(sod2)"/>
    <att type="string" name="Yeast Orthologs" value="YHR008C(SOD2)"/>
    <att type="string" name="ZebraFish Orthologs" value="ENSDARG00000042644(sod2)"/>
    <att type="real" name="__metanodeHintX" value="0.0" cy:hidden="true"/>
    <att type="real" name="__metanodeHintY" value="8.0" cy:hidden="true"/>
    <att type="string" name="canonicalName" value="Sod2"/>
    <att type="real" name="da&gt;RCG76exp" value="-0.30377"/>
    <att type="real" name="da&gt;RCG76sig" value="0.00107"/>
    <att type="string" name="vizmap:Drosophila4/6/17 9:54:53 AM CEST NODE_LABEL" value="FBgn0010213"/>
    <att type="string" name="vizmap:Network_RNAseq_CycG NODE_BORDER_COLOR" value="java.awt.Color[r=153,g=153,b=153]"/>
    <att type="string" name="vizmap:Network_RNAseq_CycG NODE_FILL_COLOR" value="java.awt.Color[r=248,g=95,b=95]"/>
    <att type="string" name="vizmap:Network_RNAseq_CycG NODE_LABEL" value="Sod2"/>
    <att type="string" name="vizmap:Network_RNAseq_CycG NODE_SHAPE" value="ELLIPSE"/>
    <att type="string" name="vizmap:Network_RNAseq_CycG NODE_SIZE" value="50.0"/>
    <att type="string" name="vizmap:Network_WID NODE_FILL_COLOR" value="java.awt.Color[r=252,g=143,b=143]"/>
    <att type="string" name="vizmap:Network_WID NODE_LABEL" value="Sod2"/>
    <graphics type="ELLIPSE" h="50.0" w="50.0" x="-216.24368286132812" y="-144.31605529785156" fill="#f88f8f" width="7" outline="#999999" cy:nodeTransparency="1.0" cy:nodeLabelFont="Default-0-12" cy:nodeLabel="Sod2" cy:borderLineType="solid"/>
  </node>
  <node label="FBgn0261673" id="-7696">
    <att type="real" name="AverageShortestPathLength" value="2.07979837"/>
    <att type="real" name="BetweennessCentrality" value="2.28E-6"/>
    <att type="string" name="CG Symbol" value="CG8776"/>
    <att type="real" name="ClosenessCentrality" value="0.48081584"/>
    <att type="real" name="ClusteringCoefficient" value="0.65806452"/>
    <att type="integer" name="Degree" value="1"/>
    <att type="integer" name="Eccentricity" value="4"/>
    <att type="string" name="Expression Data Link" value=""/>
    <att type="string" name="Full Name" value="no extended memory"/>
    <att type="string" name="GO" value="IPR016040:NAD(P)-binding domain/oxidoreductase activity/metal ion binding"/>
    <att type="string" name="Human Orthologs" value=""/>
    <att type="boolean" name="IsSingleNode" value="false"/>
    <att type="string" name="MCODE_Node_Status" value="Clustered"/>
    <att type="real" name="MCODE_Score" value="5.7407407407407405"/>
    <att type="string" name="Mouse Orthologs" value=""/>
    <att type="real" name="NeighborhoodConnectivity" value="3147.12903226"/>
    <att type="integer" name="NumberOfDirectedEdges" value="31"/>
    <att type="integer" name="NumberOfUndirectedEdges" value="0"/>
    <att type="integer" name="PartnerOfMultiEdgedNodePairs" value="0"/>
    <att type="string" name="Primary FlyBase ID" value="FBgn0261673"/>
    <att type="string" name="Protein Domains" value="IPR006593=Cytochrome b561/ferric reductase transmembrane, IPR004877=Cytochrome b561 domain"/>
    <att type="string" name="Protein Expression Stage" value=""/>
    <att type="string" name="Protein Expression Tissue" value=""/>
    <att type="string" name="RNA Expression Stage" value=""/>
    <att type="string" name="RNA Expression Tissue" value=""/>
    <att type="real" name="Radiality" value="0.8200336"/>
    <att type="integer" name="SelfLoops" value="0"/>
    <att type="real" name="Stress" value="119170.0"/>
    <att type="string" name="Symbol" value="nemy"/>
    <att type="real" name="TopologicalCoefficient" value="0.26580482"/>
    <att type="string" name="Worm Orthologs" value=""/>
    <att type="string" name="Xenopus Orthologs" value=""/>
    <att type="string" name="Yeast Orthologs" value=""/>
    <att type="string" name="ZebraFish Orthologs" value=""/>
    <att type="real" name="__metanodeHintX" value="-54.0" cy:hidden="true"/>
    <att type="real" name="__metanodeHintY" value="5.0" cy:hidden="true"/>
    <att type="string" name="canonicalName" value="nemy"/>
    <att type="real" name="da&gt;RCG76exp" value="0.53422"/>
    <att type="real" name="da&gt;RCG76sig" value="0.0013"/>
    <att type="string" name="vizmap:Drosophila4/6/17 9:54:53 AM CEST NODE_LABEL" value="FBgn0261673"/>
    <att type="string" name="vizmap:Network_RNAseq_CycG NODE_BORDER_COLOR" value="java.awt.Color[r=153,g=153,b=153]"/>
    <att type="string" name="vizmap:Network_RNAseq_CycG NODE_FILL_COLOR" value="java.awt.Color[r=90,g=243,b=90]"/>
    <att type="string" name="vizmap:Network_RNAseq_CycG NODE_LABEL" value="nemy"/>
    <att type="string" name="vizmap:Network_RNAseq_CycG NODE_SHAPE" value="ELLIPSE"/>
    <att type="string" name="vizmap:Network_RNAseq_CycG NODE_SIZE" value="50.0"/>
    <att type="string" name="vizmap:Network_WID NODE_FILL_COLOR" value="java.awt.Color[r=135,g=243,b=141]"/>
    <att type="string" name="vizmap:Network_WID NODE_LABEL" value="nemy"/>
    <graphics type="ELLIPSE" h="50.0" w="50.0" x="-166.73793029785156" y="-198.1781463623047" fill="#87f387" width="7" outline="#999999" cy:nodeTransparency="1.0" cy:nodeLabelFont="Default-0-12" cy:nodeLabel="nemy" cy:borderLineType="solid"/>
  </node>
  <node label="FBgn0003462" id="-5059">
    <att type="real" name="AverageShortestPathLength" value="2.21962001"/>
    <att type="real" name="BetweennessCentrality" value="6.5E-7"/>
    <att type="string" name="CG Symbol" value="CG11793"/>
    <att type="real" name="ClosenessCentrality" value="0.45052757"/>
    <att type="real" name="ClusteringCoefficient" value="0.5320197"/>
    <att type="integer" name="Degree" value="1"/>
    <att type="integer" name="Eccentricity" value="4"/>
    <att type="string" name="Expression Data Link" value=""/>
    <att type="string" name="Full Name" value="Superoxide dismutase"/>
    <att type="string" name="GO" value="Zinc/Superoxide dismutase 1/Superoxide dismutase (Cu/Zn) / superoxide dismutase copper chaperone/metal ion binding/ oxidation-reduction process/response to oxidative stress"/>
    <att type="string" name="Human Orthologs" value="ENSG00000142168(SOD1)"/>
    <att type="boolean" name="IsSingleNode" value="false"/>
    <att type="string" name="MCODE_Node_Status" value="Unclustered"/>
    <att type="real" name="MCODE_Score" value="1.3877551020408163"/>
    <att type="string" name="Mouse Orthologs" value="ENSMUSG00000022982(Sod1)"/>
    <att type="real" name="NeighborhoodConnectivity" value="2275.62068966"/>
    <att type="integer" name="NumberOfDirectedEdges" value="29"/>
    <att type="integer" name="NumberOfUndirectedEdges" value="0"/>
    <att type="integer" name="PartnerOfMultiEdgedNodePairs" value="0"/>
    <att type="string" name="Primary FlyBase ID" value="FBgn0003462"/>
    <att type="string" name="Protein Domains" value="IPR018152=Superoxide dismutase, copper/zinc, binding site, IPR001424=Superoxide dismutase, copper/zinc binding domain"/>
    <att type="string" name="Protein Expression Stage" value=""/>
    <att type="string" name="Protein Expression Tissue" value=""/>
    <att type="string" name="RNA Expression Stage" value=""/>
    <att type="string" name="RNA Expression Tissue" value=""/>
    <att type="real" name="Radiality" value="0.79673"/>
    <att type="integer" name="SelfLoops" value="0"/>
    <att type="real" name="Stress" value="6828.0"/>
    <att type="string" name="Symbol" value="Sod"/>
    <att type="real" name="TopologicalCoefficient" value="0.22633983"/>
    <att type="string" name="Worm Orthologs" value="WBGene00004930(sod-1),WBGene00007036(sod-5)"/>
    <att type="string" name="Xenopus Orthologs" value="ENSXETG00000007350(SOD1)"/>
    <att type="string" name="Yeast Orthologs" value="YJR104C(SOD1)"/>
    <att type="string" name="ZebraFish Orthologs" value="ENSDARG00000043848(sod1)"/>
    <att type="real" name="__metanodeHintX" value="31.0" cy:hidden="true"/>
    <att type="real" name="__metanodeHintY" value="40.0" cy:hidden="true"/>
    <att type="string" name="canonicalName" value="Sod"/>
    <att type="real" name="da&gt;RCG76exp" value="-0.43061"/>
    <att type="real" name="da&gt;RCG76sig" value="4.72E-5"/>
    <att type="string" name="vizmap:Drosophila4/6/17 9:54:53 AM CEST NODE_LABEL" value="FBgn0003462"/>
    <att type="string" name="vizmap:Network_RNAseq_CycG NODE_BORDER_COLOR" value="java.awt.Color[r=153,g=153,b=153]"/>
    <att type="string" name="vizmap:Network_RNAseq_CycG NODE_FILL_COLOR" value="java.awt.Color[r=240,g=87,b=87]"/>
    <att type="string" name="vizmap:Network_RNAseq_CycG NODE_LABEL" value="Sod"/>
    <att type="string" name="vizmap:Network_RNAseq_CycG NODE_SHAPE" value="ELLIPSE"/>
    <att type="string" name="vizmap:Network_RNAseq_CycG NODE_SIZE" value="50.0"/>
    <att type="string" name="vizmap:Network_WID NODE_FILL_COLOR" value="java.awt.Color[r=248,g=131,b=131]"/>
    <att type="string" name="vizmap:Network_WID NODE_LABEL" value="Sod"/>
    <graphics type="ELLIPSE" h="50.0" w="50.0" x="-187.92762756347656" y="-94.81027221679688" fill="#f08383" width="7" outline="#999999" cy:nodeTransparency="1.0" cy:nodeLabelFont="Default-0-12" cy:nodeLabel="Sod" cy:borderLineType="solid"/>
  </node>
  <node label="FBgn0023507" id="-3909">
    <att type="real" name="AverageShortestPathLength" value="2.0964715"/>
    <att type="real" name="BetweennessCentrality" value="1.5E-6"/>
    <att type="string" name="CG Symbol" value="CG3835"/>
    <att type="real" name="ClosenessCentrality" value="0.47699194"/>
    <att type="real" name="ClusteringCoefficient" value="0.7201426"/>
    <att type="integer" name="Degree" value="1"/>
    <att type="integer" name="Eccentricity" value="4"/>
    <att type="string" name="Expression Data Link" value=""/>
    <att type="string" name="Full Name" value=""/>
    <att type="string" name="GO" value="(R)-2-hydroxyglutarate dehydrogenase activity/oxidation-reduction process"/>
    <att type="string" name="Human Orthologs" value="ENSG00000215692,ENSG00000180902(D2HGDH)"/>
    <att type="boolean" name="IsSingleNode" value="false"/>
    <att type="string" name="MCODE_Node_Status" value="Unclustered"/>
    <att type="real" name="MCODE_Score" value="1.4444444444444444"/>
    <att type="string" name="Mouse Orthologs" value="ENSMUSG00000073609(D2hgdh)"/>
    <att type="real" name="NeighborhoodConnectivity" value="2995.76470588"/>
    <att type="integer" name="NumberOfDirectedEdges" value="34"/>
    <att type="integer" name="NumberOfUndirectedEdges" value="0"/>
    <att type="integer" name="PartnerOfMultiEdgedNodePairs" value="0"/>
    <att type="string" name="Primary FlyBase ID" value="FBgn0023507"/>
    <att type="string" name="Protein Domains" value="IPR016169=CO dehydrogenase flavoprotein-like, FAD-binding, subdomain 2, IPR004113=FAD-linked oxidase, C-terminal, IPR016167=FAD-binding, type 2, subdomain 1, IPR016171=Vanillyl-alcohol oxidase, C-terminal subdomain 2, IPR016164=FAD-linked oxidase-like, C-terminal, IPR006094=FAD linked oxidase, N-terminal, IPR016166=FAD-binding, type 2"/>
    <att type="string" name="Protein Expression Stage" value=""/>
    <att type="string" name="Protein Expression Tissue" value=""/>
    <att type="string" name="RNA Expression Stage" value=""/>
    <att type="string" name="RNA Expression Tissue" value=""/>
    <att type="real" name="Radiality" value="0.81725475"/>
    <att type="integer" name="SelfLoops" value="0"/>
    <att type="real" name="Stress" value="108866.0"/>
    <att type="string" name="Symbol" value="CG3835"/>
    <att type="real" name="TopologicalCoefficient" value="0.25776671"/>
    <att type="string" name="Worm Orthologs" value="WBGene00010055(F54D5.12)"/>
    <att type="string" name="Xenopus Orthologs" value=""/>
    <att type="string" name="Yeast Orthologs" value="YDL178W(DLD2),YEL071W(DLD3)"/>
    <att type="string" name="ZebraFish Orthologs" value="ENSDARG00000060210(d2hgdh)"/>
    <att type="real" name="__metanodeHintX" value="50.0" cy:hidden="true"/>
    <att type="real" name="__metanodeHintY" value="-13.0" cy:hidden="true"/>
    <att type="string" name="canonicalName" value="CG3835"/>
    <att type="real" name="da&gt;RCG76exp" value="-0.79027"/>
    <att type="real" name="da&gt;RCG76sig" value="5.36E-5"/>
    <att type="string" name="vizmap:Drosophila4/6/17 9:54:53 AM CEST NODE_LABEL" value="FBgn0023507"/>
    <att type="string" name="vizmap:Network_RNAseq_CycG NODE_BORDER_COLOR" value="java.awt.Color[r=153,g=153,b=153]"/>
    <att type="string" name="vizmap:Network_RNAseq_CycG NODE_FILL_COLOR" value="java.awt.Color[r=217,g=64,b=64]"/>
    <att type="string" name="vizmap:Network_RNAseq_CycG NODE_LABEL" value="CG3835"/>
    <att type="string" name="vizmap:Network_RNAseq_CycG NODE_SHAPE" value="ELLIPSE"/>
    <att type="string" name="vizmap:Network_RNAseq_CycG NODE_SIZE" value="50.0"/>
    <att type="string" name="vizmap:Network_WID NODE_FILL_COLOR" value="java.awt.Color[r=236,g=96,b=96]"/>
    <att type="string" name="vizmap:Network_WID NODE_LABEL" value="CG3835"/>
    <graphics type="ELLIPSE" h="50.0" w="50.0" x="-220.60000610351562" y="-196.0" fill="#d96060" width="7" outline="#999999" cy:nodeTransparency="1.0" cy:nodeLabelFont="Default-0-12" cy:nodeLabel="CG3835" cy:borderLineType="solid"/>
  </node>
  <node label="FBgn0032889" id="-7149">
    <att type="real" name="AverageShortestPathLength" value="2.07855758"/>
    <att type="real" name="BetweennessCentrality" value="6.12E-5"/>
    <att type="string" name="CG Symbol" value="CG9331"/>
    <att type="real" name="ClosenessCentrality" value="0.48110286"/>
    <att type="real" name="ClusteringCoefficient" value="0.3092006"/>
    <att type="integer" name="Degree" value="3"/>
    <att type="integer" name="Eccentricity" value="4"/>
    <att type="string" name="Expression Data Link" value=""/>
    <att type="string" name="Full Name" value=""/>
    <att type="string" name="GO" value="oxidoreductase activity, acting on the CH-OH group of donors, NAD or NADP as acceptor/NAD binding/oxidation-reduction process"/>
    <att type="string" name="Human Orthologs" value="ENSG00000137106(GRHPR)"/>
    <att type="boolean" name="IsSingleNode" value="false"/>
    <att type="string" name="MCODE_Node_Status" value="Clustered"/>
    <att type="real" name="MCODE_Score" value="1.0"/>
    <att type="string" name="Mouse Orthologs" value=""/>
    <att type="real" name="NeighborhoodConnectivity" value="1509.42307692"/>
    <att type="integer" name="NumberOfDirectedEdges" value="52"/>
    <att type="integer" name="NumberOfUndirectedEdges" value="0"/>
    <att type="integer" name="PartnerOfMultiEdgedNodePairs" value="0"/>
    <att type="string" name="Primary FlyBase ID" value="FBgn0032889"/>
    <att type="string" name="Protein Domains" value="IPR006139=D-isomer specific 2-hydroxyacid dehydrogenase, catalytic domain, IPR006140=D-isomer specific 2-hydroxyacid dehydrogenase, NAD-binding domain, IPR029753=D-isomer specific 2-hydroxyacid dehydrogenase, NAD-binding domain conserved site, IPR016040=NAD(P)-binding domain"/>
    <att type="string" name="Protein Expression Stage" value=""/>
    <att type="string" name="Protein Expression Tissue" value=""/>
    <att type="string" name="RNA Expression Stage" value=""/>
    <att type="string" name="RNA Expression Tissue" value=""/>
    <att type="real" name="Radiality" value="0.8202404"/>
    <att type="integer" name="SelfLoops" value="0"/>
    <att type="real" name="Stress" value="773648.0"/>
    <att type="string" name="Symbol" value="CG9331"/>
    <att type="real" name="TopologicalCoefficient" value="0.12753729"/>
    <att type="string" name="Worm Orthologs" value=""/>
    <att type="string" name="Xenopus Orthologs" value=""/>
    <att type="string" name="Yeast Orthologs" value="YNL274C(GOR1)"/>
    <att type="string" name="ZebraFish Orthologs" value=""/>
    <att type="real" name="__metanodeHintX" value="-24.0" cy:hidden="true"/>
    <att type="real" name="__metanodeHintY" value="-40.0" cy:hidden="true"/>
    <att type="string" name="canonicalName" value="CG9331"/>
    <att type="real" name="da&gt;RCG76exp" value="-0.91648"/>
    <att type="real" name="da&gt;RCG76sig" value="1.52E-5"/>
    <att type="string" name="vizmap:Drosophila4/6/17 9:54:53 AM CEST NODE_LABEL" value="FBgn0032889"/>
    <att type="string" name="vizmap:Network_RNAseq_CycG NODE_BORDER_COLOR" value="java.awt.Color[r=153,g=153,b=153]"/>
    <att type="string" name="vizmap:Network_RNAseq_CycG NODE_FILL_COLOR" value="java.awt.Color[r=209,g=56,b=56]"/>
    <att type="string" name="vizmap:Network_RNAseq_CycG NODE_LABEL" value="CG9331"/>
    <att type="string" name="vizmap:Network_RNAseq_CycG NODE_SHAPE" value="ELLIPSE"/>
    <att type="string" name="vizmap:Network_RNAseq_CycG NODE_SIZE" value="50.0"/>
    <att type="string" name="vizmap:Network_WID NODE_FILL_COLOR" value="java.awt.Color[r=232,g=84,b=84]"/>
    <att type="string" name="vizmap:Network_WID NODE_LABEL" value="CG9331"/>
    <graphics type="ELLIPSE" h="50.0" w="50.0" x="-164.5597686767578" y="-144.31605529785156" fill="#d15454" width="7" outline="#999999" cy:nodeTransparency="1.0" cy:nodeLabelFont="Default-0-12" cy:nodeLabel="CG9331" cy:borderLineType="solid"/>
  </node>
  <node label="FBgn0019985" id="-1098">
    <att type="real" name="AverageShortestPathLength" value="2.24319504"/>
    <att type="real" name="BetweennessCentrality" value="1.7E-7"/>
    <att type="string" name="CG Symbol" value="CG11144"/>
    <att type="real" name="ClosenessCentrality" value="0.44579271"/>
    <att type="real" name="ClusteringCoefficient" value="0.83333333"/>
    <att type="integer" name="Degree" value="9"/>
    <att type="integer" name="Eccentricity" value="4"/>
    <att type="string" name="Expression Data Link" value=""/>
    <att type="string" name="Full Name" value="metabotropic Glutamate Receptor"/>
    <att type="string" name="GO" value="GO:0016021~integral component of membrane/glutamate binding"/>
    <att type="string" name="Human Orthologs" value="ENSG00000198822(GRM3),ENSG00000164082(GRM2)"/>
    <att type="boolean" name="IsSingleNode" value="false"/>
    <att type="string" name="MCODE_Node_Status" value="Unclustered"/>
    <att type="real" name="MCODE_Score" value="0.6666666666666666"/>
    <att type="string" name="Mouse Orthologs" value="ENSMUSG00000003974(Grm3)"/>
    <att type="real" name="NeighborhoodConnectivity" value="4958.55555556"/>
    <att type="integer" name="NumberOfDirectedEdges" value="9"/>
    <att type="integer" name="NumberOfUndirectedEdges" value="0"/>
    <att type="integer" name="PartnerOfMultiEdgedNodePairs" value="0"/>
    <att type="string" name="Primary FlyBase ID" value="FBgn0019985"/>
    <att type="string" name="Protein Domains" value="IPR001828=Receptor, ligand binding region, IPR017978=GPCR, family 3, C-terminal, IPR017979=GPCR, family 3, conserved site, IPR011500=GPCR, family 3, nine cysteines domain, IPR028082=Periplasmic binding protein-like I, IPR000162=GPCR, family 3, metabotropic glutamate receptor, IPR000337=GPCR, family 3"/>
    <att type="string" name="Protein Expression Stage" value=""/>
    <att type="string" name="Protein Expression Tissue" value=""/>
    <att type="string" name="RNA Expression Stage" value=""/>
    <att type="string" name="RNA Expression Tissue" value=""/>
    <att type="real" name="Radiality" value="0.79280083"/>
    <att type="integer" name="SelfLoops" value="0"/>
    <att type="real" name="Stress" value="5138.0"/>
    <att type="string" name="Symbol" value="mGluR"/>
    <att type="real" name="TopologicalCoefficient" value="0.50778859"/>
    <att type="string" name="Worm Orthologs" value="WBGene00003232(mgl-1)"/>
    <att type="string" name="Xenopus Orthologs" value="ENSXETG00000005426(GRM3)"/>
    <att type="string" name="Yeast Orthologs" value=""/>
    <att type="string" name="ZebraFish Orthologs" value="ENSDARG00000031712(LOC565256),ENSDARG00000004150(wu:fj52c07),ENSDARG00000007195"/>
    <att type="real" name="__metanodeHintX" value="31.0" cy:hidden="true"/>
    <att type="real" name="__metanodeHintY" value="-8.0" cy:hidden="true"/>
    <att type="string" name="canonicalName" value="mGluR"/>
    <att type="real" name="da&gt;RCG76exp" value="1.57533"/>
    <att type="real" name="da&gt;RCG76sig" value="1.2E-14"/>
    <att type="string" name="vizmap:Drosophila4/6/17 9:54:53 AM CEST NODE_LABEL" value="FBgn0019985"/>
    <att type="string" name="vizmap:Network_RNAseq_CycG NODE_BORDER_COLOR" value="java.awt.Color[r=153,g=153,b=153]"/>
    <att type="string" name="vizmap:Network_RNAseq_CycG NODE_FILL_COLOR" value="java.awt.Color[r=54,g=207,b=54]"/>
    <att type="string" name="vizmap:Network_RNAseq_CycG NODE_LABEL" value="mGluR"/>
    <att type="string" name="vizmap:Network_RNAseq_CycG NODE_SHAPE" value="ELLIPSE"/>
    <att type="string" name="vizmap:Network_RNAseq_CycG NODE_SIZE" value="50.0"/>
    <att type="string" name="vizmap:Network_WID NODE_FILL_COLOR" value="java.awt.Color[r=80,g=207,b=105]"/>
    <att type="string" name="vizmap:Network_WID NODE_LABEL" value="mGluR"/>
    <graphics type="ELLIPSE" h="50.0" w="50.0" x="-174.0" y="33.0" fill="#50cf50" width="7" outline="#999999" cy:nodeTransparency="1.0" cy:nodeLabelFont="Default-0-12" cy:nodeLabel="mGluR" cy:borderLineType="solid"/>
  </node>
  <node label="FBgn0024194" id="-1855">
    <att type="real" name="AverageShortestPathLength" value="2.18495541"/>
    <att type="real" name="BetweennessCentrality" value="1.09E-6"/>
    <att type="string" name="CG Symbol" value="CG11495"/>
    <att type="real" name="ClosenessCentrality" value="0.45767524"/>
    <att type="real" name="ClusteringCoefficient" value="0.67272727"/>
    <att type="integer" name="Degree" value="11"/>
    <att type="integer" name="Eccentricity" value="4"/>
    <att type="string" name="Expression Data Link" value=""/>
    <att type="string" name="Full Name" value="rasp"/>
    <att type="string" name="GO" value="Membrane bound O-acyl transferase"/>
    <att type="string" name="Human Orthologs" value="ENSG00000054392(HHAT)"/>
    <att type="boolean" name="IsSingleNode" value="false"/>
    <att type="string" name="MCODE_Node_Status" value="Unclustered"/>
    <att type="real" name="MCODE_Score" value="0.6666666666666666"/>
    <att type="string" name="Mouse Orthologs" value="ENSMUSG00000037375(Hhat)"/>
    <att type="real" name="NeighborhoodConnectivity" value="4987.54545455"/>
    <att type="integer" name="NumberOfDirectedEdges" value="11"/>
    <att type="integer" name="NumberOfUndirectedEdges" value="0"/>
    <att type="integer" name="PartnerOfMultiEdgedNodePairs" value="0"/>
    <att type="string" name="Primary FlyBase ID" value="FBgn0024194"/>
    <att type="string" name="Protein Domains" value="IPR004299=Membrane bound O-acyl transferase, MBOAT"/>
    <att type="string" name="Protein Expression Stage" value=""/>
    <att type="string" name="Protein Expression Tissue" value=""/>
    <att type="string" name="RNA Expression Stage" value=""/>
    <att type="string" name="RNA Expression Tissue" value=""/>
    <att type="real" name="Radiality" value="0.80250743"/>
    <att type="integer" name="SelfLoops" value="0"/>
    <att type="real" name="Stress" value="14068.0"/>
    <att type="string" name="Symbol" value="rasp"/>
    <att type="real" name="TopologicalCoefficient" value="0.47441696"/>
    <att type="string" name="Worm Orthologs" value="WBGene00013852(hhat-1)"/>
    <att type="string" name="Xenopus Orthologs" value="ENSXETG00000000222(HHAT)"/>
    <att type="string" name="Yeast Orthologs" value="YPL189W(GUP2),YGL084C(GUP1)"/>
    <att type="string" name="ZebraFish Orthologs" value="ENSDARG00000005139(hhatlb),ENSDARG00000039051(hhatla)"/>
    <att type="real" name="__metanodeHintX" value="-25.0" cy:hidden="true"/>
    <att type="real" name="__metanodeHintY" value="-21.0" cy:hidden="true"/>
    <att type="string" name="canonicalName" value="rasp"/>
    <att type="real" name="da&gt;RCG76exp" value="-0.42218"/>
    <att type="real" name="da&gt;RCG76sig" value="2.08E-5"/>
    <att type="string" name="vizmap:Drosophila4/6/17 9:54:53 AM CEST NODE_LABEL" value="FBgn0024194"/>
    <att type="string" name="vizmap:Network_RNAseq_CycG NODE_BORDER_COLOR" value="java.awt.Color[r=153,g=153,b=153]"/>
    <att type="string" name="vizmap:Network_RNAseq_CycG NODE_FILL_COLOR" value="java.awt.Color[r=241,g=88,b=88]"/>
    <att type="string" name="vizmap:Network_RNAseq_CycG NODE_LABEL" value="rasp"/>
    <att type="string" name="vizmap:Network_RNAseq_CycG NODE_SHAPE" value="ELLIPSE"/>
    <att type="string" name="vizmap:Network_RNAseq_CycG NODE_SIZE" value="50.0"/>
    <att type="string" name="vizmap:Network_WID NODE_FILL_COLOR" value="java.awt.Color[r=248,g=132,b=132]"/>
    <att type="string" name="vizmap:Network_WID NODE_LABEL" value="rasp"/>
    <graphics type="ELLIPSE" h="50.0" w="50.0" x="-118.0" y="46.0" fill="#f18484" width="7" outline="#999999" cy:nodeTransparency="1.0" cy:nodeLabelFont="Default-0-12" cy:nodeLabel="rasp" cy:borderLineType="solid"/>
  </node>
  <node label="FBgn0028563" id="-2421">
    <att type="real" name="AverageShortestPathLength" value="2.13152385"/>
    <att type="real" name="BetweennessCentrality" value="1.82E-6"/>
    <att type="string" name="CG Symbol" value="CG8714"/>
    <att type="real" name="ClosenessCentrality" value="0.46914793"/>
    <att type="real" name="ClusteringCoefficient" value="0.69556452"/>
    <att type="integer" name="Degree" value="32"/>
    <att type="integer" name="Eccentricity" value="4"/>
    <att type="string" name="Expression Data Link" value=""/>
    <att type="string" name="Full Name" value="sugar transporter 1"/>
    <att type="string" name="GO" value="substrate-specific transmembrane transporter activity/transmembrane transport."/>
    <att type="string" name="Human Orthologs" value=""/>
    <att type="boolean" name="IsSingleNode" value="false"/>
    <att type="string" name="MCODE_Node_Status" value="Clustered"/>
    <att type="real" name="MCODE_Score" value="6.949245541838135"/>
    <att type="string" name="Mouse Orthologs" value=""/>
    <att type="real" name="NeighborhoodConnectivity" value="3636.28125"/>
    <att type="integer" name="NumberOfDirectedEdges" value="32"/>
    <att type="integer" name="NumberOfUndirectedEdges" value="0"/>
    <att type="integer" name="PartnerOfMultiEdgedNodePairs" value="0"/>
    <att type="string" name="Primary FlyBase ID" value="FBgn0028563"/>
    <att type="string" name="Protein Domains" value="IPR020846=Major facilitator superfamily domain, IPR003663=Sugar/inositol transporter, IPR005828=Major facilitator,  sugar transporter-like, IPR005829=Sugar transporter, conserved site"/>
    <att type="string" name="Protein Expression Stage" value=""/>
    <att type="string" name="Protein Expression Tissue" value=""/>
    <att type="string" name="RNA Expression Stage" value=""/>
    <att type="string" name="RNA Expression Tissue" value=""/>
    <att type="real" name="Radiality" value="0.81141269"/>
    <att type="integer" name="SelfLoops" value="0"/>
    <att type="real" name="Stress" value="28930.0"/>
    <att type="string" name="Symbol" value="sut1"/>
    <att type="real" name="TopologicalCoefficient" value="0.32533607"/>
    <att type="string" name="Worm Orthologs" value=""/>
    <att type="string" name="Xenopus Orthologs" value=""/>
    <att type="string" name="Yeast Orthologs" value="YNL318C(HXT14)"/>
    <att type="string" name="ZebraFish Orthologs" value=""/>
    <att type="real" name="__metanodeHintX" value="-6.0" cy:hidden="true"/>
    <att type="real" name="__metanodeHintY" value="31.0" cy:hidden="true"/>
    <att type="string" name="canonicalName" value="sut1"/>
    <att type="real" name="da&gt;RCG76exp" value="-0.33347"/>
    <att type="real" name="da&gt;RCG76sig" value="9.84E-4"/>
    <att type="string" name="vizmap:Drosophila4/6/17 9:54:53 AM CEST NODE_LABEL" value="FBgn0028563"/>
    <att type="string" name="vizmap:Network_RNAseq_CycG NODE_BORDER_COLOR" value="java.awt.Color[r=153,g=153,b=153]"/>
    <att type="string" name="vizmap:Network_RNAseq_CycG NODE_FILL_COLOR" value="java.awt.Color[r=247,g=94,b=94]"/>
    <att type="string" name="vizmap:Network_RNAseq_CycG NODE_LABEL" value="sut1"/>
    <att type="string" name="vizmap:Network_RNAseq_CycG NODE_SHAPE" value="ELLIPSE"/>
    <att type="string" name="vizmap:Network_RNAseq_CycG NODE_SIZE" value="50.0"/>
    <att type="string" name="vizmap:Network_WID NODE_FILL_COLOR" value="java.awt.Color[r=251,g=140,b=140]"/>
    <att type="string" name="vizmap:Network_WID NODE_LABEL" value="sut1"/>
    <graphics type="ELLIPSE" h="50.0" w="50.0" x="-137.0" y="-6.0" fill="#f78c8c" width="7" outline="#999999" cy:nodeTransparency="1.0" cy:nodeLabelFont="Default-0-12" cy:nodeLabel="sut1" cy:borderLineType="solid"/>
  </node>
  <node label="FBgn0022160" id="-684">
    <att type="real" name="AverageShortestPathLength" value="2.11112834"/>
    <att type="real" name="BetweennessCentrality" value="1.14E-6"/>
    <att type="string" name="CG Symbol" value="CG8256"/>
    <att type="real" name="ClosenessCentrality" value="0.47368034"/>
    <att type="real" name="ClusteringCoefficient" value="0.68382353"/>
    <att type="integer" name="Degree" value="1"/>
    <att type="integer" name="Eccentricity" value="4"/>
    <att type="string" name="Expression Data Link" value=""/>
    <att type="string" name="Full Name" value="Glycerophosphate oxidase-1"/>
    <att type="string" name="GO" value="GO:0005509~calcium ion binding/glycerol metabolic process/glycerol-3-phosphate dehydrogenase activity"/>
    <att type="string" name="Human Orthologs" value="ENSG00000115159(GPD2)"/>
    <att type="boolean" name="IsSingleNode" value="false"/>
    <att type="string" name="MCODE_Node_Status" value="Unclustered"/>
    <att type="real" name="MCODE_Score" value="1.6"/>
    <att type="string" name="Mouse Orthologs" value="ENSMUSG00000026827(Gpd2)"/>
    <att type="real" name="NeighborhoodConnectivity" value="3390.70588235"/>
    <att type="integer" name="NumberOfDirectedEdges" value="17"/>
    <att type="integer" name="NumberOfUndirectedEdges" value="0"/>
    <att type="integer" name="PartnerOfMultiEdgedNodePairs" value="0"/>
    <att type="string" name="Primary FlyBase ID" value="FBgn0022160"/>
    <att type="string" name="Protein Domains" value="IPR002048=EF-hand domain, IPR006076=FAD dependent oxidoreductase, IPR000447=FAD-dependent glycerol-3-phosphate dehydrogenase, IPR011992=EF-hand domain pair, IPR018247=EF-Hand 1, calcium-binding site"/>
    <att type="string" name="Protein Expression Stage" value=""/>
    <att type="string" name="Protein Expression Tissue" value=""/>
    <att type="string" name="RNA Expression Stage" value=""/>
    <att type="string" name="RNA Expression Tissue" value=""/>
    <att type="real" name="Radiality" value="0.81481194"/>
    <att type="integer" name="SelfLoops" value="0"/>
    <att type="real" name="Stress" value="32898.0"/>
    <att type="string" name="Symbol" value="Gpo-1"/>
    <att type="real" name="TopologicalCoefficient" value="0.29605395"/>
    <att type="string" name="Worm Orthologs" value="WBGene00012031(T25G3.4)"/>
    <att type="string" name="Xenopus Orthologs" value="ENSXETG00000024015(GPD2)"/>
    <att type="string" name="Yeast Orthologs" value="YIL155C(GUT2)"/>
    <att type="string" name="ZebraFish Orthologs" value="ENSDARG00000062430(gpd2)"/>
    <att type="real" name="__metanodeHintX" value="-36.0" cy:hidden="true"/>
    <att type="real" name="__metanodeHintY" value="-4.0" cy:hidden="true"/>
    <att type="string" name="canonicalName" value="Gpo-1"/>
    <att type="real" name="da&gt;RCG76exp" value="-0.80997"/>
    <att type="real" name="da&gt;RCG76sig" value="5.75E-5"/>
    <att type="string" name="vizmap:Drosophila4/6/17 9:54:53 AM CEST NODE_LABEL" value="FBgn0022160"/>
    <att type="string" name="vizmap:Network_RNAseq_CycG NODE_BORDER_COLOR" value="java.awt.Color[r=153,g=153,b=153]"/>
    <att type="string" name="vizmap:Network_RNAseq_CycG NODE_FILL_COLOR" value="java.awt.Color[r=216,g=63,b=63]"/>
    <att type="string" name="vizmap:Network_RNAseq_CycG NODE_LABEL" value="Gpo-1"/>
    <att type="string" name="vizmap:Network_RNAseq_CycG NODE_SHAPE" value="ELLIPSE"/>
    <att type="string" name="vizmap:Network_RNAseq_CycG NODE_SIZE" value="50.0"/>
    <att type="string" name="vizmap:Network_WID NODE_FILL_COLOR" value="java.awt.Color[r=235,g=94,b=94]"/>
    <att type="string" name="vizmap:Network_WID NODE_LABEL" value="Gpo-1"/>
    <graphics type="ELLIPSE" h="50.0" w="50.0" x="412.2590026855469" y="-67.76467895507812" fill="#d85e5e" width="7" outline="#999999" cy:nodeTransparency="1.0" cy:nodeLabelFont="Default-0-12" cy:nodeLabel="Gpo-1" cy:borderLineType="solid"/>
  </node>
  <node label="FBgn0266375" id="-5680">
    <att type="real" name="AverageShortestPathLength" value="2.25358666"/>
    <att type="real" name="BetweennessCentrality" value="1.437E-5"/>
    <att type="string" name="CG Symbol" value="CG45017"/>
    <att type="real" name="ClosenessCentrality" value="0.4437371"/>
    <att type="real" name="ClusteringCoefficient" value="0.22537879"/>
    <att type="integer" name="Degree" value="33"/>
    <att type="integer" name="Eccentricity" value="4"/>
    <att type="string" name="Expression Data Link" value=""/>
    <att type="string" name="Full Name" value="Inositol 1,4,5-triphosphate kinase 2"/>
    <att type="string" name="GO" value="Inositol 1,4,5-triphosphate kinase 2/calcium-dependent protein binding"/>
    <att type="string" name="Human Orthologs" value="ENSG00000143772(ITPKB)"/>
    <att type="boolean" name="IsSingleNode" value="false"/>
    <att type="string" name="MCODE_Node_Status" value="Unclustered"/>
    <att type="real" name="MCODE_Score" value="0.1875"/>
    <att type="string" name="Mouse Orthologs" value="ENSMUSG00000038855(Itpkb)"/>
    <att type="real" name="NeighborhoodConnectivity" value="1075.75757576"/>
    <att type="integer" name="NumberOfDirectedEdges" value="33"/>
    <att type="integer" name="NumberOfUndirectedEdges" value="0"/>
    <att type="integer" name="PartnerOfMultiEdgedNodePairs" value="0"/>
    <att type="string" name="Primary FlyBase ID" value="FBgn0266375"/>
    <att type="string" name="Protein Domains" value="IPR005522=Inositol polyphosphate kinase"/>
    <att type="string" name="Protein Expression Stage" value=""/>
    <att type="string" name="Protein Expression Tissue" value=""/>
    <att type="string" name="RNA Expression Stage" value=""/>
    <att type="string" name="RNA Expression Tissue" value=""/>
    <att type="real" name="Radiality" value="0.79106889"/>
    <att type="integer" name="SelfLoops" value="0"/>
    <att type="real" name="Stress" value="200142.0"/>
    <att type="string" name="Symbol" value="IP3K2"/>
    <att type="real" name="TopologicalCoefficient" value="0.11191188"/>
    <att type="string" name="Worm Orthologs" value=""/>
    <att type="string" name="Xenopus Orthologs" value="ENSXETG00000002580(ITPKC),ENSXETG00000022603(ITPKB),ENSXETG00000002921(ITPKA)"/>
    <att type="string" name="Yeast Orthologs" value=""/>
    <att type="string" name="ZebraFish Orthologs" value=""/>
    <att type="real" name="__metanodeHintX" value="-123.0" cy:hidden="true"/>
    <att type="real" name="__metanodeHintY" value="26.0" cy:hidden="true"/>
    <att type="string" name="canonicalName" value="IP3K2"/>
    <att type="real" name="da&gt;RCG76exp" value="0.43879"/>
    <att type="real" name="da&gt;RCG76sig" value="2.84E-5"/>
    <att type="string" name="vizmap:Drosophila4/6/17 9:54:53 AM CEST NODE_LABEL" value="FBgn0266375"/>
    <att type="string" name="vizmap:Network_RNAseq_CycG NODE_BORDER_COLOR" value="java.awt.Color[r=153,g=153,b=153]"/>
    <att type="string" name="vizmap:Network_RNAseq_CycG NODE_FILL_COLOR" value="java.awt.Color[r=93,g=246,b=93]"/>
    <att type="string" name="vizmap:Network_RNAseq_CycG NODE_LABEL" value="IP3K2"/>
    <att type="string" name="vizmap:Network_RNAseq_CycG NODE_SHAPE" value="ELLIPSE"/>
    <att type="string" name="vizmap:Network_RNAseq_CycG NODE_SIZE" value="50.0"/>
    <att type="string" name="vizmap:Network_WID NODE_FILL_COLOR" value="java.awt.Color[r=140,g=246,b=144]"/>
    <att type="string" name="vizmap:Network_WID NODE_LABEL" value="IP3K2"/>
    <graphics type="ELLIPSE" h="50.0" w="50.0" x="499.25897216796875" y="-97.76468658447266" fill="#8cf68c" width="7" outline="#999999" cy:nodeTransparency="1.0" cy:nodeLabelFont="Default-0-12" cy:nodeLabel="IP3K2" cy:borderLineType="solid"/>
  </node>
  <node label="FBgn0002773" id="-7900">
    <att type="real" name="AverageShortestPathLength" value="2.82644436"/>
    <att type="real" name="BetweennessCentrality" value="1.25E-6"/>
    <att type="string" name="CG Symbol" value="CG2184"/>
    <att type="real" name="ClosenessCentrality" value="0.35380141"/>
    <att type="real" name="ClusteringCoefficient" value="0.04761905"/>
    <att type="integer" name="Degree" value="1"/>
    <att type="integer" name="Eccentricity" value="4"/>
    <att type="string" name="Expression Data Link" value=""/>
    <att type="string" name="Full Name" value="Myosin light chain 2"/>
    <att type="string" name="GO" value="Myosin light chain 2/calcium ion binding"/>
    <att type="string" name="Human Orthologs" value=""/>
    <att type="boolean" name="IsSingleNode" value="false"/>
    <att type="string" name="MCODE_Node_Status" value="Unclustered"/>
    <att type="real" name="MCODE_Score" value="0.0"/>
    <att type="string" name="Mouse Orthologs" value=""/>
    <att type="real" name="NeighborhoodConnectivity" value="207.06666667"/>
    <att type="integer" name="NumberOfDirectedEdges" value="15"/>
    <att type="integer" name="NumberOfUndirectedEdges" value="0"/>
    <att type="integer" name="PartnerOfMultiEdgedNodePairs" value="0"/>
    <att type="string" name="Primary FlyBase ID" value="FBgn0002773"/>
    <att type="string" name="Protein Domains" value="IPR011992=EF-hand domain pair, IPR018247=EF-Hand 1, calcium-binding site, IPR002048=EF-hand domain"/>
    <att type="string" name="Protein Expression Stage" value=""/>
    <att type="string" name="Protein Expression Tissue" value=""/>
    <att type="string" name="RNA Expression Stage" value=""/>
    <att type="string" name="RNA Expression Tissue" value=""/>
    <att type="real" name="Radiality" value="0.69559261"/>
    <att type="integer" name="SelfLoops" value="0"/>
    <att type="real" name="Stress" value="8450.0"/>
    <att type="string" name="Symbol" value="Mlc2"/>
    <att type="real" name="TopologicalCoefficient" value="0.08502813"/>
    <att type="string" name="Worm Orthologs" value=""/>
    <att type="string" name="Xenopus Orthologs" value=""/>
    <att type="string" name="Yeast Orthologs" value=""/>
    <att type="string" name="ZebraFish Orthologs" value=""/>
    <att type="real" name="__metanodeHintX" value="-105.0" cy:hidden="true"/>
    <att type="real" name="__metanodeHintY" value="-63.0" cy:hidden="true"/>
    <att type="string" name="canonicalName" value="Mlc2"/>
    <att type="real" name="da&gt;RCG76exp" value="-0.93291"/>
    <att type="real" name="da&gt;RCG76sig" value="1.52E-5"/>
    <att type="string" name="vizmap:Drosophila4/6/17 9:54:53 AM CEST NODE_LABEL" value="FBgn0002773"/>
    <att type="string" name="vizmap:Network_RNAseq_CycG NODE_BORDER_COLOR" value="java.awt.Color[r=153,g=153,b=153]"/>
    <att type="string" name="vizmap:Network_RNAseq_CycG NODE_FILL_COLOR" value="java.awt.Color[r=208,g=55,b=55]"/>
    <att type="string" name="vizmap:Network_RNAseq_CycG NODE_LABEL" value="Mlc2"/>
    <att type="string" name="vizmap:Network_RNAseq_CycG NODE_SHAPE" value="ELLIPSE"/>
    <att type="string" name="vizmap:Network_RNAseq_CycG NODE_SIZE" value="50.0"/>
    <att type="string" name="vizmap:Network_WID NODE_FILL_COLOR" value="java.awt.Color[r=231,g=82,b=82]"/>
    <att type="string" name="vizmap:Network_WID NODE_LABEL" value="Mlc2"/>
    <graphics type="ELLIPSE" h="50.0" w="50.0" x="481.2590026855469" y="-8.76468276977539" fill="#d05252" width="7" outline="#999999" cy:nodeTransparency="1.0" cy:nodeLabelFont="Default-0-12" cy:nodeLabel="Mlc2" cy:borderLineType="solid"/>
  </node>
  <node label="FBgn0037874" id="-1336">
    <att type="real" name="AverageShortestPathLength" value="2.08801861"/>
    <att type="real" name="BetweennessCentrality" value="2.654E-5"/>
    <att type="string" name="CG Symbol" value="CG4800"/>
    <att type="real" name="ClosenessCentrality" value="0.47892293"/>
    <att type="real" name="ClusteringCoefficient" value="0.5393134"/>
    <att type="integer" name="Degree" value="2"/>
    <att type="integer" name="Eccentricity" value="4"/>
    <att type="string" name="Expression Data Link" value=""/>
    <att type="string" name="Full Name" value="Translationally controlled tumor protein ortholog (H. sapiens)"/>
    <att type="string" name="GO" value="GO:0005700~polytene chromosome/Translationally controlled tumor protein/calcium ion binding/positive regulation of histone phosphorylation/intra-S DNA damage checkpoint; positive regulation of cell size"/>
    <att type="string" name="Human Orthologs" value="ENSG00000133112(TPT1)"/>
    <att type="boolean" name="IsSingleNode" value="false"/>
    <att type="string" name="MCODE_Node_Status" value="Unclustered"/>
    <att type="real" name="MCODE_Score" value="1.6"/>
    <att type="string" name="Mouse Orthologs" value="ENSMUSG00000060126(Tpt1),ENSMUSG00000059252(Gm6790)"/>
    <att type="real" name="NeighborhoodConnectivity" value="2602.55813953"/>
    <att type="integer" name="NumberOfDirectedEdges" value="43"/>
    <att type="integer" name="NumberOfUndirectedEdges" value="0"/>
    <att type="integer" name="PartnerOfMultiEdgedNodePairs" value="0"/>
    <att type="string" name="Primary FlyBase ID" value="FBgn0037874"/>
    <att type="string" name="Protein Domains" value="IPR011323=Mss4/translationally controlled tumour-associated TCTP, IPR018103=Translationally controlled tumour protein, conserved site, IPR018105=Translationally controlled tumour protein, IPR011057=Mss4-like"/>
    <att type="string" name="Protein Expression Stage" value=""/>
    <att type="string" name="Protein Expression Tissue" value=""/>
    <att type="string" name="RNA Expression Stage" value=""/>
    <att type="string" name="RNA Expression Tissue" value=""/>
    <att type="real" name="Radiality" value="0.81866356"/>
    <att type="integer" name="SelfLoops" value="0"/>
    <att type="real" name="Stress" value="345070.0"/>
    <att type="string" name="Symbol" value="Tctp"/>
    <att type="real" name="TopologicalCoefficient" value="0.22204233"/>
    <att type="string" name="Worm Orthologs" value="WBGene00009122(tct-1)"/>
    <att type="string" name="Xenopus Orthologs" value="ENSXETG00000014661(tpt1)"/>
    <att type="string" name="Yeast Orthologs" value="YKL056C(TMA19)"/>
    <att type="string" name="ZebraFish Orthologs" value="ENSDARG00000069902(tpt1),ENSDARG00000069891"/>
    <att type="real" name="__metanodeHintX" value="-90.0" cy:hidden="true"/>
    <att type="real" name="__metanodeHintY" value="-15.0" cy:hidden="true"/>
    <att type="string" name="canonicalName" value="Tctp"/>
    <att type="real" name="da&gt;RCG76exp" value="0.30066"/>
    <att type="real" name="da&gt;RCG76sig" value="1.63E-5"/>
    <att type="string" name="vizmap:Drosophila4/6/17 9:54:53 AM CEST NODE_LABEL" value="FBgn0037874"/>
    <att type="string" name="vizmap:Network_RNAseq_CycG NODE_BORDER_COLOR" value="java.awt.Color[r=153,g=153,b=153]"/>
    <att type="string" name="vizmap:Network_RNAseq_CycG NODE_FILL_COLOR" value="java.awt.Color[r=98,g=251,b=98]"/>
    <att type="string" name="vizmap:Network_RNAseq_CycG NODE_LABEL" value="Tctp"/>
    <att type="string" name="vizmap:Network_RNAseq_CycG NODE_SHAPE" value="ELLIPSE"/>
    <att type="string" name="vizmap:Network_RNAseq_CycG NODE_SIZE" value="50.0"/>
    <att type="string" name="vizmap:Network_WID NODE_FILL_COLOR" value="java.awt.Color[r=147,g=251,b=149]"/>
    <att type="string" name="vizmap:Network_WID NODE_LABEL" value="Tctp"/>
    <graphics type="ELLIPSE" h="50.0" w="50.0" x="466.2590026855469" y="-56.764686584472656" fill="#93fb93" width="7" outline="#999999" cy:nodeTransparency="1.0" cy:nodeLabelFont="Default-0-12" cy:nodeLabel="Tctp" cy:borderLineType="solid"/>
  </node>
  <node label="FBgn0026562" id="-8067">
    <att type="real" name="AverageShortestPathLength" value="2.16169058"/>
    <att type="real" name="BetweennessCentrality" value="1.441E-5"/>
    <att type="string" name="CG Symbol" value="CG6378"/>
    <att type="real" name="ClosenessCentrality" value="0.4626009"/>
    <att type="real" name="ClusteringCoefficient" value="0.24761905"/>
    <att type="integer" name="Degree" value="1"/>
    <att type="integer" name="Eccentricity" value="4"/>
    <att type="string" name="Expression Data Link" value=""/>
    <att type="string" name="Full Name" value="Secreted protein, acidic, cysteine-rich"/>
    <att type="string" name="GO" value="calcium ion binding/extracellular matrix constituent secretion"/>
    <att type="string" name="Human Orthologs" value="ENSG00000152583(SPARCL1)"/>
    <att type="boolean" name="IsSingleNode" value="false"/>
    <att type="string" name="MCODE_Node_Status" value="Unclustered"/>
    <att type="real" name="MCODE_Score" value="2.75"/>
    <att type="string" name="Mouse Orthologs" value="ENSMUSG00000029309(Sparcl1)"/>
    <att type="real" name="NeighborhoodConnectivity" value="1300.72222222"/>
    <att type="integer" name="NumberOfDirectedEdges" value="36"/>
    <att type="integer" name="NumberOfUndirectedEdges" value="0"/>
    <att type="integer" name="PartnerOfMultiEdgedNodePairs" value="0"/>
    <att type="string" name="Primary FlyBase ID" value="FBgn0026562"/>
    <att type="string" name="Protein Domains" value="IPR011992=EF-hand domain pair, IPR019577=SPARC/Testican, calcium-binding domain, IPR003645=Follistatin-like, N-terminal, IPR001999=Osteonectin-like, conserved site, IPR018247=EF-Hand 1, calcium-binding site"/>
    <att type="string" name="Protein Expression Stage" value=""/>
    <att type="string" name="Protein Expression Tissue" value=""/>
    <att type="string" name="RNA Expression Stage" value=""/>
    <att type="string" name="RNA Expression Tissue" value=""/>
    <att type="real" name="Radiality" value="0.8063849"/>
    <att type="integer" name="SelfLoops" value="0"/>
    <att type="real" name="Stress" value="182962.0"/>
    <att type="string" name="Symbol" value="SPARC"/>
    <att type="real" name="TopologicalCoefficient" value="0.12064692"/>
    <att type="string" name="Worm Orthologs" value="WBGene00003893(ost-1)"/>
    <att type="string" name="Xenopus Orthologs" value="ENSXETG00000010707(sparc)"/>
    <att type="string" name="Yeast Orthologs" value=""/>
    <att type="string" name="ZebraFish Orthologs" value="ENSDARG00000019353(sparc),ENSDARG00000036591(sparcl1)"/>
    <att type="real" name="__metanodeHintX" value="-139.0" cy:hidden="true"/>
    <att type="real" name="__metanodeHintY" value="-24.0" cy:hidden="true"/>
    <att type="string" name="canonicalName" value="SPARC"/>
    <att type="real" name="da&gt;RCG76exp" value="-0.59785"/>
    <att type="real" name="da&gt;RCG76sig" value="7.14E-4"/>
    <att type="string" name="vizmap:Drosophila4/6/17 9:54:53 AM CEST NODE_LABEL" value="FBgn0026562"/>
    <att type="string" name="vizmap:Network_RNAseq_CycG NODE_BORDER_COLOR" value="java.awt.Color[r=153,g=153,b=153]"/>
    <att type="string" name="vizmap:Network_RNAseq_CycG NODE_FILL_COLOR" value="java.awt.Color[r=229,g=76,b=76]"/>
    <att type="string" name="vizmap:Network_RNAseq_CycG NODE_LABEL" value="SPARC"/>
    <att type="string" name="vizmap:Network_RNAseq_CycG NODE_SHAPE" value="ELLIPSE"/>
    <att type="string" name="vizmap:Network_RNAseq_CycG NODE_SIZE" value="50.0"/>
    <att type="string" name="vizmap:Network_WID NODE_FILL_COLOR" value="java.awt.Color[r=242,g=115,b=115]"/>
    <att type="string" name="vizmap:Network_WID NODE_LABEL" value="SPARC"/>
    <graphics type="ELLIPSE" h="50.0" w="50.0" x="515.2589721679688" y="-47.764686584472656" fill="#e57373" width="7" outline="#999999" cy:nodeTransparency="1.0" cy:nodeLabelFont="Default-0-12" cy:nodeLabel="SPARC" cy:borderLineType="solid"/>
  </node>
  <node label="FBgn0002772" id="-4736">
    <att type="real" name="AverageShortestPathLength" value="2.43458705"/>
    <att type="real" name="BetweennessCentrality" value="1.64E-4"/>
    <att type="string" name="CG Symbol" value="CG5596"/>
    <att type="real" name="ClosenessCentrality" value="0.41074728"/>
    <att type="real" name="ClusteringCoefficient" value="0.06552707"/>
    <att type="integer" name="Degree" value="1"/>
    <att type="integer" name="Eccentricity" value="4"/>
    <att type="string" name="Expression Data Link" value=""/>
    <att type="string" name="Full Name" value="Myosin alkali light chain 1"/>
    <att type="string" name="GO" value="Myosin alkali light chain 1/calcium ion binding"/>
    <att type="string" name="Human Orthologs" value=""/>
    <att type="boolean" name="IsSingleNode" value="false"/>
    <att type="string" name="MCODE_Node_Status" value="Unclustered"/>
    <att type="real" name="MCODE_Score" value="0.0"/>
    <att type="string" name="Mouse Orthologs" value=""/>
    <att type="real" name="NeighborhoodConnectivity" value="394.0"/>
    <att type="integer" name="NumberOfDirectedEdges" value="27"/>
    <att type="integer" name="NumberOfUndirectedEdges" value="0"/>
    <att type="integer" name="PartnerOfMultiEdgedNodePairs" value="0"/>
    <att type="string" name="Primary FlyBase ID" value="FBgn0002772"/>
    <att type="string" name="Protein Domains" value="IPR002048=EF-hand domain, IPR011992=EF-hand domain pair, IPR029655=Myosin light chain alkali"/>
    <att type="string" name="Protein Expression Stage" value=" larval stage , adult stage "/>
    <att type="string" name="Protein Expression Tissue" value=" tubular muscle &lt;p&gt;, adult abdomen &lt;p&gt;, adult head &lt;p&gt;, leg &lt;p&gt;, indirect flight muscle &lt;p&gt;"/>
    <att type="string" name="RNA Expression Stage" value=" adult stage ,, pupal stage | late , larval stage &amp;&amp; adult stage , embryonic stage | late , larval stage "/>
    <att type="string" name="RNA Expression Tissue" value=" tubular muscle &lt;p&gt;, indirect flight muscle &lt;p&gt;"/>
    <att type="real" name="Radiality" value="0.76090216"/>
    <att type="integer" name="SelfLoops" value="0"/>
    <att type="real" name="Stress" value="1212618.0"/>
    <att type="string" name="Symbol" value="Mlc1"/>
    <att type="real" name="TopologicalCoefficient" value="0.05386284"/>
    <att type="string" name="Worm Orthologs" value=""/>
    <att type="string" name="Xenopus Orthologs" value=""/>
    <att type="string" name="Yeast Orthologs" value=""/>
    <att type="string" name="ZebraFish Orthologs" value=""/>
    <att type="real" name="__metanodeHintX" value="-55.0" cy:hidden="true"/>
    <att type="real" name="__metanodeHintY" value="-51.0" cy:hidden="true"/>
    <att type="string" name="canonicalName" value="Mlc1"/>
    <att type="real" name="da&gt;RCG76exp" value="-0.86628"/>
    <att type="real" name="da&gt;RCG76sig" value="1.08E-4"/>
    <att type="string" name="vizmap:Drosophila4/6/17 9:54:53 AM CEST NODE_LABEL" value="FBgn0002772"/>
    <att type="string" name="vizmap:Network_RNAseq_CycG NODE_BORDER_COLOR" value="java.awt.Color[r=153,g=153,b=153]"/>
    <att type="string" name="vizmap:Network_RNAseq_CycG NODE_FILL_COLOR" value="java.awt.Color[r=212,g=59,b=59]"/>
    <att type="string" name="vizmap:Network_RNAseq_CycG NODE_LABEL" value="Mlc1"/>
    <att type="string" name="vizmap:Network_RNAseq_CycG NODE_SHAPE" value="ELLIPSE"/>
    <att type="string" name="vizmap:Network_RNAseq_CycG NODE_SIZE" value="50.0"/>
    <att type="string" name="vizmap:Network_WID NODE_FILL_COLOR" value="java.awt.Color[r=233,g=88,b=88]"/>
    <att type="string" name="vizmap:Network_WID NODE_LABEL" value="Mlc1"/>
    <graphics type="ELLIPSE" h="50.0" w="50.0" x="431.2590026855469" y="-20.76468276977539" fill="#d45858" width="7" outline="#999999" cy:nodeTransparency="1.0" cy:nodeLabelFont="Default-0-12" cy:nodeLabel="Mlc1" cy:borderLineType="solid"/>
  </node>
  <node label="FBgn0000083" id="-4325">
    <att type="real" name="AverageShortestPathLength" value="2.12128732"/>
    <att type="real" name="BetweennessCentrality" value="6.414E-5"/>
    <att type="string" name="CG Symbol" value="CG5730"/>
    <att type="real" name="ClosenessCentrality" value="0.47141186"/>
    <att type="real" name="ClusteringCoefficient" value="0.54623044"/>
    <att type="string" name="Curagen_RNAseq_r6.canonicalName" value="AnxB9"/>
    <att type="integer" name="Degree" value="38"/>
    <att type="integer" name="Eccentricity" value="4"/>
    <att type="string" name="Expression Data Link" value=""/>
    <att type="string" name="Full Name" value="Annexin B9"/>
    <att type="string" name="GO" value="actin binding/calcium ion binding/calcium-dependent phospholipid binding/regulation of multivesicular body size involved in endosome transport"/>
    <att type="string" name="Human Orthologs" value=""/>
    <att type="string" name="Hybrigenics_RNAseq_r6.canonicalName" value="AnxB9"/>
    <att type="boolean" name="IsSingleNode" value="false"/>
    <att type="string" name="MCODE_Node_Status" value="Clustered"/>
    <att type="real" name="MCODE_Score" value="1.875"/>
    <att type="list" name="Matching.Attribute">
      <att type="string" name="Matching.Attribute" value="FBgn0000083"/>
    </att>
    <att type="string" name="Mouse Orthologs" value=""/>
    <att type="real" name="NeighborhoodConnectivity" value="2902.81578947"/>
    <att type="integer" name="NumberOfDirectedEdges" value="38"/>
    <att type="integer" name="NumberOfUndirectedEdges" value="0"/>
    <att type="integer" name="PartnerOfMultiEdgedNodePairs" value="0"/>
    <att type="string" name="Primary FlyBase ID" value="FBgn0000083"/>
    <att type="string" name="Protein Domains" value="IPR001464=Annexin, IPR018502=Annexin repeat, IPR018252=Annexin repeat, conserved site"/>
    <att type="string" name="Protein Expression Stage" value=""/>
    <att type="string" name="Protein Expression Tissue" value=""/>
    <att type="string" name="RNA Expression Stage" value=""/>
    <att type="string" name="RNA Expression Tissue" value=""/>
    <att type="real" name="Radiality" value="0.81311878"/>
    <att type="integer" name="SelfLoops" value="0"/>
    <att type="real" name="Stress" value="398352.0"/>
    <att type="string" name="Symbol" value="AnxB9"/>
    <att type="real" name="TopologicalCoefficient" value="0.25690676"/>
    <att type="string" name="Worm Orthologs" value=""/>
    <att type="string" name="Xenopus Orthologs" value=""/>
    <att type="string" name="Yeast Orthologs" value=""/>
    <att type="string" name="ZebraFish Orthologs" value=""/>
    <att type="real" name="__metanodeHintX" value="-69.0" cy:hidden="true"/>
    <att type="real" name="__metanodeHintY" value="37.0" cy:hidden="true"/>
    <att type="string" name="canonicalName" value="AnxB9"/>
    <att type="real" name="da&gt;RCG76exp" value="-0.28809"/>
    <att type="real" name="da&gt;RCG76sig" value="5.96E-4"/>
    <att type="string" name="vizmap:Drosophila4/6/17 9:54:53 AM CEST NODE_LABEL" value="FBgn0000083"/>
    <att type="string" name="vizmap:Network_RNAseq_CycG NODE_BORDER_COLOR" value="java.awt.Color[r=153,g=153,b=153]"/>
    <att type="string" name="vizmap:Network_RNAseq_CycG NODE_FILL_COLOR" value="java.awt.Color[r=249,g=96,b=96]"/>
    <att type="string" name="vizmap:Network_RNAseq_CycG NODE_LABEL" value="AnxB9"/>
    <att type="string" name="vizmap:Network_RNAseq_CycG NODE_SHAPE" value="ELLIPSE"/>
    <att type="string" name="vizmap:Network_RNAseq_CycG NODE_SIZE" value="50.0"/>
    <att type="string" name="vizmap:Network_WID NODE_FILL_COLOR" value="java.awt.Color[r=252,g=145,b=145]"/>
    <att type="string" name="vizmap:Network_WID NODE_LABEL" value="AnxB9"/>
    <graphics type="ELLIPSE" h="50.0" w="50.0" x="445.2590026855469" y="-108.76467895507812" fill="#f99191" width="7" outline="#999999" cy:nodeTransparency="1.0" cy:nodeLabelFont="Default-0-12" cy:nodeLabel="AnxB9" cy:borderLineType="solid"/>
  </node>
  <node label="FBgn0040382" id="-3254">
    <att type="real" name="AverageShortestPathLength" value="2.06614967"/>
    <att type="real" name="BetweennessCentrality" value="1.59E-6"/>
    <att type="string" name="CG Symbol" value="CG5273"/>
    <att type="real" name="ClosenessCentrality" value="0.48399204"/>
    <att type="real" name="ClusteringCoefficient" value="0.72672673"/>
    <att type="integer" name="Degree" value="1"/>
    <att type="integer" name="Eccentricity" value="4"/>
    <att type="string" name="Expression Data Link" value=""/>
    <att type="string" name="Full Name" value=""/>
    <att type="string" name="GO" value="regulation of circadian rhythm/molecular function is unknown"/>
    <att type="string" name="Human Orthologs" value=""/>
    <att type="boolean" name="IsSingleNode" value="false"/>
    <att type="string" name="MCODE_Node_Status" value="Unclustered"/>
    <att type="real" name="MCODE_Score" value="1.5555555555555556"/>
    <att type="string" name="Mouse Orthologs" value=""/>
    <att type="real" name="NeighborhoodConnectivity" value="3520.72972973"/>
    <att type="integer" name="NumberOfDirectedEdges" value="37"/>
    <att type="integer" name="NumberOfUndirectedEdges" value="0"/>
    <att type="integer" name="PartnerOfMultiEdgedNodePairs" value="0"/>
    <att type="string" name="Primary FlyBase ID" value="FBgn0040382"/>
    <att type="string" name="Protein Domains" value=""/>
    <att type="string" name="Protein Expression Stage" value=""/>
    <att type="string" name="Protein Expression Tissue" value=""/>
    <att type="string" name="RNA Expression Stage" value=""/>
    <att type="string" name="RNA Expression Tissue" value=""/>
    <att type="real" name="Radiality" value="0.82230839"/>
    <att type="integer" name="SelfLoops" value="0"/>
    <att type="real" name="Stress" value="175326.0"/>
    <att type="string" name="Symbol" value="CG5273"/>
    <att type="real" name="TopologicalCoefficient" value="0.29314985"/>
    <att type="string" name="Worm Orthologs" value=""/>
    <att type="string" name="Xenopus Orthologs" value=""/>
    <att type="string" name="Yeast Orthologs" value=""/>
    <att type="string" name="ZebraFish Orthologs" value=""/>
    <att type="real" name="__metanodeHintX" value="-132.0" cy:hidden="true"/>
    <att type="real" name="__metanodeHintY" value="-18.0" cy:hidden="true"/>
    <att type="string" name="canonicalName" value="CG5273"/>
    <att type="real" name="da&gt;RCG76exp" value="-0.4234"/>
    <att type="real" name="da&gt;RCG76sig" value="5.56E-4"/>
    <att type="string" name="vizmap:Drosophila4/6/17 9:54:53 AM CEST NODE_LABEL" value="FBgn0040382"/>
    <att type="string" name="vizmap:Network_RNAseq_CycG NODE_BORDER_COLOR" value="java.awt.Color[r=153,g=153,b=153]"/>
    <att type="string" name="vizmap:Network_RNAseq_CycG NODE_FILL_COLOR" value="java.awt.Color[r=241,g=88,b=88]"/>
    <att type="string" name="vizmap:Network_RNAseq_CycG NODE_LABEL" value="CG5273"/>
    <att type="string" name="vizmap:Network_RNAseq_CycG NODE_SHAPE" value="ELLIPSE"/>
    <att type="string" name="vizmap:Network_RNAseq_CycG NODE_SIZE" value="50.0"/>
    <att type="string" name="vizmap:Network_WID NODE_FILL_COLOR" value="java.awt.Color[r=248,g=132,b=132]"/>
    <att type="string" name="vizmap:Network_WID NODE_LABEL" value="CG5273"/>
    <graphics type="ELLIPSE" h="50.0" w="50.0" x="-580.3748779296875" y="674.50830078125" fill="#f18484" width="7" outline="#999999" cy:nodeTransparency="1.0" cy:nodeLabelFont="Default-0-12" cy:nodeLabel="CG5273" cy:borderLineType="solid"/>
  </node>
  <node label="FBgn0085325" id="-9250">
    <att type="real" name="AverageShortestPathLength" value="2.11872819"/>
    <att type="real" name="BetweennessCentrality" value="2.7E-7"/>
    <att type="string" name="CG Symbol" value="CG34296"/>
    <att type="real" name="ClosenessCentrality" value="0.47198126"/>
    <att type="real" name="ClusteringCoefficient" value="0.79738562"/>
    <att type="integer" name="Degree" value="1"/>
    <att type="integer" name="Eccentricity" value="4"/>
    <att type="string" name="Expression Data Link" value=""/>
    <att type="string" name="Full Name" value=""/>
    <att type="string" name="GO" value="No information"/>
    <att type="string" name="Human Orthologs" value=""/>
    <att type="boolean" name="IsSingleNode" value="false"/>
    <att type="string" name="MCODE_Node_Status" value="Unclustered"/>
    <att type="real" name="MCODE_Score" value="1.125"/>
    <att type="string" name="Mouse Orthologs" value=""/>
    <att type="real" name="NeighborhoodConnectivity" value="4633.88888889"/>
    <att type="integer" name="NumberOfDirectedEdges" value="18"/>
    <att type="integer" name="NumberOfUndirectedEdges" value="0"/>
    <att type="integer" name="PartnerOfMultiEdgedNodePairs" value="0"/>
    <att type="string" name="Primary FlyBase ID" value="FBgn0085325"/>
    <att type="string" name="Protein Domains" value=""/>
    <att type="string" name="Protein Expression Stage" value=""/>
    <att type="string" name="Protein Expression Tissue" value=""/>
    <att type="string" name="RNA Expression Stage" value=""/>
    <att type="string" name="RNA Expression Tissue" value=""/>
    <att type="real" name="Radiality" value="0.8135453"/>
    <att type="integer" name="SelfLoops" value="0"/>
    <att type="real" name="Stress" value="68254.0"/>
    <att type="string" name="Symbol" value="CG34296"/>
    <att type="real" name="TopologicalCoefficient" value="0.40812832"/>
    <att type="string" name="Worm Orthologs" value=""/>
    <att type="string" name="Xenopus Orthologs" value=""/>
    <att type="string" name="Yeast Orthologs" value=""/>
    <att type="string" name="ZebraFish Orthologs" value=""/>
    <att type="real" name="__metanodeHintX" value="-134.0" cy:hidden="true"/>
    <att type="real" name="__metanodeHintY" value="10.0" cy:hidden="true"/>
    <att type="string" name="canonicalName" value="CG34296"/>
    <att type="real" name="da&gt;RCG76exp" value="0.83536"/>
    <att type="real" name="da&gt;RCG76sig" value="3.11E-5"/>
    <att type="string" name="vizmap:Drosophila4/6/17 9:54:53 AM CEST NODE_LABEL" value="FBgn0085325"/>
    <att type="string" name="vizmap:Network_RNAseq_CycG NODE_BORDER_COLOR" value="java.awt.Color[r=153,g=153,b=153]"/>
    <att type="string" name="vizmap:Network_RNAseq_CycG NODE_FILL_COLOR" value="java.awt.Color[r=79,g=232,b=79]"/>
    <att type="string" name="vizmap:Network_RNAseq_CycG NODE_LABEL" value="CG34296"/>
    <att type="string" name="vizmap:Network_RNAseq_CycG NODE_SHAPE" value="ELLIPSE"/>
    <att type="string" name="vizmap:Network_RNAseq_CycG NODE_SIZE" value="50.0"/>
    <att type="string" name="vizmap:Network_WID NODE_FILL_COLOR" value="java.awt.Color[r=119,g=232,b=130]"/>
    <att type="string" name="vizmap:Network_WID NODE_LABEL" value="CG34296"/>
    <graphics type="ELLIPSE" h="50.0" w="50.0" x="-373.90728759765625" y="557.235107421875" fill="#77e877" width="7" outline="#999999" cy:nodeTransparency="1.0" cy:nodeLabelFont="Default-0-12" cy:nodeLabel="CG34296" cy:borderLineType="solid"/>
  </node>
  <node label="FBgn0029529" id="-9239">
    <att type="real" name="AverageShortestPathLength" value="2.11252423"/>
    <att type="real" name="BetweennessCentrality" value="9.0E-8"/>
    <att type="string" name="CG Symbol" value="CG13365"/>
    <att type="real" name="ClosenessCentrality" value="0.47336735"/>
    <att type="real" name="ClusteringCoefficient" value="0.8"/>
    <att type="integer" name="Degree" value="26"/>
    <att type="integer" name="Eccentricity" value="4"/>
    <att type="string" name="Expression Data Link" value=""/>
    <att type="string" name="Full Name" value=""/>
    <att type="string" name="GO" value="No information"/>
    <att type="string" name="Human Orthologs" value=""/>
    <att type="boolean" name="IsSingleNode" value="false"/>
    <att type="string" name="MCODE_Node_Status" value="Clustered"/>
    <att type="real" name="MCODE_Score" value="7.928166351606805"/>
    <att type="string" name="Mouse Orthologs" value=""/>
    <att type="real" name="NeighborhoodConnectivity" value="4271.92307692"/>
    <att type="integer" name="NumberOfDirectedEdges" value="26"/>
    <att type="integer" name="NumberOfUndirectedEdges" value="0"/>
    <att type="integer" name="PartnerOfMultiEdgedNodePairs" value="0"/>
    <att type="string" name="Primary FlyBase ID" value="FBgn0029529"/>
    <att type="string" name="Protein Domains" value=""/>
    <att type="string" name="Protein Expression Stage" value=""/>
    <att type="string" name="Protein Expression Tissue" value=""/>
    <att type="string" name="RNA Expression Stage" value=""/>
    <att type="string" name="RNA Expression Tissue" value=""/>
    <att type="real" name="Radiality" value="0.81457929"/>
    <att type="integer" name="SelfLoops" value="0"/>
    <att type="real" name="Stress" value="16784.0"/>
    <att type="string" name="Symbol" value="CG13365"/>
    <att type="real" name="TopologicalCoefficient" value="0.37394285"/>
    <att type="string" name="Worm Orthologs" value=""/>
    <att type="string" name="Xenopus Orthologs" value=""/>
    <att type="string" name="Yeast Orthologs" value=""/>
    <att type="string" name="ZebraFish Orthologs" value=""/>
    <att type="real" name="__metanodeHintX" value="38.0" cy:hidden="true"/>
    <att type="real" name="__metanodeHintY" value="-62.0" cy:hidden="true"/>
    <att type="string" name="canonicalName" value="CG13365"/>
    <att type="real" name="da&gt;RCG76exp" value="-0.54407"/>
    <att type="real" name="da&gt;RCG76sig" value="0.00148"/>
    <att type="string" name="vizmap:Drosophila4/6/17 9:54:53 AM CEST NODE_LABEL" value="FBgn0029529"/>
    <att type="string" name="vizmap:Network_RNAseq_CycG NODE_BORDER_COLOR" value="java.awt.Color[r=153,g=153,b=153]"/>
    <att type="string" name="vizmap:Network_RNAseq_CycG NODE_FILL_COLOR" value="java.awt.Color[r=233,g=80,b=80]"/>
    <att type="string" name="vizmap:Network_RNAseq_CycG NODE_LABEL" value="CG13365"/>
    <att type="string" name="vizmap:Network_RNAseq_CycG NODE_SHAPE" value="ELLIPSE"/>
    <att type="string" name="vizmap:Network_RNAseq_CycG NODE_SIZE" value="50.0"/>
    <att type="string" name="vizmap:Network_WID NODE_FILL_COLOR" value="java.awt.Color[r=244,g=120,b=120]"/>
    <att type="string" name="vizmap:Network_WID NODE_LABEL" value="CG13365"/>
    <graphics type="ELLIPSE" h="50.0" w="50.0" x="-434.3749694824219" y="457.05279541015625" fill="#e97878" width="7" outline="#999999" cy:nodeTransparency="1.0" cy:nodeLabelFont="Default-0-12" cy:nodeLabel="CG13365" cy:borderLineType="solid"/>
  </node>
  <node label="FBgn0040251" id="-9438">
    <att type="real" name="AverageShortestPathLength" value="2.4765413"/>
    <att type="real" name="BetweennessCentrality" value="9.0E-8"/>
    <att type="string" name="CG Symbol" value="CG6658"/>
    <att type="real" name="ClosenessCentrality" value="0.40378895"/>
    <att type="real" name="ClusteringCoefficient" value="0.0"/>
    <att type="integer" name="Degree" value="1"/>
    <att type="integer" name="Eccentricity" value="4"/>
    <att type="string" name="Expression Data Link" value=""/>
    <att type="string" name="Full Name" value="Ugt86Di"/>
    <att type="string" name="GO" value="glucuronosyltransferase activity/glucuronosyltransferase activity/transferase activity, transferring hexosyl groups"/>
    <att type="string" name="Human Orthologs" value="ENSG00000109181(UGT2B10),ENSG00000213759(UGT2B11),ENSG00000135226(UGT2B28),ENSG00000171234(UGT2B7),ENSG00000156096(UGT2B4),ENSG00000197592,ENSG00000196620(UGT2B15),ENSG00000197888(UGT2B17),ENSG00000173610(UGT2A2),ENSG00000135220(UGT2A3),ENSG00000167165(UGT1A6)"/>
    <att type="boolean" name="IsSingleNode" value="false"/>
    <att type="string" name="MCODE_Node_Status" value="Unclustered"/>
    <att type="real" name="MCODE_Score" value="0.2222222222222222"/>
    <att type="string" name="Mouse Orthologs" value="ENSMUSG00000035780(Ugt2a3),ENSMUSG00000032854(Ugt8a),ENSMUSG00000035836(Ugt2b1),ENSMUSG00000029260(Ugt2b34),ENSMUSG00000029268(Ugt2a2),ENSMUSG00000070704(Ugt2b36),ENSMUSG00000035811(Ugt2b35),ENSMUSG00000054630(Ugt2b5),ENSMUSG00000061906(Ugt2b38),ENSMUSG00000057425(Ugt2b37),ENSMUSG00000054545(Ugt1a1)"/>
    <att type="real" name="NeighborhoodConnectivity" value="3772.5"/>
    <att type="integer" name="NumberOfDirectedEdges" value="2"/>
    <att type="integer" name="NumberOfUndirectedEdges" value="0"/>
    <att type="integer" name="PartnerOfMultiEdgedNodePairs" value="0"/>
    <att type="string" name="Primary FlyBase ID" value="FBgn0040251"/>
    <att type="string" name="Protein Domains" value="IPR002213=UDP-glucuronosyl/UDP-glucosyltransferase"/>
    <att type="string" name="Protein Expression Stage" value=""/>
    <att type="string" name="Protein Expression Tissue" value=""/>
    <att type="string" name="RNA Expression Stage" value=""/>
    <att type="string" name="RNA Expression Tissue" value=""/>
    <att type="real" name="Radiality" value="0.75390978"/>
    <att type="integer" name="SelfLoops" value="0"/>
    <att type="real" name="Stress" value="12176.0"/>
    <att type="string" name="Symbol" value="Ugt86Di"/>
    <att type="real" name="TopologicalCoefficient" value="0.55365531"/>
    <att type="string" name="Worm Orthologs" value="WBGene00019515(ugt-19),WBGene00007455(ugt-22),WBGene00019516(ugt-20),WBGene00007885(ugt-21),WBGene00007650(ugt-23),WBGene00016762(ugt-24),WBGene00015692(ugt-25),WBGene00008097(ugt-15),WBGene00013900(ugt-18),WBGene00013901(ugt-16),WBGene00018543(ugt-32),WBGene00007422(ugt-17),WBGene00021709(ugt-29),WBGene00015694(ugt-27),WBGene00015695(ugt-26),WBGene00008486(ugt-44),WBGene00011340(ugt-30),WBGene00021464(ugt-31),WBGene00015693(ugt-28),WBGene00016013(C23G10.6),WBGene00008485(ugt-43),WBGene00021372(ugt-45),WBGene00019379(K04A8.10),WBGene00019181(H10D18.6)"/>
    <att type="string" name="Xenopus Orthologs" value="ENSXETG00000017935(BC075289.1),ENSXETG00000004890()"/>
    <att type="string" name="Yeast Orthologs" value=""/>
    <att type="string" name="ZebraFish Orthologs" value="ENSDARG00000032862(ugt5g1),ENSDARG00000058845,ENSDARG00000011537(ugt2a5),ENSDARG00000011197,ENSDARG00000058841,ENSDARG00000051940(zgc:112490),ENSDARG00000043901,ENSDARG00000039501(ugt2a6),ENSDARG00000061672(LOC100332635),ENSDARG00000058048(ugt5e1),ENSDARG00000002394,ENSDARG00000013580,ENSDARG00000057612(ugt5b4),ENSDARG00000006372(ugt5c2),ENSDARG00000061439(ugt5c3),ENSDARG00000061444(LOC100004580),ENSDARG00000058849,ENSDARG00000057613,ENSDARG00000051806(LOC100330216),ENSDARG00000051805(LOC100330141),ENSDARG00000016479(zgc:153634),ENSDARG00000006220(LOC100192381),ENSDARG00000055960,ENSDARG00000037455(zgc:136652),ENSDARG00000037445"/>
    <att type="real" name="__metanodeHintX" value="-67.0" cy:hidden="true"/>
    <att type="real" name="__metanodeHintY" value="26.0" cy:hidden="true"/>
    <att type="string" name="canonicalName" value="Ugt86Di"/>
    <att type="real" name="da&gt;RCG76exp" value="0.70803"/>
    <att type="real" name="da&gt;RCG76sig" value="9.94E-9"/>
    <att type="string" name="vizmap:Drosophila4/6/17 9:54:53 AM CEST NODE_LABEL" value="FBgn0040251"/>
    <att type="string" name="vizmap:Network_RNAseq_CycG NODE_BORDER_COLOR" value="java.awt.Color[r=153,g=153,b=153]"/>
    <att type="string" name="vizmap:Network_RNAseq_CycG NODE_FILL_COLOR" value="java.awt.Color[r=84,g=237,b=84]"/>
    <att type="string" name="vizmap:Network_RNAseq_CycG NODE_LABEL" value="Ugt86Di"/>
    <att type="string" name="vizmap:Network_RNAseq_CycG NODE_SHAPE" value="ELLIPSE"/>
    <att type="string" name="vizmap:Network_RNAseq_CycG NODE_SIZE" value="50.0"/>
    <att type="string" name="vizmap:Network_WID NODE_FILL_COLOR" value="java.awt.Color[r=126,g=237,b=135]"/>
    <att type="string" name="vizmap:Network_WID NODE_LABEL" value="Ugt86Di"/>
    <graphics type="ELLIPSE" h="50.0" w="50.0" x="-579.1541748046875" y="725.2098388671875" fill="#7eed7e" width="7" outline="#999999" cy:nodeTransparency="1.0" cy:nodeLabelFont="Default-0-12" cy:nodeLabel="Ugt86Di" cy:borderLineType="solid"/>
  </node>
  <node label="FBgn0015569" id="-8471">
    <att type="real" name="AverageShortestPathLength" value="2.11826289"/>
    <att type="real" name="BetweennessCentrality" value="1.4E-7"/>
    <att type="string" name="CG Symbol" value="CG1131"/>
    <att type="real" name="ClosenessCentrality" value="0.47208494"/>
    <att type="real" name="ClusteringCoefficient" value="0.81318681"/>
    <att type="integer" name="Degree" value="14"/>
    <att type="integer" name="Eccentricity" value="4"/>
    <att type="string" name="Expression Data Link" value=""/>
    <att type="string" name="Full Name" value="&#x3b1;-Esterase-10"/>
    <att type="string" name="GO" value="Carboxylesterase type B, active site/molecular function is unknown"/>
    <att type="string" name="Human Orthologs" value=""/>
    <att type="boolean" name="IsSingleNode" value="false"/>
    <att type="string" name="MCODE_Node_Status" value="Unclustered"/>
    <att type="real" name="MCODE_Score" value="1.125"/>
    <att type="string" name="Mouse Orthologs" value=""/>
    <att type="real" name="NeighborhoodConnectivity" value="4656.21428571"/>
    <att type="integer" name="NumberOfDirectedEdges" value="14"/>
    <att type="integer" name="NumberOfUndirectedEdges" value="0"/>
    <att type="integer" name="PartnerOfMultiEdgedNodePairs" value="0"/>
    <att type="string" name="Primary FlyBase ID" value="FBgn0015569"/>
    <att type="string" name="Protein Domains" value="IPR019826=Carboxylesterase type B, active site, IPR029058=Alpha/Beta hydrolase fold, IPR002018=Carboxylesterase, type B"/>
    <att type="string" name="Protein Expression Stage" value=""/>
    <att type="string" name="Protein Expression Tissue" value=""/>
    <att type="string" name="RNA Expression Stage" value=""/>
    <att type="string" name="RNA Expression Tissue" value=""/>
    <att type="real" name="Radiality" value="0.81362285"/>
    <att type="integer" name="SelfLoops" value="0"/>
    <att type="real" name="Stress" value="10878.0"/>
    <att type="string" name="Symbol" value="&#x3b1;-Est10"/>
    <att type="real" name="TopologicalCoefficient" value="0.40969769"/>
    <att type="string" name="Worm Orthologs" value="WBGene00017205(F07C4.12),WBGene00019654(K11G9.3),WBGene00017431(F13H6.3),WBGene00019653(K11G9.2),WBGene00016862(C52A10.1),WBGene00018958(F56C11.6),WBGene00015071(B0238.7),WBGene00017432(F13H6.4),WBGene00017478(F15A8.6),WBGene00022178(Y71H2AM.13)"/>
    <att type="string" name="Xenopus Orthologs" value=""/>
    <att type="string" name="Yeast Orthologs" value=""/>
    <att type="string" name="ZebraFish Orthologs" value=""/>
    <att type="real" name="__metanodeHintX" value="-3.0" cy:hidden="true"/>
    <att type="real" name="__metanodeHintY" value="-98.0" cy:hidden="true"/>
    <att type="string" name="canonicalName" value="&#x3b1;-Est10"/>
    <att type="real" name="da&gt;RCG76exp" value="0.76673"/>
    <att type="real" name="da&gt;RCG76sig" value="5.47E-4"/>
    <att type="string" name="vizmap:Drosophila4/6/17 9:54:53 AM CEST NODE_LABEL" value="FBgn0015569"/>
    <att type="string" name="vizmap:Network_RNAseq_CycG NODE_BORDER_COLOR" value="java.awt.Color[r=153,g=153,b=153]"/>
    <att type="string" name="vizmap:Network_RNAseq_CycG NODE_FILL_COLOR" value="java.awt.Color[r=82,g=235,b=82]"/>
    <att type="string" name="vizmap:Network_RNAseq_CycG NODE_LABEL" value="&#x3b1;-Est10"/>
    <att type="string" name="vizmap:Network_RNAseq_CycG NODE_SHAPE" value="ELLIPSE"/>
    <att type="string" name="vizmap:Network_RNAseq_CycG NODE_SIZE" value="50.0"/>
    <att type="string" name="vizmap:Network_WID NODE_FILL_COLOR" value="java.awt.Color[r=123,g=235,b=133]"/>
    <att type="string" name="vizmap:Network_WID NODE_LABEL" value="&#x3b1;-Est10"/>
    <graphics type="ELLIPSE" h="50.0" w="50.0" x="-592.582763671875" y="417.3381652832031" fill="#7beb7b" width="7" outline="#999999" cy:nodeTransparency="1.0" cy:nodeLabelFont="Default-0-12" cy:nodeLabel="&#x3b1;-Est10" cy:borderLineType="solid"/>
  </node>
  <node label="FBgn0030251" id="-2142">
    <att type="real" name="AverageShortestPathLength" value="2.18495541"/>
    <att type="real" name="BetweennessCentrality" value="9.8E-7"/>
    <att type="string" name="CG Symbol" value="CG2145"/>
    <att type="real" name="ClosenessCentrality" value="0.45767524"/>
    <att type="real" name="ClusteringCoefficient" value="0.73626374"/>
    <att type="integer" name="Degree" value="2"/>
    <att type="integer" name="Eccentricity" value="4"/>
    <att type="string" name="Expression Data Link" value=""/>
    <att type="string" name="Full Name" value=""/>
    <att type="string" name="GO" value="RNA phosphodiester bond hydrolysis, endonucleolytic/RNA binding/endoribonuclease activity"/>
    <att type="string" name="Human Orthologs" value=""/>
    <att type="boolean" name="IsSingleNode" value="false"/>
    <att type="string" name="MCODE_Node_Status" value="Unclustered"/>
    <att type="real" name="MCODE_Score" value="0.0"/>
    <att type="string" name="Mouse Orthologs" value=""/>
    <att type="real" name="NeighborhoodConnectivity" value="3327.14285714"/>
    <att type="integer" name="NumberOfDirectedEdges" value="14"/>
    <att type="integer" name="NumberOfUndirectedEdges" value="0"/>
    <att type="integer" name="PartnerOfMultiEdgedNodePairs" value="0"/>
    <att type="string" name="Primary FlyBase ID" value="FBgn0030251"/>
    <att type="string" name="Protein Domains" value="IPR018998=Endoribonuclease XendoU"/>
    <att type="string" name="Protein Expression Stage" value=""/>
    <att type="string" name="Protein Expression Tissue" value=""/>
    <att type="string" name="RNA Expression Stage" value=""/>
    <att type="string" name="RNA Expression Tissue" value=""/>
    <att type="real" name="Radiality" value="0.80250743"/>
    <att type="integer" name="SelfLoops" value="0"/>
    <att type="real" name="Stress" value="78138.0"/>
    <att type="string" name="Symbol" value="CG2145"/>
    <att type="real" name="TopologicalCoefficient" value="0.31638863"/>
    <att type="string" name="Worm Orthologs" value=""/>
    <att type="string" name="Xenopus Orthologs" value=""/>
    <att type="string" name="Yeast Orthologs" value=""/>
    <att type="string" name="ZebraFish Orthologs" value="ENSDARG00000044204(zgc:158628)"/>
    <att type="real" name="__metanodeHintX" value="103.0" cy:hidden="true"/>
    <att type="real" name="__metanodeHintY" value="7.0" cy:hidden="true"/>
    <att type="string" name="canonicalName" value="CG2145"/>
    <att type="real" name="da&gt;RCG76exp" value="-0.74885"/>
    <att type="real" name="da&gt;RCG76sig" value="2.1E-6"/>
    <att type="string" name="vizmap:Drosophila4/6/17 9:54:53 AM CEST NODE_LABEL" value="FBgn0030251"/>
    <att type="string" name="vizmap:Network_RNAseq_CycG NODE_BORDER_COLOR" value="java.awt.Color[r=153,g=153,b=153]"/>
    <att type="string" name="vizmap:Network_RNAseq_CycG NODE_FILL_COLOR" value="java.awt.Color[r=220,g=67,b=67]"/>
    <att type="string" name="vizmap:Network_RNAseq_CycG NODE_LABEL" value="CG2145"/>
    <att type="string" name="vizmap:Network_RNAseq_CycG NODE_SHAPE" value="ELLIPSE"/>
    <att type="string" name="vizmap:Network_RNAseq_CycG NODE_SIZE" value="50.0"/>
    <att type="string" name="vizmap:Network_WID NODE_FILL_COLOR" value="java.awt.Color[r=237,g=100,b=100]"/>
    <att type="string" name="vizmap:Network_WID NODE_LABEL" value="CG2145"/>
    <graphics type="ELLIPSE" h="50.0" w="50.0" x="-423.3878173828125" y="714.222900390625" fill="#dc6464" width="7" outline="#999999" cy:nodeTransparency="1.0" cy:nodeLabelFont="Default-0-12" cy:nodeLabel="CG2145" cy:borderLineType="solid"/>
  </node>
  <node label="FBgn0027546" id="-6386">
    <att type="real" name="AverageShortestPathLength" value="2.13214424"/>
    <att type="real" name="BetweennessCentrality" value="4.17E-6"/>
    <att type="string" name="CG Symbol" value="CG4766"/>
    <att type="real" name="ClosenessCentrality" value="0.46901142"/>
    <att type="real" name="ClusteringCoefficient" value="0.58390805"/>
    <att type="integer" name="Degree" value="1"/>
    <att type="integer" name="Eccentricity" value="4"/>
    <att type="string" name="Expression Data Link" value=""/>
    <att type="string" name="Full Name" value=""/>
    <att type="string" name="GO" value="No information"/>
    <att type="string" name="Human Orthologs" value="ENSG00000181541(MAB21L2),ENSG00000180660(MAB21L1)"/>
    <att type="boolean" name="IsSingleNode" value="false"/>
    <att type="string" name="MCODE_Node_Status" value="Unclustered"/>
    <att type="real" name="MCODE_Score" value="1.6"/>
    <att type="string" name="Mouse Orthologs" value="ENSMUSG00000056947(Mab21l1),ENSMUSG00000057777(Mab21l2)"/>
    <att type="real" name="NeighborhoodConnectivity" value="2806.33333333"/>
    <att type="integer" name="NumberOfDirectedEdges" value="30"/>
    <att type="integer" name="NumberOfUndirectedEdges" value="0"/>
    <att type="integer" name="PartnerOfMultiEdgedNodePairs" value="0"/>
    <att type="string" name="Primary FlyBase ID" value="FBgn0027546"/>
    <att type="string" name="Protein Domains" value="IPR024810=Mab-21 domain, IPR020950=Protein male abnormal 21-related"/>
    <att type="string" name="Protein Expression Stage" value=""/>
    <att type="string" name="Protein Expression Tissue" value=""/>
    <att type="string" name="RNA Expression Stage" value=""/>
    <att type="string" name="RNA Expression Tissue" value=""/>
    <att type="real" name="Radiality" value="0.81130929"/>
    <att type="integer" name="SelfLoops" value="0"/>
    <att type="real" name="Stress" value="76212.0"/>
    <att type="string" name="Symbol" value="CG4766"/>
    <att type="real" name="TopologicalCoefficient" value="0.25123545"/>
    <att type="string" name="Worm Orthologs" value="WBGene00003112(mab-21)"/>
    <att type="string" name="Xenopus Orthologs" value="ENSXETG00000017124(MAB21L1)"/>
    <att type="string" name="Yeast Orthologs" value=""/>
    <att type="string" name="ZebraFish Orthologs" value="ENSDARG00000055089(mab21l1),ENSDARG00000015266(mab21l2)"/>
    <att type="real" name="__metanodeHintX" value="-40.0" cy:hidden="true"/>
    <att type="real" name="__metanodeHintY" value="32.0" cy:hidden="true"/>
    <att type="string" name="canonicalName" value="CG4766"/>
    <att type="real" name="da&gt;RCG76exp" value="0.4044"/>
    <att type="real" name="da&gt;RCG76sig" value="9.35E-6"/>
    <att type="string" name="vizmap:Drosophila4/6/17 9:54:53 AM CEST NODE_LABEL" value="FBgn0027546"/>
    <att type="string" name="vizmap:Network_RNAseq_CycG NODE_BORDER_COLOR" value="java.awt.Color[r=153,g=153,b=153]"/>
    <att type="string" name="vizmap:Network_RNAseq_CycG NODE_FILL_COLOR" value="java.awt.Color[r=94,g=247,b=94]"/>
    <att type="string" name="vizmap:Network_RNAseq_CycG NODE_LABEL" value="CG4766"/>
    <att type="string" name="vizmap:Network_RNAseq_CycG NODE_SHAPE" value="ELLIPSE"/>
    <att type="string" name="vizmap:Network_RNAseq_CycG NODE_SIZE" value="50.0"/>
    <att type="string" name="vizmap:Network_WID NODE_FILL_COLOR" value="java.awt.Color[r=142,g=247,b=145]"/>
    <att type="string" name="vizmap:Network_WID NODE_LABEL" value="CG4766"/>
    <graphics type="ELLIPSE" h="50.0" w="50.0" x="-643.2841186523438" y="419.7796936035156" fill="#8ef78e" width="7" outline="#999999" cy:nodeTransparency="1.0" cy:nodeLabelFont="Default-0-12" cy:nodeLabel="CG4766" cy:borderLineType="solid"/>
  </node>
  <node label="FBgn0032899" id="-9231">
    <att type="real" name="AverageShortestPathLength" value="2.33237689"/>
    <att type="real" name="BetweennessCentrality" value="0.0"/>
    <att type="string" name="CG Symbol" value="CG9338"/>
    <att type="real" name="ClosenessCentrality" value="0.42874717"/>
    <att type="real" name="ClusteringCoefficient" value="0.6"/>
    <att type="integer" name="Degree" value="5"/>
    <att type="integer" name="Eccentricity" value="4"/>
    <att type="string" name="Expression Data Link" value=""/>
    <att type="string" name="Full Name" value=""/>
    <att type="string" name="GO" value="No information"/>
    <att type="string" name="Human Orthologs" value=""/>
    <att type="boolean" name="IsSingleNode" value="false"/>
    <att type="string" name="MCODE_Node_Status" value="Unclustered"/>
    <att type="real" name="MCODE_Score" value="0.9166666666666667"/>
    <att type="string" name="Mouse Orthologs" value=""/>
    <att type="real" name="NeighborhoodConnectivity" value="3264.8"/>
    <att type="integer" name="NumberOfDirectedEdges" value="5"/>
    <att type="integer" name="NumberOfUndirectedEdges" value="0"/>
    <att type="integer" name="PartnerOfMultiEdgedNodePairs" value="0"/>
    <att type="string" name="Primary FlyBase ID" value="FBgn0032899"/>
    <att type="string" name="Protein Domains" value=""/>
    <att type="string" name="Protein Expression Stage" value=""/>
    <att type="string" name="Protein Expression Tissue" value=""/>
    <att type="string" name="RNA Expression Stage" value=""/>
    <att type="string" name="RNA Expression Tissue" value=""/>
    <att type="real" name="Radiality" value="0.77793718"/>
    <att type="integer" name="SelfLoops" value="0"/>
    <att type="real" name="Stress" value="502.0"/>
    <att type="string" name="Symbol" value="CG9338"/>
    <att type="real" name="TopologicalCoefficient" value="0.37808917"/>
    <att type="string" name="Worm Orthologs" value=""/>
    <att type="string" name="Xenopus Orthologs" value=""/>
    <att type="string" name="Yeast Orthologs" value=""/>
    <att type="string" name="ZebraFish Orthologs" value=""/>
    <att type="real" name="__metanodeHintX" value="69.0" cy:hidden="true"/>
    <att type="real" name="__metanodeHintY" value="-42.0" cy:hidden="true"/>
    <att type="string" name="canonicalName" value="CG9338"/>
    <att type="real" name="da&gt;RCG76exp" value="-0.52051"/>
    <att type="real" name="da&gt;RCG76sig" value="0.00647"/>
    <att type="string" name="vizmap:Drosophila4/6/17 9:54:53 AM CEST NODE_LABEL" value="FBgn0032899"/>
    <att type="string" name="vizmap:Network_RNAseq_CycG NODE_BORDER_COLOR" value="java.awt.Color[r=153,g=153,b=153]"/>
    <att type="string" name="vizmap:Network_RNAseq_CycG NODE_FILL_COLOR" value="java.awt.Color[r=234,g=81,b=81]"/>
    <att type="string" name="vizmap:Network_RNAseq_CycG NODE_LABEL" value="CG9338"/>
    <att type="string" name="vizmap:Network_RNAseq_CycG NODE_SHAPE" value="ELLIPSE"/>
    <att type="string" name="vizmap:Network_RNAseq_CycG NODE_SIZE" value="50.0"/>
    <att type="string" name="vizmap:Network_WID NODE_FILL_COLOR" value="java.awt.Color[r=245,g=122,b=122]"/>
    <att type="string" name="vizmap:Network_WID NODE_LABEL" value="CG9338"/>
    <graphics type="ELLIPSE" h="50.0" w="50.0" x="-266.40130615234375" y="496.7674560546875" fill="#ea7a7a" width="7" outline="#999999" cy:nodeTransparency="1.0" cy:nodeLabelFont="Default-0-12" cy:nodeLabel="CG9338" cy:borderLineType="solid"/>
  </node>
  <node label="FBgn0034902" id="-6561">
    <att type="real" name="AverageShortestPathLength" value="2.11911594"/>
    <att type="real" name="BetweennessCentrality" value="3.79E-6"/>
    <att type="string" name="CG Symbol" value="CG5532"/>
    <att type="real" name="ClosenessCentrality" value="0.4718949"/>
    <att type="real" name="ClusteringCoefficient" value="0.61904762"/>
    <att type="integer" name="Degree" value="1"/>
    <att type="integer" name="Eccentricity" value="4"/>
    <att type="string" name="Expression Data Link" value=""/>
    <att type="string" name="Full Name" value=""/>
    <att type="string" name="GO" value="function unknown"/>
    <att type="string" name="Human Orthologs" value="ENSG00000111843(TMEM14C),ENSG00000137210(TMEM14B)"/>
    <att type="boolean" name="IsSingleNode" value="false"/>
    <att type="string" name="MCODE_Node_Status" value="Unclustered"/>
    <att type="real" name="MCODE_Score" value="1.125"/>
    <att type="string" name="Mouse Orthologs" value="ENSMUSG00000021361(Tmem14c)"/>
    <att type="real" name="NeighborhoodConnectivity" value="3891.47619048"/>
    <att type="integer" name="NumberOfDirectedEdges" value="21"/>
    <att type="integer" name="NumberOfUndirectedEdges" value="0"/>
    <att type="integer" name="PartnerOfMultiEdgedNodePairs" value="0"/>
    <att type="string" name="Primary FlyBase ID" value="FBgn0034902"/>
    <att type="string" name="Protein Domains" value="IPR005349=Uncharacterised protein family UPF0136, Transmembrane"/>
    <att type="string" name="Protein Expression Stage" value=""/>
    <att type="string" name="Protein Expression Tissue" value=""/>
    <att type="string" name="RNA Expression Stage" value=""/>
    <att type="string" name="RNA Expression Tissue" value=""/>
    <att type="real" name="Radiality" value="0.81348068"/>
    <att type="integer" name="SelfLoops" value="0"/>
    <att type="real" name="Stress" value="77768.0"/>
    <att type="string" name="Symbol" value="CG5532"/>
    <att type="real" name="TopologicalCoefficient" value="0.34298221"/>
    <att type="string" name="Worm Orthologs" value=""/>
    <att type="string" name="Xenopus Orthologs" value="ENSXETG00000001071(),ENSXETG00000015964(TMEM14A)"/>
    <att type="string" name="Yeast Orthologs" value="YJR085C()"/>
    <att type="string" name="ZebraFish Orthologs" value="ENSDARG00000070232(zgc:163080)"/>
    <att type="real" name="__metanodeHintX" value="-44.0" cy:hidden="true"/>
    <att type="real" name="__metanodeHintY" value="-35.0" cy:hidden="true"/>
    <att type="string" name="canonicalName" value="CG5532"/>
    <att type="real" name="da&gt;RCG76exp" value="-0.48711"/>
    <att type="real" name="da&gt;RCG76sig" value="8.49E-4"/>
    <att type="string" name="vizmap:Drosophila4/6/17 9:54:53 AM CEST NODE_LABEL" value="FBgn0034902"/>
    <att type="string" name="vizmap:Network_RNAseq_CycG NODE_BORDER_COLOR" value="java.awt.Color[r=153,g=153,b=153]"/>
    <att type="string" name="vizmap:Network_RNAseq_CycG NODE_FILL_COLOR" value="java.awt.Color[r=237,g=84,b=84]"/>
    <att type="string" name="vizmap:Network_RNAseq_CycG NODE_LABEL" value="CG5532"/>
    <att type="string" name="vizmap:Network_RNAseq_CycG NODE_SHAPE" value="ELLIPSE"/>
    <att type="string" name="vizmap:Network_RNAseq_CycG NODE_SIZE" value="50.0"/>
    <att type="string" name="vizmap:Network_WID NODE_FILL_COLOR" value="java.awt.Color[r=246,g=125,b=125]"/>
    <att type="string" name="vizmap:Network_WID NODE_LABEL" value="CG5532"/>
    <graphics type="ELLIPSE" h="50.0" w="50.0" x="-433.1541442871094" y="506.5335693359375" fill="#ed7d7d" width="7" outline="#999999" cy:nodeTransparency="1.0" cy:nodeLabelFont="Default-0-12" cy:nodeLabel="CG5532" cy:borderLineType="solid"/>
  </node>
  <node label="FBgn0039864" id="-9249">
    <att type="real" name="AverageShortestPathLength" value="2.21163242"/>
    <att type="real" name="BetweennessCentrality" value="1.1E-7"/>
    <att type="string" name="CG Symbol" value="CG11550"/>
    <att type="real" name="ClosenessCentrality" value="0.4521547"/>
    <att type="real" name="ClusteringCoefficient" value="0.7"/>
    <att type="integer" name="Degree" value="1"/>
    <att type="integer" name="Eccentricity" value="4"/>
    <att type="string" name="Expression Data Link" value=""/>
    <att type="string" name="Full Name" value=""/>
    <att type="string" name="GO" value="molecular function is unknown/CRAL-TRIO lipid binding domain"/>
    <att type="string" name="Human Orthologs" value=""/>
    <att type="boolean" name="IsSingleNode" value="false"/>
    <att type="string" name="MCODE_Node_Status" value="Unclustered"/>
    <att type="real" name="MCODE_Score" value="0.0"/>
    <att type="string" name="Mouse Orthologs" value=""/>
    <att type="real" name="NeighborhoodConnectivity" value="4644.6"/>
    <att type="integer" name="NumberOfDirectedEdges" value="5"/>
    <att type="integer" name="NumberOfUndirectedEdges" value="0"/>
    <att type="integer" name="PartnerOfMultiEdgedNodePairs" value="0"/>
    <att type="string" name="Primary FlyBase ID" value="FBgn0039864"/>
    <att type="string" name="Protein Domains" value="IPR001251=CRAL-TRIO lipid binding domain, IPR011074=CRAL/TRIO, N-terminal domain"/>
    <att type="string" name="Protein Expression Stage" value=""/>
    <att type="string" name="Protein Expression Tissue" value=""/>
    <att type="string" name="RNA Expression Stage" value=""/>
    <att type="string" name="RNA Expression Tissue" value=""/>
    <att type="real" name="Radiality" value="0.79806126"/>
    <att type="integer" name="SelfLoops" value="0"/>
    <att type="real" name="Stress" value="14764.0"/>
    <att type="string" name="Symbol" value="CG11550"/>
    <att type="real" name="TopologicalCoefficient" value="0.45629237"/>
    <att type="string" name="Worm Orthologs" value=""/>
    <att type="string" name="Xenopus Orthologs" value=""/>
    <att type="string" name="Yeast Orthologs" value=""/>
    <att type="string" name="ZebraFish Orthologs" value=""/>
    <att type="real" name="__metanodeHintX" value="-20.0" cy:hidden="true"/>
    <att type="real" name="__metanodeHintY" value="85.0" cy:hidden="true"/>
    <att type="string" name="canonicalName" value="CG11550"/>
    <att type="real" name="da&gt;RCG76exp" value="0.46506"/>
    <att type="real" name="da&gt;RCG76sig" value="4.45E-5"/>
    <att type="string" name="vizmap:Drosophila4/6/17 9:54:53 AM CEST NODE_LABEL" value="FBgn0039864"/>
    <att type="string" name="vizmap:Network_RNAseq_CycG NODE_BORDER_COLOR" value="java.awt.Color[r=153,g=153,b=153]"/>
    <att type="string" name="vizmap:Network_RNAseq_CycG NODE_FILL_COLOR" value="java.awt.Color[r=92,g=245,b=92]"/>
    <att type="string" name="vizmap:Network_RNAseq_CycG NODE_LABEL" value="CG11550"/>
    <att type="string" name="vizmap:Network_RNAseq_CycG NODE_SHAPE" value="ELLIPSE"/>
    <att type="string" name="vizmap:Network_RNAseq_CycG NODE_SIZE" value="50.0"/>
    <att type="string" name="vizmap:Network_WID NODE_FILL_COLOR" value="java.awt.Color[r=138,g=245,b=143]"/>
    <att type="string" name="vizmap:Network_WID NODE_LABEL" value="CG11550"/>
    <graphics type="ELLIPSE" h="50.0" w="50.0" x="-318.3230285644531" y="554.7935791015625" fill="#8af58a" width="7" outline="#999999" cy:nodeTransparency="1.0" cy:nodeLabelFont="Default-0-12" cy:nodeLabel="CG11550" cy:borderLineType="solid"/>
  </node>
  <node label="FBgn0029818" id="-9603">
    <att type="real" name="AverageShortestPathLength" value="2.13152385"/>
    <att type="real" name="BetweennessCentrality" value="5.9E-6"/>
    <att type="string" name="CG Symbol" value="CG3033"/>
    <att type="real" name="ClosenessCentrality" value="0.46914793"/>
    <att type="real" name="ClusteringCoefficient" value="0.73333333"/>
    <att type="integer" name="Degree" value="1"/>
    <att type="integer" name="Eccentricity" value="4"/>
    <att type="string" name="Expression Data Link" value=""/>
    <att type="string" name="Full Name" value="Glycosylphosphatidylinositol anchor attachment 1 ortholog (H. sapiens)"/>
    <att type="string" name="GO" value="Glycosylphosphatidylinositol anchor attachment 1/ molecular function unknown"/>
    <att type="string" name="Human Orthologs" value="ENSG00000197858(GPAA1)"/>
    <att type="boolean" name="IsSingleNode" value="false"/>
    <att type="string" name="MCODE_Node_Status" value="Unclustered"/>
    <att type="real" name="MCODE_Score" value="0.6666666666666666"/>
    <att type="string" name="Mouse Orthologs" value="ENSMUSG00000022561(Gpaa1)"/>
    <att type="real" name="NeighborhoodConnectivity" value="5068.8"/>
    <att type="integer" name="NumberOfDirectedEdges" value="10"/>
    <att type="integer" name="NumberOfUndirectedEdges" value="0"/>
    <att type="integer" name="PartnerOfMultiEdgedNodePairs" value="0"/>
    <att type="string" name="Primary FlyBase ID" value="FBgn0029818"/>
    <att type="string" name="Protein Domains" value="IPR007246=GPI transamidase component Gaa1"/>
    <att type="string" name="Protein Expression Stage" value=""/>
    <att type="string" name="Protein Expression Tissue" value=""/>
    <att type="string" name="RNA Expression Stage" value=""/>
    <att type="string" name="RNA Expression Tissue" value=""/>
    <att type="real" name="Radiality" value="0.81141269"/>
    <att type="integer" name="SelfLoops" value="0"/>
    <att type="real" name="Stress" value="154468.0"/>
    <att type="string" name="Symbol" value="GAA1"/>
    <att type="real" name="TopologicalCoefficient" value="0.45268375"/>
    <att type="string" name="Worm Orthologs" value="WBGene00018006(F33D11.9)"/>
    <att type="string" name="Xenopus Orthologs" value="ENSXETG00000004682(Q5EB45_XENTR)"/>
    <att type="string" name="Yeast Orthologs" value="YLR088W(GAA1)"/>
    <att type="string" name="ZebraFish Orthologs" value=""/>
    <att type="real" name="__metanodeHintX" value="-95.0" cy:hidden="true"/>
    <att type="real" name="__metanodeHintY" value="-34.0" cy:hidden="true"/>
    <att type="string" name="canonicalName" value="GAA1"/>
    <att type="real" name="da&gt;RCG76exp" value="-0.55807"/>
    <att type="real" name="da&gt;RCG76sig" value="3.61E-6"/>
    <att type="string" name="vizmap:Drosophila4/6/17 9:54:53 AM CEST NODE_LABEL" value="FBgn0029818"/>
    <att type="string" name="vizmap:Network_RNAseq_CycG NODE_BORDER_COLOR" value="java.awt.Color[r=153,g=153,b=153]"/>
    <att type="string" name="vizmap:Network_RNAseq_CycG NODE_FILL_COLOR" value="java.awt.Color[r=232,g=79,b=79]"/>
    <att type="string" name="vizmap:Network_RNAseq_CycG NODE_LABEL" value="GAA1"/>
    <att type="string" name="vizmap:Network_RNAseq_CycG NODE_SHAPE" value="ELLIPSE"/>
    <att type="string" name="vizmap:Network_RNAseq_CycG NODE_SIZE" value="50.0"/>
    <att type="string" name="vizmap:Network_WID NODE_FILL_COLOR" value="java.awt.Color[r=243,g=118,b=118]"/>
    <att type="string" name="vizmap:Network_WID NODE_LABEL" value="GAA1"/>
    <graphics type="ELLIPSE" h="50.0" w="50.0" x="-488.738525390625" y="411.234375" fill="#e87676" width="7" outline="#999999" cy:nodeTransparency="1.0" cy:nodeLabelFont="Default-0-12" cy:nodeLabel="GAA1" cy:borderLineType="solid"/>
  </node>
  <node label="FBgn0032614" id="-9258">
    <att type="real" name="AverageShortestPathLength" value="2.09980613"/>
    <att type="real" name="BetweennessCentrality" value="4.3E-7"/>
    <att type="string" name="CG Symbol" value="CG13284"/>
    <att type="real" name="ClosenessCentrality" value="0.47623444"/>
    <att type="real" name="ClusteringCoefficient" value="0.82051282"/>
    <att type="integer" name="Degree" value="1"/>
    <att type="integer" name="Eccentricity" value="4"/>
    <att type="string" name="Expression Data Link" value=""/>
    <att type="string" name="Full Name" value=""/>
    <att type="string" name="GO" value="IPR016040:NAD(P)-binding domain/ molecular function is unknown/ negative regulation of cell proliferation"/>
    <att type="string" name="Human Orthologs" value="ENSG00000103160(HSDL1)"/>
    <att type="boolean" name="IsSingleNode" value="false"/>
    <att type="string" name="MCODE_Node_Status" value="Unclustered"/>
    <att type="real" name="MCODE_Score" value="0.0"/>
    <att type="string" name="Mouse Orthologs" value="ENSMUSG00000034189(Hsdl1)"/>
    <att type="real" name="NeighborhoodConnectivity" value="4288.76923077"/>
    <att type="integer" name="NumberOfDirectedEdges" value="13"/>
    <att type="integer" name="NumberOfUndirectedEdges" value="0"/>
    <att type="integer" name="PartnerOfMultiEdgedNodePairs" value="0"/>
    <att type="string" name="Primary FlyBase ID" value="FBgn0032614"/>
    <att type="string" name="Protein Domains" value="IPR002347=Glucose/ribitol dehydrogenase, IPR016040=NAD(P)-binding domain, IPR002198=Short-chain dehydrogenase/reductase SDR"/>
    <att type="string" name="Protein Expression Stage" value=""/>
    <att type="string" name="Protein Expression Tissue" value=""/>
    <att type="string" name="RNA Expression Stage" value=""/>
    <att type="string" name="RNA Expression Tissue" value=""/>
    <att type="real" name="Radiality" value="0.81669898"/>
    <att type="integer" name="SelfLoops" value="0"/>
    <att type="real" name="Stress" value="32890.0"/>
    <att type="string" name="Symbol" value="CG13284"/>
    <att type="real" name="TopologicalCoefficient" value="0.36956219"/>
    <att type="string" name="Worm Orthologs" value=""/>
    <att type="string" name="Xenopus Orthologs" value=""/>
    <att type="string" name="Yeast Orthologs" value="YBR159W(IFA38)"/>
    <att type="string" name="ZebraFish Orthologs" value=""/>
    <att type="real" name="__metanodeHintX" value="-19.0" cy:hidden="true"/>
    <att type="real" name="__metanodeHintY" value="58.0" cy:hidden="true"/>
    <att type="string" name="canonicalName" value="CG13284"/>
    <att type="real" name="da&gt;RCG76exp" value="0.98726"/>
    <att type="real" name="da&gt;RCG76sig" value="1.04E-5"/>
    <att type="string" name="vizmap:Drosophila4/6/17 9:54:53 AM CEST NODE_LABEL" value="FBgn0032614"/>
    <att type="string" name="vizmap:Network_RNAseq_CycG NODE_BORDER_COLOR" value="java.awt.Color[r=153,g=153,b=153]"/>
    <att type="string" name="vizmap:Network_RNAseq_CycG NODE_FILL_COLOR" value="java.awt.Color[r=74,g=227,b=74]"/>
    <att type="string" name="vizmap:Network_RNAseq_CycG NODE_LABEL" value="CG13284"/>
    <att type="string" name="vizmap:Network_RNAseq_CycG NODE_SHAPE" value="ELLIPSE"/>
    <att type="string" name="vizmap:Network_RNAseq_CycG NODE_SIZE" value="50.0"/>
    <att type="string" name="vizmap:Network_WID NODE_FILL_COLOR" value="java.awt.Color[r=111,g=227,b=125]"/>
    <att type="string" name="vizmap:Network_WID NODE_LABEL" value="CG13284"/>
    <graphics type="ELLIPSE" h="50.0" w="50.0" x="-532.1152954101562" y="620.1444091796875" fill="#6fe36f" width="7" outline="#999999" cy:nodeTransparency="1.0" cy:nodeLabelFont="Default-0-12" cy:nodeLabel="CG13284" cy:borderLineType="solid"/>
  </node>
  <node label="FBgn0035574" id="-7136">
    <att type="real" name="AverageShortestPathLength" value="2.16944552"/>
    <att type="real" name="BetweennessCentrality" value="3.08E-6"/>
    <att type="string" name="CG Symbol" value="CG32239"/>
    <att type="real" name="ClosenessCentrality" value="0.46094727"/>
    <att type="real" name="ClusteringCoefficient" value="0.54411765"/>
    <att type="integer" name="Degree" value="1"/>
    <att type="integer" name="Eccentricity" value="4"/>
    <att type="string" name="Expression Data Link" value=""/>
    <att type="string" name="Full Name" value="Rho guanine nucleotide exchange factor at 64C"/>
    <att type="string" name="GO" value="Rho guanyl-nucleotide exchange factor activity"/>
    <att type="string" name="Human Orthologs" value=""/>
    <att type="boolean" name="IsSingleNode" value="false"/>
    <att type="string" name="MCODE_Node_Status" value="Unclustered"/>
    <att type="real" name="MCODE_Score" value="0.6666666666666666"/>
    <att type="string" name="Mouse Orthologs" value=""/>
    <att type="real" name="NeighborhoodConnectivity" value="2531.17647059"/>
    <att type="integer" name="NumberOfDirectedEdges" value="17"/>
    <att type="integer" name="NumberOfUndirectedEdges" value="0"/>
    <att type="integer" name="PartnerOfMultiEdgedNodePairs" value="0"/>
    <att type="string" name="Primary FlyBase ID" value="FBgn0035574"/>
    <att type="string" name="Protein Domains" value="IPR000219=Dbl homology (DH) domain, IPR001849=Pleckstrin homology domain"/>
    <att type="string" name="Protein Expression Stage" value=" embryonic stage "/>
    <att type="string" name="Protein Expression Tissue" value=" embryonic central nervous system &lt;p&gt;,&lt;p&gt; ubiquitous "/>
    <att type="string" name="RNA Expression Stage" value=""/>
    <att type="string" name="RNA Expression Tissue" value=""/>
    <att type="real" name="Radiality" value="0.80509241"/>
    <att type="integer" name="SelfLoops" value="0"/>
    <att type="real" name="Stress" value="94472.0"/>
    <att type="string" name="Symbol" value="RhoGEF64C"/>
    <att type="real" name="TopologicalCoefficient" value="0.23642048"/>
    <att type="string" name="Worm Orthologs" value=""/>
    <att type="string" name="Xenopus Orthologs" value=""/>
    <att type="string" name="Yeast Orthologs" value=""/>
    <att type="string" name="ZebraFish Orthologs" value=""/>
    <att type="real" name="__metanodeHintX" value="65.0" cy:hidden="true"/>
    <att type="real" name="__metanodeHintY" value="3.0" cy:hidden="true"/>
    <att type="string" name="canonicalName" value="RhoGEF64C"/>
    <att type="real" name="da&gt;RCG76exp" value="1.25552"/>
    <att type="real" name="da&gt;RCG76sig" value="1.1E-13"/>
    <att type="string" name="vizmap:Drosophila4/6/17 9:54:53 AM CEST NODE_LABEL" value="FBgn0035574"/>
    <att type="string" name="vizmap:Network_RNAseq_CycG NODE_BORDER_COLOR" value="java.awt.Color[r=153,g=153,b=153]"/>
    <att type="string" name="vizmap:Network_RNAseq_CycG NODE_FILL_COLOR" value="java.awt.Color[r=65,g=218,b=65]"/>
    <att type="string" name="vizmap:Network_RNAseq_CycG NODE_LABEL" value="RhoGEF64C"/>
    <att type="string" name="vizmap:Network_RNAseq_CycG NODE_SHAPE" value="ELLIPSE"/>
    <att type="string" name="vizmap:Network_RNAseq_CycG NODE_SIZE" value="50.0"/>
    <att type="string" name="vizmap:Network_WID NODE_FILL_COLOR" value="java.awt.Color[r=97,g=218,b=116]"/>
    <att type="string" name="vizmap:Network_WID NODE_LABEL" value="RhoGEF64C"/>
    <graphics type="ELLIPSE" h="50.0" w="50.0" x="-428.2709655761719" y="611.5990600585938" fill="#61da61" width="7" outline="#999999" cy:nodeTransparency="1.0" cy:nodeLabelFont="Default-0-12" cy:nodeLabel="RhoGEF64C" cy:borderLineType="solid"/>
  </node>
  <node label="FBgn0034371" id="-4318">
    <att type="real" name="AverageShortestPathLength" value="3.29877987"/>
    <att type="real" name="BetweennessCentrality" value="1.1868E-4"/>
    <att type="string" name="CG Symbol" value="CG5473"/>
    <att type="real" name="ClosenessCentrality" value="0.30314239"/>
    <att type="real" name="ClusteringCoefficient" value="0.05333333"/>
    <att type="integer" name="Degree" value="25"/>
    <att type="integer" name="Eccentricity" value="6"/>
    <att type="string" name="Expression Data Link" value=""/>
    <att type="string" name="Full Name" value="SP2637"/>
    <att type="string" name="GO" value="protein-N-terminal asparagine amidohydrolase activity/biological processes in which it is involved are not known"/>
    <att type="string" name="Human Orthologs" value="ENSG00000157045(NTAN1)"/>
    <att type="boolean" name="IsSingleNode" value="false"/>
    <att type="string" name="MCODE_Node_Status" value="Clustered"/>
    <att type="real" name="MCODE_Score" value="1.08"/>
    <att type="string" name="Mouse Orthologs" value="ENSMUSG00000022681(Ntan1)"/>
    <att type="real" name="NeighborhoodConnectivity" value="47.6"/>
    <att type="integer" name="NumberOfDirectedEdges" value="25"/>
    <att type="integer" name="NumberOfUndirectedEdges" value="0"/>
    <att type="integer" name="PartnerOfMultiEdgedNodePairs" value="0"/>
    <att type="string" name="Primary FlyBase ID" value="FBgn0034371"/>
    <att type="string" name="Protein Domains" value="IPR026750=Protein N-terminal asparagine amidohydrolase"/>
    <att type="string" name="Protein Expression Stage" value=""/>
    <att type="string" name="Protein Expression Tissue" value=""/>
    <att type="string" name="RNA Expression Stage" value=""/>
    <att type="string" name="RNA Expression Tissue" value=""/>
    <att type="real" name="Radiality" value="0.77012201"/>
    <att type="integer" name="SelfLoops" value="0"/>
    <att type="real" name="Stress" value="323700.0"/>
    <att type="string" name="Symbol" value="SP2637"/>
    <att type="real" name="TopologicalCoefficient" value="0.07071856"/>
    <att type="string" name="Worm Orthologs" value=""/>
    <att type="string" name="Xenopus Orthologs" value=""/>
    <att type="string" name="Yeast Orthologs" value=""/>
    <att type="string" name="ZebraFish Orthologs" value="ENSDARG00000042135(zgc:77869)"/>
    <att type="real" name="__metanodeHintX" value="-43.0" cy:hidden="true"/>
    <att type="real" name="__metanodeHintY" value="69.0" cy:hidden="true"/>
    <att type="string" name="canonicalName" value="SP2637"/>
    <att type="string" name="vizmap:Network_WID NODE_FILL_COLOR" value="java.awt.Color[r=153,g=153,b=153]"/>
    <att type="string" name="vizmap:Network_WID NODE_LABEL" value="SP2637"/>
    <graphics type="ELLIPSE" h="50.0" w="50.0" x="-486.297119140625" y="461.93585205078125" fill="#999999" width="7" outline="#999999" cy:nodeTransparency="1.0" cy:nodeLabelFont="Default-0-12" cy:nodeLabel="SP2637" cy:borderLineType="solid"/>
  </node>
  <node label="FBgn0000533" id="-8032">
    <att type="real" name="AverageShortestPathLength" value="2.12167507"/>
    <att type="real" name="BetweennessCentrality" value="5.427E-5"/>
    <att type="string" name="CG Symbol" value="CG4920"/>
    <att type="real" name="ClosenessCentrality" value="0.47132571"/>
    <att type="real" name="ClusteringCoefficient" value="0.47035573"/>
    <att type="integer" name="Degree" value="2"/>
    <att type="integer" name="Eccentricity" value="4"/>
    <att type="string" name="Expression Data Link" value=""/>
    <att type="string" name="Full Name" value="easter"/>
    <att type="string" name="GO" value="serine-type peptidase activity/Toll signaling pathway"/>
    <att type="string" name="Human Orthologs" value=""/>
    <att type="boolean" name="IsSingleNode" value="false"/>
    <att type="string" name="MCODE_Node_Status" value="Unclustered"/>
    <att type="real" name="MCODE_Score" value="1.125"/>
    <att type="string" name="Mouse Orthologs" value=""/>
    <att type="real" name="NeighborhoodConnectivity" value="3511.34782609"/>
    <att type="integer" name="NumberOfDirectedEdges" value="23"/>
    <att type="integer" name="NumberOfUndirectedEdges" value="0"/>
    <att type="integer" name="PartnerOfMultiEdgedNodePairs" value="0"/>
    <att type="string" name="Primary FlyBase ID" value="FBgn0000533"/>
    <att type="string" name="Protein Domains" value="IPR018114=Peptidase S1, trypsin family, active site, IPR009003=Peptidase S1, PA clan, IPR006604=Disulphide knot CLIP, IPR001314=Peptidase S1A, chymotrypsin-type, IPR022700=Proteinase, regulatory CLIP domain, IPR001254=Serine proteases, trypsin domain"/>
    <att type="string" name="Protein Expression Stage" value=""/>
    <att type="string" name="Protein Expression Tissue" value=""/>
    <att type="string" name="RNA Expression Stage" value=" oogenesis stage &amp;&amp; adult stage | female , embryonic stage | early "/>
    <att type="string" name="RNA Expression Tissue" value=" ovary &lt;p&gt;"/>
    <att type="real" name="Radiality" value="0.81305416"/>
    <att type="integer" name="SelfLoops" value="0"/>
    <att type="real" name="Stress" value="478038.0"/>
    <att type="string" name="Symbol" value="ea"/>
    <att type="real" name="TopologicalCoefficient" value="0.31040911"/>
    <att type="string" name="Worm Orthologs" value=""/>
    <att type="string" name="Xenopus Orthologs" value=""/>
    <att type="string" name="Yeast Orthologs" value=""/>
    <att type="string" name="ZebraFish Orthologs" value=""/>
    <att type="real" name="__metanodeHintX" value="-14.0" cy:hidden="true"/>
    <att type="real" name="__metanodeHintY" value="79.0" cy:hidden="true"/>
    <att type="string" name="canonicalName" value="ea"/>
    <att type="real" name="da&gt;RCG76exp" value="-0.66034"/>
    <att type="real" name="da&gt;RCG76sig" value="5.59E-5"/>
    <att type="string" name="vizmap:Drosophila4/6/17 9:54:53 AM CEST NODE_LABEL" value="FBgn0000533"/>
    <att type="string" name="vizmap:Network_RNAseq_CycG NODE_BORDER_COLOR" value="java.awt.Color[r=153,g=153,b=153]"/>
    <att type="string" name="vizmap:Network_RNAseq_CycG NODE_FILL_COLOR" value="java.awt.Color[r=225,g=72,b=72]"/>
    <att type="string" name="vizmap:Network_RNAseq_CycG NODE_LABEL" value="ea"/>
    <att type="string" name="vizmap:Network_RNAseq_CycG NODE_SHAPE" value="ELLIPSE"/>
    <att type="string" name="vizmap:Network_RNAseq_CycG NODE_SIZE" value="50.0"/>
    <att type="string" name="vizmap:Network_WID NODE_FILL_COLOR" value="java.awt.Color[r=240,g=108,b=108]"/>
    <att type="string" name="vizmap:Network_WID NODE_LABEL" value="ea"/>
    <graphics type="ELLIPSE" h="50.0" w="50.0" x="-476.5306396484375" y="668.4044189453125" fill="#e16c6c" width="7" outline="#999999" cy:nodeTransparency="1.0" cy:nodeLabelFont="Default-0-12" cy:nodeLabel="ea" cy:borderLineType="solid"/>
  </node>
  <node label="FBgn0038652" id="-9243">
    <att type="real" name="AverageShortestPathLength" value="2.19402869"/>
    <att type="real" name="BetweennessCentrality" value="5.8E-7"/>
    <att type="string" name="CG Symbol" value="CG7720"/>
    <att type="real" name="ClosenessCentrality" value="0.45578255"/>
    <att type="real" name="ClusteringCoefficient" value="0.75"/>
    <att type="integer" name="Degree" value="1"/>
    <att type="integer" name="Eccentricity" value="4"/>
    <att type="string" name="Expression Data Link" value=""/>
    <att type="string" name="Full Name" value=""/>
    <att type="string" name="GO" value="transporter activity"/>
    <att type="string" name="Human Orthologs" value=""/>
    <att type="boolean" name="IsSingleNode" value="false"/>
    <att type="string" name="MCODE_Node_Status" value="Unclustered"/>
    <att type="real" name="MCODE_Score" value="0.6666666666666666"/>
    <att type="string" name="Mouse Orthologs" value=""/>
    <att type="real" name="NeighborhoodConnectivity" value="3448.5"/>
    <att type="integer" name="NumberOfDirectedEdges" value="8"/>
    <att type="integer" name="NumberOfUndirectedEdges" value="0"/>
    <att type="integer" name="PartnerOfMultiEdgedNodePairs" value="0"/>
    <att type="string" name="Primary FlyBase ID" value="FBgn0038652"/>
    <att type="string" name="Protein Domains" value="IPR001734=Sodium/solute symporter, IPR019900=Sodium/solute symporter, subgroup"/>
    <att type="string" name="Protein Expression Stage" value=""/>
    <att type="string" name="Protein Expression Tissue" value=""/>
    <att type="string" name="RNA Expression Stage" value=""/>
    <att type="string" name="RNA Expression Tissue" value=""/>
    <att type="real" name="Radiality" value="0.80099522"/>
    <att type="integer" name="SelfLoops" value="0"/>
    <att type="real" name="Stress" value="23180.0"/>
    <att type="string" name="Symbol" value="CG7720"/>
    <att type="real" name="TopologicalCoefficient" value="0.33158654"/>
    <att type="string" name="Worm Orthologs" value=""/>
    <att type="string" name="Xenopus Orthologs" value=""/>
    <att type="string" name="Yeast Orthologs" value="YHL016C(DUR3)"/>
    <att type="string" name="ZebraFish Orthologs" value=""/>
    <att type="real" name="__metanodeHintX" value="-11.0" cy:hidden="true"/>
    <att type="real" name="__metanodeHintY" value="-13.0" cy:hidden="true"/>
    <att type="string" name="canonicalName" value="CG7720"/>
    <att type="real" name="da&gt;RCG76exp" value="0.56631"/>
    <att type="real" name="da&gt;RCG76sig" value="5.56E-4"/>
    <att type="string" name="vizmap:Drosophila4/6/17 9:54:53 AM CEST NODE_LABEL" value="FBgn0038652"/>
    <att type="string" name="vizmap:Network_RNAseq_CycG NODE_BORDER_COLOR" value="java.awt.Color[r=153,g=153,b=153]"/>
    <att type="string" name="vizmap:Network_RNAseq_CycG NODE_FILL_COLOR" value="java.awt.Color[r=89,g=242,b=89]"/>
    <att type="string" name="vizmap:Network_RNAseq_CycG NODE_LABEL" value="CG7720"/>
    <att type="string" name="vizmap:Network_RNAseq_CycG NODE_SHAPE" value="ELLIPSE"/>
    <att type="string" name="vizmap:Network_RNAseq_CycG NODE_SIZE" value="50.0"/>
    <att type="string" name="vizmap:Network_WID NODE_FILL_COLOR" value="java.awt.Color[r=133,g=242,b=140]"/>
    <att type="string" name="vizmap:Network_WID NODE_LABEL" value="CG7720"/>
    <graphics type="ELLIPSE" h="50.0" w="50.0" x="-267.62213134765625" y="447.28662109375" fill="#85f285" width="7" outline="#999999" cy:nodeTransparency="1.0" cy:nodeLabelFont="Default-0-12" cy:nodeLabel="CG7720" cy:borderLineType="solid"/>
  </node>
  <node label="FBgn0030040" id="-6423">
    <att type="real" name="AverageShortestPathLength" value="2.23070958"/>
    <att type="real" name="BetweennessCentrality" value="1.276E-5"/>
    <att type="string" name="CG Symbol" value="CG15347"/>
    <att type="real" name="ClosenessCentrality" value="0.44828785"/>
    <att type="real" name="ClusteringCoefficient" value="0.55147059"/>
    <att type="integer" name="Degree" value="1"/>
    <att type="integer" name="Eccentricity" value="4"/>
    <att type="string" name="Expression Data Link" value=""/>
    <att type="string" name="Full Name" value=""/>
    <att type="string" name="GO" value="molecular function is unknown"/>
    <att type="string" name="Human Orthologs" value=""/>
    <att type="boolean" name="IsSingleNode" value="false"/>
    <att type="string" name="MCODE_Node_Status" value="Unclustered"/>
    <att type="real" name="MCODE_Score" value="0.6666666666666666"/>
    <att type="string" name="Mouse Orthologs" value=""/>
    <att type="real" name="NeighborhoodConnectivity" value="3415.88235294"/>
    <att type="integer" name="NumberOfDirectedEdges" value="17"/>
    <att type="integer" name="NumberOfUndirectedEdges" value="0"/>
    <att type="integer" name="PartnerOfMultiEdgedNodePairs" value="0"/>
    <att type="string" name="Primary FlyBase ID" value="FBgn0030040"/>
    <att type="string" name="Protein Domains" value="IPR008472=Domain of unknown function DUF753"/>
    <att type="string" name="Protein Expression Stage" value=""/>
    <att type="string" name="Protein Expression Tissue" value=""/>
    <att type="string" name="RNA Expression Stage" value=""/>
    <att type="string" name="RNA Expression Tissue" value=""/>
    <att type="real" name="Radiality" value="0.79488174"/>
    <att type="integer" name="SelfLoops" value="0"/>
    <att type="real" name="Stress" value="252666.0"/>
    <att type="string" name="Symbol" value="CG15347"/>
    <att type="real" name="TopologicalCoefficient" value="0.34437176"/>
    <att type="string" name="Worm Orthologs" value=""/>
    <att type="string" name="Xenopus Orthologs" value=""/>
    <att type="string" name="Yeast Orthologs" value=""/>
    <att type="string" name="ZebraFish Orthologs" value=""/>
    <att type="real" name="__metanodeHintX" value="34.0" cy:hidden="true"/>
    <att type="real" name="__metanodeHintY" value="-56.0" cy:hidden="true"/>
    <att type="string" name="canonicalName" value="CG15347"/>
    <att type="real" name="da&gt;RCG76exp" value="1.04452"/>
    <att type="real" name="da&gt;RCG76sig" value="5.89E-7"/>
    <att type="string" name="vizmap:Drosophila4/6/17 9:54:53 AM CEST NODE_LABEL" value="FBgn0030040"/>
    <att type="string" name="vizmap:Network_RNAseq_CycG NODE_BORDER_COLOR" value="java.awt.Color[r=153,g=153,b=153]"/>
    <att type="string" name="vizmap:Network_RNAseq_CycG NODE_FILL_COLOR" value="java.awt.Color[r=72,g=225,b=72]"/>
    <att type="string" name="vizmap:Network_RNAseq_CycG NODE_LABEL" value="CG15347"/>
    <att type="string" name="vizmap:Network_RNAseq_CycG NODE_SHAPE" value="ELLIPSE"/>
    <att type="string" name="vizmap:Network_RNAseq_CycG NODE_SIZE" value="50.0"/>
    <att type="string" name="vizmap:Network_WID NODE_FILL_COLOR" value="java.awt.Color[r=108,g=225,b=123]"/>
    <att type="string" name="vizmap:Network_WID NODE_LABEL" value="CG15347"/>
    <graphics type="ELLIPSE" h="50.0" w="50.0" x="-369.0241394042969" y="661.079833984375" fill="#6ce16c" width="7" outline="#999999" cy:nodeTransparency="1.0" cy:nodeLabelFont="Default-0-12" cy:nodeLabel="CG15347" cy:borderLineType="solid"/>
  </node>
  <node label="FBgn0011288" id="-599">
    <att type="real" name="AverageShortestPathLength" value="2.97122916"/>
    <att type="real" name="BetweennessCentrality" value="5.0E-8"/>
    <att type="string" name="CG Symbol" value="CG40452"/>
    <att type="boolean" name="ChIP" value="false"/>
    <att type="real" name="ClosenessCentrality" value="0.33656105"/>
    <att type="real" name="ClusteringCoefficient" value="0.2"/>
    <att type="integer" name="Degree" value="6"/>
    <att type="integer" name="Eccentricity" value="5"/>
    <att type="string" name="Expression Data Link" value=""/>
    <att type="string" name="Full Name" value="Synaptosomal-associated protein 25kDa"/>
    <att type="string" name="GO" value="Synaptosomal-associated protein 25kDa/Golgi to plasma membrane transport"/>
    <att type="string" name="Human Orthologs" value="ENSG00000132639(SNAP25)"/>
    <att type="boolean" name="IsSingleNode" value="false"/>
    <att type="string" name="MCODE_Node_Status" value="Unclustered"/>
    <att type="real" name="MCODE_Score" value="0.0"/>
    <att type="string" name="Mouse Orthologs" value="ENSMUSG00000027273(Snap25)"/>
    <att type="real" name="NeighborhoodConnectivity" value="150.0"/>
    <att type="integer" name="NumberOfDirectedEdges" value="6"/>
    <att type="integer" name="NumberOfUndirectedEdges" value="0"/>
    <att type="integer" name="PartnerOfMultiEdgedNodePairs" value="0"/>
    <att type="string" name="Primary FlyBase ID" value="FBgn0011288"/>
    <att type="string" name="Protein Domains" value="IPR000928=SNAP-25, IPR000727=Target SNARE coiled-coil homology domain"/>
    <att type="string" name="Protein Expression Stage" value=" embryonic stage | stage &gt;=14 , embryonic stage | stage 16 "/>
    <att type="string" name="Protein Expression Tissue" value=" ventral nerve cord &lt;p&gt;, chordotonal organ &lt;p&gt;"/>
    <att type="string" name="RNA Expression Stage" value=" adult stage , larval stage , embryonic stage | stage&gt;=14 "/>
    <att type="string" name="RNA Expression Tissue" value=" optic lobe &lt;p&gt;, abdominal neuromere &lt;p&gt; , subesophageal ganglion &lt;p&gt;, thoracico-abdominal ganglion &lt;p&gt; , ventral nerve cord &lt;p&gt;, neuron &lt;p&gt;, adult brain &lt;p&gt;"/>
    <att type="real" name="Radiality" value="0.67146181"/>
    <att type="integer" name="SelfLoops" value="0"/>
    <att type="real" name="Stress" value="438.0"/>
    <att type="string" name="Symbol" value="Snap25"/>
    <att type="real" name="TopologicalCoefficient" value="0.19135802"/>
    <att type="string" name="Worm Orthologs" value="WBGene00004364(ric-4)"/>
    <att type="string" name="Xenopus Orthologs" value="ENSXETG00000015096(snap25)"/>
    <att type="string" name="Yeast Orthologs" value=""/>
    <att type="string" name="ZebraFish Orthologs" value="ENSDARG00000020609(snap25a),ENSDARG00000040965(zgc:101731),ENSDARG00000058117(snap25b)"/>
    <att type="real" name="__metanodeHintX" value="-124.0" cy:hidden="true"/>
    <att type="real" name="__metanodeHintY" value="-20.0" cy:hidden="true"/>
    <att type="string" name="canonicalName" value="Snap25"/>
    <att type="real" name="da&gt;RCG76exp" value="1.20908"/>
    <att type="real" name="da&gt;RCG76sig" value="1.49E-8"/>
    <att type="string" name="vizmap:Drosophila4/6/17 9:54:53 AM CEST NODE_LABEL" value="FBgn0011288"/>
    <att type="string" name="vizmap:Network_RNAseq_CycG NODE_BORDER_COLOR" value="java.awt.Color[r=0,g=0,b=255]"/>
    <att type="string" name="vizmap:Network_RNAseq_CycG NODE_FILL_COLOR" value="java.awt.Color[r=66,g=219,b=66]"/>
    <att type="string" name="vizmap:Network_RNAseq_CycG NODE_LABEL" value="Snap25"/>
    <att type="string" name="vizmap:Network_RNAseq_CycG NODE_SHAPE" value="ELLIPSE"/>
    <att type="string" name="vizmap:Network_RNAseq_CycG NODE_SIZE" value="50.0"/>
    <att type="string" name="vizmap:Network_WID NODE_FILL_COLOR" value="java.awt.Color[r=100,g=219,b=117]"/>
    <att type="string" name="vizmap:Network_WID NODE_LABEL" value="Snap25"/>
    <graphics type="ELLIPSE" h="50.0" w="50.0" x="-261.5180969238281" y="601.8329467773438" fill="#64db64" width="7" outline="#0000ff" cy:nodeTransparency="1.0" cy:nodeLabelFont="Default-0-12" cy:nodeLabel="Snap25" cy:borderLineType="solid"/>
  </node>
  <node label="FBgn0025638" id="-1801">
    <att type="real" name="AverageShortestPathLength" value="2.16603335"/>
    <att type="real" name="BetweennessCentrality" value="4.4E-7"/>
    <att type="string" name="CG Symbol" value="CG16982"/>
    <att type="real" name="ClosenessCentrality" value="0.46167341"/>
    <att type="real" name="ClusteringCoefficient" value="0.79841897"/>
    <att type="integer" name="Degree" value="23"/>
    <att type="integer" name="Eccentricity" value="4"/>
    <att type="string" name="Expression Data Link" value=""/>
    <att type="string" name="Full Name" value="Regulator of cullins 1a"/>
    <att type="string" name="GO" value="Zinc-finger/ROC UBIQUITIN LIGASES/RING FINGER DOMAIN PROTEINS/ubiquitin protein ligase activity/cullin family protein binding/negative regulation of Wnt signaling pathway"/>
    <att type="string" name="Human Orthologs" value="ENSG00000100387(RBX1)"/>
    <att type="boolean" name="IsSingleNode" value="false"/>
    <att type="string" name="MCODE_Node_Status" value="Clustered"/>
    <att type="real" name="MCODE_Score" value="6.898148148148148"/>
    <att type="string" name="Mouse Orthologs" value=""/>
    <att type="real" name="NeighborhoodConnectivity" value="3644.73913043"/>
    <att type="integer" name="NumberOfDirectedEdges" value="23"/>
    <att type="integer" name="NumberOfUndirectedEdges" value="0"/>
    <att type="integer" name="PartnerOfMultiEdgedNodePairs" value="0"/>
    <att type="string" name="Primary FlyBase ID" value="FBgn0025638"/>
    <att type="string" name="Protein Domains" value="IPR013083=Zinc finger, RING/FYVE/PHD-type, IPR001841=Zinc finger, RING-type, IPR024766=Zinc finger, RING-H2-type"/>
    <att type="string" name="Protein Expression Stage" value=""/>
    <att type="string" name="Protein Expression Tissue" value=""/>
    <att type="string" name="RNA Expression Stage" value=" larval stage , embryonic stage -- adult stage "/>
    <att type="string" name="RNA Expression Tissue" value=" dorsal mesothoracic disc &lt;p&gt; ubiquitous , organism &lt;p&gt;"/>
    <att type="real" name="Radiality" value="0.80566111"/>
    <att type="integer" name="SelfLoops" value="0"/>
    <att type="real" name="Stress" value="5310.0"/>
    <att type="string" name="Symbol" value="Roc1a"/>
    <att type="real" name="TopologicalCoefficient" value="0.33923484"/>
    <att type="string" name="Worm Orthologs" value="WBGene00004320(rbx-1)"/>
    <att type="string" name="Xenopus Orthologs" value=""/>
    <att type="string" name="Yeast Orthologs" value="YOL133W(HRT1)"/>
    <att type="string" name="ZebraFish Orthologs" value="ENSDARG00000038030(rbx1)"/>
    <att type="real" name="__metanodeHintX" value="7.0" cy:hidden="true"/>
    <att type="real" name="__metanodeHintY" value="-69.0" cy:hidden="true"/>
    <att type="string" name="canonicalName" value="Roc1a"/>
    <att type="real" name="da&gt;RCG76exp" value="-0.34374"/>
    <att type="real" name="da&gt;RCG76sig" value="0.00148"/>
    <att type="string" name="vizmap:Drosophila4/6/17 9:54:53 AM CEST NODE_LABEL" value="FBgn0025638"/>
    <att type="string" name="vizmap:Network_RNAseq_CycG NODE_BORDER_COLOR" value="java.awt.Color[r=153,g=153,b=153]"/>
    <att type="string" name="vizmap:Network_RNAseq_CycG NODE_FILL_COLOR" value="java.awt.Color[r=246,g=93,b=93]"/>
    <att type="string" name="vizmap:Network_RNAseq_CycG NODE_LABEL" value="Roc1a"/>
    <att type="string" name="vizmap:Network_RNAseq_CycG NODE_SHAPE" value="ELLIPSE"/>
    <att type="string" name="vizmap:Network_RNAseq_CycG NODE_SIZE" value="50.0"/>
    <att type="string" name="vizmap:Network_WID NODE_FILL_COLOR" value="java.awt.Color[r=250,g=139,b=139]"/>
    <att type="string" name="vizmap:Network_WID NODE_LABEL" value="Roc1a"/>
    <graphics type="ELLIPSE" h="50.0" w="50.0" x="-540.6607666015625" y="414.8966369628906" fill="#f68b8b" width="7" outline="#999999" cy:nodeTransparency="1.0" cy:nodeLabelFont="Default-0-12" cy:nodeLabel="Roc1a" cy:borderLineType="solid"/>
  </node>
  <node label="FBgn0013954" id="-7944">
    <att type="real" name="AverageShortestPathLength" value="2.13167895"/>
    <att type="real" name="BetweennessCentrality" value="5.097E-5"/>
    <att type="string" name="CG Symbol" value="CG11001"/>
    <att type="real" name="ClosenessCentrality" value="0.4691138"/>
    <att type="real" name="ClusteringCoefficient" value="0.56666667"/>
    <att type="string" name="Curagen_RNAseq_r6.canonicalName" value="FK506-bp2"/>
    <att type="integer" name="Degree" value="1"/>
    <att type="integer" name="Eccentricity" value="4"/>
    <att type="string" name="Expression Data Link" value=""/>
    <att type="string" name="Full Name" value="FK506-binding protein 2"/>
    <att type="string" name="GO" value="molecular function is unknow"/>
    <att type="string" name="Human Orthologs" value="ENSG00000088832(FKBP1A),ENSG00000198225,ENSG00000119782(FKBP1B)"/>
    <att type="string" name="Hybrigenics_RNAseq_r6.canonicalName" value="FK506-bp2"/>
    <att type="boolean" name="IsSingleNode" value="false"/>
    <att type="string" name="MCODE_Node_Status" value="Unclustered"/>
    <att type="real" name="MCODE_Score" value="1.5555555555555556"/>
    <att type="list" name="Matching.Attribute">
      <att type="string" name="Matching.Attribute" value="FBgn0013954"/>
    </att>
    <att type="string" name="Mouse Orthologs" value="ENSMUSG00000020635(Fkbp1b)"/>
    <att type="real" name="NeighborhoodConnectivity" value="2795.72222222"/>
    <att type="integer" name="NumberOfDirectedEdges" value="36"/>
    <att type="integer" name="NumberOfUndirectedEdges" value="0"/>
    <att type="integer" name="PartnerOfMultiEdgedNodePairs" value="0"/>
    <att type="string" name="Primary FlyBase ID" value="FBgn0013954"/>
    <att type="string" name="Protein Domains" value="IPR001179=FKBP-type peptidyl-prolyl cis-trans isomerase domain, IPR023566=Peptidyl-prolyl cis-trans isomerase, FKBP-type"/>
    <att type="string" name="Protein Expression Stage" value=""/>
    <att type="string" name="Protein Expression Tissue" value=""/>
    <att type="string" name="RNA Expression Stage" value=""/>
    <att type="string" name="RNA Expression Tissue" value=""/>
    <att type="real" name="Radiality" value="0.81138684"/>
    <att type="integer" name="SelfLoops" value="0"/>
    <att type="real" name="Stress" value="295564.0"/>
    <att type="string" name="Symbol" value="FK506-bp2"/>
    <att type="real" name="TopologicalCoefficient" value="0.25024366"/>
    <att type="string" name="Worm Orthologs" value="WBGene00001427(fkb-2)"/>
    <att type="string" name="Xenopus Orthologs" value="ENSXETG00000026101(FKBP1B)"/>
    <att type="string" name="Yeast Orthologs" value="YNL135C(FPR1)"/>
    <att type="string" name="ZebraFish Orthologs" value="ENSDARG00000022684(zgc:73373),ENSDARG00000033567(zgc:103752),ENSDARG00000052625"/>
    <att type="real" name="__metanodeHintX" value="13.0" cy:hidden="true"/>
    <att type="real" name="__metanodeHintY" value="26.0" cy:hidden="true"/>
    <att type="string" name="canonicalName" value="FK506-bp2"/>
    <att type="real" name="da&gt;RCG76exp" value="-0.32656"/>
    <att type="real" name="da&gt;RCG76sig" value="4.23E-4"/>
    <att type="string" name="vizmap:Drosophila4/6/17 9:54:53 AM CEST NODE_LABEL" value="FBgn0013954"/>
    <att type="string" name="vizmap:Network_RNAseq_CycG NODE_BORDER_COLOR" value="java.awt.Color[r=153,g=153,b=153]"/>
    <att type="string" name="vizmap:Network_RNAseq_CycG NODE_FILL_COLOR" value="java.awt.Color[r=247,g=94,b=94]"/>
    <att type="string" name="vizmap:Network_RNAseq_CycG NODE_LABEL" value="FK506-bp2"/>
    <att type="string" name="vizmap:Network_RNAseq_CycG NODE_SHAPE" value="ELLIPSE"/>
    <att type="string" name="vizmap:Network_RNAseq_CycG NODE_SIZE" value="50.0"/>
    <att type="string" name="vizmap:Network_WID NODE_FILL_COLOR" value="java.awt.Color[r=251,g=141,b=141]"/>
    <att type="string" name="vizmap:Network_WID NODE_LABEL" value="FK506-bp2"/>
    <graphics type="ELLIPSE" h="50.0" w="50.0" x="-475.3099365234375" y="719.10595703125" fill="#f78d8d" width="7" outline="#999999" cy:nodeTransparency="1.0" cy:nodeLabelFont="Default-0-12" cy:nodeLabel="FK506-bp2" cy:borderLineType="solid"/>
  </node>
  <node label="FBgn0283450" id="-7609">
    <att type="real" name="AverageShortestPathLength" value="2.16952307"/>
    <att type="real" name="BetweennessCentrality" value="1.73E-6"/>
    <att type="string" name="CG Symbol" value="CG1707"/>
    <att type="real" name="ClosenessCentrality" value="0.4609308"/>
    <att type="real" name="ClusteringCoefficient" value="0.69230769"/>
    <att type="integer" name="Degree" value="14"/>
    <att type="integer" name="Eccentricity" value="4"/>
    <att type="string" name="Expression Data Link" value=""/>
    <att type="string" name="Full Name" value="Glyoxalase 1"/>
    <att type="string" name="GO" value="Glyoxalase 1/metal ion binding/lactoylglutathione lyase activity/biological processes in which it is involved are not known"/>
    <att type="string" name="Human Orthologs" value="ENSG00000124767(GLO1)"/>
    <att type="boolean" name="IsSingleNode" value="false"/>
    <att type="string" name="MCODE_Node_Status" value="Unclustered"/>
    <att type="real" name="MCODE_Score" value="0.6666666666666666"/>
    <att type="string" name="Mouse Orthologs" value="ENSMUSG00000024026(Glo1)"/>
    <att type="real" name="NeighborhoodConnectivity" value="4872.92857143"/>
    <att type="integer" name="NumberOfDirectedEdges" value="14"/>
    <att type="integer" name="NumberOfUndirectedEdges" value="0"/>
    <att type="integer" name="PartnerOfMultiEdgedNodePairs" value="0"/>
    <att type="string" name="Primary FlyBase ID" value="FBgn0283450"/>
    <att type="string" name="Protein Domains" value="IPR029068=Glyoxalase/Bleomycin resistance protein/Dihydroxybiphenyl dioxygenase, IPR004361=Glyoxalase I, IPR018146=Glyoxalase I, conserved site, IPR004360=Glyoxalase/fosfomycin resistance/dioxygenase domain"/>
    <att type="string" name="Protein Expression Stage" value=""/>
    <att type="string" name="Protein Expression Tissue" value=""/>
    <att type="string" name="RNA Expression Stage" value=""/>
    <att type="string" name="RNA Expression Tissue" value=""/>
    <att type="real" name="Radiality" value="0.80507949"/>
    <att type="integer" name="SelfLoops" value="0"/>
    <att type="real" name="Stress" value="59668.0"/>
    <att type="string" name="Symbol" value="Glo1"/>
    <att type="real" name="TopologicalCoefficient" value="0.45481213"/>
    <att type="string" name="Worm Orthologs" value=""/>
    <att type="string" name="Xenopus Orthologs" value="ENSXETG00000010758(GLO1)"/>
    <att type="string" name="Yeast Orthologs" value=""/>
    <att type="string" name="ZebraFish Orthologs" value="ENSDARG00000068978(glo1),ENSDARG00000027860"/>
    <att type="real" name="__metanodeHintX" value="58.0" cy:hidden="true"/>
    <att type="real" name="__metanodeHintY" value="73.0" cy:hidden="true"/>
    <att type="string" name="canonicalName" value="Glo1"/>
    <att type="real" name="da&gt;RCG76exp" value="-0.63561"/>
    <att type="real" name="da&gt;RCG76sig" value="2.85E-6"/>
    <att type="string" name="vizmap:Drosophila4/6/17 9:54:53 AM CEST NODE_LABEL" value="FBgn0283450"/>
    <att type="string" name="vizmap:Network_RNAseq_CycG NODE_BORDER_COLOR" value="java.awt.Color[r=153,g=153,b=153]"/>
    <att type="string" name="vizmap:Network_RNAseq_CycG NODE_FILL_COLOR" value="java.awt.Color[r=227,g=74,b=74]"/>
    <att type="string" name="vizmap:Network_RNAseq_CycG NODE_LABEL" value="Glo1"/>
    <att type="string" name="vizmap:Network_RNAseq_CycG NODE_SHAPE" value="ELLIPSE"/>
    <att type="string" name="vizmap:Network_RNAseq_CycG NODE_SIZE" value="50.0"/>
    <att type="string" name="vizmap:Network_WID NODE_FILL_COLOR" value="java.awt.Color[r=241,g=111,b=111]"/>
    <att type="string" name="vizmap:Network_WID NODE_LABEL" value="Glo1"/>
    <graphics type="ELLIPSE" h="50.0" w="50.0" x="-480.193115234375" y="616.4821166992188" fill="#e36f6f" width="7" outline="#999999" cy:nodeTransparency="1.0" cy:nodeLabelFont="Default-0-12" cy:nodeLabel="Glo1" cy:borderLineType="solid"/>
  </node>
  <node label="FBgn0036958" id="-6260">
    <att type="real" name="AverageShortestPathLength" value="3.24130281"/>
    <att type="real" name="BetweennessCentrality" value="7.3592E-4"/>
    <att type="string" name="CG Symbol" value="CG17233"/>
    <att type="real" name="ClosenessCentrality" value="0.30851792"/>
    <att type="real" name="ClusteringCoefficient" value="0.03157895"/>
    <att type="integer" name="Degree" value="20"/>
    <att type="integer" name="Eccentricity" value="6"/>
    <att type="string" name="Expression Data Link" value=""/>
    <att type="string" name="Full Name" value=""/>
    <att type="string" name="GO" value="unknown molecular function"/>
    <att type="string" name="Human Orthologs" value="ENSG00000060749(QSER1),ENSG00000126464(PRR12)"/>
    <att type="boolean" name="IsSingleNode" value="false"/>
    <att type="string" name="MCODE_Node_Status" value="Clustered"/>
    <att type="real" name="MCODE_Score" value="0.3140495867768595"/>
    <att type="string" name="Mouse Orthologs" value="ENSMUSG00000074994(Qser1)"/>
    <att type="real" name="NeighborhoodConnectivity" value="55.05"/>
    <att type="integer" name="NumberOfDirectedEdges" value="20"/>
    <att type="integer" name="NumberOfUndirectedEdges" value="0"/>
    <att type="integer" name="PartnerOfMultiEdgedNodePairs" value="0"/>
    <att type="string" name="Primary FlyBase ID" value="FBgn0036958"/>
    <att type="string" name="Protein Domains" value="IPR025451=Domain of unknown function DUF4211"/>
    <att type="string" name="Protein Expression Stage" value=""/>
    <att type="string" name="Protein Expression Tissue" value=""/>
    <att type="string" name="RNA Expression Stage" value=""/>
    <att type="string" name="RNA Expression Tissue" value=""/>
    <att type="real" name="Radiality" value="0.77586972"/>
    <att type="integer" name="SelfLoops" value="0"/>
    <att type="real" name="Stress" value="956678.0"/>
    <att type="string" name="Symbol" value="CG17233"/>
    <att type="real" name="TopologicalCoefficient" value="0.06077009"/>
    <att type="string" name="Worm Orthologs" value="WBGene00001325(eor-2)"/>
    <att type="string" name="Xenopus Orthologs" value="ENSXETG00000026639(QSER1)"/>
    <att type="string" name="Yeast Orthologs" value=""/>
    <att type="string" name="ZebraFish Orthologs" value=""/>
    <att type="real" name="__metanodeHintX" value="69.0" cy:hidden="true"/>
    <att type="real" name="__metanodeHintY" value="-43.0" cy:hidden="true"/>
    <att type="string" name="canonicalName" value="CG17233"/>
    <att type="string" name="vizmap:Network_WID NODE_FILL_COLOR" value="java.awt.Color[r=153,g=153,b=153]"/>
    <att type="string" name="vizmap:Network_WID NODE_LABEL" value="CG17233"/>
    <graphics type="ELLIPSE" h="50.0" w="50.0" x="-640.8427124023438" y="470.481201171875" fill="#999999" width="7" outline="#999999" cy:nodeTransparency="1.0" cy:nodeLabelFont="Default-0-12" cy:nodeLabel="CG17233" cy:borderLineType="solid"/>
  </node>
  <node label="FBgn0030545" id="-2084">
    <att type="real" name="AverageShortestPathLength" value="2.10655293"/>
    <att type="real" name="BetweennessCentrality" value="5.8E-7"/>
    <att type="string" name="CG Symbol" value="CG11590"/>
    <att type="real" name="ClosenessCentrality" value="0.47470917"/>
    <att type="real" name="ClusteringCoefficient" value="0.78421053"/>
    <att type="integer" name="Degree" value="1"/>
    <att type="integer" name="Eccentricity" value="4"/>
    <att type="string" name="Expression Data Link" value=""/>
    <att type="string" name="Full Name" value=""/>
    <att type="string" name="GO" value="molecular function is unknown/ response to metal ion"/>
    <att type="string" name="Human Orthologs" value="ENSG00000112514(CUTA)"/>
    <att type="boolean" name="IsSingleNode" value="false"/>
    <att type="string" name="MCODE_Node_Status" value="Unclustered"/>
    <att type="real" name="MCODE_Score" value="1.125"/>
    <att type="string" name="Mouse Orthologs" value="ENSMUSG00000024194(Cuta)"/>
    <att type="real" name="NeighborhoodConnectivity" value="4432.55"/>
    <att type="integer" name="NumberOfDirectedEdges" value="20"/>
    <att type="integer" name="NumberOfUndirectedEdges" value="0"/>
    <att type="integer" name="PartnerOfMultiEdgedNodePairs" value="0"/>
    <att type="string" name="Primary FlyBase ID" value="FBgn0030545"/>
    <att type="string" name="Protein Domains" value="IPR004323=Divalent ion tolerance protein, CutA, IPR011322=Nitrogen regulatory PII-like, alpha/beta"/>
    <att type="string" name="Protein Expression Stage" value=""/>
    <att type="string" name="Protein Expression Tissue" value=""/>
    <att type="string" name="RNA Expression Stage" value=""/>
    <att type="string" name="RNA Expression Tissue" value=""/>
    <att type="real" name="Radiality" value="0.81557451"/>
    <att type="integer" name="SelfLoops" value="0"/>
    <att type="real" name="Stress" value="77292.0"/>
    <att type="string" name="Symbol" value="CG11590"/>
    <att type="real" name="TopologicalCoefficient" value="0.38513772"/>
    <att type="string" name="Worm Orthologs" value=""/>
    <att type="string" name="Xenopus Orthologs" value="ENSXETG00000025575(CUTA)"/>
    <att type="string" name="Yeast Orthologs" value=""/>
    <att type="string" name="ZebraFish Orthologs" value="ENSDARG00000054288(zgc:63972)"/>
    <att type="real" name="__metanodeHintX" value="-60.0" cy:hidden="true"/>
    <att type="real" name="__metanodeHintY" value="-54.0" cy:hidden="true"/>
    <att type="string" name="canonicalName" value="CG11590"/>
    <att type="real" name="da&gt;RCG76exp" value="-0.52641"/>
    <att type="real" name="da&gt;RCG76sig" value="2.9E-6"/>
    <att type="string" name="vizmap:Drosophila4/6/17 9:54:53 AM CEST NODE_LABEL" value="FBgn0030545"/>
    <att type="string" name="vizmap:Network_RNAseq_CycG NODE_BORDER_COLOR" value="java.awt.Color[r=153,g=153,b=153]"/>
    <att type="string" name="vizmap:Network_RNAseq_CycG NODE_FILL_COLOR" value="java.awt.Color[r=234,g=81,b=81]"/>
    <att type="string" name="vizmap:Network_RNAseq_CycG NODE_LABEL" value="CG11590"/>
    <att type="string" name="vizmap:Network_RNAseq_CycG NODE_SHAPE" value="ELLIPSE"/>
    <att type="string" name="vizmap:Network_RNAseq_CycG NODE_SIZE" value="50.0"/>
    <att type="string" name="vizmap:Network_WID NODE_FILL_COLOR" value="java.awt.Color[r=245,g=122,b=122]"/>
    <att type="string" name="vizmap:Network_WID NODE_LABEL" value="CG11590"/>
    <graphics type="ELLIPSE" h="50.0" w="50.0" x="-313.4398193359375" y="658.6383056640625" fill="#ea7a7a" width="7" outline="#999999" cy:nodeTransparency="1.0" cy:nodeLabelFont="Default-0-12" cy:nodeLabel="CG11590" cy:borderLineType="solid"/>
  </node>
  <node label="FBgn0037369" id="-3827">
    <att type="real" name="AverageShortestPathLength" value="2.21132222"/>
    <att type="real" name="BetweennessCentrality" value="4.4E-7"/>
    <att type="string" name="CG Symbol" value="CG2100"/>
    <att type="real" name="ClosenessCentrality" value="0.45221813"/>
    <att type="real" name="ClusteringCoefficient" value="0.60952381"/>
    <att type="integer" name="Degree" value="15"/>
    <att type="integer" name="Eccentricity" value="4"/>
    <att type="string" name="Expression Data Link" value=""/>
    <att type="string" name="Full Name" value=""/>
    <att type="string" name="GO" value="RNA binding/nucleotidyltransferase activity/Protein features are: Poly A polymerase, head domain; tRNA nucleotidyltransferase/poly(A) polymerase, RNA and SrmB- binding domain"/>
    <att type="string" name="Human Orthologs" value="ENSG00000072756(TRNT1)"/>
    <att type="boolean" name="IsSingleNode" value="false"/>
    <att type="string" name="MCODE_Node_Status" value="Unclustered"/>
    <att type="real" name="MCODE_Score" value="1.6"/>
    <att type="string" name="Mouse Orthologs" value="ENSMUSG00000013736(Trnt1)"/>
    <att type="real" name="NeighborhoodConnectivity" value="3387.73333333"/>
    <att type="integer" name="NumberOfDirectedEdges" value="15"/>
    <att type="integer" name="NumberOfUndirectedEdges" value="0"/>
    <att type="integer" name="PartnerOfMultiEdgedNodePairs" value="0"/>
    <att type="string" name="Primary FlyBase ID" value="FBgn0037369"/>
    <att type="string" name="Protein Domains" value="IPR002646=Poly A polymerase, head domain"/>
    <att type="string" name="Protein Expression Stage" value=""/>
    <att type="string" name="Protein Expression Tissue" value=""/>
    <att type="string" name="RNA Expression Stage" value=""/>
    <att type="string" name="RNA Expression Tissue" value=""/>
    <att type="real" name="Radiality" value="0.79811296"/>
    <att type="integer" name="SelfLoops" value="0"/>
    <att type="real" name="Stress" value="22134.0"/>
    <att type="string" name="Symbol" value="CG2100"/>
    <att type="real" name="TopologicalCoefficient" value="0.33278324"/>
    <att type="string" name="Worm Orthologs" value="WBGene00010089(F55B12.4)"/>
    <att type="string" name="Xenopus Orthologs" value="ENSXETG00000025091(Q6P873_XENTR)"/>
    <att type="string" name="Yeast Orthologs" value="YER168C(CCA1)"/>
    <att type="string" name="ZebraFish Orthologs" value="ENSDARG00000019577(LOC100329605)"/>
    <att type="real" name="__metanodeHintX" value="69.0" cy:hidden="true"/>
    <att type="real" name="__metanodeHintY" value="38.0" cy:hidden="true"/>
    <att type="string" name="canonicalName" value="CG2100"/>
    <att type="real" name="da&gt;RCG76exp" value="-0.5078"/>
    <att type="real" name="da&gt;RCG76sig" value="2.82E-4"/>
    <att type="string" name="vizmap:Drosophila4/6/17 9:54:53 AM CEST NODE_LABEL" value="FBgn0037369"/>
    <att type="string" name="vizmap:Network_RNAseq_CycG NODE_BORDER_COLOR" value="java.awt.Color[r=153,g=153,b=153]"/>
    <att type="string" name="vizmap:Network_RNAseq_CycG NODE_FILL_COLOR" value="java.awt.Color[r=235,g=82,b=82]"/>
    <att type="string" name="vizmap:Network_RNAseq_CycG NODE_LABEL" value="CG2100"/>
    <att type="string" name="vizmap:Network_RNAseq_CycG NODE_SHAPE" value="ELLIPSE"/>
    <att type="string" name="vizmap:Network_RNAseq_CycG NODE_SIZE" value="50.0"/>
    <att type="string" name="vizmap:Network_WID NODE_FILL_COLOR" value="java.awt.Color[r=245,g=123,b=123]"/>
    <att type="string" name="vizmap:Network_WID NODE_LABEL" value="CG2100"/>
    <graphics type="ELLIPSE" h="50.0" w="50.0" x="-585.258056640625" y="570.66357421875" fill="#eb7b7b" width="7" outline="#999999" cy:nodeTransparency="1.0" cy:nodeLabelFont="Default-0-12" cy:nodeLabel="CG2100" cy:borderLineType="solid"/>
  </node>
  <node label="FBgn0039849" id="-6383">
    <att type="real" name="AverageShortestPathLength" value="2.19759597"/>
    <att type="real" name="BetweennessCentrality" value="1.0E-7"/>
    <att type="string" name="CG Symbol" value="CG11334"/>
    <att type="real" name="ClosenessCentrality" value="0.4550427"/>
    <att type="real" name="ClusteringCoefficient" value="0.69473684"/>
    <att type="integer" name="Degree" value="20"/>
    <att type="integer" name="Eccentricity" value="4"/>
    <att type="string" name="Expression Data Link" value=""/>
    <att type="string" name="Full Name" value=""/>
    <att type="string" name="GO" value="GO:0005634~nucleus/molecular function is unknown"/>
    <att type="string" name="Human Orthologs" value="ENSG00000037757(MRI1)"/>
    <att type="boolean" name="IsSingleNode" value="false"/>
    <att type="string" name="MCODE_Node_Status" value="Unclustered"/>
    <att type="real" name="MCODE_Score" value="0.6666666666666666"/>
    <att type="string" name="Mouse Orthologs" value="ENSMUSG00000004996(Mri1)"/>
    <att type="real" name="NeighborhoodConnectivity" value="3377.6"/>
    <att type="integer" name="NumberOfDirectedEdges" value="20"/>
    <att type="integer" name="NumberOfUndirectedEdges" value="0"/>
    <att type="integer" name="PartnerOfMultiEdgedNodePairs" value="0"/>
    <att type="string" name="Primary FlyBase ID" value="FBgn0039849"/>
    <att type="string" name="Protein Domains" value="IPR000649=Initiation factor 2B-related, IPR005251=Methylthioribose-1-phosphate isomerase, IPR027363=Methylthioribose-1-phosphate isomerase-like, N-terminal domain, IPR011559=Initiation factor 2B alpha/beta/delta"/>
    <att type="string" name="Protein Expression Stage" value=""/>
    <att type="string" name="Protein Expression Tissue" value=""/>
    <att type="string" name="RNA Expression Stage" value=""/>
    <att type="string" name="RNA Expression Tissue" value=""/>
    <att type="real" name="Radiality" value="0.80040067"/>
    <att type="integer" name="SelfLoops" value="0"/>
    <att type="real" name="Stress" value="8300.0"/>
    <att type="string" name="Symbol" value="CG11334"/>
    <att type="real" name="TopologicalCoefficient" value="0.3263697"/>
    <att type="string" name="Worm Orthologs" value="WBGene00007236(C01G10.9)"/>
    <att type="string" name="Xenopus Orthologs" value="ENSXETG00000021867(TGas129a07.1)"/>
    <att type="string" name="Yeast Orthologs" value="YPR118W(MRI1)"/>
    <att type="string" name="ZebraFish Orthologs" value=""/>
    <att type="real" name="__metanodeHintX" value="-11.0" cy:hidden="true"/>
    <att type="real" name="__metanodeHintY" value="67.0" cy:hidden="true"/>
    <att type="string" name="canonicalName" value="CG11334"/>
    <att type="real" name="da&gt;RCG76exp" value="-0.49107"/>
    <att type="real" name="da&gt;RCG76sig" value="8.89E-6"/>
    <att type="string" name="vizmap:Drosophila4/6/17 9:54:53 AM CEST NODE_LABEL" value="FBgn0039849"/>
    <att type="string" name="vizmap:Network_RNAseq_CycG NODE_BORDER_COLOR" value="java.awt.Color[r=153,g=153,b=153]"/>
    <att type="string" name="vizmap:Network_RNAseq_CycG NODE_FILL_COLOR" value="java.awt.Color[r=236,g=83,b=83]"/>
    <att type="string" name="vizmap:Network_RNAseq_CycG NODE_LABEL" value="CG11334"/>
    <att type="string" name="vizmap:Network_RNAseq_CycG NODE_SHAPE" value="ELLIPSE"/>
    <att type="string" name="vizmap:Network_RNAseq_CycG NODE_SIZE" value="50.0"/>
    <att type="string" name="vizmap:Network_WID NODE_FILL_COLOR" value="java.awt.Color[r=246,g=125,b=125]"/>
    <att type="string" name="vizmap:Network_WID NODE_LABEL" value="CG11334"/>
    <graphics type="ELLIPSE" h="50.0" w="50.0" x="-273.72589111328125" y="345.8835754394531" fill="#ec7d7d" width="7" outline="#999999" cy:nodeTransparency="1.0" cy:nodeLabelFont="Default-0-12" cy:nodeLabel="CG11334" cy:borderLineType="solid"/>
  </node>
  <node label="FBgn0030979" id="-5495">
    <att type="real" name="AverageShortestPathLength" value="3.60804679"/>
    <att type="real" name="BetweennessCentrality" value="2.6524E-4"/>
    <att type="string" name="CG Symbol" value="CG14190"/>
    <att type="real" name="ClosenessCentrality" value="0.27715827"/>
    <att type="real" name="ClusteringCoefficient" value="0.02857143"/>
    <att type="integer" name="Degree" value="15"/>
    <att type="integer" name="Eccentricity" value="7"/>
    <att type="string" name="Expression Data Link" value=""/>
    <att type="string" name="Full Name" value=""/>
    <att type="string" name="GO" value="No information"/>
    <att type="string" name="Human Orthologs" value=""/>
    <att type="boolean" name="IsSingleNode" value="false"/>
    <att type="string" name="MCODE_Node_Status" value="Unclustered"/>
    <att type="real" name="MCODE_Score" value="0.64"/>
    <att type="string" name="Mouse Orthologs" value=""/>
    <att type="real" name="NeighborhoodConnectivity" value="27.33333333"/>
    <att type="integer" name="NumberOfDirectedEdges" value="15"/>
    <att type="integer" name="NumberOfUndirectedEdges" value="0"/>
    <att type="integer" name="PartnerOfMultiEdgedNodePairs" value="0"/>
    <att type="string" name="Primary FlyBase ID" value="FBgn0030979"/>
    <att type="string" name="Protein Domains" value=""/>
    <att type="string" name="Protein Expression Stage" value=""/>
    <att type="string" name="Protein Expression Tissue" value=""/>
    <att type="string" name="RNA Expression Stage" value=""/>
    <att type="string" name="RNA Expression Tissue" value=""/>
    <att type="real" name="Radiality" value="0.73919532"/>
    <att type="integer" name="SelfLoops" value="0"/>
    <att type="real" name="Stress" value="520306.0"/>
    <att type="string" name="Symbol" value="CG14190"/>
    <att type="real" name="TopologicalCoefficient" value="0.09672727"/>
    <att type="string" name="Worm Orthologs" value=""/>
    <att type="string" name="Xenopus Orthologs" value=""/>
    <att type="string" name="Yeast Orthologs" value=""/>
    <att type="string" name="ZebraFish Orthologs" value=""/>
    <att type="real" name="__metanodeHintX" value="-52.0" cy:hidden="true"/>
    <att type="real" name="__metanodeHintY" value="37.0" cy:hidden="true"/>
    <att type="string" name="canonicalName" value="CG14190"/>
    <att type="string" name="vizmap:Network_WID NODE_FILL_COLOR" value="java.awt.Color[r=153,g=153,b=153]"/>
    <att type="string" name="vizmap:Network_WID NODE_LABEL" value="CG14190"/>
    <graphics type="ELLIPSE" h="50.0" w="50.0" x="-536.9984741210938" y="515.0789184570312" fill="#999999" width="7" outline="#999999" cy:nodeTransparency="1.0" cy:nodeLabelFont="Default-0-12" cy:nodeLabel="CG14190" cy:borderLineType="solid"/>
  </node>
  <node label="FBgn0040348" id="-4408">
    <att type="real" name="AverageShortestPathLength" value="3.25320157"/>
    <att type="real" name="BetweennessCentrality" value="2.8947E-4"/>
    <att type="string" name="CG Symbol" value="CG3703"/>
    <att type="real" name="ClosenessCentrality" value="0.3073895"/>
    <att type="real" name="ClusteringCoefficient" value="0.02898551"/>
    <att type="integer" name="Degree" value="24"/>
    <att type="integer" name="Eccentricity" value="7"/>
    <att type="string" name="Expression Data Link" value=""/>
    <att type="string" name="Full Name" value=""/>
    <att type="string" name="GO" value="molecular function is unknown"/>
    <att type="string" name="Human Orthologs" value="ENSG00000198863(RUNDC1)"/>
    <att type="boolean" name="IsSingleNode" value="false"/>
    <att type="string" name="MCODE_Node_Status" value="Clustered"/>
    <att type="real" name="MCODE_Score" value="0.9183673469387755"/>
    <att type="string" name="Mouse Orthologs" value="ENSMUSG00000035007(Rundc1)"/>
    <att type="real" name="NeighborhoodConnectivity" value="52.91666667"/>
    <att type="integer" name="NumberOfDirectedEdges" value="24"/>
    <att type="integer" name="NumberOfUndirectedEdges" value="0"/>
    <att type="integer" name="PartnerOfMultiEdgedNodePairs" value="0"/>
    <att type="string" name="Primary FlyBase ID" value="FBgn0040348"/>
    <att type="string" name="Protein Domains" value="IPR004012=RUN domain"/>
    <att type="string" name="Protein Expression Stage" value=""/>
    <att type="string" name="Protein Expression Tissue" value=""/>
    <att type="string" name="RNA Expression Stage" value=""/>
    <att type="string" name="RNA Expression Tissue" value=""/>
    <att type="real" name="Radiality" value="0.77467984"/>
    <att type="integer" name="SelfLoops" value="0"/>
    <att type="real" name="Stress" value="656366.0"/>
    <att type="string" name="Symbol" value="CG3703"/>
    <att type="real" name="TopologicalCoefficient" value="0.0616647"/>
    <att type="string" name="Worm Orthologs" value="WBGene00020572(T19D7.4)"/>
    <att type="string" name="Xenopus Orthologs" value=""/>
    <att type="string" name="Yeast Orthologs" value=""/>
    <att type="string" name="ZebraFish Orthologs" value=""/>
    <att type="real" name="__metanodeHintX" value="98.0" cy:hidden="true"/>
    <att type="real" name="__metanodeHintY" value="-94.0" cy:hidden="true"/>
    <att type="string" name="canonicalName" value="CG3703"/>
    <att type="string" name="vizmap:Network_WID NODE_FILL_COLOR" value="java.awt.Color[r=153,g=153,b=153]"/>
    <att type="string" name="vizmap:Network_WID NODE_LABEL" value="CG3703"/>
    <graphics type="ELLIPSE" h="50.0" w="50.0" x="-377.56976318359375" y="504.092041015625" fill="#999999" width="7" outline="#999999" cy:nodeTransparency="1.0" cy:nodeLabelFont="Default-0-12" cy:nodeLabel="CG3703" cy:borderLineType="solid"/>
  </node>
  <node label="FBgn0004378" id="-8903">
    <att type="real" name="AverageShortestPathLength" value="3.00090753"/>
    <att type="real" name="BetweennessCentrality" value="1.4164E-4"/>
    <att type="string" name="CG Symbol" value="CG9191"/>
    <att type="real" name="ClosenessCentrality" value="0.33323253"/>
    <att type="real" name="ClusteringCoefficient" value="0.17777778"/>
    <att type="integer" name="Degree" value="10"/>
    <att type="integer" name="Eccentricity" value="6"/>
    <att type="string" name="Expression Data Link" value=""/>
    <att type="string" name="Full Name" value="Kinesin-like protein at 61F"/>
    <att type="string" name="GO" value="GO:0005634~nucleus/microtubule motor activity/ATP binding/mitotic cell cycle"/>
    <att type="string" name="Human Orthologs" value="ENSG00000138160(KIF11)"/>
    <att type="boolean" name="IsSingleNode" value="false"/>
    <att type="string" name="MCODE_Node_Status" value="Unclustered"/>
    <att type="real" name="MCODE_Score" value="0.9795918367346939"/>
    <att type="string" name="Mouse Orthologs" value="ENSMUSG00000012443(Kif11)"/>
    <att type="real" name="NeighborhoodConnectivity" value="374.0"/>
    <att type="integer" name="NumberOfDirectedEdges" value="10"/>
    <att type="integer" name="NumberOfUndirectedEdges" value="0"/>
    <att type="integer" name="PartnerOfMultiEdgedNodePairs" value="0"/>
    <att type="string" name="Primary FlyBase ID" value="FBgn0004378"/>
    <att type="string" name="Protein Domains" value="IPR025901=Kinesin-associated microtubule-binding domain, IPR027640=Kinesin-like protein, IPR001752=Kinesin motor domain, IPR019821=Kinesin motor domain, conserved site, IPR027417=P-loop containing nucleoside triphosphate hydrolase"/>
    <att type="string" name="Protein Expression Stage" value=""/>
    <att type="string" name="Protein Expression Tissue" value=""/>
    <att type="string" name="RNA Expression Stage" value=" embryonic stage &amp;&amp; larval stage &amp;&amp; pupal stage , adult stage | female , adult stage | male , embryonic stage , embryonic stage | stage 6 "/>
    <att type="string" name="RNA Expression Tissue" value=" ovary &lt;p&gt;, testis &lt;p&gt;, ventral midline &lt;p&gt;, ventral nervous system | restricted &lt;p&gt;, mesoderm anlage &lt;p&gt;, cephalic furrow &lt;p&gt;"/>
    <att type="real" name="Radiality" value="0.79990925"/>
    <att type="integer" name="SelfLoops" value="0"/>
    <att type="real" name="Stress" value="948342.0"/>
    <att type="string" name="Symbol" value="Klp61F"/>
    <att type="real" name="TopologicalCoefficient" value="0.14918164"/>
    <att type="string" name="Worm Orthologs" value="WBGene00000257(bmk-1)"/>
    <att type="string" name="Xenopus Orthologs" value="ENSXETG00000012213(KIF11)"/>
    <att type="string" name="Yeast Orthologs" value="YBL063W(KIP1)"/>
    <att type="string" name="ZebraFish Orthologs" value="ENSDARG00000010948(kif11)"/>
    <att type="real" name="__metanodeHintX" value="56.0" cy:hidden="true"/>
    <att type="real" name="__metanodeHintY" value="-77.0" cy:hidden="true"/>
    <att type="string" name="canonicalName" value="Klp61F"/>
    <att type="string" name="vizmap:Network_WID NODE_FILL_COLOR" value="java.awt.Color[r=153,g=153,b=153]"/>
    <att type="string" name="vizmap:Network_WID NODE_LABEL" value="Klp61F"/>
    <graphics type="ELLIPSE" h="50.0" w="50.0" x="-629.8555908203125" y="727.6513671875" fill="#999999" width="7" outline="#999999" cy:nodeTransparency="1.0" cy:nodeLabelFont="Default-0-12" cy:nodeLabel="Klp61F" cy:borderLineType="solid"/>
  </node>
  <node label="FBgn0031459" id="-5304">
    <att type="real" name="AverageShortestPathLength" value="2.13206669"/>
    <att type="real" name="BetweennessCentrality" value="6.0E-7"/>
    <att type="string" name="CG Symbol" value="CG2862"/>
    <att type="real" name="ClosenessCentrality" value="0.46902848"/>
    <att type="real" name="ClusteringCoefficient" value="0.78656126"/>
    <att type="string" name="Curagen_RNAseq_r6.canonicalName" value="CG2862"/>
    <att type="integer" name="Degree" value="23"/>
    <att type="integer" name="Eccentricity" value="4"/>
    <att type="string" name="Expression Data Link" value=""/>
    <att type="string" name="Full Name" value=""/>
    <att type="string" name="GO" value="catalytic activity"/>
    <att type="string" name="Human Orthologs" value="ENSG00000169567(HINT1)"/>
    <att type="string" name="Hybrigenics_RNAseq_r6.canonicalName" value="CG2862"/>
    <att type="boolean" name="IsSingleNode" value="false"/>
    <att type="string" name="MCODE_Node_Status" value="Unclustered"/>
    <att type="real" name="MCODE_Score" value="0.6666666666666666"/>
    <att type="list" name="Matching.Attribute">
      <att type="string" name="Matching.Attribute" value="FBgn0031459"/>
    </att>
    <att type="string" name="Mouse Orthologs" value="ENSMUSG00000020267(Hint1)"/>
    <att type="real" name="NeighborhoodConnectivity" value="4008.17391304"/>
    <att type="integer" name="NumberOfDirectedEdges" value="23"/>
    <att type="integer" name="NumberOfUndirectedEdges" value="0"/>
    <att type="integer" name="PartnerOfMultiEdgedNodePairs" value="0"/>
    <att type="string" name="Primary FlyBase ID" value="FBgn0031459"/>
    <att type="string" name="Protein Domains" value="IPR011146=HIT-like domain, IPR019808=Histidine triad, conserved site, IPR001310=Histidine triad (HIT) protein"/>
    <att type="string" name="Protein Expression Stage" value=""/>
    <att type="string" name="Protein Expression Tissue" value=""/>
    <att type="string" name="RNA Expression Stage" value=""/>
    <att type="string" name="RNA Expression Tissue" value=""/>
    <att type="real" name="Radiality" value="0.81132222"/>
    <att type="integer" name="SelfLoops" value="0"/>
    <att type="real" name="Stress" value="25558.0"/>
    <att type="string" name="Symbol" value="CG2862"/>
    <att type="real" name="TopologicalCoefficient" value="0.35851287"/>
    <att type="string" name="Worm Orthologs" value="WBGene00009002(hint-1)"/>
    <att type="string" name="Xenopus Orthologs" value="ENSXETG00000008278(hint1)"/>
    <att type="string" name="Yeast Orthologs" value="YDL125C(HNT1)"/>
    <att type="string" name="ZebraFish Orthologs" value="ENSDARG00000040128(zgc:103764)"/>
    <att type="real" name="__metanodeHintX" value="38.0" cy:hidden="true"/>
    <att type="real" name="__metanodeHintY" value="18.0" cy:hidden="true"/>
    <att type="string" name="canonicalName" value="CG2862"/>
    <att type="real" name="da&gt;RCG76exp" value="-0.52234"/>
    <att type="real" name="da&gt;RCG76sig" value="1.16E-7"/>
    <att type="string" name="vizmap:Drosophila4/6/17 9:54:53 AM CEST NODE_LABEL" value="FBgn0031459"/>
    <att type="string" name="vizmap:Network_RNAseq_CycG NODE_BORDER_COLOR" value="java.awt.Color[r=153,g=153,b=153]"/>
    <att type="string" name="vizmap:Network_RNAseq_CycG NODE_FILL_COLOR" value="java.awt.Color[r=234,g=81,b=81]"/>
    <att type="string" name="vizmap:Network_RNAseq_CycG NODE_LABEL" value="CG2862"/>
    <att type="string" name="vizmap:Network_RNAseq_CycG NODE_SHAPE" value="ELLIPSE"/>
    <att type="string" name="vizmap:Network_RNAseq_CycG NODE_SIZE" value="50.0"/>
    <att type="string" name="vizmap:Network_WID NODE_FILL_COLOR" value="java.awt.Color[r=245,g=122,b=122]"/>
    <att type="string" name="vizmap:Network_WID NODE_LABEL" value="CG2862"/>
    <graphics type="ELLIPSE" h="50.0" w="50.0" x="-270.06353759765625" y="396.585205078125" fill="#ea7a7a" width="7" outline="#999999" cy:nodeTransparency="1.0" cy:nodeLabelFont="Default-0-12" cy:nodeLabel="CG2862" cy:borderLineType="solid"/>
  </node>
  <node label="FBgn0031360" id="-9247">
    <att type="real" name="AverageShortestPathLength" value="2.13532377"/>
    <att type="real" name="BetweennessCentrality" value="1.9E-7"/>
    <att type="string" name="CG Symbol" value="CG31937"/>
    <att type="real" name="ClosenessCentrality" value="0.46831306"/>
    <att type="real" name="ClusteringCoefficient" value="0.83636364"/>
    <att type="integer" name="Degree" value="1"/>
    <att type="integer" name="Eccentricity" value="4"/>
    <att type="string" name="Expression Data Link" value=""/>
    <att type="string" name="Full Name" value=""/>
    <att type="string" name="GO" value="IPR016040:NAD(P)-binding domain/molecular function is unknown"/>
    <att type="string" name="Human Orthologs" value="ENSG00000100612(DHRS7)"/>
    <att type="boolean" name="IsSingleNode" value="false"/>
    <att type="string" name="MCODE_Node_Status" value="Unclustered"/>
    <att type="real" name="MCODE_Score" value="0.6666666666666666"/>
    <att type="string" name="Mouse Orthologs" value="ENSMUSG00000021094(Dhrs7)"/>
    <att type="real" name="NeighborhoodConnectivity" value="5756.36363636"/>
    <att type="integer" name="NumberOfDirectedEdges" value="11"/>
    <att type="integer" name="NumberOfUndirectedEdges" value="0"/>
    <att type="integer" name="PartnerOfMultiEdgedNodePairs" value="0"/>
    <att type="string" name="Primary FlyBase ID" value="FBgn0031360"/>
    <att type="string" name="Protein Domains" value="IPR002347=Glucose/ribitol dehydrogenase, IPR016040=NAD(P)-binding domain, IPR002198=Short-chain dehydrogenase/reductase SDR"/>
    <att type="string" name="Protein Expression Stage" value=""/>
    <att type="string" name="Protein Expression Tissue" value=""/>
    <att type="string" name="RNA Expression Stage" value=""/>
    <att type="string" name="RNA Expression Tissue" value=""/>
    <att type="real" name="Radiality" value="0.81077937"/>
    <att type="integer" name="SelfLoops" value="0"/>
    <att type="real" name="Stress" value="57598.0"/>
    <att type="string" name="Symbol" value="CG31937"/>
    <att type="real" name="TopologicalCoefficient" value="0.51589565"/>
    <att type="string" name="Worm Orthologs" value=""/>
    <att type="string" name="Xenopus Orthologs" value="ENSXETG00000016955(dhrs7)"/>
    <att type="string" name="Yeast Orthologs" value=""/>
    <att type="string" name="ZebraFish Orthologs" value="ENSDARG00000003444(dhrs7)"/>
    <att type="real" name="__metanodeHintX" value="-26.0" cy:hidden="true"/>
    <att type="real" name="__metanodeHintY" value="43.0" cy:hidden="true"/>
    <att type="string" name="canonicalName" value="CG31937"/>
    <att type="real" name="da&gt;RCG76exp" value="-0.47292"/>
    <att type="real" name="da&gt;RCG76sig" value="3.09E-5"/>
    <att type="string" name="vizmap:Drosophila4/6/17 9:54:53 AM CEST NODE_LABEL" value="FBgn0031360"/>
    <att type="string" name="vizmap:Network_RNAseq_CycG NODE_BORDER_COLOR" value="java.awt.Color[r=153,g=153,b=153]"/>
    <att type="string" name="vizmap:Network_RNAseq_CycG NODE_FILL_COLOR" value="java.awt.Color[r=237,g=84,b=84]"/>
    <att type="string" name="vizmap:Network_RNAseq_CycG NODE_LABEL" value="CG31937"/>
    <att type="string" name="vizmap:Network_RNAseq_CycG NODE_SHAPE" value="ELLIPSE"/>
    <att type="string" name="vizmap:Network_RNAseq_CycG NODE_SIZE" value="50.0"/>
    <att type="string" name="vizmap:Network_WID NODE_FILL_COLOR" value="java.awt.Color[r=246,g=127,b=127]"/>
    <att type="string" name="vizmap:Network_WID NODE_LABEL" value="CG31937"/>
    <graphics type="ELLIPSE" h="50.0" w="50.0" x="-323.206298828125" y="452.16973876953125" fill="#ed7f7f" width="7" outline="#999999" cy:nodeTransparency="1.0" cy:nodeLabelFont="Default-0-12" cy:nodeLabel="CG31937" cy:borderLineType="solid"/>
  </node>
  <node label="FBgn0033356" id="-7045">
    <att type="real" name="AverageShortestPathLength" value="2.13594416"/>
    <att type="real" name="BetweennessCentrality" value="1.9E-5"/>
    <att type="string" name="CG Symbol" value="CG8229"/>
    <att type="real" name="ClosenessCentrality" value="0.46817703"/>
    <att type="real" name="ClusteringCoefficient" value="0.55966387"/>
    <att type="integer" name="Degree" value="1"/>
    <att type="integer" name="Eccentricity" value="4"/>
    <att type="string" name="Expression Data Link" value=""/>
    <att type="string" name="Full Name" value=""/>
    <att type="string" name="GO" value="molecular function is unknown"/>
    <att type="string" name="Human Orthologs" value=""/>
    <att type="boolean" name="IsSingleNode" value="false"/>
    <att type="string" name="MCODE_Node_Status" value="Unclustered"/>
    <att type="real" name="MCODE_Score" value="1.6"/>
    <att type="string" name="Mouse Orthologs" value=""/>
    <att type="real" name="NeighborhoodConnectivity" value="3018.34285714"/>
    <att type="integer" name="NumberOfDirectedEdges" value="35"/>
    <att type="integer" name="NumberOfUndirectedEdges" value="0"/>
    <att type="integer" name="PartnerOfMultiEdgedNodePairs" value="0"/>
    <att type="string" name="Primary FlyBase ID" value="FBgn0033356"/>
    <att type="string" name="Protein Domains" value=""/>
    <att type="string" name="Protein Expression Stage" value=""/>
    <att type="string" name="Protein Expression Tissue" value=""/>
    <att type="string" name="RNA Expression Stage" value=""/>
    <att type="string" name="RNA Expression Tissue" value=""/>
    <att type="real" name="Radiality" value="0.81067597"/>
    <att type="integer" name="SelfLoops" value="0"/>
    <att type="real" name="Stress" value="282266.0"/>
    <att type="string" name="Symbol" value="CG8229"/>
    <att type="real" name="TopologicalCoefficient" value="0.27150439"/>
    <att type="string" name="Worm Orthologs" value=""/>
    <att type="string" name="Xenopus Orthologs" value=""/>
    <att type="string" name="Yeast Orthologs" value=""/>
    <att type="string" name="ZebraFish Orthologs" value=""/>
    <att type="real" name="__metanodeHintX" value="-26.0" cy:hidden="true"/>
    <att type="real" name="__metanodeHintY" value="-37.0" cy:hidden="true"/>
    <att type="string" name="canonicalName" value="CG8229"/>
    <att type="real" name="da&gt;RCG76exp" value="0.6509"/>
    <att type="real" name="da&gt;RCG76sig" value="2.34E-6"/>
    <att type="string" name="vizmap:Drosophila4/6/17 9:54:53 AM CEST NODE_LABEL" value="FBgn0033356"/>
    <att type="string" name="vizmap:Network_RNAseq_CycG NODE_BORDER_COLOR" value="java.awt.Color[r=153,g=153,b=153]"/>
    <att type="string" name="vizmap:Network_RNAseq_CycG NODE_FILL_COLOR" value="java.awt.Color[r=86,g=239,b=86]"/>
    <att type="string" name="vizmap:Network_RNAseq_CycG NODE_LABEL" value="CG8229"/>
    <att type="string" name="vizmap:Network_RNAseq_CycG NODE_SHAPE" value="ELLIPSE"/>
    <att type="string" name="vizmap:Network_RNAseq_CycG NODE_SIZE" value="50.0"/>
    <att type="string" name="vizmap:Network_WID NODE_FILL_COLOR" value="java.awt.Color[r=129,g=239,b=137]"/>
    <att type="string" name="vizmap:Network_WID NODE_LABEL" value="CG8229"/>
    <graphics type="ELLIPSE" h="50.0" w="50.0" x="-485.0762939453125" y="511.4166259765625" fill="#81ef81" width="7" outline="#999999" cy:nodeTransparency="1.0" cy:nodeLabelFont="Default-0-12" cy:nodeLabel="CG8229" cy:borderLineType="solid"/>
  </node>
  <node label="FBgn0033751" id="-8623">
    <att type="real" name="AverageShortestPathLength" value="2.1170221"/>
    <att type="real" name="BetweennessCentrality" value="3.6E-7"/>
    <att type="string" name="CG Symbol" value="CG8818"/>
    <att type="real" name="ClosenessCentrality" value="0.47236162"/>
    <att type="real" name="ClusteringCoefficient" value="0.78095238"/>
    <att type="integer" name="Degree" value="1"/>
    <att type="integer" name="Eccentricity" value="4"/>
    <att type="string" name="Expression Data Link" value=""/>
    <att type="string" name="Full Name" value=""/>
    <att type="string" name="GO" value="No information"/>
    <att type="string" name="Human Orthologs" value=""/>
    <att type="boolean" name="IsSingleNode" value="false"/>
    <att type="string" name="MCODE_Node_Status" value="Unclustered"/>
    <att type="real" name="MCODE_Score" value="1.125"/>
    <att type="string" name="Mouse Orthologs" value=""/>
    <att type="real" name="NeighborhoodConnectivity" value="5086.26666667"/>
    <att type="integer" name="NumberOfDirectedEdges" value="15"/>
    <att type="integer" name="NumberOfUndirectedEdges" value="0"/>
    <att type="integer" name="PartnerOfMultiEdgedNodePairs" value="0"/>
    <att type="string" name="Primary FlyBase ID" value="FBgn0033751"/>
    <att type="string" name="Protein Domains" value=""/>
    <att type="string" name="Protein Expression Stage" value=""/>
    <att type="string" name="Protein Expression Tissue" value=""/>
    <att type="string" name="RNA Expression Stage" value=""/>
    <att type="string" name="RNA Expression Tissue" value=""/>
    <att type="real" name="Radiality" value="0.81382965"/>
    <att type="integer" name="SelfLoops" value="0"/>
    <att type="real" name="Stress" value="72946.0"/>
    <att type="string" name="Symbol" value="CG8818"/>
    <att type="real" name="TopologicalCoefficient" value="0.44671234"/>
    <att type="string" name="Worm Orthologs" value=""/>
    <att type="string" name="Xenopus Orthologs" value=""/>
    <att type="string" name="Yeast Orthologs" value=""/>
    <att type="string" name="ZebraFish Orthologs" value=""/>
    <att type="real" name="__metanodeHintX" value="72.0" cy:hidden="true"/>
    <att type="real" name="__metanodeHintY" value="13.0" cy:hidden="true"/>
    <att type="string" name="canonicalName" value="CG8818"/>
    <att type="real" name="da&gt;RCG76exp" value="-0.4585"/>
    <att type="real" name="da&gt;RCG76sig" value="2.87E-4"/>
    <att type="string" name="vizmap:Drosophila4/6/17 9:54:53 AM CEST NODE_LABEL" value="FBgn0033751"/>
    <att type="string" name="vizmap:Network_RNAseq_CycG NODE_BORDER_COLOR" value="java.awt.Color[r=153,g=153,b=153]"/>
    <att type="string" name="vizmap:Network_RNAseq_CycG NODE_FILL_COLOR" value="java.awt.Color[r=238,g=85,b=85]"/>
    <att type="string" name="vizmap:Network_RNAseq_CycG NODE_LABEL" value="CG8818"/>
    <att type="string" name="vizmap:Network_RNAseq_CycG NODE_SHAPE" value="ELLIPSE"/>
    <att type="string" name="vizmap:Network_RNAseq_CycG NODE_SIZE" value="50.0"/>
    <att type="string" name="vizmap:Network_WID NODE_FILL_COLOR" value="java.awt.Color[r=247,g=128,b=128]"/>
    <att type="string" name="vizmap:Network_WID NODE_LABEL" value="CG8818"/>
    <graphics type="ELLIPSE" h="50.0" w="50.0" x="-538.2193603515625" y="465.59814453125" fill="#ee8080" width="7" outline="#999999" cy:nodeTransparency="1.0" cy:nodeLabelFont="Default-0-12" cy:nodeLabel="CG8818" cy:borderLineType="solid"/>
  </node>
  <node label="FBgn0033205" id="-7053">
    <att type="real" name="AverageShortestPathLength" value="2.20930593"/>
    <att type="real" name="BetweennessCentrality" value="1.7E-7"/>
    <att type="string" name="CG Symbol" value="CG2064"/>
    <att type="real" name="ClosenessCentrality" value="0.45263084"/>
    <att type="real" name="ClusteringCoefficient" value="0.85714286"/>
    <att type="integer" name="Degree" value="8"/>
    <att type="integer" name="Eccentricity" value="4"/>
    <att type="string" name="Expression Data Link" value=""/>
    <att type="string" name="Full Name" value=""/>
    <att type="string" name="GO" value="IPR016040:NAD(P)-binding domain/molecular function is unknown"/>
    <att type="string" name="Human Orthologs" value="ENSG00000160439(RDH13)"/>
    <att type="boolean" name="IsSingleNode" value="false"/>
    <att type="string" name="MCODE_Node_Status" value="Unclustered"/>
    <att type="real" name="MCODE_Score" value="0.6666666666666666"/>
    <att type="string" name="Mouse Orthologs" value="ENSMUSG00000008435(Rdh13)"/>
    <att type="real" name="NeighborhoodConnectivity" value="4533.875"/>
    <att type="integer" name="NumberOfDirectedEdges" value="8"/>
    <att type="integer" name="NumberOfUndirectedEdges" value="0"/>
    <att type="integer" name="PartnerOfMultiEdgedNodePairs" value="0"/>
    <att type="string" name="Primary FlyBase ID" value="FBgn0033205"/>
    <att type="string" name="Protein Domains" value="IPR002347=Glucose/ribitol dehydrogenase, IPR016040=NAD(P)-binding domain, IPR002198=Short-chain dehydrogenase/reductase SDR"/>
    <att type="string" name="Protein Expression Stage" value=""/>
    <att type="string" name="Protein Expression Tissue" value=""/>
    <att type="string" name="RNA Expression Stage" value=""/>
    <att type="string" name="RNA Expression Tissue" value=""/>
    <att type="real" name="Radiality" value="0.79844901"/>
    <att type="integer" name="SelfLoops" value="0"/>
    <att type="real" name="Stress" value="2258.0"/>
    <att type="string" name="Symbol" value="CG2064"/>
    <att type="real" name="TopologicalCoefficient" value="0.44423623"/>
    <att type="string" name="Worm Orthologs" value="WBGene00000985(dhs-22)"/>
    <att type="string" name="Xenopus Orthologs" value="ENSXETG00000008385(rdh13)"/>
    <att type="string" name="Yeast Orthologs" value="YOR246C()"/>
    <att type="string" name="ZebraFish Orthologs" value="ENSDARG00000045277(rdh12l),ENSDARG00000018069(rdh12),ENSDARG00000068474(si:dkey-94e7.2),ENSDARG00000058966(zgc:112332),ENSDARG00000071660,ENSDARG00000008491(LOC407663),ENSDARG00000054797(zgc:153441)"/>
    <att type="real" name="__metanodeHintX" value="-13.0" cy:hidden="true"/>
    <att type="real" name="__metanodeHintY" value="69.0" cy:hidden="true"/>
    <att type="string" name="canonicalName" value="CG2064"/>
    <att type="real" name="da&gt;RCG76exp" value="0.971"/>
    <att type="real" name="da&gt;RCG76sig" value="7.1E-9"/>
    <att type="string" name="vizmap:Drosophila4/6/17 9:54:53 AM CEST NODE_LABEL" value="FBgn0033205"/>
    <att type="string" name="vizmap:Network_RNAseq_CycG NODE_BORDER_COLOR" value="java.awt.Color[r=153,g=153,b=153]"/>
    <att type="string" name="vizmap:Network_RNAseq_CycG NODE_FILL_COLOR" value="java.awt.Color[r=75,g=228,b=75]"/>
    <att type="string" name="vizmap:Network_RNAseq_CycG NODE_LABEL" value="CG2064"/>
    <att type="string" name="vizmap:Network_RNAseq_CycG NODE_SHAPE" value="ELLIPSE"/>
    <att type="string" name="vizmap:Network_RNAseq_CycG NODE_SIZE" value="50.0"/>
    <att type="string" name="vizmap:Network_WID NODE_FILL_COLOR" value="java.awt.Color[r=112,g=228,b=126]"/>
    <att type="string" name="vizmap:Network_WID NODE_LABEL" value="CG2064"/>
    <graphics type="ELLIPSE" h="50.0" w="50.0" x="-635.95947265625" y="573.1051025390625" fill="#70e470" width="7" outline="#999999" cy:nodeTransparency="1.0" cy:nodeLabelFont="Default-0-12" cy:nodeLabel="CG2064" cy:borderLineType="solid"/>
  </node>
  <node label="FBgn0086768" id="-9340">
    <att type="real" name="AverageShortestPathLength" value="2.23993796"/>
    <att type="real" name="BetweennessCentrality" value="3.0E-8"/>
    <att type="string" name="CG Symbol" value="CG2152"/>
    <att type="real" name="ClosenessCentrality" value="0.44644094"/>
    <att type="real" name="ClusteringCoefficient" value="0.8"/>
    <att type="integer" name="Degree" value="11"/>
    <att type="integer" name="Eccentricity" value="4"/>
    <att type="string" name="Expression Data Link" value=""/>
    <att type="string" name="Full Name" value="Protein-L-isoaspartate (D-aspartate) O-methyltransferase"/>
    <att type="string" name="GO" value="protein-L-isoaspartate (D-aspartate) O-methyltransferase activity/S-adenosyl-L-methionine-dependent methyltransferase"/>
    <att type="string" name="Human Orthologs" value="ENSG00000120265(PCMT1)"/>
    <att type="boolean" name="IsSingleNode" value="false"/>
    <att type="string" name="MCODE_Node_Status" value="Unclustered"/>
    <att type="real" name="MCODE_Score" value="3.52"/>
    <att type="string" name="Mouse Orthologs" value="ENSMUSG00000019795(Pcmt1)"/>
    <att type="real" name="NeighborhoodConnectivity" value="4435.27272727"/>
    <att type="integer" name="NumberOfDirectedEdges" value="11"/>
    <att type="integer" name="NumberOfUndirectedEdges" value="0"/>
    <att type="integer" name="PartnerOfMultiEdgedNodePairs" value="0"/>
    <att type="string" name="Primary FlyBase ID" value="FBgn0086768"/>
    <att type="string" name="Protein Domains" value="IPR029063=S-adenosyl-L-methionine-dependent methyltransferase, IPR000682=Protein-L-isoaspartate(D-aspartate) O-methyltransferase"/>
    <att type="string" name="Protein Expression Stage" value=""/>
    <att type="string" name="Protein Expression Tissue" value=""/>
    <att type="string" name="RNA Expression Stage" value=""/>
    <att type="string" name="RNA Expression Tissue" value=""/>
    <att type="real" name="Radiality" value="0.79334367"/>
    <att type="integer" name="SelfLoops" value="0"/>
    <att type="real" name="Stress" value="2994.0"/>
    <att type="string" name="Symbol" value="Pcmt"/>
    <att type="real" name="TopologicalCoefficient" value="0.45179512"/>
    <att type="string" name="Worm Orthologs" value="WBGene00003954(pcm-1)"/>
    <att type="string" name="Xenopus Orthologs" value="ENSXETG00000015985(),ENSXETG00000017500(Q5BKH1_XENTR)"/>
    <att type="string" name="Yeast Orthologs" value=""/>
    <att type="string" name="ZebraFish Orthologs" value="ENSDARG00000015201(pcmt),ENSDARG00000042848(pcmtl)"/>
    <att type="real" name="__metanodeHintX" value="-11.0" cy:hidden="true"/>
    <att type="real" name="__metanodeHintY" value="-42.0" cy:hidden="true"/>
    <att type="string" name="canonicalName" value="Pcmt"/>
    <att type="real" name="da&gt;RCG76exp" value="-0.31595"/>
    <att type="real" name="da&gt;RCG76sig" value="0.0013"/>
    <att type="string" name="vizmap:Drosophila4/6/17 9:54:53 AM CEST NODE_LABEL" value="FBgn0086768"/>
    <att type="string" name="vizmap:Network_RNAseq_CycG NODE_BORDER_COLOR" value="java.awt.Color[r=153,g=153,b=153]"/>
    <att type="string" name="vizmap:Network_RNAseq_CycG NODE_FILL_COLOR" value="java.awt.Color[r=248,g=95,b=95]"/>
    <att type="string" name="vizmap:Network_RNAseq_CycG NODE_LABEL" value="Pcmt"/>
    <att type="string" name="vizmap:Network_RNAseq_CycG NODE_SHAPE" value="ELLIPSE"/>
    <att type="string" name="vizmap:Network_RNAseq_CycG NODE_SIZE" value="50.0"/>
    <att type="string" name="vizmap:Network_WID NODE_FILL_COLOR" value="java.awt.Color[r=251,g=142,b=142]"/>
    <att type="string" name="vizmap:Network_WID NODE_LABEL" value="Pcmt"/>
    <graphics type="ELLIPSE" h="50.0" w="50.0" x="-631.0762939453125" y="676.9498291015625" fill="#f88e8e" width="7" outline="#999999" cy:nodeTransparency="1.0" cy:nodeLabelFont="Default-0-12" cy:nodeLabel="Pcmt" cy:borderLineType="solid"/>
  </node>
  <node label="FBgn0052017" id="-9260">
    <att type="real" name="AverageShortestPathLength" value="2.22659946"/>
    <att type="real" name="BetweennessCentrality" value="1.5E-7"/>
    <att type="string" name="CG Symbol" value="CG32017"/>
    <att type="real" name="ClosenessCentrality" value="0.44911535"/>
    <att type="real" name="ClusteringCoefficient" value="0.80952381"/>
    <att type="integer" name="Degree" value="1"/>
    <att type="integer" name="Eccentricity" value="4"/>
    <att type="string" name="Expression Data Link" value=""/>
    <att type="string" name="Full Name" value=""/>
    <att type="string" name="GO" value="No information"/>
    <att type="string" name="Human Orthologs" value=""/>
    <att type="boolean" name="IsSingleNode" value="false"/>
    <att type="string" name="MCODE_Node_Status" value="Unclustered"/>
    <att type="real" name="MCODE_Score" value="0.0"/>
    <att type="string" name="Mouse Orthologs" value=""/>
    <att type="real" name="NeighborhoodConnectivity" value="5272.28571429"/>
    <att type="integer" name="NumberOfDirectedEdges" value="7"/>
    <att type="integer" name="NumberOfUndirectedEdges" value="0"/>
    <att type="integer" name="PartnerOfMultiEdgedNodePairs" value="0"/>
    <att type="string" name="Primary FlyBase ID" value="FBgn0052017"/>
    <att type="string" name="Protein Domains" value=""/>
    <att type="string" name="Protein Expression Stage" value=""/>
    <att type="string" name="Protein Expression Tissue" value=""/>
    <att type="string" name="RNA Expression Stage" value=""/>
    <att type="string" name="RNA Expression Tissue" value=""/>
    <att type="real" name="Radiality" value="0.79556676"/>
    <att type="integer" name="SelfLoops" value="0"/>
    <att type="real" name="Stress" value="14630.0"/>
    <att type="string" name="Symbol" value="CG32017"/>
    <att type="real" name="TopologicalCoefficient" value="0.52807349"/>
    <att type="string" name="Worm Orthologs" value=""/>
    <att type="string" name="Xenopus Orthologs" value=""/>
    <att type="string" name="Yeast Orthologs" value=""/>
    <att type="string" name="ZebraFish Orthologs" value=""/>
    <att type="real" name="__metanodeHintX" value="31.0" cy:hidden="true"/>
    <att type="real" name="__metanodeHintY" value="-84.0" cy:hidden="true"/>
    <att type="string" name="canonicalName" value="CG32017"/>
    <att type="real" name="da&gt;RCG76exp" value="1.32985"/>
    <att type="real" name="da&gt;RCG76sig" value="1.27E-11"/>
    <att type="string" name="vizmap:Drosophila4/6/17 9:54:53 AM CEST NODE_LABEL" value="FBgn0052017"/>
    <att type="string" name="vizmap:Network_RNAseq_CycG NODE_BORDER_COLOR" value="java.awt.Color[r=153,g=153,b=153]"/>
    <att type="string" name="vizmap:Network_RNAseq_CycG NODE_FILL_COLOR" value="java.awt.Color[r=62,g=215,b=62]"/>
    <att type="string" name="vizmap:Network_RNAseq_CycG NODE_LABEL" value="CG32017"/>
    <att type="string" name="vizmap:Network_RNAseq_CycG NODE_SHAPE" value="ELLIPSE"/>
    <att type="string" name="vizmap:Network_RNAseq_CycG NODE_SIZE" value="50.0"/>
    <att type="string" name="vizmap:Network_WID NODE_FILL_COLOR" value="java.awt.Color[r=93,g=215,b=113]"/>
    <att type="string" name="vizmap:Network_WID NODE_LABEL" value="CG32017"/>
    <graphics type="ELLIPSE" h="50.0" w="50.0" x="-584.037353515625" y="622.5859375" fill="#5dd75d" width="7" outline="#999999" cy:nodeTransparency="1.0" cy:nodeLabelFont="Default-0-12" cy:nodeLabel="CG32017" cy:borderLineType="solid"/>
  </node>
  <node label="FBgn0035252" id="-2257">
    <att type="real" name="AverageShortestPathLength" value="2.1237689"/>
    <att type="real" name="BetweennessCentrality" value="3.4E-7"/>
    <att type="string" name="CG Symbol" value="CG7970"/>
    <att type="real" name="ClosenessCentrality" value="0.47086102"/>
    <att type="real" name="ClusteringCoefficient" value="0.86666667"/>
    <att type="integer" name="Degree" value="1"/>
    <att type="integer" name="Eccentricity" value="4"/>
    <att type="string" name="Expression Data Link" value=""/>
    <att type="string" name="Full Name" value=""/>
    <att type="string" name="GO" value="No information"/>
    <att type="string" name="Human Orthologs" value="ENSG00000176876"/>
    <att type="boolean" name="IsSingleNode" value="false"/>
    <att type="string" name="MCODE_Node_Status" value="Unclustered"/>
    <att type="real" name="MCODE_Score" value="0.6666666666666666"/>
    <att type="string" name="Mouse Orthologs" value="ENSMUSG00000029499(Pxmp2)"/>
    <att type="real" name="NeighborhoodConnectivity" value="4826.375"/>
    <att type="integer" name="NumberOfDirectedEdges" value="16"/>
    <att type="integer" name="NumberOfUndirectedEdges" value="0"/>
    <att type="integer" name="PartnerOfMultiEdgedNodePairs" value="0"/>
    <att type="string" name="Primary FlyBase ID" value="FBgn0035252"/>
    <att type="string" name="Protein Domains" value="IPR007248=Mpv17/PMP22"/>
    <att type="string" name="Protein Expression Stage" value=""/>
    <att type="string" name="Protein Expression Tissue" value=""/>
    <att type="string" name="RNA Expression Stage" value=""/>
    <att type="string" name="RNA Expression Tissue" value=""/>
    <att type="real" name="Radiality" value="0.81270518"/>
    <att type="integer" name="SelfLoops" value="0"/>
    <att type="real" name="Stress" value="4532.0"/>
    <att type="string" name="Symbol" value="CG7970"/>
    <att type="real" name="TopologicalCoefficient" value="0.42741543"/>
    <att type="string" name="Worm Orthologs" value=""/>
    <att type="string" name="Xenopus Orthologs" value="ENSXETG00000024780(BC077678.1-001)"/>
    <att type="string" name="Yeast Orthologs" value=""/>
    <att type="string" name="ZebraFish Orthologs" value="ENSDARG00000003144(zgc:92599)"/>
    <att type="real" name="__metanodeHintX" value="-50.0" cy:hidden="true"/>
    <att type="real" name="__metanodeHintY" value="-7.0" cy:hidden="true"/>
    <att type="string" name="canonicalName" value="CG7970"/>
    <att type="real" name="da&gt;RCG76exp" value="-0.4103"/>
    <att type="real" name="da&gt;RCG76sig" value="1.11E-5"/>
    <att type="string" name="vizmap:Drosophila4/6/17 9:54:53 AM CEST NODE_LABEL" value="FBgn0035252"/>
    <att type="string" name="vizmap:Network_RNAseq_CycG NODE_BORDER_COLOR" value="java.awt.Color[r=153,g=153,b=153]"/>
    <att type="string" name="vizmap:Network_RNAseq_CycG NODE_FILL_COLOR" value="java.awt.Color[r=242,g=89,b=89]"/>
    <att type="string" name="vizmap:Network_RNAseq_CycG NODE_LABEL" value="CG7970"/>
    <att type="string" name="vizmap:Network_RNAseq_CycG NODE_SHAPE" value="ELLIPSE"/>
    <att type="string" name="vizmap:Network_RNAseq_CycG NODE_SIZE" value="50.0"/>
    <att type="string" name="vizmap:Network_WID NODE_FILL_COLOR" value="java.awt.Color[r=248,g=133,b=133]"/>
    <att type="string" name="vizmap:Network_WID NODE_LABEL" value="CG7970"/>
    <graphics type="ELLIPSE" h="50.0" w="50.0" x="-372.68658447265625" y="609.1575317382812" fill="#f28585" width="7" outline="#999999" cy:nodeTransparency="1.0" cy:nodeLabelFont="Default-0-12" cy:nodeLabel="CG7970" cy:borderLineType="solid"/>
  </node>
  <node label="FBgn0029814" id="-9604">
    <att type="real" name="AverageShortestPathLength" value="2.35649477"/>
    <att type="real" name="BetweennessCentrality" value="0.0"/>
    <att type="string" name="CG Symbol" value="CG15765"/>
    <att type="real" name="ClosenessCentrality" value="0.4243591"/>
    <att type="real" name="ClusteringCoefficient" value="1.0"/>
    <att type="integer" name="Degree" value="1"/>
    <att type="integer" name="Eccentricity" value="4"/>
    <att type="string" name="Expression Data Link" value=""/>
    <att type="string" name="Full Name" value=""/>
    <att type="string" name="GO" value="carbohydrate binding."/>
    <att type="string" name="Human Orthologs" value=""/>
    <att type="boolean" name="IsSingleNode" value="false"/>
    <att type="string" name="MCODE_Node_Status" value="Unclustered"/>
    <att type="real" name="MCODE_Score" value="0.0"/>
    <att type="string" name="Mouse Orthologs" value=""/>
    <att type="real" name="NeighborhoodConnectivity" value="3175.33333333"/>
    <att type="integer" name="NumberOfDirectedEdges" value="3"/>
    <att type="integer" name="NumberOfUndirectedEdges" value="0"/>
    <att type="integer" name="PartnerOfMultiEdgedNodePairs" value="0"/>
    <att type="string" name="Primary FlyBase ID" value="FBgn0029814"/>
    <att type="string" name="Protein Domains" value="IPR001304=C-type lectin, IPR016186=C-type lectin-like, IPR016187=C-type lectin fold"/>
    <att type="string" name="Protein Expression Stage" value=""/>
    <att type="string" name="Protein Expression Tissue" value=""/>
    <att type="string" name="RNA Expression Stage" value=""/>
    <att type="string" name="RNA Expression Tissue" value=""/>
    <att type="real" name="Radiality" value="0.77391754"/>
    <att type="integer" name="SelfLoops" value="0"/>
    <att type="real" name="Stress" value="0.0"/>
    <att type="string" name="Symbol" value="CG15765"/>
    <att type="real" name="TopologicalCoefficient" value="0.38110098"/>
    <att type="string" name="Worm Orthologs" value=""/>
    <att type="string" name="Xenopus Orthologs" value=""/>
    <att type="string" name="Yeast Orthologs" value=""/>
    <att type="string" name="ZebraFish Orthologs" value=""/>
    <att type="real" name="__metanodeHintX" value="36.0" cy:hidden="true"/>
    <att type="real" name="__metanodeHintY" value="-35.0" cy:hidden="true"/>
    <att type="string" name="canonicalName" value="CG15765"/>
    <att type="real" name="da&gt;RCG76exp" value="1.8772"/>
    <att type="real" name="da&gt;RCG76sig" value="3.21E-39"/>
    <att type="string" name="vizmap:Drosophila4/6/17 9:54:53 AM CEST NODE_LABEL" value="FBgn0029814"/>
    <att type="string" name="vizmap:Network_RNAseq_CycG NODE_BORDER_COLOR" value="java.awt.Color[r=153,g=153,b=153]"/>
    <att type="string" name="vizmap:Network_RNAseq_CycG NODE_FILL_COLOR" value="java.awt.Color[r=43,g=196,b=43]"/>
    <att type="string" name="vizmap:Network_RNAseq_CycG NODE_LABEL" value="CG15765"/>
    <att type="string" name="vizmap:Network_RNAseq_CycG NODE_SHAPE" value="ELLIPSE"/>
    <att type="string" name="vizmap:Network_RNAseq_CycG NODE_SIZE" value="50.0"/>
    <att type="string" name="vizmap:Network_WID NODE_FILL_COLOR" value="java.awt.Color[r=65,g=196,b=94]"/>
    <att type="string" name="vizmap:Network_WID NODE_LABEL" value="CG15765"/>
    <graphics type="ELLIPSE" h="50.0" w="50.0" x="-436.81640625" y="406.351318359375" fill="#41c441" width="7" outline="#999999" cy:nodeTransparency="1.0" cy:nodeLabelFont="Default-0-12" cy:nodeLabel="CG15765" cy:borderLineType="solid"/>
  </node>
  <node label="FBgn0052437" id="-8960">
    <att type="real" name="AverageShortestPathLength" value="2.41457929"/>
    <att type="real" name="BetweennessCentrality" value="0.0"/>
    <att type="string" name="CG Symbol" value="CG32437"/>
    <att type="real" name="ClosenessCentrality" value="0.41415082"/>
    <att type="real" name="ClusteringCoefficient" value="0.0"/>
    <att type="integer" name="Degree" value="2"/>
    <att type="integer" name="Eccentricity" value="4"/>
    <att type="string" name="Expression Data Link" value=""/>
    <att type="string" name="Full Name" value=""/>
    <att type="string" name="GO" value="molecular function is unknown"/>
    <att type="string" name="Human Orthologs" value=""/>
    <att type="boolean" name="IsSingleNode" value="false"/>
    <att type="string" name="MCODE_Node_Status" value="Unclustered"/>
    <att type="real" name="MCODE_Score" value="0.0"/>
    <att type="string" name="Mouse Orthologs" value=""/>
    <att type="real" name="NeighborhoodConnectivity" value="4111.0"/>
    <att type="integer" name="NumberOfDirectedEdges" value="2"/>
    <att type="integer" name="NumberOfUndirectedEdges" value="0"/>
    <att type="integer" name="PartnerOfMultiEdgedNodePairs" value="0"/>
    <att type="string" name="Primary FlyBase ID" value="FBgn0052437"/>
    <att type="string" name="Protein Domains" value=""/>
    <att type="string" name="Protein Expression Stage" value=""/>
    <att type="string" name="Protein Expression Tissue" value=""/>
    <att type="string" name="RNA Expression Stage" value=""/>
    <att type="string" name="RNA Expression Tissue" value=""/>
    <att type="real" name="Radiality" value="0.76423678"/>
    <att type="integer" name="SelfLoops" value="0"/>
    <att type="real" name="Stress" value="512.0"/>
    <att type="string" name="Symbol" value="CG32437"/>
    <att type="real" name="TopologicalCoefficient" value="0.53148843"/>
    <att type="string" name="Worm Orthologs" value=""/>
    <att type="string" name="Xenopus Orthologs" value=""/>
    <att type="string" name="Yeast Orthologs" value=""/>
    <att type="string" name="ZebraFish Orthologs" value=""/>
    <att type="real" name="__metanodeHintX" value="30.0" cy:hidden="true"/>
    <att type="real" name="__metanodeHintY" value="117.0" cy:hidden="true"/>
    <att type="string" name="canonicalName" value="CG32437"/>
    <att type="real" name="da&gt;RCG76exp" value="1.02381"/>
    <att type="real" name="da&gt;RCG76sig" value="2.33E-7"/>
    <att type="string" name="vizmap:Drosophila4/6/17 9:54:53 AM CEST NODE_LABEL" value="FBgn0052437"/>
    <att type="string" name="vizmap:Network_RNAseq_CycG NODE_BORDER_COLOR" value="java.awt.Color[r=153,g=153,b=153]"/>
    <att type="string" name="vizmap:Network_RNAseq_CycG NODE_FILL_COLOR" value="java.awt.Color[r=73,g=226,b=73]"/>
    <att type="string" name="vizmap:Network_RNAseq_CycG NODE_LABEL" value="CG32437"/>
    <att type="string" name="vizmap:Network_RNAseq_CycG NODE_SHAPE" value="ELLIPSE"/>
    <att type="string" name="vizmap:Network_RNAseq_CycG NODE_SIZE" value="50.0"/>
    <att type="string" name="vizmap:Network_WID NODE_FILL_COLOR" value="java.awt.Color[r=109,g=226,b=124]"/>
    <att type="string" name="vizmap:Network_WID NODE_LABEL" value="CG32437"/>
    <graphics type="ELLIPSE" h="50.0" w="50.0" x="-528.4528198242188" y="672.0667724609375" fill="#6de26d" width="7" outline="#999999" cy:nodeTransparency="1.0" cy:nodeLabelFont="Default-0-12" cy:nodeLabel="CG32437" cy:borderLineType="solid"/>
  </node>
  <node label="FBgn0034583" id="-6542">
    <att type="real" name="AverageShortestPathLength" value="2.12477705"/>
    <att type="real" name="BetweennessCentrality" value="5.64E-6"/>
    <att type="string" name="CG Symbol" value="CG10527"/>
    <att type="real" name="ClosenessCentrality" value="0.47063761"/>
    <att type="real" name="ClusteringCoefficient" value="0.35714286"/>
    <att type="integer" name="Degree" value="2"/>
    <att type="integer" name="Eccentricity" value="4"/>
    <att type="string" name="Expression Data Link" value=""/>
    <att type="string" name="Full Name" value=""/>
    <att type="string" name="GO" value="Farnesoic acid O-methyl transferase/molecular function is unknown"/>
    <att type="string" name="Human Orthologs" value=""/>
    <att type="boolean" name="IsSingleNode" value="false"/>
    <att type="string" name="MCODE_Node_Status" value="Unclustered"/>
    <att type="real" name="MCODE_Score" value="0.1875"/>
    <att type="string" name="Mouse Orthologs" value=""/>
    <att type="real" name="NeighborhoodConnectivity" value="1783.35714286"/>
    <att type="integer" name="NumberOfDirectedEdges" value="28"/>
    <att type="integer" name="NumberOfUndirectedEdges" value="0"/>
    <att type="integer" name="PartnerOfMultiEdgedNodePairs" value="0"/>
    <att type="string" name="Primary FlyBase ID" value="FBgn0034583"/>
    <att type="string" name="Protein Domains" value="IPR024518=Domain of unknown function DUF3421, IPR022041=Farnesoic acid O-methyl transferase, IPR006616=DM9 repeat"/>
    <att type="string" name="Protein Expression Stage" value=""/>
    <att type="string" name="Protein Expression Tissue" value=""/>
    <att type="string" name="RNA Expression Stage" value=""/>
    <att type="string" name="RNA Expression Tissue" value=""/>
    <att type="real" name="Radiality" value="0.81253716"/>
    <att type="integer" name="SelfLoops" value="0"/>
    <att type="real" name="Stress" value="72200.0"/>
    <att type="string" name="Symbol" value="CG10527"/>
    <att type="real" name="TopologicalCoefficient" value="0.15830956"/>
    <att type="string" name="Worm Orthologs" value=""/>
    <att type="string" name="Xenopus Orthologs" value=""/>
    <att type="string" name="Yeast Orthologs" value=""/>
    <att type="string" name="ZebraFish Orthologs" value=""/>
    <att type="real" name="__metanodeHintX" value="-13.0" cy:hidden="true"/>
    <att type="real" name="__metanodeHintY" value="-35.0" cy:hidden="true"/>
    <att type="string" name="canonicalName" value="CG10527"/>
    <att type="real" name="da&gt;RCG76exp" value="-0.87415"/>
    <att type="real" name="da&gt;RCG76sig" value="1.35E-10"/>
    <att type="string" name="vizmap:Drosophila4/6/17 9:54:53 AM CEST NODE_LABEL" value="FBgn0034583"/>
    <att type="string" name="vizmap:Network_RNAseq_CycG NODE_BORDER_COLOR" value="java.awt.Color[r=153,g=153,b=153]"/>
    <att type="string" name="vizmap:Network_RNAseq_CycG NODE_FILL_COLOR" value="java.awt.Color[r=211,g=58,b=58]"/>
    <att type="string" name="vizmap:Network_RNAseq_CycG NODE_LABEL" value="CG10527"/>
    <att type="string" name="vizmap:Network_RNAseq_CycG NODE_SHAPE" value="ELLIPSE"/>
    <att type="string" name="vizmap:Network_RNAseq_CycG NODE_SIZE" value="50.0"/>
    <att type="string" name="vizmap:Network_WID NODE_FILL_COLOR" value="java.awt.Color[r=233,g=88,b=88]"/>
    <att type="string" name="vizmap:Network_WID NODE_LABEL" value="CG10527"/>
    <graphics type="ELLIPSE" h="50.0" w="50.0" x="-262.7388000488281" y="549.9105224609375" fill="#d35858" width="7" outline="#999999" cy:nodeTransparency="1.0" cy:nodeLabelFont="Default-0-12" cy:nodeLabel="CG10527" cy:borderLineType="solid"/>
  </node>
  <node label="FBgn0003950" id="-9071">
    <att type="real" name="AverageShortestPathLength" value="2.17650252"/>
    <att type="real" name="BetweennessCentrality" value="9.6E-7"/>
    <att type="string" name="CG Symbol" value="CG1501"/>
    <att type="real" name="ClosenessCentrality" value="0.45945272"/>
    <att type="real" name="ClusteringCoefficient" value="0.66856061"/>
    <att type="integer" name="Degree" value="1"/>
    <att type="integer" name="Eccentricity" value="4"/>
    <att type="string" name="Expression Data Link" value=""/>
    <att type="string" name="Full Name" value="uncoordinated"/>
    <att type="string" name="GO" value="molecular function is unknown/spermatogenesis"/>
    <att type="string" name="Human Orthologs" value=""/>
    <att type="boolean" name="IsSingleNode" value="false"/>
    <att type="string" name="MCODE_Node_Status" value="Clustered"/>
    <att type="real" name="MCODE_Score" value="0.9183673469387755"/>
    <att type="string" name="Mouse Orthologs" value=""/>
    <att type="real" name="NeighborhoodConnectivity" value="3032.42424242"/>
    <att type="integer" name="NumberOfDirectedEdges" value="33"/>
    <att type="integer" name="NumberOfUndirectedEdges" value="0"/>
    <att type="integer" name="PartnerOfMultiEdgedNodePairs" value="0"/>
    <att type="string" name="Primary FlyBase ID" value="FBgn0003950"/>
    <att type="string" name="Protein Domains" value=""/>
    <att type="string" name="Protein Expression Stage" value=""/>
    <att type="string" name="Protein Expression Tissue" value=""/>
    <att type="string" name="RNA Expression Stage" value=""/>
    <att type="string" name="RNA Expression Tissue" value=""/>
    <att type="real" name="Radiality" value="0.80391625"/>
    <att type="integer" name="SelfLoops" value="0"/>
    <att type="real" name="Stress" value="42098.0"/>
    <att type="string" name="Symbol" value="unc"/>
    <att type="real" name="TopologicalCoefficient" value="0.28599682"/>
    <att type="string" name="Worm Orthologs" value=""/>
    <att type="string" name="Xenopus Orthologs" value=""/>
    <att type="string" name="Yeast Orthologs" value=""/>
    <att type="string" name="ZebraFish Orthologs" value=""/>
    <att type="real" name="__metanodeHintX" value="60.0" cy:hidden="true"/>
    <att type="real" name="__metanodeHintY" value="85.0" cy:hidden="true"/>
    <att type="string" name="canonicalName" value="unc"/>
    <att type="real" name="da&gt;RCG76exp" value="1.53968"/>
    <att type="real" name="da&gt;RCG76sig" value="1.02E-24"/>
    <att type="string" name="vizmap:Drosophila4/6/17 9:54:53 AM CEST NODE_LABEL" value="FBgn0003950"/>
    <att type="string" name="vizmap:Network_RNAseq_CycG NODE_BORDER_COLOR" value="java.awt.Color[r=153,g=153,b=153]"/>
    <att type="string" name="vizmap:Network_RNAseq_CycG NODE_FILL_COLOR" value="java.awt.Color[r=55,g=208,b=55]"/>
    <att type="string" name="vizmap:Network_RNAseq_CycG NODE_LABEL" value="unc"/>
    <att type="string" name="vizmap:Network_RNAseq_CycG NODE_SHAPE" value="ELLIPSE"/>
    <att type="string" name="vizmap:Network_RNAseq_CycG NODE_SIZE" value="50.0"/>
    <att type="string" name="vizmap:Network_WID NODE_FILL_COLOR" value="java.awt.Color[r=82,g=208,b=106]"/>
    <att type="string" name="vizmap:Network_WID NODE_LABEL" value="unc"/>
    <graphics type="ELLIPSE" h="50.0" w="50.0" x="-646.946533203125" y="369.0780944824219" fill="#52d052" width="7" outline="#999999" cy:nodeTransparency="1.0" cy:nodeLabelFont="Default-0-12" cy:nodeLabel="unc" cy:borderLineType="solid"/>
  </node>
  <node label="FBgn0000359" id="-4546">
    <att type="real" name="AverageShortestPathLength" value="3.1823132"/>
    <att type="real" name="BetweennessCentrality" value="7.0069E-4"/>
    <att type="string" name="CG Symbol" value="CG1478"/>
    <att type="real" name="ClosenessCentrality" value="0.31423683"/>
    <att type="real" name="ClusteringCoefficient" value="0.02419355"/>
    <att type="integer" name="Degree" value="32"/>
    <att type="integer" name="Eccentricity" value="7"/>
    <att type="string" name="Expression Data Link" value=""/>
    <att type="string" name="Full Name" value="Chorion protein 36"/>
    <att type="string" name="GO" value="structural constituent of chorion"/>
    <att type="string" name="Human Orthologs" value=""/>
    <att type="boolean" name="IsSingleNode" value="false"/>
    <att type="string" name="MCODE_Node_Status" value="Unclustered"/>
    <att type="real" name="MCODE_Score" value="0.20761245674740483"/>
    <att type="string" name="Mouse Orthologs" value=""/>
    <att type="real" name="NeighborhoodConnectivity" value="40.09375"/>
    <att type="integer" name="NumberOfDirectedEdges" value="32"/>
    <att type="integer" name="NumberOfUndirectedEdges" value="0"/>
    <att type="integer" name="PartnerOfMultiEdgedNodePairs" value="0"/>
    <att type="string" name="Primary FlyBase ID" value="FBgn0000359"/>
    <att type="string" name="Protein Domains" value="IPR008449=Chorion S36/S38"/>
    <att type="string" name="Protein Expression Stage" value=" adult stage | female "/>
    <att type="string" name="Protein Expression Tissue" value=" ovary &lt;p&gt; { v mus101&lt;up&gt;K451&lt;/up&gt; } , ovary &lt;p&gt; { v fs(1)A1059&lt;up&gt;K1&lt;/up&gt; } , ovary &lt;p&gt;, ovary &lt;p&gt; { 0 swa&lt;up&gt;6&lt;/up&gt; } "/>
    <att type="string" name="RNA Expression Stage" value=" oogenesis stage | stage S10-14 , adult stage &amp;&amp; oogenesis stage | &gt;=stage S10B "/>
    <att type="string" name="RNA Expression Tissue" value=" follicle cell &lt;p&gt;"/>
    <att type="real" name="Radiality" value="0.78176868"/>
    <att type="integer" name="SelfLoops" value="0"/>
    <att type="real" name="Stress" value="958534.0"/>
    <att type="string" name="Symbol" value="Cp36"/>
    <att type="real" name="TopologicalCoefficient" value="0.03975276"/>
    <att type="string" name="Worm Orthologs" value=""/>
    <att type="string" name="Xenopus Orthologs" value=""/>
    <att type="string" name="Yeast Orthologs" value=""/>
    <att type="string" name="ZebraFish Orthologs" value=""/>
    <att type="real" name="__metanodeHintX" value="103.0" cy:hidden="true"/>
    <att type="real" name="__metanodeHintY" value="-18.0" cy:hidden="true"/>
    <att type="string" name="canonicalName" value="Cp36"/>
    <att type="string" name="vizmap:Network_WID NODE_FILL_COLOR" value="java.awt.Color[r=153,g=153,b=153]"/>
    <att type="string" name="vizmap:Network_WID NODE_LABEL" value="Cp36"/>
    <graphics type="ELLIPSE" h="50.0" w="50.0" x="-312.2191162109375" y="709.33984375" fill="#999999" width="7" outline="#999999" cy:nodeTransparency="1.0" cy:nodeLabelFont="Default-0-12" cy:nodeLabel="Cp36" cy:borderLineType="solid"/>
  </node>
  <node label="FBgn0035390" id="-6681">
    <att type="real" name="AverageShortestPathLength" value="2.1377278"/>
    <att type="real" name="BetweennessCentrality" value="3.082E-5"/>
    <att type="string" name="CG Symbol" value="CG1893"/>
    <att type="real" name="ClosenessCentrality" value="0.4677864"/>
    <att type="real" name="ClusteringCoefficient" value="0.5952381"/>
    <att type="integer" name="Degree" value="21"/>
    <att type="integer" name="Eccentricity" value="4"/>
    <att type="string" name="Expression Data Link" value=""/>
    <att type="string" name="Full Name" value="scramblase 2"/>
    <att type="string" name="GO" value="phospholipid scramblase activity/chemical synaptic transmission."/>
    <att type="string" name="Human Orthologs" value=""/>
    <att type="boolean" name="IsSingleNode" value="false"/>
    <att type="string" name="MCODE_Node_Status" value="Unclustered"/>
    <att type="real" name="MCODE_Score" value="1.125"/>
    <att type="string" name="Mouse Orthologs" value=""/>
    <att type="real" name="NeighborhoodConnectivity" value="3987.14285714"/>
    <att type="integer" name="NumberOfDirectedEdges" value="21"/>
    <att type="integer" name="NumberOfUndirectedEdges" value="0"/>
    <att type="integer" name="PartnerOfMultiEdgedNodePairs" value="0"/>
    <att type="string" name="Primary FlyBase ID" value="FBgn0035390"/>
    <att type="string" name="Protein Domains" value="IPR005552=Scramblase, IPR025659=Tubby C-terminal-like domain"/>
    <att type="string" name="Protein Expression Stage" value=""/>
    <att type="string" name="Protein Expression Tissue" value=""/>
    <att type="string" name="RNA Expression Stage" value=""/>
    <att type="string" name="RNA Expression Tissue" value=""/>
    <att type="real" name="Radiality" value="0.8103787"/>
    <att type="integer" name="SelfLoops" value="0"/>
    <att type="real" name="Stress" value="431846.0"/>
    <att type="string" name="Symbol" value="scramb2"/>
    <att type="real" name="TopologicalCoefficient" value="0.35883359"/>
    <att type="string" name="Worm Orthologs" value="WBGene00011935(scrm-1),WBGene00014200(scrm-2),WBGene00015437(scrm-3)"/>
    <att type="string" name="Xenopus Orthologs" value=""/>
    <att type="string" name="Yeast Orthologs" value="YJR100C(AIM25)"/>
    <att type="string" name="ZebraFish Orthologs" value=""/>
    <att type="real" name="__metanodeHintX" value="61.0" cy:hidden="true"/>
    <att type="real" name="__metanodeHintY" value="58.0" cy:hidden="true"/>
    <att type="string" name="canonicalName" value="scramb2"/>
    <att type="real" name="da&gt;RCG76exp" value="-0.28534"/>
    <att type="real" name="da&gt;RCG76sig" value="1.05E-5"/>
    <att type="string" name="vizmap:Drosophila4/6/17 9:54:53 AM CEST NODE_LABEL" value="FBgn0035390"/>
    <att type="string" name="vizmap:Network_RNAseq_CycG NODE_BORDER_COLOR" value="java.awt.Color[r=153,g=153,b=153]"/>
    <att type="string" name="vizmap:Network_RNAseq_CycG NODE_FILL_COLOR" value="java.awt.Color[r=250,g=97,b=97]"/>
    <att type="string" name="vizmap:Network_RNAseq_CycG NODE_LABEL" value="scramb2"/>
    <att type="string" name="vizmap:Network_RNAseq_CycG NODE_SHAPE" value="ELLIPSE"/>
    <att type="string" name="vizmap:Network_RNAseq_CycG NODE_SIZE" value="50.0"/>
    <att type="string" name="vizmap:Network_WID NODE_FILL_COLOR" value="java.awt.Color[r=252,g=145,b=145]"/>
    <att type="string" name="vizmap:Network_WID NODE_LABEL" value="scramb2"/>
    <graphics type="ELLIPSE" h="50.0" w="50.0" x="-381.23199462890625" y="403.9097900390625" fill="#fa9191" width="7" outline="#999999" cy:nodeTransparency="1.0" cy:nodeLabelFont="Default-0-12" cy:nodeLabel="scramb2" cy:borderLineType="solid"/>
  </node>
  <node label="FBgn0039563" id="-9245">
    <att type="real" name="AverageShortestPathLength" value="2.13237689"/>
    <att type="real" name="BetweennessCentrality" value="4.0E-8"/>
    <att type="string" name="CG Symbol" value="CG4951"/>
    <att type="real" name="ClosenessCentrality" value="0.46896025"/>
    <att type="real" name="ClusteringCoefficient" value="0.88970588"/>
    <att type="integer" name="Degree" value="17"/>
    <att type="integer" name="Eccentricity" value="4"/>
    <att type="string" name="Expression Data Link" value=""/>
    <att type="string" name="Full Name" value=""/>
    <att type="string" name="GO" value="unknown molecular avtivity"/>
    <att type="string" name="Human Orthologs" value=""/>
    <att type="boolean" name="IsSingleNode" value="false"/>
    <att type="string" name="MCODE_Node_Status" value="Unclustered"/>
    <att type="real" name="MCODE_Score" value="1.6"/>
    <att type="string" name="Mouse Orthologs" value=""/>
    <att type="real" name="NeighborhoodConnectivity" value="4812.94117647"/>
    <att type="integer" name="NumberOfDirectedEdges" value="17"/>
    <att type="integer" name="NumberOfUndirectedEdges" value="0"/>
    <att type="integer" name="PartnerOfMultiEdgedNodePairs" value="0"/>
    <att type="string" name="Primary FlyBase ID" value="FBgn0039563"/>
    <att type="string" name="Protein Domains" value=""/>
    <att type="string" name="Protein Expression Stage" value=""/>
    <att type="string" name="Protein Expression Tissue" value=""/>
    <att type="string" name="RNA Expression Stage" value=""/>
    <att type="string" name="RNA Expression Tissue" value=""/>
    <att type="real" name="Radiality" value="0.81127052"/>
    <att type="integer" name="SelfLoops" value="0"/>
    <att type="real" name="Stress" value="5684.0"/>
    <att type="string" name="Symbol" value="CG4951"/>
    <att type="real" name="TopologicalCoefficient" value="0.43022626"/>
    <att type="string" name="Worm Orthologs" value=""/>
    <att type="string" name="Xenopus Orthologs" value=""/>
    <att type="string" name="Yeast Orthologs" value=""/>
    <att type="string" name="ZebraFish Orthologs" value=""/>
    <att type="real" name="__metanodeHintX" value="93.0" cy:hidden="true"/>
    <att type="real" name="__metanodeHintY" value="26.0" cy:hidden="true"/>
    <att type="string" name="canonicalName" value="CG4951"/>
    <att type="real" name="da&gt;RCG76exp" value="-0.36752"/>
    <att type="real" name="da&gt;RCG76sig" value="1.11E-4"/>
    <att type="string" name="vizmap:Drosophila4/6/17 9:54:53 AM CEST NODE_LABEL" value="FBgn0039563"/>
    <att type="string" name="vizmap:Network_RNAseq_CycG NODE_BORDER_COLOR" value="java.awt.Color[r=153,g=153,b=153]"/>
    <att type="string" name="vizmap:Network_RNAseq_CycG NODE_FILL_COLOR" value="java.awt.Color[r=244,g=91,b=91]"/>
    <att type="string" name="vizmap:Network_RNAseq_CycG NODE_LABEL" value="CG4951"/>
    <att type="string" name="vizmap:Network_RNAseq_CycG NODE_SHAPE" value="ELLIPSE"/>
    <att type="string" name="vizmap:Network_RNAseq_CycG NODE_SIZE" value="50.0"/>
    <att type="string" name="vizmap:Network_WID NODE_FILL_COLOR" value="java.awt.Color[r=250,g=137,b=137]"/>
    <att type="string" name="vizmap:Network_WID NODE_LABEL" value="CG4951"/>
    <graphics type="ELLIPSE" h="50.0" w="50.0" x="-378.79058837890625" y="454.61126708984375" fill="#f48989" width="7" outline="#999999" cy:nodeTransparency="1.0" cy:nodeLabelFont="Default-0-12" cy:nodeLabel="CG4951" cy:borderLineType="solid"/>
  </node>
  <node label="FBgn0033446" id="-2565">
    <att type="real" name="AverageShortestPathLength" value="2.17045366"/>
    <att type="real" name="BetweennessCentrality" value="3.1E-7"/>
    <att type="string" name="CG Symbol" value="CG1648"/>
    <att type="real" name="ClosenessCentrality" value="0.46073317"/>
    <att type="real" name="ClusteringCoefficient" value="0.73856209"/>
    <att type="integer" name="Degree" value="1"/>
    <att type="integer" name="Eccentricity" value="4"/>
    <att type="string" name="Expression Data Link" value=""/>
    <att type="string" name="Full Name" value=""/>
    <att type="string" name="GO" value="molecular function is unknown"/>
    <att type="string" name="Human Orthologs" value=""/>
    <att type="boolean" name="IsSingleNode" value="false"/>
    <att type="string" name="MCODE_Node_Status" value="Clustered"/>
    <att type="real" name="MCODE_Score" value="1.0"/>
    <att type="string" name="Mouse Orthologs" value=""/>
    <att type="real" name="NeighborhoodConnectivity" value="3688.77777778"/>
    <att type="integer" name="NumberOfDirectedEdges" value="18"/>
    <att type="integer" name="NumberOfUndirectedEdges" value="0"/>
    <att type="integer" name="PartnerOfMultiEdgedNodePairs" value="0"/>
    <att type="string" name="Primary FlyBase ID" value="FBgn0033446"/>
    <att type="string" name="Protein Domains" value=""/>
    <att type="string" name="Protein Expression Stage" value=""/>
    <att type="string" name="Protein Expression Tissue" value=""/>
    <att type="string" name="RNA Expression Stage" value=""/>
    <att type="string" name="RNA Expression Tissue" value=""/>
    <att type="real" name="Radiality" value="0.80492439"/>
    <att type="integer" name="SelfLoops" value="0"/>
    <att type="real" name="Stress" value="20902.0"/>
    <att type="string" name="Symbol" value="CG1648"/>
    <att type="real" name="TopologicalCoefficient" value="0.34500353"/>
    <att type="string" name="Worm Orthologs" value=""/>
    <att type="string" name="Xenopus Orthologs" value=""/>
    <att type="string" name="Yeast Orthologs" value=""/>
    <att type="string" name="ZebraFish Orthologs" value=""/>
    <att type="real" name="__metanodeHintX" value="-125.0" cy:hidden="true"/>
    <att type="real" name="__metanodeHintY" value="-32.0" cy:hidden="true"/>
    <att type="string" name="canonicalName" value="CG1648"/>
    <att type="real" name="da&gt;RCG76exp" value="-0.594"/>
    <att type="real" name="da&gt;RCG76sig" value="2.43E-4"/>
    <att type="string" name="vizmap:Drosophila4/6/17 9:54:53 AM CEST NODE_LABEL" value="FBgn0033446"/>
    <att type="string" name="vizmap:Network_RNAseq_CycG NODE_BORDER_COLOR" value="java.awt.Color[r=153,g=153,b=153]"/>
    <att type="string" name="vizmap:Network_RNAseq_CycG NODE_FILL_COLOR" value="java.awt.Color[r=230,g=77,b=77]"/>
    <att type="string" name="vizmap:Network_RNAseq_CycG NODE_LABEL" value="CG1648"/>
    <att type="string" name="vizmap:Network_RNAseq_CycG NODE_SHAPE" value="ELLIPSE"/>
    <att type="string" name="vizmap:Network_RNAseq_CycG NODE_SIZE" value="50.0"/>
    <att type="string" name="vizmap:Network_WID NODE_FILL_COLOR" value="java.awt.Color[r=242,g=115,b=115]"/>
    <att type="string" name="vizmap:Network_WID NODE_LABEL" value="CG1648"/>
    <graphics type="ELLIPSE" h="50.0" w="50.0" x="-257.8556213378906" y="653.7552490234375" fill="#e67373" width="7" outline="#999999" cy:nodeTransparency="1.0" cy:nodeLabelFont="Default-0-12" cy:nodeLabel="CG1648" cy:borderLineType="solid"/>
  </node>
  <node label="FBgn0035173" id="-1078">
    <att type="real" name="AverageShortestPathLength" value="2.11865064"/>
    <att type="real" name="BetweennessCentrality" value="2.843E-5"/>
    <att type="string" name="CG Symbol" value="CG13907"/>
    <att type="real" name="ClosenessCentrality" value="0.47199854"/>
    <att type="real" name="ClusteringCoefficient" value="0.68131868"/>
    <att type="integer" name="Degree" value="1"/>
    <att type="integer" name="Eccentricity" value="4"/>
    <att type="string" name="Expression Data Link" value=""/>
    <att type="string" name="Full Name" value=""/>
    <att type="string" name="GO" value="molecular function is unknown"/>
    <att type="string" name="Human Orthologs" value="ENSG00000163053(SLC16A14)"/>
    <att type="boolean" name="IsSingleNode" value="false"/>
    <att type="string" name="MCODE_Node_Status" value="Unclustered"/>
    <att type="real" name="MCODE_Score" value="3.75"/>
    <att type="string" name="Mouse Orthologs" value="ENSMUSG00000026220(Slc16a14)"/>
    <att type="real" name="NeighborhoodConnectivity" value="4127.35714286"/>
    <att type="integer" name="NumberOfDirectedEdges" value="14"/>
    <att type="integer" name="NumberOfUndirectedEdges" value="0"/>
    <att type="integer" name="PartnerOfMultiEdgedNodePairs" value="0"/>
    <att type="string" name="Primary FlyBase ID" value="FBgn0035173"/>
    <att type="string" name="Protein Domains" value="IPR011701=Major facilitator superfamily, IPR020846=Major facilitator superfamily domain"/>
    <att type="string" name="Protein Expression Stage" value=""/>
    <att type="string" name="Protein Expression Tissue" value=""/>
    <att type="string" name="RNA Expression Stage" value=""/>
    <att type="string" name="RNA Expression Tissue" value=""/>
    <att type="real" name="Radiality" value="0.81355823"/>
    <att type="integer" name="SelfLoops" value="0"/>
    <att type="real" name="Stress" value="125920.0"/>
    <att type="string" name="Symbol" value="CG13907"/>
    <att type="real" name="TopologicalCoefficient" value="0.36334939"/>
    <att type="string" name="Worm Orthologs" value="WBGene00003986(pes-22)"/>
    <att type="string" name="Xenopus Orthologs" value="ENSXETG00000005121(SLC16A9)"/>
    <att type="string" name="Yeast Orthologs" value="YNL125C(ESBP6),YKL221W(MCH2)"/>
    <att type="string" name="ZebraFish Orthologs" value="ENSDARG00000042807(zgc:158390)"/>
    <att type="real" name="__metanodeHintX" value="56.0" cy:hidden="true"/>
    <att type="real" name="__metanodeHintY" value="3.0" cy:hidden="true"/>
    <att type="string" name="canonicalName" value="CG13907"/>
    <att type="real" name="da&gt;RCG76exp" value="0.75028"/>
    <att type="real" name="da&gt;RCG76sig" value="0.00166"/>
    <att type="string" name="vizmap:Drosophila4/6/17 9:54:53 AM CEST NODE_LABEL" value="FBgn0035173"/>
    <att type="string" name="vizmap:Network_RNAseq_CycG NODE_BORDER_COLOR" value="java.awt.Color[r=153,g=153,b=153]"/>
    <att type="string" name="vizmap:Network_RNAseq_CycG NODE_FILL_COLOR" value="java.awt.Color[r=82,g=235,b=82]"/>
    <att type="string" name="vizmap:Network_RNAseq_CycG NODE_LABEL" value="CG13907"/>
    <att type="string" name="vizmap:Network_RNAseq_CycG NODE_SHAPE" value="ELLIPSE"/>
    <att type="string" name="vizmap:Network_RNAseq_CycG NODE_SIZE" value="50.0"/>
    <att type="string" name="vizmap:Network_WID NODE_FILL_COLOR" value="java.awt.Color[r=124,g=235,b=133]"/>
    <att type="string" name="vizmap:Network_WID NODE_LABEL" value="CG13907"/>
    <graphics type="ELLIPSE" h="50.0" w="50.0" x="-317.1023254394531" y="606.7160034179688" fill="#7ceb7c" width="7" outline="#999999" cy:nodeTransparency="1.0" cy:nodeLabelFont="Default-0-12" cy:nodeLabel="CG13907" cy:borderLineType="solid"/>
  </node>
  <node label="FBgn0015576" id="-8458">
    <att type="real" name="AverageShortestPathLength" value="3.97620248"/>
    <att type="real" name="BetweennessCentrality" value="1.033E-5"/>
    <att type="string" name="CG Symbol" value="CG1121"/>
    <att type="real" name="ClosenessCentrality" value="0.25149625"/>
    <att type="real" name="ClusteringCoefficient" value="0.0"/>
    <att type="integer" name="Degree" value="2"/>
    <att type="integer" name="Eccentricity" value="7"/>
    <att type="string" name="Expression Data Link" value=""/>
    <att type="string" name="Full Name" value="&#x3b1;-Esterase-8"/>
    <att type="string" name="GO" value="&#x3b1;-Esterase-8/molecular function is unknown"/>
    <att type="string" name="Human Orthologs" value=""/>
    <att type="boolean" name="IsSingleNode" value="false"/>
    <att type="string" name="MCODE_Node_Status" value="Unclustered"/>
    <att type="real" name="MCODE_Score" value="0.2222222222222222"/>
    <att type="string" name="Mouse Orthologs" value=""/>
    <att type="real" name="NeighborhoodConnectivity" value="86.5"/>
    <att type="integer" name="NumberOfDirectedEdges" value="2"/>
    <att type="integer" name="NumberOfUndirectedEdges" value="0"/>
    <att type="integer" name="PartnerOfMultiEdgedNodePairs" value="0"/>
    <att type="string" name="Primary FlyBase ID" value="FBgn0015576"/>
    <att type="string" name="Protein Domains" value="IPR029058=Alpha/Beta hydrolase fold, IPR019819=Carboxylesterase type B, conserved site, IPR002018=Carboxylesterase, type B, IPR019826=Carboxylesterase type B, active site"/>
    <att type="string" name="Protein Expression Stage" value=""/>
    <att type="string" name="Protein Expression Tissue" value=""/>
    <att type="string" name="RNA Expression Stage" value=""/>
    <att type="string" name="RNA Expression Tissue" value=""/>
    <att type="real" name="Radiality" value="0.70237975"/>
    <att type="integer" name="SelfLoops" value="0"/>
    <att type="real" name="Stress" value="9628.0"/>
    <att type="string" name="Symbol" value="&#x3b1;-Est8"/>
    <att type="real" name="TopologicalCoefficient" value="0.5"/>
    <att type="string" name="Worm Orthologs" value="WBGene00017205(F07C4.12),WBGene00019654(K11G9.3),WBGene00017431(F13H6.3),WBGene00019653(K11G9.2),WBGene00016862(C52A10.1),WBGene00018958(F56C11.6),WBGene00015071(B0238.7),WBGene00017432(F13H6.4),WBGene00017478(F15A8.6),WBGene00022178(Y71H2AM.13)"/>
    <att type="string" name="Xenopus Orthologs" value=""/>
    <att type="string" name="Yeast Orthologs" value=""/>
    <att type="string" name="ZebraFish Orthologs" value=""/>
    <att type="real" name="__metanodeHintX" value="-99.0" cy:hidden="true"/>
    <att type="real" name="__metanodeHintY" value="58.0" cy:hidden="true"/>
    <att type="string" name="canonicalName" value="&#x3b1;-Est8"/>
    <att type="string" name="vizmap:Network_WID NODE_FILL_COLOR" value="java.awt.Color[r=153,g=153,b=153]"/>
    <att type="string" name="vizmap:Network_WID NODE_LABEL" value="&#x3b1;-Est8"/>
    <graphics type="ELLIPSE" h="50.0" w="50.0" x="-329.31005859375" y="350.7666320800781" fill="#999999" width="7" outline="#999999" cy:nodeTransparency="1.0" cy:nodeLabelFont="Default-0-12" cy:nodeLabel="&#x3b1;-Est8" cy:borderLineType="solid"/>
  </node>
  <node label="FBgn0035710" id="-9251">
    <att type="real" name="AverageShortestPathLength" value="2.15029081"/>
    <att type="real" name="BetweennessCentrality" value="8.0E-8"/>
    <att type="string" name="CG Symbol" value="CG10121"/>
    <att type="real" name="ClosenessCentrality" value="0.46505338"/>
    <att type="real" name="ClusteringCoefficient" value="0.91208791"/>
    <att type="integer" name="Degree" value="1"/>
    <att type="integer" name="Eccentricity" value="4"/>
    <att type="string" name="Expression Data Link" value=""/>
    <att type="string" name="Full Name" value="SP1173"/>
    <att type="string" name="GO" value="unknown molecular activity"/>
    <att type="string" name="Human Orthologs" value=""/>
    <att type="boolean" name="IsSingleNode" value="false"/>
    <att type="string" name="MCODE_Node_Status" value="Unclustered"/>
    <att type="real" name="MCODE_Score" value="0.0"/>
    <att type="string" name="Mouse Orthologs" value=""/>
    <att type="real" name="NeighborhoodConnectivity" value="4339.57142857"/>
    <att type="integer" name="NumberOfDirectedEdges" value="14"/>
    <att type="integer" name="NumberOfUndirectedEdges" value="0"/>
    <att type="integer" name="PartnerOfMultiEdgedNodePairs" value="0"/>
    <att type="string" name="Primary FlyBase ID" value="FBgn0035710"/>
    <att type="string" name="Protein Domains" value="IPR020846=Major facilitator superfamily domain"/>
    <att type="string" name="Protein Expression Stage" value=""/>
    <att type="string" name="Protein Expression Tissue" value=""/>
    <att type="string" name="RNA Expression Stage" value=""/>
    <att type="string" name="RNA Expression Tissue" value=""/>
    <att type="real" name="Radiality" value="0.80828486"/>
    <att type="integer" name="SelfLoops" value="0"/>
    <att type="real" name="Stress" value="9636.0"/>
    <att type="string" name="Symbol" value="SP1173"/>
    <att type="real" name="TopologicalCoefficient" value="0.3959463"/>
    <att type="string" name="Worm Orthologs" value=""/>
    <att type="string" name="Xenopus Orthologs" value=""/>
    <att type="string" name="Yeast Orthologs" value=""/>
    <att type="string" name="ZebraFish Orthologs" value=""/>
    <att type="real" name="__metanodeHintX" value="-15.0" cy:hidden="true"/>
    <att type="real" name="__metanodeHintY" value="-34.0" cy:hidden="true"/>
    <att type="string" name="canonicalName" value="SP1173"/>
    <att type="real" name="da&gt;RCG76exp" value="-0.47773"/>
    <att type="real" name="da&gt;RCG76sig" value="1.8E-4"/>
    <att type="string" name="vizmap:Drosophila4/6/17 9:54:53 AM CEST NODE_LABEL" value="FBgn0035710"/>
    <att type="string" name="vizmap:Network_RNAseq_CycG NODE_BORDER_COLOR" value="java.awt.Color[r=153,g=153,b=153]"/>
    <att type="string" name="vizmap:Network_RNAseq_CycG NODE_FILL_COLOR" value="java.awt.Color[r=237,g=84,b=84]"/>
    <att type="string" name="vizmap:Network_RNAseq_CycG NODE_LABEL" value="SP1173"/>
    <att type="string" name="vizmap:Network_RNAseq_CycG NODE_SHAPE" value="ELLIPSE"/>
    <att type="string" name="vizmap:Network_RNAseq_CycG NODE_SIZE" value="50.0"/>
    <att type="string" name="vizmap:Network_WID NODE_FILL_COLOR" value="java.awt.Color[r=246,g=126,b=126]"/>
    <att type="string" name="vizmap:Network_WID NODE_LABEL" value="SP1173"/>
    <graphics type="ELLIPSE" h="50.0" w="50.0" x="-429.4916687011719" y="559.6766357421875" fill="#ed7e7e" width="7" outline="#999999" cy:nodeTransparency="1.0" cy:nodeLabelFont="Default-0-12" cy:nodeLabel="SP1173" cy:borderLineType="solid"/>
  </node>
  <node label="FBgn0051548" id="-8833">
    <att type="real" name="AverageShortestPathLength" value="2.14641334"/>
    <att type="real" name="BetweennessCentrality" value="2.0E-7"/>
    <att type="string" name="CG Symbol" value="CG31548"/>
    <att type="real" name="ClosenessCentrality" value="0.46589349"/>
    <att type="real" name="ClusteringCoefficient" value="0.76363636"/>
    <att type="integer" name="Degree" value="1"/>
    <att type="integer" name="Eccentricity" value="4"/>
    <att type="string" name="Expression Data Link" value=""/>
    <att type="string" name="Full Name" value=""/>
    <att type="string" name="GO" value="IPR016040:NAD(P)-binding domain/oxidoreductase activity"/>
    <att type="string" name="Human Orthologs" value="ENSG00000087076(HSD17B14)"/>
    <att type="boolean" name="IsSingleNode" value="false"/>
    <att type="string" name="MCODE_Node_Status" value="Unclustered"/>
    <att type="real" name="MCODE_Score" value="0.625"/>
    <att type="string" name="Mouse Orthologs" value="ENSMUSG00000030825(Hsd17b14)"/>
    <att type="real" name="NeighborhoodConnectivity" value="5450.45454545"/>
    <att type="integer" name="NumberOfDirectedEdges" value="11"/>
    <att type="integer" name="NumberOfUndirectedEdges" value="0"/>
    <att type="integer" name="PartnerOfMultiEdgedNodePairs" value="0"/>
    <att type="string" name="Primary FlyBase ID" value="FBgn0051548"/>
    <att type="string" name="Protein Domains" value="IPR020904=Short-chain dehydrogenase/reductase, conserved site, IPR016040=NAD(P)-binding domain, IPR002198=Short-chain dehydrogenase/reductase SDR, IPR002347=Glucose/ribitol dehydrogenase"/>
    <att type="string" name="Protein Expression Stage" value=""/>
    <att type="string" name="Protein Expression Tissue" value=""/>
    <att type="string" name="RNA Expression Stage" value=""/>
    <att type="string" name="RNA Expression Tissue" value=""/>
    <att type="real" name="Radiality" value="0.80893111"/>
    <att type="integer" name="SelfLoops" value="0"/>
    <att type="real" name="Stress" value="45278.0"/>
    <att type="string" name="Symbol" value="CG31548"/>
    <att type="real" name="TopologicalCoefficient" value="0.49486604"/>
    <att type="string" name="Worm Orthologs" value="WBGene00021647(Y47G6A.22),WBGene00021646(Y47G6A.21)"/>
    <att type="string" name="Xenopus Orthologs" value="ENSXETG00000026045(BC076694.1)"/>
    <att type="string" name="Yeast Orthologs" value="YIR035C(),YIR036C(IRC24)"/>
    <att type="string" name="ZebraFish Orthologs" value="ENSDARG00000035129(zgc:101858)"/>
    <att type="real" name="__metanodeHintX" value="28.0" cy:hidden="true"/>
    <att type="real" name="__metanodeHintY" value="-98.0" cy:hidden="true"/>
    <att type="string" name="canonicalName" value="CG31548"/>
    <att type="real" name="da&gt;RCG76exp" value="-0.42218"/>
    <att type="real" name="da&gt;RCG76sig" value="7.99E-4"/>
    <att type="string" name="vizmap:Drosophila4/6/17 9:54:53 AM CEST NODE_LABEL" value="FBgn0051548"/>
    <att type="string" name="vizmap:Network_RNAseq_CycG NODE_BORDER_COLOR" value="java.awt.Color[r=153,g=153,b=153]"/>
    <att type="string" name="vizmap:Network_RNAseq_CycG NODE_FILL_COLOR" value="java.awt.Color[r=241,g=88,b=88]"/>
    <att type="string" name="vizmap:Network_RNAseq_CycG NODE_LABEL" value="CG31548"/>
    <att type="string" name="vizmap:Network_RNAseq_CycG NODE_SHAPE" value="ELLIPSE"/>
    <att type="string" name="vizmap:Network_RNAseq_CycG NODE_SIZE" value="50.0"/>
[truncated: 5,510,968 more chars]
